# Supplementary material for: Transcriptional and epigenetic characterization of a new in vitro platform to model the formation of human pharyngeal endoderm
Source: Genome Biol. 2024 Aug 8;25:211. doi: 10.1186/s13059-024-03354-z (PMC11312149; doi:10.1186/s13059-024-03354-z)
Supplement: Supplementary file 2 — Additional file 2. Supplementary table S1. [file 13059_2024_3354_MOESM2_ESM.xlsx]

## Sheet: Table Legend
Table S1: Tables reporting the results of differential gene expression analyses performed for each contrast starting from the bulk RNA-Seq data.
Data were produced from hESCs, DE, AFE, and PE samples. For each comparison, the corresponding table reports the Ensembl gene ID, the gene symbol, the gene biotype, the average TPM in both conditions under analysis, the shrunken log2(FC), and the DESeq2 p-values (both raw and adjusted for multiple tests) obtained both for the relaxed (absolute log2[FC] > 0) and for the strict (absolute log2[FC] >…

## Sheet: AFE_PE
Ensembl Gene ID	Gene Symbol	Gene Type	AFE TPM	PE TPM	Shrunken Log2FC	P-value Relaxed	FDR Relaxed	P-value Strict	FDR Strict
ENSG00000077942.19	FBLN1	protein_coding	106.317	458.402	2.07785	0	0	1.7792e-170	9.31785e-168
ENSG00000095596.12	CYP26A1	protein_coding	487.967	21.2563	-4.55376	0	0	0	0
ENSG00000104332.12	SFRP1	protein_coding	52.351	166.501	1.64345	0	0	9.92772e-159	4.24149e-156
ENSG00000107438.9	PDLIM1	protein_coding	101.041	513.384	2.31925	0	0	0	0
ENSG00000113594.10	LIFR	protein_coding	72.6312	3.6958	-4.3162	0	0	0	0
ENSG00000118257.16	NRP2	protein_coding	368.289	20.6562	-4.17171	0	0	0	0
ENSG00000118946.12	PCDH17	protein_coding	1.15766	20.9288	4.14542	0	0	1.65045e-288	1.41027e-285
ENSG00000125266.8	EFNB2	protein_coding	320.825	17.9082	-4.18722	0	0	0	0
ENSG00000125845.7	BMP2	protein_coding	9.26733	85.4476	3.17728	0	0	0	0
ENSG00000135480.16	KRT7	protein_coding	1.08636	680.683	9.24448	0	0	0	0
ENSG00000136943.11	CTSV	protein_coding	768.654	58.5051	-3.73805	0	0	0	0
ENSG00000158089.15	GALNT14	protein_coding	170.396	8.29973	-4.37386	0	0	0	0
ENSG00000162878.13	PKDCC	protein_coding	930.347	78.6688	-3.58553	0	0	0	0
ENSG00000163520.14	FBLN2	protein_coding	5.24608	92.3158	4.11315	0	0	0	0
ENSG00000165588.18	OTX2	protein_coding	560.256	128.866	-2.14493	0	0	0	0
ENSG00000170162.14	VGLL2	protein_coding	250.314	0.942976	-8.10316	0	0	0	0
ENSG00000174749.6	FAM241A	protein_coding	19.101	0.449902	-5.4106	0	0	0	0
ENSG00000174804.4	FZD4	protein_coding	7.73524	90.9429	3.53199	0	0	0	0
ENSG00000176788.9	BASP1	protein_coding	59.6657	290.651	2.25748	0	0	4.65969e-232	3.7825e-229
ENSG00000181634.8	TNFSF15	protein_coding	1.65402	51.8796	4.94745	0	0	0	0
ENSG00000248329.6	APELA	protein_coding	18.4166	158.471	3.07823	0	0	0	0
ENSG00000280623.1	PCAT14	lncRNA	7.51705	402.821	5.71722	0	0	0	0
ENSG00000156687.11	UNC5D	protein_coding	45.0005	2.66181	-4.08708	6.94264e-304	4.9006e-301	1.18656e-224	9.17323e-222
ENSG00000175928.6	LRRN1	protein_coding	49.9976	155.456	1.60996	2.24102e-279	1.51596e-276	1.04229e-115	3.25416e-113
ENSG00000169213.7	RAB3B	protein_coding	11.1776	48.0604	2.07631	5.42134e-274	3.52062e-271	1.74553e-143	6.91186e-141
ENSG00000182118.8	FAM89A	protein_coding	7.15184	70.3371	3.27084	3.2456e-273	2.02663e-270	1.07225e-185	6.21716e-183
ENSG00000187553.10	CYP26C1	protein_coding	62.5258	0.436284	-7.24308	1.52995e-256	9.19955e-254	1.71947e-217	1.26889e-214
ENSG00000139318.8	DUSP6	protein_coding	37.7598	170.481	2.14533	1.22708e-244	7.11485e-242	2.34702e-131	8.86135e-129
ENSG00000164434.12	FABP7	protein_coding	687.392	15.9124	-5.43765	2.21947e-242	1.24252e-239	6.07568e-194	4.10995e-191
ENSG00000172594.13	SMPDL3A	protein_coding	163.484	11.6838	-3.83102	5.03433e-241	2.72441e-238	3.05857e-174	1.65519e-171
ENSG00000189171.14	S100A13	protein_coding	103.573	1038.01	3.29585	1.65302e-240	8.65705e-238	4.24093e-164	1.96719e-161
ENSG00000183853.18	KIRREL1	protein_coding	67.4208	19.0885	-1.84161	4.11126e-240	2.08582e-237	6.15051e-114	1.88403e-111
ENSG00000165655.17	ZNF503	protein_coding	0.287639	46.4978	7.32017	2.70522e-238	1.33089e-235	2.12536e-202	1.50023e-199
ENSG00000145358.6	DDIT4L	protein_coding	169.773	13.2287	-3.69868	1.51143e-236	7.21708e-234	6.46394e-169	3.27944e-166
ENSG00000156466.10	GDF6	protein_coding	30.0603	0.632674	-5.56844	4.57177e-236	2.12065e-233	6.48256e-190	4.04786e-187
ENSG00000011201.12	ANOS1	protein_coding	32.4685	3.2278	-3.36017	2.9995e-233	1.35269e-230	1.95099e-160	8.79841e-158
ENSG00000146674.15	IGFBP3	protein_coding	1.21788	100.571	6.33944	2.36304e-232	1.03687e-229	3.23184e-192	2.09875e-189
ENSG00000005020.13	SKAP2	protein_coding	1.35077	42.9773	4.95043	1.62544e-230	6.94448e-228	3.26539e-180	1.82805e-177
ENSG00000124302.13	CHST8	protein_coding	0.83569	91.859	6.82835	6.40442e-226	2.66604e-223	1.41525e-189	8.50985e-187
ENSG00000176887.7	SOX11	protein_coding	31.1391	75.1346	1.24345	3.57083e-224	1.44931e-221	2.2826e-65	3.33856e-63
ENSG00000173406.15	DAB1	protein_coding	2.68905	35.0346	3.6777	7.59969e-224	3.00929e-221	1.65568e-159	7.26484e-157
ENSG00000259974.3	LINC00261	lncRNA	6.28036	139.118	4.44335	1.58009e-219	6.10779e-217	1.53512e-166	7.55235e-164
ENSG00000128567.17	PODXL	protein_coding	100.199	399.148	1.96596	5.12855e-216	1.93633e-213	1.56446e-108	4.30492e-106
ENSG00000070961.15	ATP2B1	protein_coding	35.1504	200.103	2.47893	1.92826e-211	7.11483e-209	4.87738e-125	1.64967e-122
ENSG00000183072.10	NKX2-5	protein_coding	4.35731	146.471	5.03551	3.79847e-210	1.3704e-207	4.67881e-165	2.23413e-162
ENSG00000137642.13	SORL1	protein_coding	7.94384	24.631	1.60295	4.02142e-202	1.4193e-199	1.14699e-83	2.35713e-81
ENSG00000240563.2	L1TD1	protein_coding	7.24767	32.5438	2.13907	3.27858e-201	1.13251e-198	8.28066e-108	2.24061e-105
ENSG00000100234.12	TIMP3	protein_coding	31.5068	5.46905	-2.54845	9.50701e-196	3.21555e-193	9.74388e-118	3.1018e-115
ENSG00000175040.6	CHST2	protein_coding	25.5971	4.9451	-2.39247	1.73312e-195	5.74229e-193	3.29195e-113	9.71725e-111
ENSG00000163638.13	ADAMTS9	protein_coding	77.0053	8.88616	-3.1409	6.50046e-195	2.1107e-192	2.10536e-130	7.76829e-128
ENSG00000164093.17	PITX2	protein_coding	78.9028	4.12155	-4.25755	1.90679e-193	6.06994e-191	5.94755e-145	2.41396e-142
ENSG00000136997.20	MYC	protein_coding	26.5612	3.07497	-3.12937	2.80483e-193	8.757e-191	4.43744e-129	1.60093e-126
ENSG00000099219.14	ERMP1	protein_coding	58.8497	17.3432	-1.78227	9.20794e-193	2.82058e-190	5.75193e-89	1.29698e-86
ENSG00000168505.7	GBX2	protein_coding	0.468872	47.1634	6.58018	4.71977e-189	1.41899e-186	1.29576e-157	5.39403e-155
ENSG00000126778.12	SIX1	protein_coding	44.8432	2.16114	-4.38246	5.16226e-186	1.52381e-183	1.21165e-140	4.68362e-138
ENSG00000188643.11	S100A16	protein_coding	20.032	174.801	3.09119	5.34384e-182	1.54924e-179	5.95518e-121	1.97311e-118
ENSG00000137142.5	IGFBPL1	protein_coding	114.083	28.6784	-2.01239	2.88379e-178	8.21373e-176	1.85926e-91	4.37465e-89
ENSG00000101384.12	JAG1	protein_coding	70.1369	18.8243	-1.92119	4.10445e-176	1.14889e-173	5.17219e-87	1.13474e-84
ENSG00000105048.17	TNNT1	protein_coding	428.049	62.4447	-2.79702	5.82289e-173	1.60228e-170	1.42819e-109	3.99771e-107
ENSG00000021645.19	NRXN3	protein_coding	2.99603	21.4607	2.80821	1.51653e-169	4.10348e-167	1.29279e-107	3.38523e-105
ENSG00000170373.8	CST1	protein_coding	155.609	12.1625	-3.70093	8.6172e-169	2.29345e-166	9.99107e-121	3.2441e-118
ENSG00000237515.9	SHISA9	protein_coding	36.8998	5.21633	-2.83456	1.62028e-164	4.24279e-162	5.99466e-105	1.54481e-102
ENSG00000167779.9	IGFBP6	protein_coding	15.3772	177.611	3.4982	2.6905e-157	6.93337e-155	3.50916e-110	9.99494e-108
ENSG00000102755.12	FLT1	protein_coding	14.7443	0.251839	-5.89654	8.19718e-157	2.07939e-154	5.93433e-128	2.09443e-125
ENSG00000159399.10	HK2	protein_coding	10.5311	39.9163	1.896	9.45657e-157	2.36196e-154	1.13501e-76	2.14265e-74
ENSG00000165617.15	DACT1	protein_coding	2.9491	31.3112	3.37495	4.67907e-156	1.15098e-153	9.11993e-108	2.42725e-105
ENSG00000162551.14	ALPL	protein_coding	58.0811	184.675	1.63935	4.63636e-155	1.12345e-152	5.20673e-66	7.68466e-64
ENSG00000171724.3	VAT1L	protein_coding	51.221	13.0897	-1.98663	2.23881e-154	5.34515e-152	1.95139e-78	3.77152e-76
ENSG00000135111.16	TBX3	protein_coding	1.83034	33.8564	4.16567	1.23257e-152	2.90012e-150	1.03995e-113	3.1266e-111
ENSG00000128052.10	KDR	protein_coding	19.1684	1.12883	-4.14196	1.83107e-150	4.24676e-148	6.78021e-112	1.96566e-109
ENSG00000150907.10	FOXO1	protein_coding	1.65427	10.2447	2.59544	3.67406e-150	8.40119e-148	2.25704e-91	5.23471e-89
ENSG00000176769.9	TCERG1L	protein_coding	1.63369	18.452	3.47903	9.04806e-149	2.04021e-146	5.07858e-104	1.28829e-101
ENSG00000111859.17	NEDD9	protein_coding	74.211	21.117	-1.82699	9.05264e-147	2.01328e-144	1.39038e-69	2.23493e-67
ENSG00000156299.13	TIAM1	protein_coding	8.44595	23.7745	1.46439	9.36296e-147	2.05416e-144	6.9067e-55	8.30595e-53
ENSG00000148175.13	STOM	protein_coding	96.7842	17.9653	-2.44755	2.83685e-145	6.14082e-143	1.51031e-85	3.2263e-83
ENSG00000135346.9	CGA	protein_coding	0.654821	344.301	8.94733	3.83445e-145	8.1911e-143	3.09734e-127	1.0699e-124
ENSG00000140511.12	HAPLN3	protein_coding	74.7289	199.682	1.39067	4.34881e-145	9.16922e-143	1.08917e-50	1.22797e-48
ENSG00000164442.10	CITED2	protein_coding	684.194	220.58	-1.65388	7.97412e-142	1.65974e-139	4.3876e-61	5.79127e-59
ENSG00000114529.13	C3orf52	protein_coding	32.5708	4.08305	-3.01109	1.11652e-141	2.29451e-139	3.52542e-93	8.41695e-91
ENSG00000095739.11	BAMBI	protein_coding	40.6131	183.89	2.1513	3.54206e-139	7.18816e-137	2.7753e-75	5.06258e-73
ENSG00000087245.13	MMP2	protein_coding	37.0285	101.917	1.43542	5.74734e-135	1.15195e-132	3.22001e-49	3.48512e-47
ENSG00000172164.15	SNTB1	protein_coding	49.634	18.3978	-1.45299	2.7087e-134	5.36289e-132	8.29118e-50	9.09509e-48
ENSG00000163251.4	FZD5	protein_coding	83.959	18.7989	-2.18636	6.38465e-134	1.24885e-131	3.68667e-73	6.50578e-71
ENSG00000196562.14	SULF2	protein_coding	61.9415	220.557	1.80699	1.68827e-132	3.26299e-130	2.93755e-62	4.00766e-60
ENSG00000185630.19	PBX1	protein_coding	47.2093	115.706	1.26645	2.34915e-129	4.48688e-127	2.02403e-39	1.76667e-37
ENSG00000169116.11	PARM1	protein_coding	0.428116	14.5592	5.06188	8.91005e-128	1.68203e-125	1.11944e-100	2.79601e-98
ENSG00000125798.14	FOXA2	protein_coding	12.8698	109.444	3.05834	2.23325e-126	4.16745e-124	8.84692e-84	1.84141e-81
ENSG00000169432.18	SCN9A	protein_coding	23.8518	1.05429	-4.52822	5.99603e-126	1.1062e-123	2.56167e-96	6.30132e-94
ENSG00000023171.18	GRAMD1B	protein_coding	46.9753	3.85045	-3.65341	1.66003e-124	3.02816e-122	8.48505e-89	1.88705e-86
ENSG00000131773.14	KHDRBS3	protein_coding	146.596	33.6541	-2.14398	7.51335e-123	1.35533e-120	2.01244e-66	2.99743e-64
ENSG00000272398.6	CD24	protein_coding	452.33	1046.6	1.18157	5.61339e-122	1.00147e-119	3.57751e-33	2.72482e-31
ENSG00000170745.12	KCNS3	protein_coding	5.17204	27.6093	2.38462	8.33185e-122	1.4703e-119	1.01236e-70	1.73008e-68
ENSG00000079819.19	EPB41L2	protein_coding	318.871	112.133	-1.52898	1.07119e-121	1.86998e-119	3.47437e-48	3.63912e-46
ENSG00000186766.8	FOXI2	protein_coding	23.5634	1.93231	-3.6393	3.27308e-121	5.65303e-119	2.6516e-86	5.73983e-84
ENSG00000013016.16	EHD3	protein_coding	53.4442	13.1499	-2.04406	6.52252e-121	1.11466e-118	4.26918e-63	5.92395e-61
ENSG00000138771.16	SHROOM3	protein_coding	27.9976	9.05238	-1.64713	2.74604e-120	4.64395e-118	9.36965e-52	1.07124e-49
ENSG00000184557.4	SOCS3	protein_coding	19.0969	53.6801	1.46318	5.71416e-120	9.56386e-118	4.58197e-45	4.56369e-43
ENSG00000088387.19	DOCK9	protein_coding	40.2165	184.535	2.1689	1.93455e-119	3.20484e-117	3.90555e-65	5.61121e-63
ENSG00000164976.9	MYORG	protein_coding	9.75456	1.92604	-2.37318	4.7111e-118	7.72573e-116	2.48168e-68	3.91166e-66
ENSG00000183876.9	ARSI	protein_coding	21.1923	2.17033	-3.29467	6.18899e-118	1.00478e-115	8.27531e-81	1.63841e-78
ENSG00000136960.13	ENPP2	protein_coding	103.633	18.7645	-2.47841	8.76131e-118	1.40832e-115	4.84977e-70	7.95314e-68
ENSG00000115457.10	IGFBP2	protein_coding	190.191	537.837	1.47529	1.44934e-116	2.30686e-114	3.7697e-44	3.68681e-42
ENSG00000133107.15	TRPC4	protein_coding	3.25495	18.4362	2.45473	3.42871e-115	5.40438e-113	2.61094e-68	4.07583e-66
ENSG00000117154.12	IGSF21	protein_coding	49.3979	3.92614	-3.66428	7.63835e-114	1.19239e-111	2.52238e-81	5.05565e-79
ENSG00000143507.18	DUSP10	protein_coding	14.5528	1.02711	-3.93875	1.87037e-111	2.89194e-109	1.12143e-81	2.27581e-79
ENSG00000115507.10	OTX1	protein_coding	37.6488	0.17247	-8.03514	1.34143e-110	2.05454e-108	1.54169e-95	3.73571e-93
ENSG00000143850.16	PLEKHA6	protein_coding	2.13903	24.1267	3.46225	3.10905e-109	4.71733e-107	2.09451e-76	3.90856e-74
ENSG00000197406.7	DIO3	protein_coding	1.29762	15.1699	3.52263	4.15464e-109	6.24543e-107	7.88744e-77	1.5065e-74
ENSG00000102271.14	KLHL4	protein_coding	20.4439	3.11199	-2.71893	5.60039e-108	8.34149e-106	1.11085e-67	1.68548e-65
ENSG00000144681.10	STAC	protein_coding	2.29802	41.9072	4.19122	7.48869e-108	1.10526e-105	1.13978e-80	2.22943e-78
ENSG00000136099.13	PCDH8	protein_coding	18.1666	1.95615	-3.23887	1.76677e-107	2.5841e-105	3.51025e-73	6.26252e-71
ENSG00000168916.15	ZNF608	protein_coding	83.6839	36.6296	-1.21677	1.0054e-106	1.45738e-104	1.6339e-30	1.09162e-28
ENSG00000274588.2	DGKK	protein_coding	26.8969	8.50118	-1.68339	1.13522e-105	1.63101e-103	1.31176e-46	1.33103e-44
ENSG00000170545.17	SMAGP	protein_coding	126.326	36.7441	-1.80302	1.12742e-104	1.60558e-102	2.47929e-49	2.70143e-47
ENSG00000139044.12	B4GALNT3	protein_coding	18.8535	64.7135	1.74793	3.56743e-104	5.03628e-102	1.07735e-47	1.11406e-45
ENSG00000148600.15	CDHR1	protein_coding	9.59551	1.58351	-2.60847	6.40091e-104	8.95851e-102	9.92776e-64	1.40154e-61
ENSG00000147027.4	TMEM47	protein_coding	25.6855	65.3489	1.31899	3.64101e-102	5.05229e-100	1.89753e-33	1.46002e-31
ENSG00000185070.11	FLRT2	protein_coding	5.29114	25.8654	2.25522	4.88309e-102	6.71838e-100	2.76642e-57	3.3769e-55
ENSG00000169174.11	PCSK9	protein_coding	4.9838	18.2359	1.84152	1.0347e-101	1.41163e-99	7.10925e-49	7.64362e-47
ENSG00000018625.15	ATP1A2	protein_coding	17.9209	1.6767	-3.4203	1.29465e-101	1.75156e-99	8.3254e-71	1.4379e-68
ENSG00000197587.11	DMBX1	protein_coding	53.6179	0.066632	-9.74189	3.1627e-101	4.24351e-99	8.37758e-90	1.91563e-87
ENSG00000261409.1	AL035425.3	lncRNA	8.59731	0.813172	-3.41306	6.57087e-101	8.74411e-99	2.98341e-70	4.99338e-68
ENSG00000108960.9	MMD	protein_coding	13.41	51.5377	1.91207	1.25596e-100	1.65777e-98	6.27682e-50	6.93226e-48
ENSG00000107485.18	GATA3	protein_coding	30.6168	196.682	2.64928	1.96157e-99	2.56824e-97	1.60745e-61	2.15677e-59
ENSG00000158270.12	COLEC12	protein_coding	130.964	59.1802	-1.16825	1.07918e-98	1.40164e-96	1.68879e-26	9.82709e-25
ENSG00000185924.7	RTN4RL1	protein_coding	8.62161	0.781573	-3.45288	5.10836e-98	6.57814e-96	1.4708e-68	2.34103e-66
ENSG00000183688.4	RFLNB	protein_coding	0.861765	11.1783	3.64608	5.14582e-98	6.57814e-96	5.72608e-70	9.29629e-68
ENSG00000188038.8	NRN1L	protein_coding	79.4743	7.69659	-3.37145	6.13262e-98	7.77836e-96	7.58312e-68	1.17249e-65
ENSG00000085365.18	SCAMP1	protein_coding	21.711	64.8967	1.54866	1.16099e-97	1.46113e-95	1.77557e-39	1.56665e-37
ENSG00000231609.7	AC007098.1	lncRNA	44.8025	0.205553	-7.77946	1.31092e-97	1.63714e-95	6.2056e-84	1.30841e-81
ENSG00000135916.16	ITM2C	protein_coding	196.037	332.936	0.740144	1.64481e-97	2.03843e-95	5.10635e-06	9.40994e-05
ENSG00000165175.15	MID1IP1	protein_coding	55.4773	129.376	1.19191	4.50247e-97	5.53769e-95	4.69584e-27	2.79256e-25
ENSG00000133124.11	IRS4	protein_coding	9.30371	1.04878	-3.16441	9.97866e-97	1.21807e-94	2.72785e-65	3.95417e-63
ENSG00000162496.9	DHRS3	protein_coding	4.35721	30.1396	2.74763	1.30404e-96	1.57994e-94	5.39331e-61	7.06132e-59
ENSG00000166347.19	CYB5A	protein_coding	41.0528	147.806	1.81998	2.49439e-96	2.99973e-94	8.48882e-46	8.50716e-44
ENSG00000143878.10	RHOB	protein_coding	23.3998	67.8473	1.50364	1.94486e-94	2.32167e-92	6.53326e-37	5.4674e-35
ENSG00000151388.11	ADAMTS12	protein_coding	22.7952	53.5363	1.20261	1.43682e-92	1.70268e-90	2.99652e-26	1.72512e-24
ENSG00000142627.13	EPHA2	protein_coding	34.886	87.4373	1.29734	8.01462e-92	9.4288e-90	2.07641e-29	1.33772e-27
ENSG00000134873.10	CLDN10	protein_coding	76.504	5.12431	-3.89858	1.85667e-91	2.16857e-89	6.75301e-67	1.01514e-64
ENSG00000149658.18	YTHDF1	protein_coding	44.3099	89.8794	0.990944	3.18879e-91	3.69785e-89	3.28598e-17	1.3679e-15
ENSG00000260903.3	XKR7	protein_coding	4.68274	0.688891	-2.78789	1.0389e-90	1.19621e-88	1.00291e-57	1.24292e-55
ENSG00000120875.9	DUSP4	protein_coding	12.3945	34.4267	1.44572	1.21663e-90	1.39098e-88	9.60085e-34	7.49374e-32
ENSG00000140873.16	ADAMTS18	protein_coding	0.302229	9.5246	4.95912	5.24637e-90	5.95628e-88	1.09342e-70	1.84913e-68
ENSG00000176971.4	FIBIN	protein_coding	15.1626	0.132868	-6.79933	1.36893e-89	1.54337e-87	2.48045e-75	4.57616e-73
ENSG00000109103.12	UNC119	protein_coding	113.43	44.5329	-1.36942	2.1166e-89	2.36986e-87	4.79283e-31	3.28319e-29
ENSG00000187098.16	MITF	protein_coding	0.291948	27.0045	6.50505	4.10239e-89	4.5618e-87	2.56685e-74	4.63032e-72
ENSG00000116574.6	RHOU	protein_coding	2.54946	15.1086	2.53352	9.16897e-88	1.01264e-85	4.55886e-53	5.24915e-51
ENSG00000280165.1	PCDH20	protein_coding	0.136026	7.41562	5.70848	1.34492e-87	1.47532e-85	3.82389e-71	6.67536e-69
ENSG00000154096.14	THY1	protein_coding	79.4872	25.7617	-1.64836	2.04848e-87	2.23201e-85	6.05161e-38	5.17094e-36
ENSG00000107338.10	SHB	protein_coding	1.51318	7.04383	2.18413	2.12089e-87	2.29551e-85	3.94323e-48	4.10374e-46
ENSG00000176842.15	IRX5	protein_coding	36.317	3.46767	-3.38853	2.32289e-87	2.49749e-85	1.04104e-60	1.3521e-58
ENSG00000135299.17	ANKRD6	protein_coding	67.7625	18.4373	-1.89276	3.46728e-87	3.70337e-85	4.36954e-43	4.1976e-41
ENSG00000178882.15	RFLNA	protein_coding	26.461	2.77721	-3.26264	9.99175e-87	1.06024e-84	2.42996e-59	3.08207e-57
ENSG00000133106.14	EPSTI1	protein_coding	22.5331	1.89007	-3.57415	1.41926e-86	1.49621e-84	1.94148e-61	2.58359e-59
ENSG00000139174.12	PRICKLE1	protein_coding	4.58084	18.2882	1.96656	1.52783e-86	1.60028e-84	4.39386e-44	4.24609e-42
ENSG00000167244.21	IGF2	protein_coding	4.2853	281.517	5.98273	1.50356e-85	1.56476e-83	3.41975e-70	5.66527e-68
ENSG00000169071.15	ROR2	protein_coding	62.5748	27.2035	-1.22354	2.57778e-85	2.66562e-83	5.09776e-25	2.79602e-23
ENSG00000103534.17	TMC5	protein_coding	1.23896	15.1648	3.56413	4.49598e-85	4.61976e-83	2.58479e-60	3.30426e-58
ENSG00000169604.19	ANTXR1	protein_coding	15.8173	36.9122	1.1916	2.74336e-83	2.80116e-81	2.27864e-23	1.19721e-21
ENSG00000075035.10	WSCD2	protein_coding	6.77099	0.123807	-5.7816	2.80955e-83	2.85082e-81	7.83721e-68	1.20035e-65
ENSG00000107731.12	UNC5B	protein_coding	8.61616	30.8674	1.81	8.00811e-83	8.07526e-81	2.39853e-39	2.08236e-37
ENSG00000213694.6	S1PR3	protein_coding	3.79301	10.7836	1.46965	1.28297e-82	1.28574e-80	1.34133e-31	9.42707e-30
ENSG00000189431.8	RASSF10	protein_coding	1.18773	13.2476	3.44404	2.4354e-82	2.42569e-80	1.25216e-57	1.54006e-55
ENSG00000160233.8	LRRC3	protein_coding	2.0627	7.61164	1.8569	6.55067e-82	6.48476e-80	7.81748e-40	7.01197e-38
ENSG00000158764.7	ITLN2	protein_coding	13.9131	115.882	3.01797	9.13926e-82	8.99247e-80	4.05172e-54	4.80144e-52
ENSG00000180263.14	FGD6	protein_coding	10.6873	31.6881	1.53682	1.89828e-81	1.85654e-79	8.08147e-33	5.93677e-31
ENSG00000138735.16	PDE5A	protein_coding	29.4545	5.81872	-2.35802	1.18549e-80	1.15248e-78	8.66775e-47	8.85037e-45
ENSG00000153071.15	DAB2	protein_coding	19.0429	68.8955	1.82118	1.47319e-80	1.42364e-78	1.44626e-38	1.24894e-36
ENSG00000124486.13	USP9X	protein_coding	42.4941	21.3358	-1.01786	2.12618e-80	2.04251e-78	2.40886e-16	9.56181e-15
ENSG00000057294.15	PKP2	protein_coding	93.3466	184.29	0.952117	7.07717e-80	6.7587e-78	1.00563e-13	3.49601e-12
ENSG00000157240.4	FZD1	protein_coding	17.5453	5.46124	-1.69984	1.43293e-79	1.36044e-77	1.07265e-35	8.83979e-34
ENSG00000111913.20	RIPOR2	protein_coding	6.94624	43.2483	2.59594	3.58722e-79	3.38596e-77	1.32099e-48	1.40172e-46
ENSG00000105976.15	MET	protein_coding	2.89001	17.6381	2.57245	4.13201e-79	3.87764e-77	2.44694e-48	2.57961e-46
ENSG00000143248.13	RGS5	protein_coding	37.749	113.394	1.55546	4.15744e-79	3.87908e-77	2.39098e-32	1.73293e-30
ENSG00000182022.18	CHST15	protein_coding	1.91504	9.12744	2.21946	4.40422e-79	4.08586e-77	3.97747e-44	3.86672e-42
ENSG00000118137.10	APOA1	protein_coding	4.96669	58.5867	3.51314	5.02314e-79	4.63356e-77	9.31086e-56	1.12807e-53
ENSG00000245694.10	CRNDE	lncRNA	119.415	23.1946	-2.37524	5.97457e-79	5.48007e-77	5.05557e-46	5.09796e-44
ENSG00000016082.15	ISL1	protein_coding	69.8002	26.2069	-1.43229	2.27413e-78	2.07418e-76	4.63951e-29	2.94228e-27
ENSG00000196141.14	SPATS2L	protein_coding	119.965	47.3736	-1.3605	2.59569e-78	2.35425e-76	4.11855e-27	2.45826e-25
ENSG00000261115.6	TMEM178B	protein_coding	1.38172	4.65688	1.718	3.23002e-78	2.9133e-76	1.78752e-35	1.46567e-33
ENSG00000168461.13	RAB31	protein_coding	36.9632	8.52459	-2.12706	6.24348e-78	5.60016e-76	3.21858e-42	3.03801e-40
ENSG00000026559.14	KCNG1	protein_coding	20.2489	52.9803	1.36007	3.0397e-77	2.71151e-75	1.04445e-26	6.1437e-25
ENSG00000138675.16	FGF5	protein_coding	14.0079	0.135295	-6.84638	2.99705e-76	2.65886e-74	2.97076e-64	4.23072e-62
ENSG00000148926.10	ADM	protein_coding	3.2595	27.4393	3.02847	3.66735e-76	3.23584e-74	1.59525e-50	1.78613e-48
ENSG00000101871.16	MID1	protein_coding	43.0284	18.9595	-1.20289	6.20518e-76	5.44546e-74	8.68118e-22	4.32328e-20
ENSG00000125813.13	PAX1	protein_coding	203.493	2.11031	-6.58624	1.22213e-75	1.06673e-73	2.70405e-63	3.78451e-61
ENSG00000196468.8	FGF16	protein_coding	20.4092	0.265742	-6.31242	1.67404e-75	1.45337e-73	1.17956e-62	1.62289e-60
ENSG00000078401.7	EDN1	protein_coding	37.1332	0.845065	-5.43476	2.68612e-75	2.31964e-73	1.52537e-60	1.96543e-58
ENSG00000204262.14	COL5A2	protein_coding	34.0269	2.73042	-3.63303	2.82446e-75	2.4262e-73	8.00392e-54	9.34847e-52
ENSG00000127863.15	TNFRSF19	protein_coding	5.91356	27.8465	2.20051	1.90264e-74	1.62576e-72	2.35851e-41	2.18803e-39
ENSG00000169594.13	BNC1	protein_coding	0.288056	8.86202	4.90811	2.63363e-74	2.23859e-72	2.80943e-58	3.50854e-56
ENSG00000171444.18	MCC	protein_coding	10.556	36.4678	1.75573	2.86649e-74	2.42383e-72	1.73789e-34	1.40371e-32
ENSG00000090097.21	PCBP4	protein_coding	59.6797	135.422	1.14954	3.40073e-74	2.86066e-72	1.20576e-19	5.52982e-18
ENSG00000115596.4	WNT6	protein_coding	16.7616	0.446784	-5.25793	5.4141e-74	4.53082e-72	4.84409e-59	6.09642e-57
ENSG00000138134.12	STAMBPL1	protein_coding	0.907761	13.4029	3.84912	1.14407e-73	9.52516e-72	9.40185e-54	1.09028e-51
ENSG00000123983.14	ACSL3	protein_coding	194.929	71.345	-1.46751	1.63832e-73	1.35705e-71	3.66091e-28	2.25988e-26
ENSG00000162407.9	PLPP3	protein_coding	16.9223	40.0661	1.21593	2.63462e-73	2.17122e-71	1.85734e-21	9.08252e-20
ENSG00000176692.8	FOXC2	protein_coding	14.8061	0.110109	-6.99071	3.95804e-73	3.24539e-71	7.37031e-62	9.97141e-60
ENSG00000130303.13	BST2	protein_coding	68.0706	18.4894	-1.9065	4.19938e-73	3.42598e-71	1.7971e-36	1.48856e-34
ENSG00000088305.18	DNMT3B	protein_coding	22.2293	54.8063	1.26843	7.45958e-73	6.05531e-71	7.12117e-23	3.67023e-21
ENSG00000138829.12	FBN2	protein_coding	39.2406	79.8615	0.995069	9.17317e-73	7.40928e-71	3.67328e-14	1.29082e-12
ENSG00000125285.6	SOX21	protein_coding	0.5735	9.63421	4.01778	1.02328e-72	8.2242e-71	7.78603e-54	9.15987e-52
ENSG00000134323.12	MYCN	protein_coding	35.4718	183.461	2.33421	1.87732e-72	1.50139e-70	7.59645e-42	7.12881e-40
ENSG00000250366.2	TUNAR	protein_coding	5.58865	17.8086	1.64522	1.61908e-71	1.28852e-69	3.6155e-31	2.50844e-29
ENSG00000159167.12	STC1	protein_coding	2.22775	7.32803	1.68615	1.78299e-71	1.41204e-69	6.37334e-32	4.5582e-30
ENSG00000167034.10	NKX3-1	protein_coding	3.6571	29.7875	2.98834	3.3338e-71	2.62739e-69	5.21968e-47	5.36339e-45
ENSG00000177283.7	FZD8	protein_coding	5.37278	18.1898	1.73221	4.21789e-71	3.30809e-69	1.31893e-32	9.60217e-31
ENSG00000110002.16	VWA5A	protein_coding	37.0344	14.2754	-1.38703	8.96377e-71	6.99648e-69	2.86905e-25	1.58973e-23
ENSG00000163931.16	TKT	protein_coding	519.579	807.412	0.61259	1.93788e-70	1.50534e-68	0.35628	1
ENSG00000166265.13	CYYR1	protein_coding	14.4938	44.9772	1.60125	2.98686e-70	2.30913e-68	9.08048e-30	5.94442e-28
ENSG00000184307.16	ZDHHC23	protein_coding	2.66942	14.8194	2.43562	6.0812e-70	4.67906e-68	1.70388e-41	1.5898e-39
ENSG00000140545.15	MFGE8	protein_coding	457.064	261.89	-0.823099	7.47578e-70	5.72497e-68	1.10845e-07	2.40262e-06
ENSG00000106714.17	CNTNAP3	protein_coding	1.75782	13.2627	2.87215	2.30313e-69	1.75546e-67	5.7668e-45	5.67418e-43
ENSG00000176485.11	PLAAT3	protein_coding	4.99302	25.9962	2.37348	3.75652e-69	2.84987e-67	3.82887e-40	3.45343e-38
ENSG00000183098.11	GPC6	protein_coding	12.5493	44.9554	1.80604	4.28556e-69	3.2361e-67	6.3736e-33	4.72491e-31
ENSG00000176076.7	KCNE5	protein_coding	17.7907	0.526125	-5.0152	4.7523e-69	3.57192e-67	1.72687e-54	2.06145e-52
ENSG00000124570.21	SERPINB6	protein_coding	20.6241	78.4799	1.89816	7.47212e-69	5.59032e-67	2.86617e-34	2.29223e-32
ENSG00000128271.22	ADORA2A	protein_coding	14.2718	1.17184	-3.6236	3.61015e-68	2.68857e-66	9.64518e-49	1.03019e-46
ENSG00000058056.9	USP13	protein_coding	28.6626	9.53264	-1.60095	3.88833e-68	2.88251e-66	6.50721e-29	4.09475e-27
ENSG00000185551.15	NR2F2	protein_coding	40.7929	13.5143	-1.6047	4.30719e-68	3.17851e-66	5.7735e-29	3.64719e-27
ENSG00000188042.8	ARL4C	protein_coding	53.9096	112.811	1.03781	4.37608e-68	3.21474e-66	1.06695e-14	3.87516e-13
ENSG00000120800.5	UTP20	protein_coding	10.7633	20.3529	0.889531	1.23916e-67	9.06209e-66	1.14709e-09	2.98446e-08
ENSG00000143641.10	GALNT2	protein_coding	58.9888	102.859	0.774994	4.22817e-67	3.07822e-65	1.06697e-05	0.000189937
ENSG00000134107.5	BHLHE40	protein_coding	0.397509	7.48043	4.20198	4.77639e-67	3.46182e-65	2.20796e-50	2.45522e-48
ENSG00000100918.13	REC8	protein_coding	21.0286	82.5998	1.94109	5.21148e-67	3.76037e-65	5.39708e-34	4.27422e-32
ENSG00000165424.7	ZCCHC24	protein_coding	14.2423	4.39875	-1.71409	9.5174e-67	6.83695e-65	2.2646e-30	1.50679e-28
ENSG00000130513.6	GDF15	protein_coding	15.3645	94.8075	2.58897	1.26888e-66	9.07498e-65	5.8049e-41	5.32444e-39
ENSG00000114541.15	FRMD4B	protein_coding	6.92985	43.9476	2.6226	1.6085e-66	1.14535e-64	3.34737e-41	3.08776e-39
ENSG00000164543.7	STK17A	protein_coding	24.8498	56.7286	1.16076	2.92822e-66	2.07597e-64	5.31275e-18	2.28181e-16
ENSG00000240024.5	LINC00888	transcribed_unprocessed_pseudogene	47.7187	17.4725	-1.46818	4.4782e-66	3.16103e-64	1.97893e-25	1.11169e-23
ENSG00000149948.14	HMGA2	protein_coding	100.483	199.954	0.966665	1.8629e-65	1.30928e-63	6.84605e-12	2.14567e-10
ENSG00000077097.15	TOP2B	protein_coding	56.7595	101.968	0.818552	4.02334e-65	2.81547e-63	5.52363e-07	1.11955e-05
ENSG00000110148.10	CCKBR	protein_coding	45.6341	114.871	1.30034	2.54366e-64	1.77238e-62	4.5336e-21	2.1776e-19
ENSG00000128805.15	ARHGAP22	protein_coding	19.5885	4.89727	-2.0072	2.6912e-64	1.86717e-62	1.49651e-33	1.16248e-31
ENSG00000144290.17	SLC4A10	protein_coding	5.37403	0.151159	-5.28341	3.54381e-64	2.44825e-62	2.58004e-51	2.92916e-49
ENSG00000092445.12	TYRO3	protein_coding	294.875	157.788	-0.925464	4.92694e-64	3.38936e-62	2.13764e-10	5.88213e-09
ENSG00000150510.17	FAM124A	protein_coding	14.4433	4.12642	-1.82697	6.30224e-64	4.31717e-62	7.15789e-31	4.82192e-29
ENSG00000144724.20	PTPRG	protein_coding	52.2376	27.0683	-0.968171	3.14853e-63	2.14775e-61	1.21874e-11	3.74739e-10
ENSG00000158769.18	F11R	protein_coding	72.5531	162.235	1.13111	3.7262e-63	2.53116e-61	2.10412e-16	8.39323e-15
ENSG00000110092.4	CCND1	protein_coding	39.4774	146.684	1.85787	4.32947e-63	2.9287e-61	6.28933e-31	4.25447e-29
ENSG00000213626.13	LBH	protein_coding	126.133	60.5698	-1.07907	8.39771e-63	5.65713e-61	6.17046e-15	2.29239e-13
ENSG00000114315.4	HES1	protein_coding	28.2414	84.0639	1.53748	8.69435e-63	5.83276e-61	1.27407e-25	7.23234e-24
ENSG00000164484.12	TMEM200A	protein_coding	26.5858	6.80793	-1.97364	1.10665e-62	7.39361e-61	2.68539e-32	1.93766e-30
ENSG00000147852.16	VLDLR	protein_coding	52.703	12.5687	-2.07688	1.77041e-62	1.17798e-60	1.86252e-33	1.4399e-31
ENSG00000163637.13	PRICKLE2	protein_coding	33.2023	12.8786	-1.38447	2.96051e-62	1.96179e-60	2.53976e-22	1.28053e-20
ENSG00000120694.20	HSPH1	protein_coding	75.1945	111.479	0.543855	7.73308e-62	5.10352e-60	1	1
ENSG00000102554.14	KLF5	protein_coding	15.6859	3.44402	-2.20492	1.14704e-61	7.53936e-60	1.84894e-34	1.48602e-32
ENSG00000106392.11	C1GALT1	protein_coding	23.0673	81.2222	1.78367	1.34462e-61	8.8024e-60	3.81342e-29	2.43743e-27
ENSG00000124299.15	PEPD	protein_coding	48.3801	90.0548	0.870119	1.67676e-61	1.09326e-59	2.62104e-08	6.07895e-07
ENSG00000196923.14	PDLIM7	protein_coding	294.801	145.701	-1.03604	1.89016e-61	1.22747e-59	2.37178e-13	8.07251e-12
ENSG00000077274.9	CAPN6	protein_coding	10.2022	26.175	1.32934	1.0567e-60	6.83485e-59	1.34597e-20	6.3523e-19
ENSG00000134595.9	SOX3	protein_coding	36.6675	132.345	1.8161	5.26175e-60	3.38986e-58	7.4993e-29	4.70081e-27
ENSG00000138180.16	CEP55	protein_coding	46.5779	18.068	-1.38504	6.44028e-60	4.13273e-58	1.57306e-21	7.73897e-20
ENSG00000111879.20	FAM184A	protein_coding	14.1865	57.5043	1.98428	6.95058e-60	4.44263e-58	5.22232e-31	3.54746e-29
ENSG00000039560.14	RAI14	protein_coding	39.0033	75.1416	0.916869	8.76848e-60	5.5826e-58	1.57207e-09	4.03838e-08
ENSG00000145362.20	ANK2	protein_coding	23.2603	5.20619	-2.17177	2.52761e-59	1.60296e-57	7.8097e-33	5.7632e-31
ENSG00000079215.14	SLC1A3	protein_coding	9.31554	34.5435	1.85963	3.24079e-59	2.04725e-57	4.3799e-29	2.78853e-27
ENSG00000166444.19	DENND2B	protein_coding	54.3128	18.5919	-1.5579	7.4733e-59	4.70267e-57	2.14793e-24	1.16239e-22
ENSG00000180053.7	NKX2-6	protein_coding	5.51334	80.5694	3.82796	1.56193e-58	9.79068e-57	9.64941e-43	9.16129e-41
ENSG00000141052.18	MYOCD	protein_coding	1.22245	12.4823	3.29879	1.84796e-58	1.15391e-56	2.12638e-40	1.93943e-38
ENSG00000134363.12	FST	protein_coding	57.9688	12.7675	-2.20262	2.00412e-58	1.24662e-56	1.17801e-32	8.61484e-31
ENSG00000079950.14	STX7	protein_coding	17.5482	54.9943	1.61358	2.76396e-58	1.71271e-56	4.44023e-25	2.45195e-23
ENSG00000120899.18	PTK2B	protein_coding	15.277	2.17109	-2.81671	3.28448e-58	2.02751e-56	1.7078e-37	1.45163e-35
ENSG00000138759.19	FRAS1	protein_coding	14.3119	28.203	0.950015	2.385e-57	1.46668e-55	3.8791e-10	1.04962e-08
ENSG00000189334.9	S100A14	protein_coding	1.78345	32.0679	4.13121	2.75624e-57	1.68859e-55	6.78913e-43	6.48362e-41
ENSG00000111885.7	MAN1A1	protein_coding	12.0196	26.7137	1.1188	8.8456e-57	5.39881e-55	1.39559e-14	5.05747e-13
ENSG00000100003.18	SEC14L2	protein_coding	25.5439	0.718519	-5.13353	1.39793e-56	8.47441e-55	5.48168e-45	5.42653e-43
ENSG00000112419.14	PHACTR2	protein_coding	16.974	62.5519	1.83657	1.39892e-56	8.47441e-55	1.23874e-27	7.53217e-26
ENSG00000102195.10	GPR50	protein_coding	1.90723	21.0465	3.40485	1.74224e-56	1.04815e-54	1.56293e-39	1.39418e-37
ENSG00000129195.16	PIMREG	protein_coding	54.949	101.475	0.859351	1.74315e-56	1.04815e-54	2.60266e-07	5.38956e-06
ENSG00000144645.14	OSBPL10	protein_coding	27.052	9.18917	-1.58646	1.81725e-56	1.08867e-54	6.46211e-24	3.45107e-22
ENSG00000114784.4	EIF1B	protein_coding	120.772	259.743	1.07703	2.1073e-56	1.25779e-54	2.00341e-13	6.84745e-12
ENSG00000182103.5	FAM181B	protein_coding	5.01271	0.412239	-3.57802	2.89133e-56	1.71944e-54	3.8001e-40	3.44663e-38
ENSG00000165029.16	ABCA1	protein_coding	11.4141	24.4528	1.06774	4.47379e-56	2.6508e-54	4.05226e-13	1.36491e-11
ENSG00000046653.15	GPM6B	protein_coding	26.3691	12.8131	-1.06026	8.28225e-56	4.88954e-54	7.25125e-13	2.41733e-11
ENSG00000155966.14	AFF2	protein_coding	1.29994	7.1586	2.4251	1.45416e-55	8.55373e-54	4.80968e-33	3.63187e-31
ENSG00000155897.10	ADCY8	protein_coding	26.4315	4.98443	-2.42426	1.52099e-55	8.91452e-54	5.08457e-33	3.82167e-31
ENSG00000179361.17	ARID3B	protein_coding	205.898	98.7371	-1.07242	1.83074e-55	1.06914e-53	2.94689e-13	9.98806e-12
ENSG00000180592.17	SKIDA1	protein_coding	21.0555	10.3323	-1.04464	2.22462e-55	1.29451e-53	2.21058e-12	7.1067e-11
ENSG00000078114.19	NEBL	protein_coding	29.6914	12.1592	-1.31105	2.47439e-55	1.43471e-53	1.62344e-18	7.10419e-17
ENSG00000124098.10	FAM210B	protein_coding	25.7605	63.8429	1.27709	2.82885e-55	1.63439e-53	8.63457e-18	3.66969e-16
ENSG00000172493.21	AFF1	protein_coding	25.9653	15.2103	-0.795394	5.90468e-55	3.39938e-53	1.91843e-05	0.000330986
ENSG00000136160.17	EDNRB	protein_coding	14.2353	1.12099	-3.67598	7.74851e-55	4.44512e-53	1.59279e-39	1.41306e-37
ENSG00000076685.19	NT5C2	protein_coding	152.109	90.9266	-0.764366	1.01615e-54	5.80886e-53	0.000140064	0.00214928
ENSG00000099953.10	MMP11	protein_coding	7.8632	37.8539	2.22864	1.16453e-54	6.63374e-53	7.58909e-31	5.09127e-29
ENSG00000106078.19	COBL	protein_coding	2.29604	11.4281	2.27271	2.16238e-54	1.22749e-52	4.26434e-31	2.93354e-29
ENSG00000225783.8	MIAT	lncRNA	1.91959	13.9709	2.82476	5.75002e-54	3.25267e-52	7.23391e-35	5.87213e-33
ENSG00000249790.3	AC092490.1	lncRNA	50.2429	27.2305	-0.909565	1.36909e-53	7.71777e-52	1.76605e-08	4.13735e-07
ENSG00000145632.15	PLK2	protein_coding	67.826	238.696	1.77901	2.17344e-53	1.22096e-51	2.45466e-25	1.36478e-23
ENSG00000001617.12	SEMA3F	protein_coding	53.7061	23.5851	-1.20425	3.99436e-53	2.23615e-51	1.25319e-15	4.79849e-14
ENSG00000010803.16	SCMH1	protein_coding	23.3025	66.8417	1.48267	4.4007e-53	2.45517e-51	6.75574e-21	3.21641e-19
ENSG00000141934.10	PLPP2	protein_coding	7.39179	30.3862	2.01385	2.91295e-52	1.61958e-50	1.69456e-27	1.02654e-25
ENSG00000109072.14	VTN	protein_coding	3.80142	20.8953	2.42197	3.80421e-52	2.10789e-50	4.9169e-31	3.35403e-29
ENSG00000136111.14	TBC1D4	protein_coding	4.97865	12.1772	1.25793	5.90641e-52	3.26159e-50	2.05689e-16	8.22503e-15
ENSG00000204682.8	MIR1915HG	lncRNA	27.0778	11.8739	-1.20341	1.0198e-51	5.61235e-50	3.03938e-15	1.14223e-13
ENSG00000185483.12	ROR1	protein_coding	24.8457	9.39707	-1.42696	1.56917e-51	8.60655e-50	2.10113e-19	9.55514e-18
ENSG00000265972.6	TXNIP	protein_coding	2.27638	17.9381	2.93999	2.22531e-51	1.21643e-49	7.38883e-34	5.79506e-32
ENSG00000123240.17	OPTN	protein_coding	17.8004	5.77888	-1.64077	6.57117e-51	3.57996e-49	1.982e-22	1.00555e-20
ENSG00000181026.15	AEN	protein_coding	73.5027	121.067	0.6941	8.40076e-51	4.56142e-49	0.0119861	0.127435
ENSG00000147145.12	LPAR4	protein_coding	25.6607	3.5153	-2.85528	1.05619e-50	5.71573e-49	5.7506e-33	4.28261e-31
ENSG00000265107.3	GJA5	protein_coding	10.0126	0.757551	-3.68814	1.32525e-50	7.14799e-49	1.46601e-36	1.22055e-34
ENSG00000150471.16	ADGRL3	protein_coding	11.7543	23.7932	0.987806	1.55672e-50	8.36868e-49	4.8093e-10	1.2927e-08
ENSG00000173598.14	NUDT4	protein_coding	396.444	264.289	-0.606696	2.059e-50	1.10323e-48	0.477203	1
ENSG00000196935.9	SRGAP1	protein_coding	1.02266	4.16618	1.97862	2.14306e-50	1.14449e-48	3.3792e-26	1.93856e-24
ENSG00000170340.11	B3GNT2	protein_coding	73.4798	26.1251	-1.50381	2.47545e-50	1.31767e-48	3.35897e-20	1.55365e-18
ENSG00000198431.16	TXNRD1	protein_coding	140.162	246.991	0.792828	2.84678e-50	1.51038e-48	5.6724e-05	0.000918159
ENSG00000087258.16	GNAO1	protein_coding	0.541349	2.92774	2.38814	3.33999e-50	1.76628e-48	1.13959e-29	7.43023e-28
ENSG00000271601.4	LIX1L	protein_coding	3.84437	1.06501	-1.85212	3.57011e-50	1.88184e-48	1.00291e-24	5.44557e-23
ENSG00000273706.5	LHX1	protein_coding	0.369459	3.25939	3.13599	4.34268e-50	2.28166e-48	5.50612e-34	4.33941e-32
ENSG00000158258.16	CLSTN2	protein_coding	0.336976	2.27466	2.71821	5.26624e-50	2.75798e-48	9.47672e-32	6.71854e-30
ENSG00000134243.12	SORT1	protein_coding	17.3284	31.7522	0.845533	7.50586e-50	3.91825e-48	2.42534e-06	4.60531e-05
ENSG00000113648.16	MACROH2A1	protein_coding	265.689	397.994	0.556943	1.24793e-49	6.49366e-48	1	1
ENSG00000124588.21	NQO2	protein_coding	60.3208	25.7379	-1.2488	1.3325e-49	6.91157e-48	1.47751e-15	5.59147e-14
ENSG00000157399.16	ARSL	protein_coding	0.776655	9.29321	3.53437	1.72376e-49	8.91252e-48	3.23129e-35	2.63618e-33
ENSG00000125968.9	ID1	protein_coding	413.432	706.679	0.747141	2.39491e-49	1.23433e-47	0.000800919	0.0108358
ENSG00000136158.12	SPRY2	protein_coding	34.3204	72.5025	1.04619	3.2959e-49	1.69332e-47	3.56211e-11	1.05339e-09
ENSG00000174136.13	RGMB	protein_coding	9.30294	26.1763	1.46223	5.83971e-49	2.99078e-47	4.83907e-19	2.17023e-17
ENSG00000188483.8	IER5L	protein_coding	17.5766	41.1376	1.19344	6.2599e-49	3.19589e-47	2.61454e-14	9.28818e-13
ENSG00000069702.11	TGFBR3	protein_coding	7.09747	1.82536	-1.97324	7.35039e-49	3.74086e-47	2.26855e-25	1.26563e-23
ENSG00000108219.15	TSPAN14	protein_coding	63.8351	109.729	0.753347	1.13439e-48	5.75528e-47	0.000632816	0.00875107
ENSG00000166145.14	SPINT1	protein_coding	82.3763	161.475	0.939229	1.75074e-48	8.85462e-47	1.61339e-08	3.79614e-07
ENSG00000181104.7	F2R	protein_coding	22.2239	46.7564	1.04139	2.76841e-48	1.39581e-46	7.12943e-11	2.04138e-09
ENSG00000164733.21	CTSB	protein_coding	85.8208	194.828	1.15061	3.14733e-48	1.58195e-46	3.26395e-13	1.10167e-11
ENSG00000182871.16	COL18A1	protein_coding	183.813	370.553	0.983484	3.21125e-48	1.60909e-46	1.97744e-09	5.03985e-08
ENSG00000144824.21	PHLDB2	protein_coding	11.3714	25.4192	1.12719	3.22686e-48	1.61194e-46	9.89219e-13	3.28425e-11
ENSG00000136261.15	BZW2	protein_coding	78.8613	146.697	0.866441	3.79913e-48	1.89199e-46	1.10641e-06	2.17465e-05
ENSG00000123700.5	KCNJ2	protein_coding	4.68567	0.48644	-3.24804	6.78065e-48	3.36648e-46	5.27498e-33	3.94651e-31
ENSG00000064651.14	SLC12A2	protein_coding	13.5014	6.72036	-1.01898	1.06757e-47	5.28417e-46	2.94459e-10	8.02105e-09
ENSG00000171793.16	CTPS1	protein_coding	77.3322	123.091	0.644372	1.25876e-47	6.21154e-46	0.135921	1
ENSG00000176165.12	FOXG1	protein_coding	5.19433	0.109276	-5.56178	1.84024e-47	9.05343e-46	1.64526e-38	1.41327e-36
ENSG00000081059.20	TCF7	protein_coding	2.02153	7.88671	1.92639	2.41231e-47	1.1832e-45	3.86569e-24	2.08503e-22
ENSG00000035403.18	VCL	protein_coding	133.408	62.7103	-1.1029	2.60169e-47	1.27224e-45	4.69908e-12	1.49003e-10
ENSG00000253507.5	AC104257.1	lncRNA	45.9641	4.50669	-3.3942	2.72208e-47	1.32712e-45	3.59169e-33	2.72482e-31
ENSG00000163492.15	CCDC141	protein_coding	0.0759363	2.1196	4.7971	2.9682e-47	1.44278e-45	5.2279e-37	4.39767e-35
ENSG00000033327.13	GAB2	protein_coding	29.1883	10.9074	-1.43386	3.12754e-47	1.51569e-45	5.58493e-18	2.39238e-16
ENSG00000150347.16	ARID5B	protein_coding	6.14315	0.789178	-2.95435	3.71889e-47	1.79691e-45	3.331e-31	2.32098e-29
ENSG00000172461.11	FUT9	protein_coding	1.10572	4.20807	1.88417	7.33753e-47	3.53486e-45	1.7233e-23	9.11326e-22
ENSG00000170775.3	GPR37	protein_coding	2.94908	0.725147	-2.03711	2.39475e-46	1.15026e-44	9.98182e-25	5.43808e-23
ENSG00000160932.11	LY6E	protein_coding	951.782	546.626	-0.820387	2.45884e-46	1.17756e-44	2.08009e-05	0.000357358
ENSG00000168389.18	MFSD2A	protein_coding	0.636212	5.99041	3.15017	2.94184e-46	1.40473e-44	1.70676e-31	1.19437e-29
ENSG00000141448.11	GATA6	protein_coding	7.07792	23.8584	1.71814	4.88975e-46	2.32801e-44	2.66126e-21	1.28972e-19
ENSG00000096696.14	DSP	protein_coding	117.272	57.2675	-1.05305	5.22587e-46	2.48076e-44	1.12188e-10	3.17313e-09
ENSG00000160867.15	FGFR4	protein_coding	16.2673	37.8487	1.18759	6.67955e-46	3.16159e-44	2.59103e-13	8.8003e-12
ENSG00000136205.17	TNS3	protein_coding	9.61321	28.4326	1.53005	6.91776e-46	3.26482e-44	7.22241e-19	3.21249e-17
ENSG00000007314.12	SCN4A	protein_coding	10.2785	2.41903	-2.10787	7.42133e-46	3.49233e-44	4.896e-25	2.69446e-23
ENSG00000152154.11	TMEM178A	protein_coding	28.1119	10.1361	-1.48963	7.89225e-46	3.7032e-44	3.30598e-18	1.43509e-16
ENSG00000130600.19	H19	lncRNA	2.71227	705.84	7.9234	1.40466e-45	6.57195e-44	1.87339e-39	1.64402e-37
ENSG00000105088.8	OLFM2	protein_coding	17.654	43.9285	1.27929	2.32498e-45	1.08466e-43	7.55125e-15	2.77992e-13
ENSG00000170345.10	FOS	protein_coding	23.4053	5.90041	-2.00923	3.25874e-45	1.51592e-43	7.10967e-24	3.78444e-22
ENSG00000141314.13	RHBDL3	protein_coding	0.754011	4.27124	2.45221	3.76392e-45	1.74592e-43	3.62734e-27	2.18111e-25
ENSG00000147010.18	SH3KBP1	protein_coding	28.996	14.8477	-0.9798	3.8453e-45	1.77859e-43	6.28544e-09	1.54379e-07
ENSG00000204713.11	TRIM27	protein_coding	49.6276	83.6739	0.725278	4.23564e-45	1.95357e-43	0.00400239	0.04695
ENSG00000133216.16	EPHB2	protein_coding	9.97025	30.9533	1.5974	4.56468e-45	2.09937e-43	1.95466e-19	8.91403e-18
ENSG00000233251.8	AC007743.1	lncRNA	0.758161	7.57405	3.27835	6.0879e-45	2.79201e-43	4.17275e-31	2.88275e-29
ENSG00000171621.14	SPSB1	protein_coding	16.6676	4.38954	-1.94925	6.68166e-45	3.05568e-43	3.61422e-23	1.88067e-21
ENSG00000129514.8	FOXA1	protein_coding	13.0087	53.0092	1.98323	9.59474e-45	4.37558e-43	2.1673e-23	1.14241e-21
ENSG00000130779.20	CLIP1	protein_coding	28.3001	50.5889	0.807021	1.07667e-44	4.89627e-43	6.11615e-05	0.000987034
ENSG00000144485.11	HES6	protein_coding	42.3967	88.1536	1.02232	1.35498e-44	6.14474e-43	9.66494e-10	2.51862e-08
ENSG00000149328.15	GLB1L2	protein_coding	3.12362	14.722	2.1883	1.79913e-44	8.13616e-43	5.98297e-25	3.27049e-23
ENSG00000162745.10	OLFML2B	protein_coding	15.9703	5.47045	-1.56405	1.85411e-44	8.36152e-43	9.03054e-19	3.98399e-17
ENSG00000153179.13	RASSF3	protein_coding	18.5382	8.79656	-1.09558	1.91113e-44	8.59477e-43	3.26932e-11	9.70337e-10
ENSG00000169855.20	ROBO1	protein_coding	56.9867	21.194	-1.43889	2.4747e-44	1.10986e-42	5.15042e-17	2.11154e-15
ENSG00000147202.18	DIAPH2	protein_coding	8.33241	17.0273	1.00312	2.50542e-44	1.12054e-42	2.70305e-09	6.85687e-08
ENSG00000139734.19	DIAPH3	protein_coding	45.8163	22.993	-1.01189	3.48314e-44	1.55354e-42	1.90866e-09	4.87218e-08
ENSG00000139209.16	SLC38A4	protein_coding	14.0476	2.01424	-2.7859	4.04964e-44	1.80126e-42	1.94821e-28	1.20722e-26
ENSG00000144857.14	BOC	protein_coding	20.8216	6.2823	-1.73363	4.27067e-44	1.89438e-42	1.2547e-20	5.93878e-19
ENSG00000164161.10	HHIP	protein_coding	12.9277	1.929	-2.7342	8.45777e-44	3.74147e-42	5.55817e-28	3.40516e-26
ENSG00000255471.1	AP001528.1	lncRNA	0.713244	19.1989	4.69168	1.23546e-43	5.45045e-42	5.2745e-34	4.19762e-32
ENSG00000154229.12	PRKCA	protein_coding	7.4969	3.23888	-1.22476	1.49975e-43	6.59851e-42	2.14554e-13	7.31783e-12
ENSG00000103260.9	METRN	protein_coding	27.9351	112.862	1.97362	1.77683e-43	7.79643e-42	1.12761e-22	5.75681e-21
ENSG00000157227.13	MMP14	protein_coding	72.7566	186.503	1.32278	3.42788e-43	1.50004e-41	7.07729e-15	2.61136e-13
ENSG00000171345.13	KRT19	protein_coding	1383.46	2061.94	0.537867	6.39101e-43	2.7892e-41	1	1
ENSG00000106688.12	SLC1A1	protein_coding	14.4099	35.3978	1.26181	1.04181e-42	4.53451e-41	9.1836e-14	3.19948e-12
ENSG00000179344.16	HLA-DQB1	protein_coding	5.23372	15.2268	1.50513	1.13033e-42	4.90668e-41	2.64377e-17	1.10909e-15
ENSG00000186767.7	SPIN4	protein_coding	17.5207	8.74421	-1.01862	1.13502e-42	4.91387e-41	2.63011e-09	6.69276e-08
ENSG00000143320.9	CRABP2	protein_coding	695.065	414.482	-0.763865	1.28165e-42	5.53394e-41	0.000769855	0.0104678
ENSG00000173917.10	HOXB2	protein_coding	0.12374	43.5132	8.63618	1.47922e-42	6.37005e-41	2.60576e-37	2.20336e-35
ENSG00000105173.14	CCNE1	protein_coding	20.8829	43.3615	1.02016	1.65397e-42	7.10374e-41	2.64726e-09	6.72587e-08
ENSG00000244405.8	ETV5	protein_coding	25.0456	71.5881	1.47568	1.66553e-42	7.13451e-41	7.4979e-17	3.05084e-15
ENSG00000157404.16	KIT	protein_coding	18.9985	40.1185	1.0513	1.74259e-42	7.44498e-41	8.21729e-10	2.15521e-08
ENSG00000197930.13	ERO1A	protein_coding	25.458	46.1674	0.82951	2.74947e-42	1.17159e-40	3.20534e-05	0.000538703
ENSG00000146197.9	SCUBE3	protein_coding	4.2105	10.6318	1.30107	2.86401e-42	1.2172e-40	2.93763e-14	1.04132e-12
ENSG00000135638.14	EMX1	protein_coding	6.33539	0.315069	-4.35987	4.54212e-42	1.92536e-40	3.77838e-32	2.71424e-30
ENSG00000143126.8	CELSR2	protein_coding	7.44287	15.7952	1.05161	4.80624e-42	2.03201e-40	7.78936e-10	2.05626e-08
ENSG00000150687.12	PRSS23	protein_coding	48.8384	11.6136	-2.07128	6.10759e-42	2.5755e-40	1.04841e-22	5.36938e-21
ENSG00000106772.18	PRUNE2	protein_coding	6.80919	0.970157	-2.80947	1.0779e-41	4.5336e-40	5.10629e-27	3.02557e-25
ENSG00000100644.17	HIF1A	protein_coding	222.571	134.482	-0.747593	1.12874e-41	4.73518e-40	0.00198481	0.0247112
ENSG00000184371.14	CSF1	protein_coding	3.11271	18.3083	2.51627	1.30083e-41	5.44302e-40	1.80938e-25	1.02353e-23
ENSG00000100095.19	SEZ6L	protein_coding	0.073667	3.11476	5.36308	3.25973e-41	1.36046e-39	3.23334e-33	2.4761e-31
ENSG00000183722.9	LHFPL6	protein_coding	1.07946	8.07751	2.86115	3.88312e-41	1.61647e-39	6.72578e-27	3.97066e-25
ENSG00000152952.12	PLOD2	protein_coding	8.01537	26.1392	1.66742	3.98606e-41	1.65508e-39	1.3596e-18	5.98185e-17
ENSG00000109610.6	SOD3	protein_coding	15.1469	3.51641	-2.11897	4.6171e-41	1.91221e-39	1.32235e-22	6.72989e-21
ENSG00000166165.13	CKB	protein_coding	963.31	635.212	-0.6195	6.90117e-41	2.8509e-39	0.329974	1
ENSG00000144847.13	IGSF11	protein_coding	17.6591	1.14309	-3.92567	7.1466e-41	2.9448e-39	2.90566e-30	1.92544e-28
ENSG00000053524.12	MCF2L2	protein_coding	10.1868	1.50446	-2.76431	1.0265e-40	4.21281e-39	3.39935e-26	1.94325e-24
ENSG00000118971.9	CCND2	protein_coding	43.5808	22.9978	-0.940514	1.02758e-40	4.21281e-39	2.2475e-07	4.70209e-06
ENSG00000176014.13	TUBB6	protein_coding	136.563	82.6654	-0.743447	1.39632e-40	5.71016e-39	0.00279	0.0339293
ENSG00000002834.18	LASP1	protein_coding	120.98	78.697	-0.643735	1.5151e-40	6.18031e-39	0.177103	1
ENSG00000106571.14	GLI3	protein_coding	43.0514	18.2026	-1.25797	1.98852e-40	8.09114e-39	5.13877e-13	1.72729e-11
ENSG00000198121.13	LPAR1	protein_coding	20.7558	4.97511	-2.0718	2.17818e-40	8.8407e-39	6.68832e-22	3.35139e-20
ENSG00000159212.12	CLIC6	protein_coding	6.21048	0.445028	-3.82455	2.84765e-40	1.15291e-38	1.42395e-29	9.21031e-28
ENSG00000158246.8	TENT5B	protein_coding	37.481	19.5697	-0.951027	2.93724e-40	1.18622e-38	1.61924e-07	3.459e-06
ENSG00000134247.10	PTGFRN	protein_coding	16.8312	29.818	0.797198	5.63418e-40	2.26975e-38	0.000272737	0.00402902
ENSG00000149090.12	PAMR1	protein_coding	47.0973	10.8465	-2.118	6.90122e-40	2.7733e-38	5.53978e-22	2.78447e-20
ENSG00000118523.6	CCN2	protein_coding	82.0195	191.849	1.19165	1.11631e-39	4.47489e-38	9.74106e-12	3.01806e-10
ENSG00000249992.2	TMEM158	protein_coding	4.58941	19.5265	2.04961	1.46715e-39	5.8668e-38	2.636e-21	1.2813e-19
ENSG00000100065.15	CARD10	protein_coding	3.81708	10.2615	1.38128	1.77541e-39	7.082e-38	1.64903e-14	5.93616e-13
ENSG00000116852.14	KIF21B	protein_coding	3.17388	9.7183	1.57573	2.09968e-39	8.35496e-38	7.32201e-17	2.98675e-15
ENSG00000206432.4	TMEM200C	protein_coding	4.87732	14.477	1.53465	3.21748e-39	1.27716e-37	2.3836e-16	9.48475e-15
ENSG00000227640.3	SOX21-AS1	lncRNA	0.207261	3.9384	4.22149	4.91903e-39	1.94781e-37	1.3878e-29	9.01236e-28
ENSG00000151640.13	DPYSL4	protein_coding	29.6052	68.4716	1.17474	6.26969e-39	2.4766e-37	2.86798e-11	8.54342e-10
ENSG00000164841.5	TMEM74	protein_coding	3.21327	0.739635	-2.12173	7.14555e-39	2.81573e-37	1.80034e-21	8.83039e-20
ENSG00000197594.13	ENPP1	protein_coding	1.50763	6.22805	1.99136	7.53419e-39	2.96169e-37	1.70655e-20	7.98441e-19
ENSG00000134115.13	CNTN6	protein_coding	8.01267	0.633676	-3.62284	7.60201e-39	2.98113e-37	5.08855e-28	3.12926e-26
ENSG00000127955.17	GNAI1	protein_coding	27.757	56.7382	0.999	8.55255e-39	3.3458e-37	3.3789e-08	7.78106e-07
ENSG00000154529.15	CNTNAP3B	protein_coding	2.54286	11.9467	2.1858	9.46871e-39	3.6953e-37	7.85893e-22	3.92584e-20
ENSG00000125398.8	SOX9	protein_coding	1.38687	5.6036	1.97289	1.04458e-38	4.06686e-37	2.75282e-20	1.27691e-18
ENSG00000137460.8	FHDC1	protein_coding	4.28615	9.13783	1.06245	1.48265e-38	5.75855e-37	3.03516e-09	7.68734e-08
ENSG00000116544.12	DLGAP3	protein_coding	8.2276	2.37464	-1.81157	1.53567e-38	5.95027e-37	7.33072e-19	3.25175e-17
ENSG00000115183.15	TANC1	protein_coding	2.04905	6.144	1.54065	1.96082e-38	7.57952e-37	4.28542e-16	1.67648e-14
ENSG00000168824.14	NSG1	protein_coding	10.7828	34.1703	1.62383	1.9987e-38	7.70758e-37	5.41627e-17	2.21494e-15
ENSG00000178425.14	NT5DC1	protein_coding	119.397	69.9031	-0.791753	2.11671e-38	8.14333e-37	0.000421157	0.00602422
ENSG00000176697.20	BDNF	protein_coding	9.36535	1.64452	-2.48777	2.60961e-38	1.00158e-36	2.31571e-23	1.21276e-21
ENSG00000233369.7	GTF2IP4	transcribed_processed_pseudogene	142.872	217.747	0.574964	3.21575e-38	1.23131e-36	0.961955	1
ENSG00000038295.8	TLL1	protein_coding	3.91132	0.0599247	-6.21681	3.22865e-38	1.23335e-36	8.41656e-32	5.99311e-30
ENSG00000070193.5	FGF10	protein_coding	0.30361	6.44079	4.37936	3.73788e-38	1.42452e-36	3.11104e-29	1.99635e-27
ENSG00000104331.9	BPNT2	protein_coding	16.2888	28.8644	0.795724	5.65616e-38	2.15053e-36	0.000378239	0.00542945
ENSG00000237149.5	ZNF503-AS2	lncRNA	0.118723	12.4953	6.49015	7.7136e-38	2.92594e-36	9.80263e-32	6.91938e-30
ENSG00000255690.3	TRIL	protein_coding	7.6763	2.65834	-1.53094	1.14058e-37	4.31638e-36	1.0568e-15	4.06569e-14
ENSG00000157654.19	PALM2AKAP2	protein_coding	198.166	109.761	-0.871269	1.27406e-37	4.81031e-36	1.30248e-05	0.000229376
ENSG00000101665.9	SMAD7	protein_coding	5.25448	18.1132	1.74811	1.61132e-37	6.06954e-36	8.09941e-18	3.45128e-16
ENSG00000172687.13	ZNF738	protein_coding	135.538	75.2523	-0.86327	1.6373e-37	6.15314e-36	2.00904e-05	0.000345517
ENSG00000110315.7	RNF141	protein_coding	81.9064	30.0223	-1.45595	1.84526e-37	6.91866e-36	9.3742e-15	3.42771e-13
ENSG00000185201.16	IFITM2	protein_coding	111.941	184.43	0.692528	2.08287e-37	7.79158e-36	0.0324484	0.310065
ENSG00000164687.11	FABP5	protein_coding	192.683	413.747	1.07232	2.13198e-37	7.95696e-36	3.16865e-09	7.98804e-08
ENSG00000198142.5	SOWAHC	protein_coding	8.82119	19.2994	1.09646	2.40479e-37	8.95453e-36	1.27238e-09	3.29985e-08
ENSG00000168874.13	ATOH8	protein_coding	0.428357	5.16109	3.53096	2.495e-37	9.26917e-36	1.07395e-26	6.29444e-25
ENSG00000138061.12	CYP1B1	protein_coding	18.6239	5.03155	-1.89281	2.62017e-37	9.71199e-36	5.51867e-19	2.46142e-17
ENSG00000096433.11	ITPR3	protein_coding	3.41221	12.6831	1.84615	2.83999e-37	1.05028e-35	1.4417e-18	6.32595e-17
ENSG00000118432.12	CNR1	protein_coding	0.237889	5.19876	4.42596	3.30416e-37	1.21916e-35	1.31661e-28	8.18973e-27
ENSG00000184304.16	PRKD1	protein_coding	11.6601	27.4259	1.20002	4.09639e-37	1.50805e-35	3.33864e-11	9.89101e-10
ENSG00000082397.17	EPB41L3	protein_coding	11.9719	24.4772	0.999214	4.50431e-37	1.65447e-35	6.97452e-08	1.54477e-06
ENSG00000103342.13	GSPT1	protein_coding	99.4483	137.919	0.445924	4.92673e-37	1.80554e-35	1	1
ENSG00000197943.10	PLCG2	protein_coding	5.36081	1.08893	-2.30408	5.54395e-37	2.02716e-35	1.37727e-21	6.81707e-20
ENSG00000080815.19	PSEN1	protein_coding	100.957	55.5166	-0.881205	7.60534e-37	2.77467e-35	1.127e-05	0.000199747
ENSG00000166949.16	SMAD3	protein_coding	14.009	6.50376	-1.12531	8.57515e-37	3.12147e-35	5.70245e-10	1.52771e-08
ENSG00000136720.7	HS6ST1	protein_coding	33.0039	57.1901	0.763874	1.56833e-36	5.69617e-35	0.00192954	0.0240785
ENSG00000109861.16	CTSC	protein_coding	141.616	243.25	0.75057	2.25584e-36	8.17489e-35	0.00369377	0.0438045
ENSG00000145681.11	HAPLN1	protein_coding	3.97476	0.0585077	-6.00293	2.51486e-36	9.09325e-35	4.93871e-30	3.24615e-28
ENSG00000163618.18	CADPS	protein_coding	3.64714	0.364715	-3.33356	3.07587e-36	1.10971e-34	2.21873e-25	1.24211e-23
ENSG00000108797.12	CNTNAP1	protein_coding	20.5862	7.17154	-1.53615	4.1993e-36	1.51165e-34	3.87825e-15	1.45412e-13
ENSG00000184058.14	TBX1	protein_coding	19.155	86.5619	2.1289	4.2644e-36	1.53169e-34	4.97369e-20	2.28747e-18
ENSG00000130024.15	PHF10	protein_coding	39.5246	59.7032	0.56674	4.36422e-36	1.56409e-34	1	1
ENSG00000006007.12	GDE1	protein_coding	53.3863	94.0625	0.789042	4.57777e-36	1.63701e-34	0.00072444	0.00990841
ENSG00000166575.17	TMEM135	protein_coding	42.2367	130.746	1.5954	5.5787e-36	1.99055e-34	1.09165e-15	4.1898e-14
ENSG00000105251.11	SHD	protein_coding	0.581002	8.17732	3.80412	5.7629e-36	2.05177e-34	2.045e-26	1.18151e-24
ENSG00000101331.17	CCM2L	protein_coding	8.99414	1.51869	-2.57272	6.12119e-36	2.17456e-34	2.24256e-22	1.1342e-20
ENSG00000105737.9	GRIK5	protein_coding	12.469	4.18859	-1.58854	6.37953e-36	2.26139e-34	1.33696e-15	5.08325e-14
ENSG00000173898.14	SPTBN2	protein_coding	9.84509	23.2554	1.20529	1.31436e-35	4.64892e-34	6.83442e-11	1.96384e-09
ENSG00000184702.20	SEPTIN5	protein_coding	4.85417	18.2325	1.85808	1.34402e-35	4.74352e-34	7.24587e-18	3.0957e-16
ENSG00000109787.13	KLF3	protein_coding	16.6439	28.8221	0.761856	1.34792e-35	4.74697e-34	0.00242222	0.0297015
ENSG00000162849.16	KIF26B	protein_coding	0.193641	2.99515	3.94343	1.39331e-35	4.8962e-34	1.88973e-26	1.09571e-24
ENSG00000066382.16	MPPED2	protein_coding	20.3469	3.6255	-2.49009	2.22932e-35	7.81707e-34	1.21097e-21	6.01225e-20
ENSG00000185650.10	ZFP36L1	protein_coding	104.331	46.6586	-1.17608	2.58421e-35	9.04194e-34	2.16937e-10	5.95934e-09
ENSG00000174498.14	IGDCC3	protein_coding	22.0205	53.88	1.25303	3.08739e-35	1.07793e-33	1.96483e-11	5.92917e-10
ENSG00000116171.19	SCP2	protein_coding	67.3458	146.39	1.08719	4.37777e-35	1.52518e-33	5.87627e-09	1.45207e-07
ENSG00000230937.12	MIR205HG	lncRNA	1.48018	20.5463	3.7782	4.50016e-35	1.56445e-33	1.02785e-25	5.85515e-24
ENSG00000065600.13	PACC1	protein_coding	9.54883	25.0541	1.35632	4.926e-35	1.70884e-33	1.06836e-12	3.52538e-11
ENSG00000122591.12	FAM126A	protein_coding	102.947	262.272	1.30856	5.22662e-35	1.80926e-33	4.0966e-12	1.30153e-10
ENSG00000197977.4	ELOVL2	protein_coding	13.1504	5.92294	-1.16403	8.0516e-35	2.78123e-33	4.21882e-10	1.13964e-08
ENSG00000133937.5	GSC	protein_coding	5.97039	0.636536	-3.1625	8.81979e-35	3.04011e-33	7.21747e-24	3.82927e-22
ENSG00000174607.11	UGT8	protein_coding	20.2633	5.70925	-1.83339	9.91923e-35	3.41184e-33	3.0655e-17	1.27939e-15
ENSG00000112320.12	SOBP	protein_coding	11.4572	2.16925	-2.4035	1.04275e-34	3.57909e-33	8.03002e-21	3.81191e-19
ENSG00000169738.8	DCXR	protein_coding	56.2087	102.422	0.836858	1.19616e-34	4.09696e-33	0.000127058	0.00196456
ENSG00000163501.7	IHH	protein_coding	0.04186	15.2851	8.30311	1.78598e-34	6.10431e-33	4.12689e-30	2.72358e-28
ENSG00000133980.5	VRTN	protein_coding	12.6258	5.92842	-1.10244	2.14097e-34	7.30224e-33	5.73495e-09	1.41931e-07
ENSG00000140450.9	ARRDC4	protein_coding	0.691063	4.13434	2.52442	2.77012e-34	9.42829e-33	3.77564e-21	1.82433e-19
ENSG00000138131.4	LOXL4	protein_coding	5.51113	0.547564	-3.32477	2.8868e-34	9.80486e-33	5.32126e-24	2.86062e-22
ENSG00000104435.14	STMN2	protein_coding	9.18103	0.403739	-4.54671	3.55279e-34	1.20416e-32	1.64428e-26	9.60245e-25
ENSG00000119919.11	NKX2-3	protein_coding	28.5057	2.8598	-3.3197	3.5623e-34	1.20487e-32	6.19455e-24	3.31909e-22
ENSG00000072832.15	CRMP1	protein_coding	110.87	80.81	-0.482421	3.60881e-34	1.21807e-32	1	1
ENSG00000170264.13	FAM161A	protein_coding	27.1388	12.197	-1.16327	3.69156e-34	1.24341e-32	6.8572e-10	1.81906e-08
ENSG00000274070.2	CASTOR2	protein_coding	4.2855	10.1881	1.21192	4.32061e-34	1.45228e-32	1.53576e-10	4.2914e-09
ENSG00000104635.14	SLC39A14	protein_coding	46.4527	66.3301	0.486752	5.68418e-34	1.90667e-32	1	1
ENSG00000101443.18	WFDC2	protein_coding	361.8	169.852	-1.10513	5.98721e-34	2.00417e-32	5.94076e-09	1.46578e-07
ENSG00000145335.17	SNCA	protein_coding	38.7043	18.0317	-1.11751	6.7207e-34	2.24507e-32	3.70352e-09	9.30753e-08
ENSG00000101311.16	FERMT1	protein_coding	0.935302	3.46777	1.831	7.78764e-34	2.59615e-32	7.98477e-17	3.24082e-15
ENSG00000169851.15	PCDH7	protein_coding	60.7756	28.6761	-1.09551	9.28239e-34	3.08811e-32	8.43471e-09	2.05612e-07
ENSG00000104313.20	EYA1	protein_coding	57.0126	23.7617	-1.27545	9.58809e-34	3.18329e-32	2.78432e-11	8.30945e-10
ENSG00000141084.11	RANBP10	protein_coding	22.4676	11.7714	-0.955077	1.86122e-33	6.16673e-32	1.58504e-06	3.07444e-05
ENSG00000161638.11	ITGA5	protein_coding	80.5747	44.0116	-0.891087	2.02278e-33	6.68837e-32	1.93317e-05	0.000332822
ENSG00000101335.10	MYL9	protein_coding	392.733	159.42	-1.30129	2.22638e-33	7.3466e-32	1.36985e-11	4.18036e-10
ENSG00000059573.9	ALDH18A1	protein_coding	66.4784	105.26	0.634605	3.60861e-33	1.18835e-31	0.273239	1
ENSG00000166532.16	RIMKLB	protein_coding	39.3867	25.6955	-0.635434	3.77136e-33	1.23943e-31	0.265146	1
ENSG00000140470.14	ADAMTS17	protein_coding	9.73493	1.07057	-3.16761	3.96816e-33	1.30147e-31	8.75709e-23	4.49909e-21
ENSG00000116260.17	QSOX1	protein_coding	74.453	113.367	0.576327	4.64803e-33	1.52139e-31	1	1
ENSG00000004487.17	KDM1A	protein_coding	157.025	240.357	0.587592	5e-33	1.6333e-31	0.853734	1
ENSG00000180340.7	FZD2	protein_coding	64.3868	41.7725	-0.645073	7.37409e-33	2.40398e-31	0.20297	1
ENSG00000075420.13	FNDC3B	protein_coding	30.0435	49.1148	0.67953	8.13157e-33	2.64561e-31	0.0661174	0.582428
ENSG00000162909.18	CAPN2	protein_coding	154.058	219.888	0.487	8.93101e-33	2.8999e-31	1	1
ENSG00000162951.11	LRRTM1	protein_coding	5.10261	0.222583	-4.62792	1.30457e-32	4.22748e-31	1.95695e-25	1.10316e-23
ENSG00000118418.14	HMGN3	protein_coding	432.894	226.484	-0.948809	1.36957e-32	4.42928e-31	2.854e-06	5.36902e-05
ENSG00000151892.14	GFRA1	protein_coding	127.082	0.696494	-7.42538	1.62687e-32	5.25095e-31	5.90007e-28	3.60104e-26
ENSG00000110492.15	MDK	protein_coding	1549	2307.64	0.545164	2.53741e-32	8.17357e-31	1	1
ENSG00000130054.5	FAM155B	protein_coding	2.06601	5.46661	1.3598	3.26405e-32	1.04934e-30	8.42206e-12	2.62442e-10
ENSG00000104341.17	LAPTM4B	protein_coding	489.194	636.179	0.354008	3.31049e-32	1.06217e-30	1	1
ENSG00000049130.16	KITLG	protein_coding	29.6118	8.45253	-1.8097	3.34809e-32	1.07212e-30	6.86923e-16	2.64898e-14
ENSG00000082512.15	TRAF5	protein_coding	14.5523	6.17487	-1.25351	3.69606e-32	1.18121e-30	1.55241e-10	4.32513e-09
ENSG00000154122.14	ANKH	protein_coding	3.34139	26.9647	2.96741	3.7863e-32	1.20767e-30	1.57214e-21	7.73897e-20
ENSG00000137809.17	ITGA11	protein_coding	0.0218103	3.04963	7.00014	7.33841e-32	2.33606e-30	3.93443e-27	2.35703e-25
ENSG00000176244.7	ACBD7	protein_coding	5.84914	12.5664	1.07063	9.51838e-32	3.02409e-30	5.59522e-08	1.2495e-06
ENSG00000160789.21	LMNA	protein_coding	84.0179	42.7704	-0.986037	9.68875e-32	3.0722e-30	9.27025e-07	1.83093e-05
ENSG00000109255.11	NMU	protein_coding	17.4757	46.3859	1.36788	1.00653e-31	3.18539e-30	1.00088e-11	3.09511e-10
ENSG00000123094.15	RASSF8	protein_coding	17.1353	9.27626	-0.896783	1.08873e-31	3.43883e-30	2.71806e-05	0.000461105
ENSG00000113391.19	FAM172A	protein_coding	15.389	6.09648	-1.3437	1.09214e-31	3.44288e-30	1.88665e-11	5.70388e-10
ENSG00000105991.10	HOXA1	protein_coding	0.016105	78.4744	11.9508	1.23297e-31	3.8793e-30	7.751e-29	4.8399e-27
ENSG00000164318.18	EGFLAM	protein_coding	13.3573	2.50194	-2.40721	1.33389e-31	4.18872e-30	4.74113e-19	2.1322e-17
ENSG00000166147.14	FBN1	protein_coding	18.4156	6.44574	-1.51969	1.43153e-31	4.48667e-30	3.23991e-13	1.09583e-11
ENSG00000050820.17	BCAR1	protein_coding	70.9549	46.7699	-0.622588	1.56986e-31	4.91074e-30	0.388946	1
ENSG00000172270.20	BSG	protein_coding	1323.84	1033.56	-0.383178	1.72852e-31	5.39663e-30	1	1
ENSG00000100503.25	NIN	protein_coding	7.18967	3.41501	-1.08142	1.76941e-31	5.5137e-30	4.25605e-08	9.62354e-07
ENSG00000106049.9	HIBADH	protein_coding	32.6137	17.2214	-0.93433	1.84778e-31	5.74689e-30	7.10975e-06	0.000128681
ENSG00000138083.5	SIX3	protein_coding	12.6738	2.13183	-2.57231	2.29247e-31	7.11629e-30	1.29901e-19	5.9407e-18
ENSG00000147676.14	MAL2	protein_coding	60.3538	94.5255	0.616926	2.35628e-31	7.30042e-30	0.446029	1
ENSG00000120798.17	NR2C1	protein_coding	29.5057	70.7197	1.22133	2.3901e-31	7.39111e-30	6.60012e-10	1.75373e-08
ENSG00000127418.15	FGFRL1	protein_coding	39.6539	80.5832	0.988831	2.51427e-31	7.76029e-30	1.07313e-06	2.1118e-05
ENSG00000151332.19	MBIP	protein_coding	51.6253	27.137	-0.93723	3.36909e-31	1.0379e-29	7.01966e-06	0.000127334
ENSG00000171385.9	KCND3	protein_coding	4.22403	0.531826	-2.99781	4.39387e-31	1.35103e-29	6.3453e-21	3.02988e-19
ENSG00000178104.19	PDE4DIP	protein_coding	6.40463	18.3587	1.48482	4.65256e-31	1.42787e-29	1.12022e-12	3.68901e-11
ENSG00000151376.16	ME3	protein_coding	8.778	1.52903	-2.51904	5.52031e-31	1.69098e-29	3.63022e-19	1.63713e-17
ENSG00000165899.11	OTOGL	protein_coding	53.852	0.118738	-8.80359	5.84468e-31	1.78697e-29	2.7465e-27	1.6576e-25
ENSG00000174799.11	CEP135	protein_coding	14.4914	7.96054	-0.883292	7.19538e-31	2.19581e-29	5.46757e-05	0.000886773
ENSG00000104267.10	CA2	protein_coding	51.7616	18.4685	-1.49699	7.67259e-31	2.33704e-29	1.02449e-12	3.38748e-11
ENSG00000139350.12	NEDD1	protein_coding	27.126	51.5657	0.896474	8.40115e-31	2.55417e-29	3.4245e-05	0.000573754
ENSG00000100523.16	DDHD1	protein_coding	5.9504	12.8703	1.07338	9.23322e-31	2.8019e-29	8.20094e-08	1.79922e-06
ENSG00000151576.10	QTRT2	protein_coding	20.2779	44.0439	1.08328	1.01872e-30	3.08563e-29	6.01846e-08	1.34033e-06
ENSG00000131504.17	DIAPH1	protein_coding	112.044	65.458	-0.792481	1.24345e-30	3.75929e-29	0.00161084	0.0204312
ENSG00000170017.12	ALCAM	protein_coding	34.4552	17.5877	-0.983327	1.37228e-30	4.14108e-29	1.73189e-06	3.33205e-05
ENSG00000144668.12	ITGA9	protein_coding	0.276595	1.68278	2.58954	1.38168e-30	4.16171e-29	3.3081e-19	1.49602e-17
ENSG00000261786.1	AC006058.1	lncRNA	0.0982697	1.77595	4.1032	1.38965e-30	4.17796e-29	4.40717e-23	2.28595e-21
ENSG00000280339.1	AP001528.2	TEC	0.206451	3.5381	4.03075	1.62264e-30	4.86941e-29	6.58734e-23	3.40591e-21
ENSG00000106211.10	HSPB1	protein_coding	133.702	75.5551	-0.841468	1.64031e-30	4.91337e-29	0.000278366	0.00409766
ENSG00000170558.10	CDH2	protein_coding	230.688	163.567	-0.517365	2.03574e-30	6.08659e-29	1	1
ENSG00000144227.5	NXPH2	protein_coding	26.4237	63.3597	1.22217	2.32343e-30	6.934e-29	1.18601e-09	3.08077e-08
ENSG00000090661.12	CERS4	protein_coding	26.8053	13.5248	-1.01309	2.96033e-30	8.81852e-29	7.33107e-07	1.46396e-05
ENSG00000146247.14	PHIP	protein_coding	37.8163	24.1533	-0.668173	3.03956e-30	9.03797e-29	0.116628	0.953406
ENSG00000173757.10	STAT5B	protein_coding	16.2315	28.1721	0.765374	3.57458e-30	1.06094e-28	0.00462569	0.0536415
ENSG00000184047.20	DIABLO	protein_coding	70.3453	115.557	0.688779	3.88401e-30	1.15067e-28	0.0617094	0.549318
ENSG00000204531.19	POU5F1	protein_coding	8.14377	2.50355	-1.71803	4.9766e-30	1.47168e-28	3.15862e-14	1.11479e-12
ENSG00000135447.17	PPP1R1A	protein_coding	15.0046	3.71113	-2.00033	5.18303e-30	1.52994e-28	4.41971e-16	1.72486e-14
ENSG00000102230.14	PCYT1B	protein_coding	8.64113	4.52158	-0.956766	6.67032e-30	1.96538e-28	5.65932e-06	0.000103936
ENSG00000186918.14	ZNF395	protein_coding	29.7615	16.3939	-0.877116	7.1974e-30	2.11685e-28	8.97109e-05	0.00141679
ENSG00000196526.10	AFAP1	protein_coding	9.0367	15.4792	0.74485	8.51229e-30	2.49904e-28	0.0101464	0.109672
ENSG00000134884.15	ARGLU1	protein_coding	162.614	85.0989	-0.952323	9.67768e-30	2.83605e-28	6.88653e-06	0.000125199
ENSG00000153250.20	RBMS1	protein_coding	96.0374	68.9966	-0.500267	1.07416e-29	3.14217e-28	1	1
ENSG00000134755.17	DSC2	protein_coding	40.1328	70.9446	0.790853	1.18064e-29	3.44742e-28	0.00206584	0.0256413
ENSG00000203867.8	RBM20	protein_coding	4.04492	8.12988	0.971733	1.44446e-29	4.21019e-28	3.73718e-06	6.94996e-05
ENSG00000121966.7	CXCR4	protein_coding	68.4477	45.333	-0.615415	1.86661e-29	5.43091e-28	0.463113	1
ENSG00000259439.2	LINC01833	lncRNA	11.3882	1.80429	-2.6756	1.9e-29	5.51817e-28	7.91164e-19	3.49988e-17
ENSG00000102119.11	EMD	protein_coding	60.4452	101.412	0.717719	1.95427e-29	5.66564e-28	0.0256876	0.251683
ENSG00000197822.11	OCLN	protein_coding	41.3436	24.5171	-0.772379	2.16215e-29	6.25713e-28	0.0040366	0.0473171
ENSG00000139926.16	FRMD6	protein_coding	5.23928	14.7821	1.45385	2.16723e-29	6.26067e-28	8.93364e-12	2.7785e-10
ENSG00000188582.10	PAQR9	protein_coding	8.1776	3.93266	-1.07251	2.284e-29	6.58629e-28	1.65742e-07	3.52662e-06
ENSG00000164292.13	RHOBTB3	protein_coding	42.2543	66.211	0.61798	2.33656e-29	6.7259e-28	0.453344	1
ENSG00000127831.11	VIL1	protein_coding	11.44	3.18598	-1.83745	2.85828e-29	8.21314e-28	1.0243e-14	3.72857e-13
ENSG00000221818.9	EBF2	protein_coding	3.01732	0.091207	-4.99417	3.22578e-29	9.25273e-28	2.83135e-23	1.47804e-21
ENSG00000144791.10	LIMD1	protein_coding	5.04025	15.4297	1.56636	4.38957e-29	1.25687e-27	1.22156e-12	3.9984e-11
ENSG00000174640.15	SLCO2A1	protein_coding	0.696994	4.21814	2.56004	4.88421e-29	1.39604e-27	3.79089e-18	1.6412e-16
ENSG00000121064.13	SCPEP1	protein_coding	18.3256	33.3861	0.833543	4.9048e-29	1.39946e-27	0.000517224	0.00732096
ENSG00000164007.11	CLDN19	protein_coding	10.5214	3.48551	-1.6015	5.55526e-29	1.58227e-27	6.76446e-13	2.25969e-11
ENSG00000110108.10	TMEM109	protein_coding	62.1895	91.8636	0.53609	5.69067e-29	1.618e-27	1	1
ENSG00000156925.12	ZIC3	protein_coding	2.5402	8.53519	1.70188	6.03434e-29	1.71272e-27	1.24229e-13	4.30032e-12
ENSG00000103966.11	EHD4	protein_coding	6.41266	10.558	0.691699	9.51862e-29	2.69694e-27	0.0617497	0.549318
ENSG00000166669.13	ATF7IP2	protein_coding	7.87207	22.7433	1.49497	1.0871e-28	3.07475e-27	6.98546e-12	2.18514e-10
ENSG00000153132.13	CLGN	protein_coding	12.6909	4.92079	-1.35724	1.28233e-28	3.62062e-27	1.39164e-10	3.90887e-09
ENSG00000189129.14	PLAC9	protein_coding	35.1425	5.62827	-2.65942	1.37603e-28	3.87845e-27	3.03436e-18	1.32072e-16
ENSG00000179051.14	RCC2	protein_coding	107.006	160.838	0.55877	1.53863e-28	4.32922e-27	1	1
ENSG00000159200.18	RCAN1	protein_coding	21.2309	10.2421	-1.06184	1.92388e-28	5.40385e-27	3.7004e-07	7.57579e-06
ENSG00000138821.13	SLC39A8	protein_coding	11.5421	21.3743	0.854911	1.93647e-28	5.42981e-27	0.000282508	0.00414695
ENSG00000135838.13	NPL	protein_coding	10.8709	2.39224	-2.16765	2.01628e-28	5.64384e-27	3.82543e-16	1.50014e-14
ENSG00000110042.8	DTX4	protein_coding	28.8058	45.5557	0.633784	2.06133e-28	5.76001e-27	0.307523	1
ENSG00000137094.15	DNAJB5	protein_coding	14.9197	29.3432	0.945223	2.42134e-28	6.75436e-27	1.45974e-05	0.000255928
ENSG00000197308.9	GATA3-AS1	lncRNA	0.99972	8.11756	2.96072	2.64667e-28	7.37026e-27	5.38907e-19	2.41023e-17
ENSG00000165185.15	KIAA1958	protein_coding	14.9737	23.8432	0.643842	2.8836e-28	8.01631e-27	0.246808	1
ENSG00000117139.18	KDM5B	protein_coding	81.0301	61.7152	-0.41457	3.17089e-28	8.79991e-27	1	1
ENSG00000089327.15	FXYD5	protein_coding	21.9776	7.77455	-1.53285	3.4354e-28	9.5177e-27	5.17004e-12	1.63617e-10
ENSG00000152894.14	PTPRK	protein_coding	29.2522	48.8288	0.708093	3.57339e-28	9.88313e-27	0.0392126	0.368199
ENSG00000025039.15	RRAGD	protein_coding	12.2093	4.50774	-1.43311	4.15734e-28	1.14786e-26	4.03398e-11	1.18644e-09
ENSG00000137571.11	SLCO5A1	protein_coding	0.219871	2.50378	3.49503	4.63731e-28	1.27821e-26	3.93891e-20	1.81671e-18
ENSG00000182054.10	IDH2	protein_coding	77.587	123.32	0.639767	4.83677e-28	1.33093e-26	0.273379	1
ENSG00000173546.7	CSPG4	protein_coding	1.34118	0.325134	-2.04217	5.13638e-28	1.41098e-26	2.68251e-15	1.01045e-13
ENSG00000279725.1	AL391005.1	TEC	5.59362	0.33974	-4.02053	5.25095e-28	1.44002e-26	4.70474e-21	2.25314e-19
ENSG00000137575.12	SDCBP	protein_coding	119.085	198.498	0.707924	5.75977e-28	1.5769e-26	0.0423686	0.394638
ENSG00000181444.13	ZNF467	protein_coding	8.65592	2.0095	-2.10908	6.05321e-28	1.65444e-26	1.32284e-15	5.04138e-14
ENSG00000169783.12	LINGO1	protein_coding	30.1408	81.9981	1.39821	6.4536e-28	1.76091e-26	9.19739e-11	2.61505e-09
ENSG00000136383.7	ALPK3	protein_coding	11.384	26.4772	1.17611	6.80063e-28	1.85249e-26	1.98584e-08	4.63221e-07
ENSG00000198604.11	BAZ1A	protein_coding	9.51661	18.7064	0.938657	7.81808e-28	2.12607e-26	2.1849e-05	0.000373782
ENSG00000112531.17	QKI	protein_coding	73.5527	130.846	0.799758	8.70563e-28	2.36348e-26	0.00210324	0.0260856
ENSG00000169047.5	IRS1	protein_coding	13.648	27.2209	0.961407	8.98216e-28	2.43448e-26	1.08169e-05	0.000192346
ENSG00000146426.18	TIAM2	protein_coding	6.97719	18.7017	1.3836	9.68091e-28	2.61949e-26	1.56649e-10	4.3548e-09
ENSG00000163754.18	GYG1	protein_coding	51.0563	23.487	-1.13174	1.00633e-27	2.71844e-26	7.18189e-08	1.58637e-06
ENSG00000136490.9	LIMD2	protein_coding	43.5695	68.705	0.627193	1.11445e-27	3.00549e-26	0.351861	1
ENSG00000077092.19	RARB	protein_coding	23.4499	62.605	1.37017	1.13432e-27	3.05402e-26	2.08367e-10	5.74336e-09
ENSG00000078579.9	FGF20	protein_coding	0.922076	14.898	3.92873	1.38125e-27	3.71268e-26	1.4126e-20	6.62818e-19
ENSG00000168710.18	AHCYL1	protein_coding	55.5488	93.038	0.712998	1.41639e-27	3.80084e-26	0.0362302	0.342972
ENSG00000179456.10	ZBTB18	protein_coding	14.1375	5.71261	-1.30951	1.64301e-27	4.4017e-26	9.36467e-10	2.4443e-08
ENSG00000111962.8	UST	protein_coding	8.90393	19.126	1.07204	1.75431e-27	4.69212e-26	4.37524e-07	8.93484e-06
ENSG00000084676.15	NCOA1	protein_coding	9.19821	5.23785	-0.828357	1.82214e-27	4.86552e-26	0.000883794	0.0118751
ENSG00000174718.12	RESF1	protein_coding	21.0232	41.1346	0.934196	2.03725e-27	5.431e-26	2.89014e-05	0.000488765
ENSG00000053438.11	NNAT	protein_coding	246.879	173.932	-0.526486	2.13665e-27	5.68665e-26	1	1
ENSG00000180209.12	MYLPF	protein_coding	38.2757	6.17397	-2.62517	2.18721e-27	5.81169e-26	2.14679e-17	9.02929e-16
ENSG00000167775.11	CD320	protein_coding	80.911	122.884	0.576045	2.5121e-27	6.66403e-26	1	1
ENSG00000169692.13	AGPAT2	protein_coding	7.77723	2.52488	-1.66796	2.83272e-27	7.50232e-26	1.165e-12	3.8287e-11
ENSG00000213445.10	SIPA1	protein_coding	4.15641	11.7123	1.44973	2.91019e-27	7.69494e-26	5.86393e-11	1.69397e-09
ENSG00000185818.8	NAT8L	protein_coding	6.25081	12.7229	0.991872	3.02467e-27	7.98464e-26	5.35313e-06	9.85352e-05
ENSG00000127995.17	CASD1	protein_coding	16.2626	33.0771	0.98765	3.05369e-27	8.04815e-26	5.88246e-06	0.00010779
ENSG00000184792.16	OSBP2	protein_coding	3.60041	0.686324	-2.39135	3.44814e-27	9.07303e-26	1.97936e-16	7.93453e-15
ENSG00000112541.16	PDE10A	protein_coding	1.44049	3.31245	1.16253	3.68476e-27	9.67995e-26	4.3911e-08	9.91509e-07
ENSG00000103489.12	XYLT1	protein_coding	4.39286	2.29382	-0.946991	4.4927e-27	1.17834e-25	2.18033e-05	0.000373394
ENSG00000112414.15	ADGRG6	protein_coding	0.840704	15.7403	4.14633	5.4682e-27	1.43187e-25	1.72367e-20	8.04129e-19
ENSG00000233056.2	ERVH48-1	lncRNA	2.00968	6.21729	1.58571	5.72042e-27	1.49551e-25	6.13496e-12	1.934e-10
ENSG00000081026.19	MAGI3	protein_coding	7.92366	4.29775	-0.889516	5.83568e-27	1.52319e-25	0.000135549	0.00208591
ENSG00000125675.18	GRIA3	protein_coding	39.7481	10.2965	-1.94877	5.93461e-27	1.54652e-25	2.94675e-14	1.04227e-12
ENSG00000033170.17	FUT8	protein_coding	10.001	18.4745	0.84784	6.34111e-27	1.64981e-25	0.000530653	0.00747195
ENSG00000151364.17	KCTD14	protein_coding	11.6416	23.9457	1.00472	6.51447e-27	1.6922e-25	4.07343e-06	7.54933e-05
ENSG00000116199.12	FAM20B	protein_coding	15.81	23.4701	0.543543	8.02657e-27	2.08165e-25	1	1
ENSG00000141258.13	SGSM2	protein_coding	78.6976	29.9476	-1.40286	8.96921e-27	2.32241e-25	2.3055e-10	6.32259e-09
ENSG00000170876.8	TMEM43	protein_coding	53.6633	35.3408	-0.625749	1.09813e-26	2.83888e-25	0.393421	1
ENSG00000140564.12	FURIN	protein_coding	22.4552	37.0299	0.692269	1.13501e-26	2.92955e-25	0.0711829	0.621319
ENSG00000162490.7	DRAXIN	protein_coding	1.72815	4.98603	1.48611	1.17433e-26	3.02623e-25	4.8855e-11	1.42655e-09
ENSG00000164649.20	CDCA7L	protein_coding	34.1881	62.8344	0.843795	1.17948e-26	3.03469e-25	0.00064566	0.0089211
ENSG00000250046.3	AC106864.1	lncRNA	13.0187	2.24736	-2.49586	1.237e-26	3.17763e-25	1.69748e-16	6.83837e-15
ENSG00000145626.12	UGT3A1	protein_coding	14.4486	3.96698	-1.85685	1.37486e-26	3.52621e-25	1.45784e-13	5.02507e-12
ENSG00000063046.18	EIF4B	protein_coding	403.463	306.387	-0.420955	1.42589e-26	3.65132e-25	1	1
ENSG00000180447.7	GAS1	protein_coding	29.5734	13.5985	-1.13205	1.60759e-26	4.11012e-25	1.39887e-07	3.00406e-06
ENSG00000164104.12	HMGB2	protein_coding	997.675	568.596	-0.823787	1.61593e-26	4.12443e-25	0.00116474	0.0152743
ENSG00000099810.21	MTAP	protein_coding	35.9446	62.238	0.759269	1.61827e-26	4.12443e-25	0.00966493	0.104816
ENSG00000125848.10	FLRT3	protein_coding	15.7527	36.834	1.18612	2.12882e-26	5.41714e-25	3.79773e-08	8.65958e-07
ENSG00000081479.15	LRP2	protein_coding	1.33937	7.30346	2.38213	2.23034e-26	5.6666e-25	6.474e-16	2.50251e-14
ENSG00000163412.13	EIF4E3	protein_coding	3.5528	8.92124	1.28578	2.69678e-26	6.84098e-25	4.01606e-09	1.00618e-07
ENSG00000279607.1	AL358613.2	lncRNA	20.7292	0.598748	-5.11818	2.9283e-26	7.41668e-25	4.45362e-21	2.14553e-19
ENSG00000153093.19	ACOXL	protein_coding	0.381175	2.87278	2.82819	3.31583e-26	8.38513e-25	2.82131e-17	1.18052e-15
ENSG00000067955.15	CBFB	protein_coding	33.6362	68.8037	0.991337	3.76998e-26	9.51875e-25	7.96416e-06	0.000143187
ENSG00000003989.18	SLC7A2	protein_coding	26.9109	14.1979	-0.935263	4.12645e-26	1.04026e-24	4.33194e-05	0.000714726
ENSG00000151474.23	FRMD4A	protein_coding	24.5696	51.2901	1.02095	4.91053e-26	1.23601e-24	3.70149e-06	6.89147e-05
ENSG00000157193.18	LRP8	protein_coding	10.3431	19.7413	0.897852	5.32382e-26	1.33796e-24	0.000142806	0.0021831
ENSG00000130340.16	SNX9	protein_coding	23.8606	14.3067	-0.753621	5.46277e-26	1.37076e-24	0.0122797	0.129792
ENSG00000138119.17	MYOF	protein_coding	42.2702	18.505	-1.19471	5.52893e-26	1.38522e-24	3.69604e-08	8.46335e-07
ENSG00000052126.14	PLEKHA5	protein_coding	30.2648	19.2284	-0.676837	5.98733e-26	1.49776e-24	0.113678	0.933519
ENSG00000112773.16	TENT5A	protein_coding	0.696753	3.07866	2.09109	7.09862e-26	1.77302e-24	2.03139e-14	7.26424e-13
ENSG00000163975.12	MELTF	protein_coding	12.3734	3.68662	-1.74406	8.95944e-26	2.23436e-24	1.6671e-12	5.40226e-11
ENSG00000144810.16	COL8A1	protein_coding	3.31373	0.0790163	-5.96511	8.97484e-26	2.23476e-24	2.20649e-21	1.07575e-19
ENSG00000129116.19	PALLD	protein_coding	123.017	65.268	-0.9274	1.02323e-25	2.54397e-24	6.26447e-05	0.00100597
ENSG00000138449.11	SLC40A1	protein_coding	40.1294	18.0608	-1.16369	1.54108e-25	3.8256e-24	1.10237e-07	2.39265e-06
ENSG00000100722.20	ZC3H14	protein_coding	93.4806	67.508	-0.492	1.85387e-25	4.59506e-24	1	1
ENSG00000170011.14	MYRIP	protein_coding	2.98864	0.674109	-2.16214	1.88527e-25	4.66577e-24	1.63111e-14	5.88469e-13
ENSG00000181885.18	CLDN7	protein_coding	35.1818	87.9085	1.27839	2.00459e-25	4.95352e-24	8.65169e-09	2.1027e-07
ENSG00000131094.4	C1QL1	protein_coding	2.97647	14.8837	2.26296	2.14104e-25	5.28265e-24	6.82445e-15	2.5238e-13
ENSG00000125505.17	MBOAT7	protein_coding	86.1526	153.798	0.80194	2.20484e-25	5.43181e-24	0.00307065	0.0370371
ENSG00000130881.14	LRP3	protein_coding	13.1616	24.0071	0.834348	2.31713e-25	5.6998e-24	0.00117224	0.0153479
ENSG00000101265.16	RASSF2	protein_coding	16.2895	8.42664	-0.969819	2.68331e-25	6.59056e-24	2.16977e-05	0.000371978
ENSG00000139117.14	CPNE8	protein_coding	18.2361	6.06341	-1.59169	2.85576e-25	7.00351e-24	2.74197e-11	8.24049e-10
ENSG00000070214.16	SLC44A1	protein_coding	23.5037	37.6976	0.649858	3.15355e-25	7.72216e-24	0.234507	1
ENSG00000100031.19	GGT1	protein_coding	38.8765	12.8844	-1.59375	3.17389e-25	7.76027e-24	2.75003e-11	8.24049e-10
ENSG00000154736.6	ADAMTS5	protein_coding	2.32965	0.254825	-3.20028	3.21575e-25	7.85079e-24	1.47318e-17	6.2284e-16
ENSG00000180182.11	MED14	protein_coding	25.0379	13.0776	-0.948915	3.8189e-25	9.30929e-24	4.13795e-05	0.000684808
ENSG00000172667.11	ZMAT3	protein_coding	8.18498	14.2823	0.773049	3.91512e-25	9.52954e-24	0.00778739	0.0861228
ENSG00000011114.15	BTBD7	protein_coding	20.3071	11.4864	-0.836533	4.33351e-25	1.05321e-23	0.00115168	0.0151275
ENSG00000133863.9	TEX15	protein_coding	7.69064	3.59062	-1.10871	4.6223e-25	1.12172e-23	5.64605e-07	1.14294e-05
ENSG00000143341.12	HMCN1	protein_coding	50.3514	4.26408	-3.5256	4.73573e-25	1.14753e-23	4.27186e-18	1.84451e-16
ENSG00000100033.16	PRODH	protein_coding	16.8088	41.494	1.25661	4.77113e-25	1.15439e-23	1.77578e-08	4.15414e-07
ENSG00000111664.11	GNB3	protein_coding	14.7016	4.84807	-1.59723	5.52023e-25	1.33364e-23	3.26047e-11	9.69481e-10
ENSG00000130829.18	DUSP9	protein_coding	0.106177	5.27024	5.5421	5.60921e-25	1.35313e-23	2.00656e-20	9.33426e-19
ENSG00000078725.13	BRINP1	protein_coding	1.53231	0.145248	-3.08972	5.9752e-25	1.43928e-23	3.90443e-17	1.61294e-15
ENSG00000132716.19	DCAF8	protein_coding	112.617	64.4156	-0.82461	6.26643e-25	1.50719e-23	0.00171565	0.0216255
ENSG00000143382.15	ADAMTSL4	protein_coding	0.395582	3.57948	3.1032	6.42275e-25	1.54251e-23	3.86365e-17	1.60016e-15
ENSG00000132589.16	FLOT2	protein_coding	209.558	163.827	-0.378246	6.79209e-25	1.6288e-23	1	1
ENSG00000136026.14	CKAP4	protein_coding	87.1681	117.877	0.410276	7.49325e-25	1.79429e-23	1	1
ENSG00000176387.7	HSD11B2	protein_coding	1.02231	5.97674	2.55516	7.58208e-25	1.81289e-23	1.2579e-15	4.80517e-14
ENSG00000111412.6	C12orf49	protein_coding	34.9853	61.6402	0.785196	8.45644e-25	2.01897e-23	0.00587911	0.0668399
ENSG00000065427.15	KARS1	protein_coding	238.177	183.796	-0.39561	9.07731e-25	2.16403e-23	1	1
ENSG00000163932.15	PRKCD	protein_coding	7.91288	15.0518	0.890419	1.03388e-24	2.45756e-23	0.000259251	0.00384028
ENSG00000256995.8	AC084816.1	lncRNA	27.5455	6.04562	-2.18503	1.17682e-24	2.79323e-23	3.51941e-14	1.23943e-12
ENSG00000117868.17	ESYT2	protein_coding	24.968	15.9549	-0.66074	1.22507e-24	2.9035e-23	0.180831	1
ENSG00000183145.9	RIPPLY3	protein_coding	12.987	51.3456	1.93125	1.32335e-24	3.13187e-23	5.45042e-13	1.82826e-11
ENSG00000064393.16	HIPK2	protein_coding	12.1864	18.8604	0.601057	1.3284e-24	3.13923e-23	0.668725	1
ENSG00000152642.11	GPD1L	protein_coding	5.83986	2.06388	-1.48875	1.4215e-24	3.35436e-23	2.80484e-10	7.66608e-09
ENSG00000148677.7	ANKRD1	protein_coding	352.554	840.291	1.21201	1.43478e-24	3.3808e-23	6.58173e-08	1.46176e-06
ENSG00000241158.7	ADAMTS9-AS1	lncRNA	20.0656	2.31993	-3.05914	1.51364e-24	3.56144e-23	8.50248e-17	3.44234e-15
ENSG00000169330.9	MINAR1	protein_coding	2.38345	0.455678	-2.3799	1.90777e-24	4.4823e-23	8.34664e-15	3.06578e-13
ENSG00000111817.19	DSE	protein_coding	19.1851	10.8446	-0.837378	2.04493e-24	4.79761e-23	0.00131624	0.0169732
ENSG00000154864.13	PIEZO2	protein_coding	0.668471	1.71104	1.30093	2.09322e-24	4.90382e-23	1.10626e-08	2.64898e-07
ENSG00000114767.7	RRP9	protein_coding	38.9023	65.104	0.709418	2.36059e-24	5.51426e-23	0.0524184	0.474102
ENSG00000249853.7	HS3ST5	protein_coding	0.021832	2.73147	6.72955	2.91553e-24	6.8008e-23	1.3633e-20	6.41539e-19
ENSG00000152078.10	TLCD4	protein_coding	3.77629	11.2324	1.53139	3.29863e-24	7.6834e-23	1.94169e-10	5.37024e-09
ENSG00000064763.11	FAR2	protein_coding	35.3045	18.3803	-0.956594	3.75514e-24	8.73419e-23	4.76153e-05	0.000783216
ENSG00000145703.16	IQGAP2	protein_coding	9.86954	22.9324	1.17512	3.84272e-24	8.92512e-23	1.88521e-07	3.9852e-06
ENSG00000076706.17	MCAM	protein_coding	33.55	18.8816	-0.843526	4.59034e-24	1.06463e-22	0.0011979	0.015646
ENSG00000145244.12	CORIN	protein_coding	0.095028	3.52521	5.06003	4.80005e-24	1.11168e-22	2.79158e-19	1.26596e-17
ENSG00000149257.16	SERPINH1	protein_coding	714.776	965.572	0.407943	5.09858e-24	1.17914e-22	1	1
ENSG00000185664.14	PMEL	protein_coding	94.299	153.942	0.68217	5.1659e-24	1.19301e-22	0.129971	1
ENSG00000125850.11	OVOL2	protein_coding	5.70971	18.3314	1.63137	5.24844e-24	1.21035e-22	5.00515e-11	1.45886e-09
ENSG00000150394.14	CDH8	protein_coding	7.77259	23.3659	1.54767	5.77574e-24	1.33006e-22	1.88928e-10	5.23421e-09
ENSG00000125378.16	BMP4	protein_coding	30.2758	212.013	2.72747	6.04474e-24	1.39003e-22	1.39266e-15	5.28267e-14
ENSG00000167311.14	ART5	protein_coding	3.77255	18.5389	2.23737	6.07492e-24	1.395e-22	5.39694e-14	1.89243e-12
ENSG00000271614.1	ATP2B1-AS1	lncRNA	0.5576	3.22284	2.46754	6.93937e-24	1.59125e-22	9.10562e-15	3.33701e-13
ENSG00000169242.12	EFNA1	protein_coding	37.6608	16.1507	-1.22495	8.55302e-24	1.95851e-22	7.96814e-08	1.75051e-06
ENSG00000105281.12	SLC1A5	protein_coding	191.462	256.244	0.394363	9.61882e-24	2.19946e-22	1	1
ENSG00000162383.13	SLC1A7	protein_coding	0.318361	4.43208	3.71036	9.63763e-24	2.20066e-22	1.84145e-17	7.76518e-16
ENSG00000166348.18	USP54	protein_coding	16.7588	29.4945	0.785262	9.90618e-24	2.2588e-22	0.00695917	0.0777578
ENSG00000165732.13	DDX21	protein_coding	75.2651	102.991	0.422467	1.12532e-23	2.56234e-22	1	1
ENSG00000128045.7	RASL11B	protein_coding	11.3724	4.88354	-1.23153	1.1307e-23	2.57099e-22	7.29898e-08	1.61004e-06
ENSG00000109099.16	PMP22	protein_coding	3.87697	11.9737	1.57994	1.13359e-23	2.57396e-22	1.47231e-10	4.12831e-09
ENSG00000175387.16	SMAD2	protein_coding	118.535	63.9348	-0.905597	1.14674e-23	2.60018e-22	0.000230523	0.00343984
ENSG00000114450.11	GNB4	protein_coding	9.03014	17.7933	0.945425	1.20154e-23	2.72065e-22	7.82103e-05	0.00124485
ENSG00000102316.17	MAGED2	protein_coding	234.466	162.519	-0.548853	1.30328e-23	2.94689e-22	1	1
ENSG00000166257.9	SCN3B	protein_coding	0.318278	2.22304	2.74533	1.35409e-23	3.05754e-22	2.08297e-15	7.86442e-14
ENSG00000226031.5	FGF13-AS1	lncRNA	11.2979	1.91053	-2.58663	1.55609e-23	3.50878e-22	6.27192e-15	2.32476e-13
ENSG00000051382.9	PIK3CB	protein_coding	23.5334	10.2003	-1.21822	1.63135e-23	3.67336e-22	1.12108e-07	2.42676e-06
ENSG00000143995.20	MEIS1	protein_coding	8.97981	115.786	3.59621	1.69364e-23	3.80835e-22	4.17215e-17	1.71916e-15
ENSG00000257093.7	DENND11	protein_coding	13.9329	22.9375	0.68851	1.71717e-23	3.85591e-22	0.102953	0.858467
ENSG00000154277.13	UCHL1	protein_coding	1929.96	1349.4	-0.533868	1.98476e-23	4.45064e-22	1	1
ENSG00000229544.9	NKX1-2	protein_coding	0.232636	1.48516	2.63911	2.02347e-23	4.53118e-22	5.19634e-15	1.93937e-13
ENSG00000175984.15	DENND2C	protein_coding	0.703458	2.9056	1.98661	2.20826e-23	4.93817e-22	1.19082e-12	3.90563e-11
ENSG00000189221.10	MAOA	protein_coding	2.23202	0.268483	-3.04762	2.24388e-23	5.01092e-22	5.3374e-16	2.078e-14
ENSG00000114631.11	PODXL2	protein_coding	16.9088	31.7157	0.875256	2.25601e-23	5.0311e-22	0.000606218	0.00842632
ENSG00000149970.16	CNKSR2	protein_coding	5.18351	15.5934	1.54182	2.61576e-23	5.82536e-22	3.75277e-10	1.01713e-08
ENSG00000188803.15	SHISA6	protein_coding	5.51547	1.20225	-2.20098	3.57935e-23	7.95059e-22	1.94522e-13	6.6626e-12
ENSG00000164626.9	KCNK5	protein_coding	3.84119	7.33499	0.900976	3.57985e-23	7.95059e-22	0.000309642	0.00450048
ENSG00000179403.12	VWA1	protein_coding	13.1232	35.3013	1.37733	3.62124e-23	8.03153e-22	6.42508e-09	1.5757e-07
ENSG00000113739.10	STC2	protein_coding	34.1767	81.0078	1.20434	5.17145e-23	1.14541e-21	2.08887e-07	4.39856e-06
ENSG00000106780.9	MEGF9	protein_coding	5.68422	2.89889	-0.981155	5.53516e-23	1.2243e-21	3.81727e-05	0.000635624
ENSG00000162825.16	NBPF20	protein_coding	8.28746	21.6085	1.34017	6.05806e-23	1.33813e-21	1.49969e-08	3.55437e-07
ENSG00000181751.10	MACIR	protein_coding	18.8665	10.531	-0.852225	7.03831e-23	1.55254e-21	0.00128265	0.016659
ENSG00000156675.16	RAB11FIP1	protein_coding	28.0591	15.4986	-0.868245	7.33777e-23	1.6164e-21	0.000799225	0.0108219
ENSG00000142192.21	APP	protein_coding	554.411	747.731	0.403477	7.43255e-23	1.63506e-21	1	1
ENSG00000116670.15	MAD2L2	protein_coding	72.5085	111.527	0.591667	7.58853e-23	1.66535e-21	0.778324	1
ENSG00000108840.15	HDAC5	protein_coding	34.8453	22.4715	-0.655268	7.59077e-23	1.66535e-21	0.225321	1
ENSG00000248485.2	PCP4L1	protein_coding	5.40398	0.502235	-3.3286	7.60556e-23	1.66635e-21	3.31371e-16	1.30578e-14
ENSG00000097046.13	CDC7	protein_coding	59.8893	39.5853	-0.617844	7.63646e-23	1.67086e-21	0.489448	1
ENSG00000144136.11	SLC20A1	protein_coding	47.8419	71.1018	0.54153	7.7027e-23	1.68309e-21	1	1
ENSG00000165072.10	MAMDC2	protein_coding	32.8879	15.9437	-1.0473	8.51596e-23	1.85829e-21	8.05727e-06	0.000144701
ENSG00000148053.16	NTRK2	protein_coding	0.0421757	1.29454	4.79818	8.53649e-23	1.86027e-21	4.61261e-18	1.98636e-16
ENSG00000122378.14	PRXL2A	protein_coding	115.796	176.069	0.575483	8.97045e-23	1.95222e-21	0.991472	1
ENSG00000266412.5	NCOA4	protein_coding	65.291	158.947	1.23944	9.19278e-23	1.99792e-21	1.21469e-07	2.62241e-06
ENSG00000151726.14	ACSL1	protein_coding	1.11648	4.07774	1.82902	9.21405e-23	1.99987e-21	1.32525e-11	4.05951e-10
ENSG00000184564.11	SLITRK6	protein_coding	0.313043	5.43276	3.99189	9.68776e-23	2.09988e-21	3.79439e-17	1.5755e-15
ENSG00000172197.11	MBOAT1	protein_coding	4.20101	8.24051	0.935197	1.03527e-22	2.241e-21	0.000143509	0.00219178
ENSG00000129757.14	CDKN1C	protein_coding	38.305	65.9058	0.753894	1.05725e-22	2.28555e-21	0.0204011	0.2042
ENSG00000115504.15	EHBP1	protein_coding	32.5852	16.8194	-0.967173	1.08598e-22	2.34454e-21	6.26332e-05	0.00100597
ENSG00000158856.18	DMTN	protein_coding	5.02015	1.54434	-1.66569	1.09422e-22	2.35919e-21	1.11213e-10	3.15104e-09
ENSG00000103528.17	SYT17	protein_coding	2.0797	7.83306	1.86221	1.14846e-22	2.47285e-21	1.0282e-11	3.16751e-10
ENSG00000170525.21	PFKFB3	protein_coding	14.3675	29.397	0.996999	1.37917e-22	2.96567e-21	3.11605e-05	0.00052424
ENSG00000182240.16	BACE2	protein_coding	1.83578	5.91368	1.64917	1.38931e-22	2.98353e-21	1.55316e-10	4.32513e-09
ENSG00000141622.14	RNF165	protein_coding	1.22769	5.25268	2.03151	1.4947e-22	3.2056e-21	2.02174e-12	6.52544e-11
ENSG00000116990.11	MYCL	protein_coding	13.4094	25.1991	0.876731	1.63772e-22	3.5077e-21	0.000718799	0.00983954
ENSG00000134508.12	CABLES1	protein_coding	2.72169	7.19457	1.33923	1.68963e-22	3.61412e-21	1.69873e-08	3.9854e-07
ENSG00000109089.7	CDR2L	protein_coding	9.43859	18.0013	0.888642	1.86236e-22	3.97749e-21	0.00052598	0.00741901
ENSG00000030066.13	NUP160	protein_coding	43.7775	58.5942	0.394525	1.86441e-22	3.97749e-21	1	1
ENSG00000179059.10	ZFP42	protein_coding	39.3431	25.4171	-0.646409	1.98547e-22	4.2302e-21	0.277448	1
ENSG00000132970.14	WASF3	protein_coding	25.1766	13.9106	-0.866288	2.04229e-22	4.34556e-21	0.00096353	0.0128537
ENSG00000168785.8	TSPAN5	protein_coding	12.3335	23.2782	0.879805	2.0503e-22	4.35688e-21	0.000684947	0.00941584
ENSG00000164040.18	PGRMC2	protein_coding	62.4187	90.1684	0.502566	2.17831e-22	4.62285e-21	1	1
ENSG00000134324.12	LPIN1	protein_coding	24.9357	14.3164	-0.815379	2.32638e-22	4.93066e-21	0.00384669	0.045452
ENSG00000132854.19	KANK4	protein_coding	0.230648	1.84931	2.92294	2.37187e-22	5.02052e-21	4.75264e-15	1.77786e-13
ENSG00000148700.15	ADD3	protein_coding	78.377	40.4653	-0.965519	2.50098e-22	5.2869e-21	7.51044e-05	0.00119776
ENSG00000218336.9	TENM3	protein_coding	44.5002	23.4091	-0.936073	2.72132e-22	5.7452e-21	0.000158426	0.00240378
ENSG00000144730.19	IL17RD	protein_coding	29.6767	50.3008	0.72854	2.8517e-22	6.01265e-21	0.0394324	0.369631
ENSG00000064655.19	EYA2	protein_coding	3.51473	9.40322	1.37416	2.91749e-22	6.14338e-21	1.37928e-08	3.2882e-07
ENSG00000120937.9	NPPB	protein_coding	5.36766	77.9753	3.75631	3.27016e-22	6.87707e-21	1.91728e-16	7.7047e-15
ENSG00000130962.18	PRRG1	protein_coding	6.31731	2.44445	-1.37533	3.33835e-22	7.01139e-21	1.40398e-08	3.34217e-07
ENSG00000180318.4	ALX1	protein_coding	18.9662	5.36741	-1.82212	3.549e-22	7.4442e-21	2.75106e-11	8.24049e-10
ENSG00000165271.17	NOL6	protein_coding	20.5803	32.565	0.631366	3.96874e-22	8.31388e-21	0.387519	1
ENSG00000111450.14	STX2	protein_coding	12.7463	6.02152	-1.09237	4.07102e-22	8.51715e-21	3.95211e-06	7.34124e-05
ENSG00000143570.19	SLC39A1	protein_coding	159.567	208.042	0.358977	4.17889e-22	8.73157e-21	1	1
ENSG00000135048.14	CEMIP2	protein_coding	97.9456	58.1848	-0.768348	4.60566e-22	9.6109e-21	0.0145897	0.151448
ENSG00000158874.11	APOA2	protein_coding	3.16644	23.0174	2.76099	4.63125e-22	9.65191e-21	1.74303e-14	6.26063e-13
ENSG00000137872.17	SEMA6D	protein_coding	24.2004	11.7558	-1.05115	4.70111e-22	9.78493e-21	1.05615e-05	0.000188217
ENSG00000130226.17	DPP6	protein_coding	7.20886	1.73924	-2.04198	4.93264e-22	1.02537e-20	3.36001e-12	1.0696e-10
ENSG00000162981.14	LRATD1	protein_coding	1.89809	5.91818	1.58935	5.26209e-22	1.09246e-20	6.19449e-10	1.65136e-08
ENSG00000185668.8	POU3F1	protein_coding	0.784786	2.98213	1.88847	5.66573e-22	1.17475e-20	1.6684e-11	5.07238e-10
ENSG00000276293.4	PIP4K2B	protein_coding	57.3963	40.2979	-0.528925	6.27004e-22	1.29674e-20	1	1
ENSG00000108175.17	ZMIZ1	protein_coding	28.3505	73.9745	1.33814	6.39765e-22	1.32145e-20	3.44356e-08	7.91872e-07
ENSG00000101935.10	AMMECR1	protein_coding	13.9803	19.8762	0.479603	6.6975e-22	1.38162e-20	1	1
ENSG00000055118.16	KCNH2	protein_coding	9.66655	4.11323	-1.24397	7.4103e-22	1.52673e-20	1.99394e-07	4.20956e-06
ENSG00000172889.16	EGFL7	protein_coding	24.7889	12.674	-0.967935	7.56544e-22	1.55672e-20	8.79648e-05	0.00139192
ENSG00000162734.13	PEA15	protein_coding	207.441	116.349	-0.845396	7.57526e-22	1.55676e-20	0.00192106	0.0239911
ENSG00000137106.18	GRHPR	protein_coding	155.47	110.66	-0.510613	7.90282e-22	1.62203e-20	1	1
ENSG00000149428.19	HYOU1	protein_coding	201.853	328.325	0.671858	8.48285e-22	1.73888e-20	0.165151	1
ENSG00000167889.13	MGAT5B	protein_coding	1.20373	3.47139	1.47373	8.80161e-22	1.80194e-20	4.053e-09	1.01388e-07
ENSG00000160963.14	COL26A1	protein_coding	61.2376	114.15	0.860589	9.10927e-22	1.86258e-20	0.00129814	0.0167797
ENSG00000163762.7	TM4SF18	protein_coding	3.90986	0.473127	-3.08986	1.16615e-21	2.38143e-20	5.96659e-15	2.22173e-13
ENSG00000145819.18	ARHGAP26	protein_coding	3.72411	17.0359	2.14395	1.21049e-21	2.46888e-20	2.18547e-12	7.0399e-11
ENSG00000167191.12	GPRC5B	protein_coding	23.0638	35.8529	0.607053	1.25098e-21	2.54826e-20	0.63959	1
ENSG00000115419.13	GLS	protein_coding	22.6214	33.1757	0.525269	1.3069e-21	2.65883e-20	1	1
ENSG00000118922.17	KLF12	protein_coding	6.23688	3.3016	-0.940832	1.40756e-21	2.86005e-20	0.000183584	0.00276226
ENSG00000133256.12	PDE6B	protein_coding	15.887	3.63998	-2.1527	1.48817e-21	3.02005e-20	2.23814e-12	7.1669e-11
ENSG00000134802.18	SLC43A3	protein_coding	8.08501	19.8138	1.24182	1.50365e-21	3.04767e-20	2.55e-07	5.30091e-06
ENSG00000170456.16	DENND5B	protein_coding	18.1264	11.3724	-0.689252	1.95298e-21	3.95344e-20	0.111844	0.922658
ENSG00000166341.8	DCHS1	protein_coding	6.28176	10.2187	0.668276	2.0256e-21	4.09534e-20	0.185158	1
ENSG00000197324.9	LRP10	protein_coding	15.6603	27.1447	0.761316	2.04524e-21	4.1299e-20	0.0192605	0.19434
ENSG00000115902.11	SLC1A4	protein_coding	21.6005	11.8982	-0.872623	2.06691e-21	4.16849e-20	0.00107829	0.0142424
ENSG00000158467.16	AHCYL2	protein_coding	10.827	18.8322	0.763506	2.20773e-21	4.44697e-20	0.0179863	0.182505
ENSG00000285846.1	AL358613.3	lncRNA	7.72983	0.0331813	-7.31362	2.26387e-21	4.5544e-20	2.02588e-18	8.84145e-17
ENSG00000117691.10	NENF	protein_coding	14.2789	36.2728	1.30464	2.30931e-21	4.64006e-20	9.18333e-08	2.00932e-06
ENSG00000174720.16	LARP7	protein_coding	105.823	52.0735	-1.03183	2.41382e-21	4.84406e-20	2.29393e-05	0.000391196
ENSG00000132359.15	RAP1GAP2	protein_coding	2.3791	6.92559	1.47249	2.77919e-21	5.57039e-20	6.27775e-09	1.54379e-07
ENSG00000189184.11	PCDH18	protein_coding	8.26444	16.6003	0.966479	2.89778e-21	5.80093e-20	0.000112538	0.00175341
ENSG00000055813.6	CCDC85A	protein_coding	0.936172	4.74693	2.26779	2.98434e-21	5.96685e-20	1.2821e-12	4.18812e-11
ENSG00000088356.6	PDRG1	protein_coding	31.586	19.6372	-0.703265	3.10311e-21	6.19669e-20	0.0821358	0.705929
ENSG00000028203.18	VEZT	protein_coding	59.1565	96.3202	0.669488	3.1784e-21	6.33922e-20	0.177606	1
ENSG00000130584.12	ZBTB46	protein_coding	5.49617	10.7266	0.920643	3.20393e-21	6.3823e-20	0.000309087	0.00449644
ENSG00000065809.13	FAM107B	protein_coding	18.3892	38.2803	1.02006	3.21294e-21	6.39241e-20	3.23807e-05	0.000543641
ENSG00000130707.18	ASS1	protein_coding	16.9745	9.11363	-0.901691	3.24531e-21	6.4489e-20	0.00055525	0.00779665
ENSG00000116455.14	WDR77	protein_coding	74.07	106.076	0.493065	3.28855e-21	6.52685e-20	1	1
ENSG00000102034.17	ELF4	protein_coding	2.2392	7.40506	1.67521	3.3882e-21	6.71641e-20	4.37617e-10	1.18018e-08
ENSG00000239672.8	NME1	protein_coding	276.84	437.541	0.632329	3.52701e-21	6.98304e-20	0.388882	1
ENSG00000136193.17	SCRN1	protein_coding	31.5305	18.4551	-0.788086	3.87051e-21	7.6538e-20	0.00999373	0.108165
ENSG00000197565.16	COL4A6	protein_coding	82.5582	137.192	0.700359	4.11298e-21	8.12338e-20	0.0883006	0.748595
ENSG00000103044.11	HAS3	protein_coding	3.19616	8.57002	1.37103	4.19777e-21	8.28077e-20	3.55404e-08	8.16123e-07
ENSG00000145808.10	ADAMTS19	protein_coding	8.15459	23.1462	1.4563	4.41214e-21	8.69309e-20	9.57907e-09	2.30736e-07
ENSG00000137573.14	SULF1	protein_coding	115.044	5.92551	-4.1984	4.62002e-21	9.09164e-20	3.71392e-16	1.45994e-14
ENSG00000138207.14	RBP4	protein_coding	8.51465	0.208159	-5.28919	5.26626e-21	1.03508e-19	4.60991e-17	1.89473e-15
ENSG00000053254.15	FOXN3	protein_coding	23.2698	13.5919	-0.793886	5.77995e-21	1.13467e-19	0.00898986	0.0983326
ENSG00000145246.14	ATP10D	protein_coding	0.920221	4.6222	2.25036	5.94468e-21	1.1656e-19	2.2214e-12	7.12735e-11
ENSG00000169258.7	GPRIN1	protein_coding	3.66348	7.92323	1.0724	6.25412e-21	1.2248e-19	1.15328e-05	0.00020396
ENSG00000113368.12	LMNB1	protein_coding	271.459	212.661	-0.375089	6.34666e-21	1.24142e-19	1	1
ENSG00000143067.5	ZNF697	protein_coding	6.35235	10.5164	0.697103	6.52133e-21	1.27405e-19	0.0970762	0.813226
ENSG00000163659.13	TIPARP	protein_coding	9.56937	23.8671	1.27226	7.38508e-21	1.44107e-19	2.31743e-07	4.84214e-06
ENSG00000071205.12	ARHGAP10	protein_coding	13.3501	26.7342	0.964256	8.33095e-21	1.62368e-19	0.000140567	0.00215496
ENSG00000073849.15	ST6GAL1	protein_coding	27.6785	49.1047	0.792671	8.93332e-21	1.739e-19	0.00962844	0.10456
ENSG00000130768.15	SMPDL3B	protein_coding	17.7576	34.4922	0.913675	9.18952e-21	1.78673e-19	0.000444695	0.00634972
ENSG00000150938.10	CRIM1	protein_coding	11.8581	20.2107	0.739634	9.34759e-21	1.81529e-19	0.0357841	0.339144
ENSG00000157064.11	NMNAT2	protein_coding	1.0505	26.5419	4.54459	9.41763e-21	1.82671e-19	2.93535e-16	1.1595e-14
ENSG00000100647.8	SUSD6	protein_coding	6.44483	12.1131	0.871902	1.02199e-20	1.97995e-19	0.00134316	0.0173066
ENSG00000171408.14	PDE7B	protein_coding	1.78239	0.0782593	-4.61535	1.15123e-20	2.22768e-19	2.88445e-16	1.14217e-14
ENSG00000160712.13	IL6R	protein_coding	4.19835	0.411775	-3.34675	1.19845e-20	2.3163e-19	1.00123e-14	3.65281e-13
ENSG00000138750.15	NUP54	protein_coding	77.4036	51.39	-0.61017	1.2527e-20	2.41827e-19	0.585388	1
ENSG00000057657.17	PRDM1	protein_coding	21.0694	36.3054	0.752021	1.41686e-20	2.73191e-19	0.0277353	0.269631
ENSG00000160746.13	ANO10	protein_coding	42.3649	25.3925	-0.758603	1.58038e-20	3.04358e-19	0.0230475	0.227602
ENSG00000151458.12	ANKRD50	protein_coding	10.3488	6.96888	-0.59133	1.58616e-20	3.0511e-19	0.792754	1
ENSG00000164659.15	ELAPOR2	protein_coding	28.6576	49.63	0.755601	1.59381e-20	3.0622e-19	0.0249698	0.244946
ENSG00000196116.8	TDRD7	protein_coding	12.3069	5.98904	-1.05674	1.63262e-20	3.13304e-19	2.1595e-05	0.000370607
ENSG00000135069.14	PSAT1	protein_coding	635.198	475.224	-0.43931	1.63757e-20	3.13883e-19	1	1
ENSG00000174032.17	SLC25A30	protein_coding	5.80168	14.0395	1.22931	1.92419e-20	3.68387e-19	6.68173e-07	1.33923e-05
ENSG00000146250.7	PRSS35	protein_coding	1.0534	3.63991	1.71878	2.03671e-20	3.8947e-19	5.68406e-10	1.5253e-08
ENSG00000132330.18	SCLY	protein_coding	17.8086	28.7714	0.658069	2.0451e-20	3.90613e-19	0.235557	1
ENSG00000168243.11	GNG4	protein_coding	4.15403	9.98093	1.21669	2.21301e-20	4.22188e-19	8.69988e-07	1.72457e-05
ENSG00000166848.7	TERF2IP	protein_coding	50.8424	29.9168	-0.777784	2.22378e-20	4.23744e-19	0.0146203	0.151668
ENSG00000151746.15	BICD1	protein_coding	13.0254	25.0456	0.908424	2.47236e-20	4.70561e-19	0.000614597	0.00851363
ENSG00000105655.19	ISYNA1	protein_coding	174.286	273.041	0.616987	2.74317e-20	5.21491e-19	0.526398	1
ENSG00000071054.16	MAP4K4	protein_coding	127.14	181.734	0.486693	2.85999e-20	5.43064e-19	1	1
ENSG00000076716.9	GPC4	protein_coding	97.5897	52.6875	-0.902523	2.93179e-20	5.56046e-19	0.000778909	0.0105556
ENSG00000205581.11	HMGN1	protein_coding	962.664	761.673	-0.360428	3.31092e-20	6.2722e-19	1	1
ENSG00000102158.20	MAGT1	protein_coding	59.8503	43.0211	-0.495643	3.64579e-20	6.89853e-19	1	1
ENSG00000132932.17	ATP8A2	protein_coding	0.99823	3.64396	1.80973	4.06847e-20	7.68936e-19	2.92596e-10	7.98369e-09
ENSG00000082516.9	GEMIN5	protein_coding	14.2786	21.5527	0.562715	4.29406e-20	8.1063e-19	1	1
ENSG00000143621.17	ILF2	protein_coding	372.09	497.84	0.393445	4.52603e-20	8.53427e-19	1	1
ENSG00000152558.15	TMEM123	protein_coding	114.922	208.397	0.822814	5.43165e-20	1.023e-18	0.00537646	0.0613832
ENSG00000074527.13	NTN4	protein_coding	1.40757	3.87098	1.415	5.50519e-20	1.03565e-18	4.23046e-08	9.57902e-07
ENSG00000111328.7	CDK2AP1	protein_coding	161.836	219.21	0.409919	5.52245e-20	1.0377e-18	1	1
ENSG00000170027.7	YWHAG	protein_coding	141.551	183.898	0.351457	5.9912e-20	1.12447e-18	1	1
ENSG00000163399.16	ATP1A1	protein_coding	200.581	267.695	0.389541	6.22084e-20	1.16623e-18	1	1
ENSG00000141753.7	IGFBP4	protein_coding	30.9275	46.59	0.559547	6.48022e-20	1.21345e-18	1	1
ENSG00000151208.17	DLG5	protein_coding	23.444	35.4079	0.563507	6.54535e-20	1.22424e-18	1	1
ENSG00000139793.18	MBNL2	protein_coding	10.5071	3.91347	-1.41811	6.77393e-20	1.26553e-18	4.52858e-08	1.01972e-06
ENSG00000117650.13	NEK2	protein_coding	35.9161	68.7224	0.89947	6.80281e-20	1.26947e-18	0.000870797	0.0117225
ENSG00000126091.21	ST3GAL3	protein_coding	8.89699	4.00222	-1.15688	6.83397e-20	1.27382e-18	3.61794e-06	6.74365e-05
ENSG00000169136.12	ATF5	protein_coding	40.3289	21.0854	-0.94204	6.98102e-20	1.29973e-18	0.000328804	0.00475346
ENSG00000106397.12	PLOD3	protein_coding	36.8529	59.9954	0.669915	7.15042e-20	1.32975e-18	0.190599	1
ENSG00000122863.6	CHST3	protein_coding	7.36578	12.3388	0.710796	7.93757e-20	1.47444e-18	0.0775501	0.67148
ENSG00000165821.12	SALL2	protein_coding	113.341	84.0817	-0.45028	8.23891e-20	1.52867e-18	1	1
ENSG00000111144.10	LTA4H	protein_coding	69.3897	95.6022	0.436842	8.32044e-20	1.54204e-18	1	1
ENSG00000077616.11	NAALAD2	protein_coding	6.40354	13.1323	0.990867	8.36282e-20	1.54812e-18	0.000111448	0.00173809
ENSG00000211772.11	TRBC2	TR_C_gene	12.4332	1.35671	-3.18361	9.21515e-20	1.70396e-18	7.36885e-14	2.5783e-12
ENSG00000117318.9	ID3	protein_coding	483.246	651.203	0.405223	9.52123e-20	1.75856e-18	1	1
ENSG00000140092.14	FBLN5	protein_coding	1.66006	5.24704	1.6145	9.80813e-20	1.80949e-18	3.81975e-09	9.58479e-08
ENSG00000145423.5	SFRP2	protein_coding	4.91074	11.6465	1.19715	9.85874e-20	1.81676e-18	1.95025e-06	3.72497e-05
ENSG00000182199.11	SHMT2	protein_coding	371.538	286.12	-0.400045	1.09746e-19	2.0201e-18	1	1
ENSG00000121774.18	KHDRBS1	protein_coding	248.698	309.282	0.289091	1.16048e-19	2.13368e-18	1	1
ENSG00000283674.3	AC068587.4	lncRNA	3.22941	8.5974	1.36012	1.20535e-19	2.21367e-18	1.30717e-07	2.81457e-06
ENSG00000124762.14	CDKN1A	protein_coding	108.516	170.349	0.621463	1.2083e-19	2.21659e-18	0.491873	1
ENSG00000177508.12	IRX3	protein_coding	52.4359	25.9436	-1.02232	1.25951e-19	2.30791e-18	6.12983e-05	0.00098826
ENSG00000112137.18	PHACTR1	protein_coding	1.3252	6.44445	2.19609	1.40299e-19	2.56793e-18	1.82911e-11	5.54023e-10
ENSG00000121900.19	TMEM54	protein_coding	11.3071	31.7016	1.43201	1.44465e-19	2.64121e-18	5.02513e-08	1.12684e-06
ENSG00000173905.9	GOLIM4	protein_coding	27.7063	40.7517	0.527408	1.51174e-19	2.76075e-18	1	1
ENSG00000167654.18	ATCAY	protein_coding	6.01866	2.65704	-1.18339	1.52549e-19	2.78273e-18	2.70974e-06	5.11542e-05
ENSG00000134532.19	SOX5	protein_coding	0.896051	3.63155	1.93107	1.5711e-19	2.86273e-18	1.73158e-10	4.80549e-09
ENSG00000093144.19	ECHDC1	protein_coding	59.5202	110.555	0.85716	1.71649e-19	3.12413e-18	0.00265264	0.0323315
ENSG00000011009.11	LYPLA2	protein_coding	138.564	205.767	0.541587	1.73994e-19	3.16326e-18	1	1
ENSG00000196449.4	YRDC	protein_coding	18.7865	29.9647	0.644715	1.79709e-19	3.26351e-18	0.321069	1
ENSG00000176641.11	RNF152	protein_coding	3.97386	11.48	1.47689	1.80916e-19	3.28176e-18	2.95761e-08	6.83028e-07
ENSG00000148798.11	INA	protein_coding	29.8216	19.0223	-0.669286	1.85538e-19	3.36185e-18	0.196517	1
ENSG00000166228.9	PCBD1	protein_coding	94.0039	148.886	0.635417	1.88018e-19	3.40298e-18	0.382996	1
ENSG00000153820.13	SPHKAP	protein_coding	2.51311	0	-12.0853	1.90541e-19	3.4448e-18	1.38097e-17	5.85378e-16
ENSG00000183255.12	PTTG1IP	protein_coding	150.805	198.426	0.370624	1.90796e-19	3.44557e-18	1	1
ENSG00000113140.11	SPARC	protein_coding	535.79	804.203	0.55749	2.05544e-19	3.70778e-18	1	1
ENSG00000276170.4	AC244153.1	lncRNA	31.4824	8.37354	-1.88089	2.26492e-19	4.08112e-18	3.24006e-10	8.81112e-09
ENSG00000076770.14	MBNL3	protein_coding	1.45076	3.82123	1.35304	2.49478e-19	4.49033e-18	1.88424e-07	3.9852e-06
ENSG00000124171.9	PARD6B	protein_coding	14.3788	4.95195	-1.53118	2.53185e-19	4.55201e-18	1.57251e-08	3.71072e-07
ENSG00000163485.17	ADORA1	protein_coding	5.12011	1.20254	-2.09862	2.56473e-19	4.60602e-18	5.39984e-11	1.56547e-09
ENSG00000102265.12	TIMP1	protein_coding	135.164	75.4002	-0.849697	2.96961e-19	5.32725e-18	0.00333529	0.0398737
ENSG00000158220.14	ESYT3	protein_coding	0.36234	2.68746	2.78595	3.01128e-19	5.39605e-18	8.9609e-13	2.98115e-11
ENSG00000138442.10	WDR12	protein_coding	56.6578	103.18	0.82675	3.05149e-19	5.46207e-18	0.0057042	0.0649423
ENSG00000108691.9	CCL2	protein_coding	8.83179	2.02818	-2.08462	3.30907e-19	5.91661e-18	6.98981e-11	2.00494e-09
ENSG00000197451.12	HNRNPAB	protein_coding	432.968	642.435	0.540957	3.35239e-19	5.98747e-18	1	1
ENSG00000121621.7	KIF18A	protein_coding	25.4908	15.1613	-0.771298	3.82245e-19	6.8195e-18	0.0211956	0.211183
ENSG00000183801.8	OLFML1	protein_coding	1.40888	6.24167	2.07272	3.98681e-19	7.10493e-18	8.46831e-11	2.41979e-09
ENSG00000151948.12	GLT1D1	protein_coding	9.11888	4.78983	-0.938249	4.38927e-19	7.81358e-18	0.000483775	0.00685946
ENSG00000035499.13	DEPDC1B	protein_coding	40.7829	67.3137	0.690405	4.56456e-19	8.11671e-18	0.129494	1
ENSG00000169715.15	MT1E	protein_coding	12.4647	0.763756	-3.96207	4.95525e-19	8.8018e-18	2.14565e-14	7.63917e-13
ENSG00000118707.11	TGIF2	protein_coding	39.4669	59.1357	0.556952	5.10224e-19	9.05299e-18	1	1
ENSG00000171243.8	SOSTDC1	protein_coding	0.465247	5.68109	3.51134	5.2252e-19	9.26103e-18	7.91865e-14	2.76471e-12
ENSG00000135052.16	GOLM1	protein_coding	129.718	180.967	0.452194	5.38112e-19	9.52698e-18	1	1
ENSG00000118816.11	CCNI	protein_coding	219.596	185.926	-0.263434	5.90991e-19	1.04518e-17	1	1
ENSG00000138696.11	BMPR1B	protein_coding	12.6717	4.58734	-1.45481	6.15068e-19	1.08657e-17	6.05969e-08	1.34766e-06
ENSG00000131477.11	RAMP2	protein_coding	10.74	2.28357	-2.19106	6.3138e-19	1.11418e-17	4.42746e-11	1.29747e-09
ENSG00000120158.12	RCL1	protein_coding	11.0388	21.596	0.931164	6.4027e-19	1.12759e-17	0.000589404	0.00820666
ENSG00000166450.13	PRTG	protein_coding	132.17	215.469	0.672527	6.4037e-19	1.12759e-17	0.193996	1
ENSG00000129194.8	SOX15	protein_coding	27.0057	10.3142	-1.38458	6.42468e-19	1.13006e-17	1.64007e-07	3.4989e-06
ENSG00000149218.5	ENDOD1	protein_coding	6.65703	2.78317	-1.25384	6.43693e-19	1.13099e-17	1.23089e-06	2.40186e-05
ENSG00000127920.6	GNG11	protein_coding	2.79492	0.644942	-2.09992	6.53185e-19	1.14643e-17	8.89111e-11	2.53241e-09
ENSG00000170293.9	CMTM8	protein_coding	10.4933	30.3723	1.48167	6.72254e-19	1.17862e-17	4.45561e-08	1.00468e-06
ENSG00000131069.20	ACSS2	protein_coding	28.2382	15.556	-0.869249	6.81678e-19	1.19386e-17	0.00234731	0.0288483
ENSG00000011028.14	MRC2	protein_coding	42.7117	27.6307	-0.647264	6.95667e-19	1.21704e-17	0.312105	1
ENSG00000168077.14	SCARA3	protein_coding	14.5419	7.67374	-0.931002	7.03758e-19	1.22987e-17	0.000607197	0.00843272
ENSG00000117410.14	ATP6V0B	protein_coding	111.403	159.242	0.489501	7.06379e-19	1.23312e-17	1	1
ENSG00000068615.19	REEP1	protein_coding	8.28448	2.67723	-1.61888	7.23341e-19	1.26138e-17	8.42786e-09	2.05612e-07
ENSG00000147724.12	FAM135B	protein_coding	1.33236	0.159963	-3.00475	7.32841e-19	1.27657e-17	5.96172e-13	1.99564e-11
ENSG00000185920.16	PTCH1	protein_coding	6.5127	15.1778	1.17598	7.36807e-19	1.28211e-17	4.74574e-06	8.7753e-05
ENSG00000100146.18	SOX10	protein_coding	2.849	0.601572	-2.20794	7.45956e-19	1.29664e-17	4.32467e-11	1.26964e-09
ENSG00000180730.5	SHISA2	protein_coding	76.2986	41.9962	-0.872765	7.61477e-19	1.3222e-17	0.00220041	0.0272283
ENSG00000142227.11	EMP3	protein_coding	18.6499	3.96892	-2.20579	7.70516e-19	1.33647e-17	4.49268e-11	1.31421e-09
ENSG00000272888.7	LINC01578	lncRNA	212.227	110.64	-0.94594	7.82756e-19	1.35625e-17	0.000437679	0.00625503
ENSG00000270231.4	NBPF8	transcribed_unprocessed_pseudogene	7.18568	14.4437	0.968494	7.86348e-19	1.36102e-17	0.000273542	0.00403723
ENSG00000146409.12	SLC18B1	protein_coding	2.68128	7.33671	1.39772	7.9306e-19	1.37117e-17	1.44857e-07	3.10336e-06
ENSG00000169371.14	SNUPN	protein_coding	28.8944	17.1834	-0.760292	8.32043e-19	1.43704e-17	0.0286301	0.277333
ENSG00000161513.12	FDXR	protein_coding	33.0894	55.9997	0.725401	9.2792e-19	1.60093e-17	0.0634681	0.562141
ENSG00000129951.19	PLPPR3	protein_coding	88.9331	129.248	0.508275	9.42882e-19	1.62502e-17	1	1
ENSG00000113448.19	PDE4D	protein_coding	5.66523	2.424	-1.22903	9.79954e-19	1.68712e-17	2.05846e-06	3.92244e-05
ENSG00000008294.21	SPAG9	protein_coding	35.194	24.0067	-0.570937	1.11053e-18	1.9099e-17	1	1
ENSG00000058272.19	PPP1R12A	protein_coding	51.6559	34.3116	-0.608669	1.22273e-18	2.10063e-17	0.606324	1
ENSG00000110195.14	FOLR1	protein_coding	54.4181	24.2436	-1.16126	1.29222e-18	2.21768e-17	7.08547e-06	0.000128385
ENSG00000153012.12	LGI2	protein_coding	2.7026	13.2785	2.22966	1.34158e-18	2.29995e-17	5.13773e-11	1.49482e-09
ENSG00000166224.17	SGPL1	protein_coding	23.2336	34.4723	0.538832	1.44053e-18	2.46698e-17	1	1
ENSG00000143344.16	RGL1	protein_coding	2.1832	5.78295	1.35402	1.46686e-18	2.50943e-17	3.38591e-07	6.96708e-06
ENSG00000137868.19	STRA6	protein_coding	15.5928	5.89654	-1.40399	1.47194e-18	2.51546e-17	1.64945e-07	3.51427e-06
ENSG00000132819.17	RBM38	protein_coding	37.5125	57.6527	0.590728	1.51456e-18	2.58558e-17	0.780779	1
ENSG00000164181.14	ELOVL7	protein_coding	1.41715	6.54312	2.11949	1.58049e-18	2.69529e-17	1.22484e-10	3.4523e-09
ENSG00000128039.11	SRD5A3	protein_coding	15.2602	7.86137	-0.965387	1.68091e-18	2.86354e-17	0.000327651	0.00474101
ENSG00000118407.15	FILIP1	protein_coding	13.44	1.9244	-2.73737	1.73398e-18	2.95085e-17	3.32616e-12	1.06091e-10
ENSG00000148516.21	ZEB1	protein_coding	4.55481	1.19597	-1.89677	1.81348e-18	3.08292e-17	7.78595e-10	2.05626e-08
ENSG00000141098.13	GFOD2	protein_coding	33.8898	23.6322	-0.540353	1.81919e-18	3.08938e-17	1	1
ENSG00000185046.18	ANKS1B	protein_coding	8.69697	2.96054	-1.56734	1.86048e-18	3.1562e-17	2.24539e-08	5.23012e-07
ENSG00000286596.1	AC098595.1	lncRNA	12.7521	4.9315	-1.35777	2.19205e-18	3.71167e-17	3.62599e-07	7.43283e-06
ENSG00000233429.9	HOTAIRM1	lncRNA	0.03478	59.5455	10.3429	2.19248e-18	3.71167e-17	1.37684e-16	5.56046e-15
ENSG00000196482.18	ESRRG	protein_coding	3.96636	1.08752	-1.84979	2.30003e-18	3.88968e-17	1.32334e-09	3.42109e-08
ENSG00000129682.16	FGF13	protein_coding	48.3094	75.7383	0.62246	2.38007e-18	4.02086e-17	0.500454	1
ENSG00000165061.15	ZMAT4	protein_coding	0.550829	3.66002	2.6499	2.59138e-18	4.37329e-17	6.60971e-12	2.07962e-10
ENSG00000198336.9	MYL4	protein_coding	47.1239	10.1615	-2.16997	2.8164e-18	4.74811e-17	1.14776e-10	3.24067e-09
ENSG00000120696.9	KBTBD7	protein_coding	12.97	8.59069	-0.61282	3.13527e-18	5.2802e-17	0.579093	1
ENSG00000078804.13	TP53INP2	protein_coding	2.57849	6.4482	1.2781	3.45447e-18	5.81175e-17	1.37596e-06	2.67529e-05
ENSG00000137275.14	RIPK1	protein_coding	9.3964	5.25811	-0.840062	3.54028e-18	5.94995e-17	0.00538884	0.0614813
ENSG00000152377.14	SPOCK1	protein_coding	0.826703	4.58266	2.37012	3.66721e-18	6.1569e-17	3.72892e-11	1.09871e-09
ENSG00000155760.2	FZD7	protein_coding	120.082	90.3323	-0.433115	3.67973e-18	6.17153e-17	1	1
ENSG00000132205.11	EMILIN2	protein_coding	7.01713	2.8168	-1.33344	3.80662e-18	6.37776e-17	6.1819e-07	1.24366e-05
ENSG00000132507.18	EIF5A	protein_coding	854.979	1062.31	0.284462	3.88165e-18	6.49676e-17	1	1
ENSG00000185274.12	GALNT17	protein_coding	4.69259	2.74768	-0.793216	4.06301e-18	6.7933e-17	0.0155585	0.160784
ENSG00000130700.7	GATA5	protein_coding	0.084685	2.78247	4.92748	4.09684e-18	6.84281e-17	1.56749e-14	5.66775e-13
ENSG00000104177.18	MYEF2	protein_coding	71.0009	51.741	-0.47459	4.26364e-18	7.11409e-17	1	1
ENSG00000197905.9	TEAD4	protein_coding	47.1474	75.7203	0.650488	4.33727e-18	7.22952e-17	0.304503	1
ENSG00000127578.7	WFIKKN1	protein_coding	16.126	27.9942	0.762694	4.68536e-18	7.80172e-17	0.030669	0.294448
ENSG00000275832.5	ARHGAP23	protein_coding	50.5122	18.8011	-1.41512	4.82142e-18	8.02006e-17	2.15488e-07	4.52581e-06
ENSG00000081803.16	CADPS2	protein_coding	8.23119	3.33551	-1.30815	4.87255e-18	8.0968e-17	9.70229e-07	1.91161e-05
ENSG00000104081.14	BMF	protein_coding	14.5436	25.5608	0.777252	4.90413e-18	8.14096e-17	0.0218446	0.216777
ENSG00000026297.16	RNASET2	protein_coding	37.4271	20.1544	-0.911214	5.11943e-18	8.48967e-17	0.00121239	0.0158224
ENSG00000180304.14	OAZ2	protein_coding	149.798	107.835	-0.494181	5.25298e-18	8.70225e-17	1	1
ENSG00000166452.12	AKIP1	protein_coding	47.7644	24.7131	-0.976932	5.55465e-18	9.19263e-17	0.00031557	0.00457845
ENSG00000123243.15	ITIH5	protein_coding	0.882757	3.41395	1.86431	6.87041e-18	1.13534e-16	1.77788e-09	4.55266e-08
ENSG00000121236.21	TRIM6	protein_coding	16.5448	8.11565	-1.0396	6.87428e-18	1.13534e-16	9.729e-05	0.00153201
ENSG00000006459.11	KDM7A	protein_coding	1.97278	4.48206	1.13931	6.90172e-18	1.13871e-16	1.60238e-05	0.000278828
ENSG00000107295.10	SH3GL2	protein_coding	1.45454	5.27999	1.77903	7.32701e-18	1.20765e-16	4.39969e-09	1.09554e-07
ENSG00000155660.11	PDIA4	protein_coding	264.162	349.269	0.375772	7.64532e-18	1.2576e-16	1	1
ENSG00000117151.13	CTBS	protein_coding	7.64771	2.89845	-1.39054	7.64551e-18	1.2576e-16	3.51626e-07	7.21701e-06
ENSG00000274021.1	AC024909.1	lncRNA	0.679962	2.76619	1.97751	7.7341e-18	1.27088e-16	8.15045e-10	2.14114e-08
ENSG00000106524.9	ANKMY2	protein_coding	33.6941	59.7736	0.7876	7.833e-18	1.28583e-16	0.0182644	0.18498
ENSG00000133519.12	ZDHHC8P1	transcribed_unprocessed_pseudogene	3.74404	12.7712	1.71068	8.17093e-18	1.33995e-16	9.03794e-09	2.19001e-07
ENSG00000182141.10	ZNF708	protein_coding	21.0923	13.2572	-0.682748	8.24913e-18	1.35141e-16	0.167037	1
ENSG00000139971.15	ARMH4	protein_coding	9.40877	17.3586	0.845461	8.29343e-18	1.3573e-16	0.00534075	0.0610614
ENSG00000166582.10	CENPV	protein_coding	184.019	279.572	0.575341	8.84901e-18	1.44676e-16	0.986961	1
ENSG00000151612.18	ZNF827	protein_coding	1.99654	4.27954	1.05353	9.12177e-18	1.48986e-16	8.14928e-05	0.00129456
ENSG00000120094.9	HOXB1	protein_coding	0.014191	17.6436	10.2145	9.65637e-18	1.57559e-16	5.3957e-16	2.09568e-14
ENSG00000128683.14	GAD1	protein_coding	0.835689	7.41783	3.03554	1.00999e-17	1.6463e-16	3.00213e-12	9.5944e-11
ENSG00000136546.16	SCN7A	protein_coding	3.7383	1.08336	-1.77957	1.11816e-17	1.8208e-16	5.26768e-09	1.30566e-07
ENSG00000196126.11	HLA-DRB1	protein_coding	5.2794	13.8992	1.33975	1.14014e-17	1.85473e-16	8.13481e-07	1.61651e-05
ENSG00000171867.17	PRNP	protein_coding	35.6513	56.3645	0.627822	1.18699e-17	1.92901e-16	0.457272	1
ENSG00000161203.13	AP2M1	protein_coding	421.025	361.106	-0.24588	1.19883e-17	1.9463e-16	1	1
ENSG00000182263.14	FIGN	protein_coding	12.1445	6.68009	-0.872159	1.31769e-17	2.13712e-16	0.00315869	0.0379862
ENSG00000120438.12	TCP1	protein_coding	253.666	353.998	0.455151	1.33827e-17	2.16834e-16	1	1
ENSG00000147257.15	GPC3	protein_coding	1589.95	1029.17	-0.644379	1.39125e-17	2.25194e-16	0.34135	1
ENSG00000143858.12	SYT2	protein_coding	4.01025	1.7661	-1.18706	1.43418e-17	2.31911e-16	8.64329e-06	0.000154712
ENSG00000109339.24	MAPK10	protein_coding	17.6585	9.21036	-0.941304	1.44649e-17	2.33669e-16	0.000760026	0.0103429
ENSG00000046889.19	PREX2	protein_coding	4.56511	8.36144	0.837676	1.44816e-17	2.33707e-16	0.00659594	0.0741586
ENSG00000148541.13	FAM13C	protein_coding	4.73372	10.6739	1.12542	1.46915e-17	2.36859e-16	2.45316e-05	0.000417912
ENSG00000139083.11	ETV6	protein_coding	3.28447	7.17358	1.0736	1.59002e-17	2.5609e-16	6.2347e-05	0.00100317
ENSG00000152661.9	GJA1	protein_coding	642.698	464.72	-0.488188	1.63503e-17	2.6308e-16	1	1
ENSG00000143819.12	EPHX1	protein_coding	36.7746	56.1776	0.578135	1.6409e-17	2.63762e-16	0.954821	1
ENSG00000110723.12	EXPH5	protein_coding	1.28892	4.46189	1.72603	1.88991e-17	3.03488e-16	1.1295e-08	2.70066e-07
ENSG00000120833.14	SOCS2	protein_coding	58.7478	37.8123	-0.653083	1.89299e-17	3.03683e-16	0.296725	1
ENSG00000172380.6	GNG12	protein_coding	8.95054	4.49883	-0.987737	1.9403e-17	3.10966e-16	0.000323183	0.00468471
ENSG00000151090.20	THRB	protein_coding	3.11496	0.281092	-3.43975	2.31536e-17	3.70708e-16	1.35576e-12	4.41982e-11
ENSG00000103540.16	CCP110	protein_coding	10.0784	16.9628	0.716148	2.61426e-17	4.18152e-16	0.090697	0.765713
ENSG00000166025.18	AMOTL1	protein_coding	30.4512	22.5628	-0.452324	2.62625e-17	4.19658e-16	1	1
ENSG00000175592.9	FOSL1	protein_coding	2.46976	9.58457	1.88977	2.76916e-17	4.42058e-16	3.13879e-09	7.93743e-08
ENSG00000135540.11	NHSL1	protein_coding	5.18472	10.1665	0.925179	2.80619e-17	4.47529e-16	0.00117341	0.0153507
ENSG00000123352.18	SPATS2	protein_coding	42.0915	29.0005	-0.554974	2.96014e-17	4.71619e-16	1	1
ENSG00000060982.15	BCAT1	protein_coding	71.3209	48.1452	-0.584743	3.0462e-17	4.84853e-16	0.873584	1
ENSG00000230530.2	LIMD1-AS1	lncRNA	5.84212	15.8205	1.39018	3.10028e-17	4.92977e-16	5.74244e-07	1.161e-05
ENSG00000177108.5	ZDHHC22	protein_coding	1.24965	0.357294	-1.79173	3.27116e-17	5.19641e-16	7.91853e-09	1.93611e-07
ENSG00000176907.5	TCIM	protein_coding	0.0958723	7.39219	6.02318	3.30442e-17	5.24411e-16	2.08978e-14	7.45661e-13
ENSG00000189159.16	JPT1	protein_coding	385.463	526.352	0.424522	3.33449e-17	5.28666e-16	1	1
ENSG00000092964.18	DPYSL2	protein_coding	41.5741	55.052	0.376104	3.39684e-17	5.38026e-16	1	1
ENSG00000234224.3	TMEM229A	protein_coding	8.13164	2.10893	-1.90316	3.5462e-17	5.61135e-16	3.16435e-09	7.98804e-08
ENSG00000169908.12	TM4SF1	protein_coding	6.11132	0.228996	-4.73475	3.80193e-17	6.01016e-16	1.19617e-13	4.14953e-12
ENSG00000097096.9	SYDE2	protein_coding	14.158	7.25291	-0.976485	3.90988e-17	6.1748e-16	0.000467237	0.00663657
ENSG00000072201.14	LNX1	protein_coding	0.823645	3.21446	1.90163	4.1943e-17	6.61753e-16	3.48345e-09	8.76804e-08
ENSG00000138686.10	BBS7	protein_coding	57.3477	22.8505	-1.31632	4.27847e-17	6.74378e-16	1.68337e-06	3.25351e-05
ENSG00000243335.9	KCTD7	protein_coding	8.83483	3.93191	-1.16263	4.31711e-17	6.79808e-16	1.72248e-05	0.000298129
ENSG00000109929.10	SC5D	protein_coding	87.5528	171.58	0.929677	4.44415e-17	6.99136e-16	0.00113113	0.0148816
ENSG00000144228.9	SPOPL	protein_coding	9.94216	25.6776	1.3138	4.62872e-17	7.27467e-16	1.85445e-06	3.55036e-05
ENSG00000181541.6	MAB21L2	protein_coding	3.43785	0.436582	-2.91423	4.76072e-17	7.47488e-16	1.29825e-11	3.98434e-10
ENSG00000125835.19	SNRPB	protein_coding	469.606	586.704	0.297166	5.12827e-17	8.0442e-16	1	1
ENSG00000145864.14	GABRB2	protein_coding	0.194399	1.53173	2.91045	5.34863e-17	8.38175e-16	1.42199e-11	4.33134e-10
ENSG00000008282.8	SYPL1	protein_coding	52.1831	78.408	0.558405	5.58779e-17	8.74809e-16	1	1
ENSG00000102081.15	FMR1	protein_coding	47.9259	35.1279	-0.470609	5.62846e-17	8.80328e-16	1	1
ENSG00000137055.15	PLAA	protein_coding	54.1314	74.3204	0.429934	5.69604e-17	8.90041e-16	1	1
ENSG00000131389.17	SLC6A6	protein_coding	19.3065	28.4199	0.526689	5.72722e-17	8.94052e-16	1	1
ENSG00000163694.15	RBM47	protein_coding	38.916	27.2458	-0.535939	6.03559e-17	9.41285e-16	1	1
ENSG00000135679.25	MDM2	protein_coding	35.1209	72.386	0.998064	6.07046e-17	9.45815e-16	0.000326834	0.00473341
ENSG00000118503.15	TNFAIP3	protein_coding	12.3669	1.64819	-2.87739	6.32526e-17	9.8457e-16	1.78539e-11	5.41791e-10
ENSG00000032444.17	PNPLA6	protein_coding	46.2113	31.8753	-0.556213	6.85727e-17	1.06636e-15	1	1
ENSG00000064042.18	LIMCH1	protein_coding	9.10697	4.17419	-1.1257	6.90176e-17	1.07225e-15	3.54508e-05	0.000593343
ENSG00000227051.6	C14orf132	protein_coding	3.31093	7.38906	1.11593	6.90894e-17	1.07234e-15	4.15093e-05	0.000686256
ENSG00000161791.14	FMNL3	protein_coding	13.3294	8.51038	-0.666399	6.97486e-17	1.08154e-15	0.239464	1
ENSG00000139364.10	TMEM132B	protein_coding	5.93233	1.31399	-2.14298	7.13046e-17	1.10461e-15	7.95461e-10	2.09648e-08
ENSG00000120063.10	GNA13	protein_coding	29.9691	19.2453	-0.655089	7.51746e-17	1.16345e-15	0.294104	1
ENSG00000106799.13	TGFBR1	protein_coding	31.6551	55.8833	0.781336	7.65137e-17	1.18305e-15	0.0250064	0.245157
ENSG00000141736.13	ERBB2	protein_coding	35.975	26.8857	-0.441272	7.99202e-17	1.23454e-15	1	1
ENSG00000124374.9	PAIP2B	protein_coding	5.16088	8.62798	0.702707	8.39606e-17	1.29572e-15	0.122075	0.98995
ENSG00000078687.17	TNRC6C	protein_coding	7.40613	12.7274	0.753679	8.58571e-17	1.32373e-15	0.0563524	0.506579
ENSG00000084731.15	KIF3C	protein_coding	42.5401	25.4488	-0.755178	8.77964e-17	1.35235e-15	0.04546	0.420059
ENSG00000136237.19	RAPGEF5	protein_coding	1.55525	4.0077	1.3255	8.94547e-17	1.37658e-15	1.93935e-06	3.70853e-05
ENSG00000078596.11	ITM2A	protein_coding	10.3926	3.41228	-1.57794	9.11105e-17	1.40074e-15	9.62937e-08	2.10125e-06
ENSG00000165661.17	QSOX2	protein_coding	9.09891	16.7608	0.841616	9.40016e-17	1.44382e-15	0.00741701	0.0823633
ENSG00000168528.12	SERINC2	protein_coding	25.6254	44.3606	0.75199	9.57181e-17	1.46879e-15	0.0456013	0.421085
ENSG00000172469.16	MANEA	protein_coding	5.68998	13.8837	1.22791	9.60274e-17	1.47215e-15	7.79892e-06	0.000140528
ENSG00000136826.15	KLF4	protein_coding	0.873686	4.26291	2.20704	9.62263e-17	1.47381e-15	6.25172e-10	1.66388e-08
ENSG00000075340.23	ADD2	protein_coding	20.6482	32.8659	0.638391	1.01861e-16	1.55864e-15	0.398992	1
ENSG00000143867.7	OSR1	protein_coding	0.469878	19.3011	5.1935	1.07057e-16	1.6366e-15	1.39661e-13	4.82424e-12
ENSG00000146966.13	DENND2A	protein_coding	15.8719	10.7214	-0.585174	1.07982e-16	1.64919e-15	0.879479	1
ENSG00000110328.6	GALNT18	protein_coding	0.63908	2.41931	1.84791	1.10087e-16	1.67976e-15	8.64688e-09	2.1027e-07
ENSG00000099250.18	NRP1	protein_coding	0.895005	4.72987	2.31124	1.11028e-16	1.69253e-15	3.52534e-10	9.57088e-09
ENSG00000155850.8	SLC26A2	protein_coding	6.24785	4.25942	-0.574576	1.20081e-16	1.82882e-15	0.99154	1
ENSG00000106052.13	TAX1BP1	protein_coding	92.6219	57.5884	-0.699121	1.23513e-16	1.87931e-15	0.131911	1
ENSG00000006453.14	BAIAP2L1	protein_coding	32.4475	19.2004	-0.775417	1.38177e-16	2.10047e-15	0.0293628	0.283079
ENSG00000181264.9	TLCD5	protein_coding	11.9422	6.09095	-0.986014	1.49058e-16	2.26376e-15	0.000479075	0.00679876
ENSG00000100344.11	PNPLA3	protein_coding	20.7193	13.1641	-0.671775	1.54408e-16	2.34282e-15	0.222876	1
ENSG00000165905.18	LARGE2	protein_coding	3.30298	7.99242	1.24108	1.80734e-16	2.7397e-15	7.79221e-06	0.000140528
ENSG00000248746.6	ACTN3	protein_coding	1.13423	0.147022	-2.94388	1.84303e-16	2.79119e-15	2.77525e-11	8.29765e-10
ENSG00000153551.14	CMTM7	protein_coding	15.5668	30.1897	0.916807	1.89709e-16	2.87039e-15	0.00182875	0.0229672
ENSG00000167771.6	RCOR2	protein_coding	36.7072	56.2567	0.58167	1.93846e-16	2.93025e-15	0.908059	1
ENSG00000095713.14	CRTAC1	protein_coding	1.79834	5.83009	1.64108	1.96882e-16	2.97338e-15	7.05222e-08	1.55985e-06
ENSG00000129538.14	RNASE1	protein_coding	1.15152	11.8668	3.26963	2.01961e-16	3.04725e-15	1.0111e-11	3.12076e-10
ENSG00000134909.18	ARHGAP32	protein_coding	13.9837	6.03118	-1.2187	2.11374e-16	3.1863e-15	1.1197e-05	0.000198888
ENSG00000012171.20	SEMA3B	protein_coding	6.33701	2.18658	-1.52981	2.13749e-16	3.21912e-15	2.2427e-07	4.69809e-06
ENSG00000115255.11	REEP6	protein_coding	9.92628	4.30744	-1.20093	2.1592e-16	3.2488e-15	1.46949e-05	0.00025736
ENSG00000107562.16	CXCL12	protein_coding	1.80499	0.410483	-2.46624	2.16682e-16	3.25725e-15	2.36803e-10	6.48314e-09
ENSG00000105939.13	ZC3HAV1	protein_coding	10.8819	17.433	0.653531	2.24521e-16	3.37197e-15	0.349542	1
ENSG00000173320.12	STOX2	protein_coding	4.69847	8.21734	0.76598	2.28586e-16	3.42985e-15	0.0371318	0.350486
ENSG00000165804.16	ZNF219	protein_coding	137.65	92.7209	-0.592018	2.29071e-16	3.43394e-15	0.838874	1
ENSG00000180900.20	SCRIB	protein_coding	52.6781	79.9441	0.571613	2.29649e-16	3.43944e-15	1	1
ENSG00000174437.17	ATP2A2	protein_coding	125.281	166.177	0.38197	2.40071e-16	3.59221e-15	1	1
ENSG00000160818.17	GPATCH4	protein_coding	43.5141	62.5334	0.493212	2.87656e-16	4.29676e-15	1	1
ENSG00000277443.3	MARCKS	protein_coding	82.503	59.3397	-0.493513	2.87685e-16	4.29676e-15	1	1
ENSG00000017483.15	SLC38A5	protein_coding	7.83139	3.91727	-1.01884	2.92154e-16	4.35949e-15	0.000300901	0.00438521
ENSG00000134602.16	STK26	protein_coding	135.115	204.963	0.570377	2.93981e-16	4.38272e-15	1	1
ENSG00000101255.11	TRIB3	protein_coding	17.7683	9.98211	-0.832009	3.30322e-16	4.91998e-15	0.0101616	0.109763
ENSG00000237499.7	WAKMAR2	lncRNA	8.29505	0.443892	-4.25805	3.62411e-16	5.39298e-15	1.48788e-12	4.84083e-11
ENSG00000169442.9	CD52	protein_coding	1.8101	21.6465	3.4533	3.669e-16	5.45478e-15	9.11016e-12	2.82798e-10
ENSG00000141524.16	TMC6	protein_coding	16.5009	29.3274	0.791092	4.10143e-16	6.0921e-15	0.0234018	0.230539
ENSG00000006659.13	LGALS14	protein_coding	26.4473	0	-11.151	4.27527e-16	6.34452e-15	1.83826e-14	6.58811e-13
ENSG00000103034.14	NDRG4	protein_coding	31.0072	17.7836	-0.815646	4.36902e-16	6.47772e-15	0.0142008	0.148073
ENSG00000197705.10	KLHL14	protein_coding	12.2934	6.36969	-0.956037	4.75341e-16	7.0412e-15	0.00112377	0.0147967
ENSG00000149150.9	SLC43A1	protein_coding	1.81563	5.65479	1.59332	5.27756e-16	7.8105e-15	1.70178e-07	3.61156e-06
ENSG00000164220.7	F2RL2	protein_coding	7.83987	1.94548	-1.9676	5.28816e-16	7.81907e-15	7.41381e-09	1.81543e-07
ENSG00000258947.7	TUBB3	protein_coding	319.685	483.444	0.563293	5.62221e-16	8.30541e-15	1	1
ENSG00000139344.8	AMDHD1	protein_coding	0.102534	8.78072	6.21931	5.98016e-16	8.82617e-15	1.85371e-13	6.36257e-12
ENSG00000078018.20	MAP2	protein_coding	6.2366	12.9822	1.01546	6.12159e-16	9.0267e-15	0.000374101	0.0053748
ENSG00000163435.16	ELF3	protein_coding	5.05987	14.5414	1.45463	6.20356e-16	9.13927e-15	7.78752e-07	1.5532e-05
ENSG00000165675.16	ENOX2	protein_coding	24.9715	15.0918	-0.734912	6.68821e-16	9.84435e-15	0.0713807	0.622377
ENSG00000262655.4	SPON1	protein_coding	1.44305	4.94575	1.70573	6.71885e-16	9.88046e-15	6.60528e-08	1.46498e-06
ENSG00000134058.12	CDK7	protein_coding	71.2777	49.3687	-0.544769	6.78146e-16	9.95452e-15	1	1
ENSG00000130055.14	GDPD2	protein_coding	2.98672	0.922386	-1.66005	6.94631e-16	1.01873e-14	9.83978e-08	2.14428e-06
ENSG00000091879.14	ANGPT2	protein_coding	9.40913	0.654615	-3.76107	7.2227e-16	1.05735e-14	6.78951e-12	2.13206e-10
ENSG00000150672.17	DLG2	protein_coding	5.33156	1.2655	-2.04286	7.30904e-16	1.06903e-14	5.20146e-09	1.29122e-07
ENSG00000111696.12	NT5DC3	protein_coding	2.58301	5.20484	0.977985	7.87557e-16	1.15085e-14	0.000744755	0.0101521
ENSG00000131778.19	CHD1L	protein_coding	60.4566	46.8493	-0.389782	8.00673e-16	1.16897e-14	1	1
ENSG00000240891.8	PLCXD2	protein_coding	1.37419	4.38166	1.60856	8.07916e-16	1.17848e-14	1.74954e-07	3.70807e-06
ENSG00000090006.18	LTBP4	protein_coding	22.8977	11.341	-1.01881	8.35702e-16	1.21792e-14	0.000369636	0.00531536
ENSG00000148158.17	SNX30	protein_coding	4.28796	6.97718	0.667515	9.1601e-16	1.33376e-14	0.250201	1
ENSG00000117020.18	AKT3	protein_coding	12.4863	5.74209	-1.11945	9.17151e-16	1.33422e-14	7.31648e-05	0.00116912
ENSG00000275700.5	AATF	protein_coding	56.7919	80.5262	0.474759	9.32844e-16	1.35584e-14	1	1
ENSG00000091651.9	ORC6	protein_coding	77.9315	117.651	0.562482	9.36905e-16	1.36052e-14	1	1
ENSG00000120693.14	SMAD9	protein_coding	15.6685	8.97955	-0.813197	9.44012e-16	1.36962e-14	0.0162517	0.167309
ENSG00000070081.17	NUCB2	protein_coding	106.742	58.86	-0.867846	9.51403e-16	1.37911e-14	0.00568097	0.0647232
ENSG00000149187.18	CELF1	protein_coding	44.3149	59.761	0.401214	9.56702e-16	1.38555e-14	1	1
ENSG00000182601.7	HS3ST4	protein_coding	1.18591	4.5713	1.88589	9.98861e-16	1.44532e-14	1.8394e-08	4.29677e-07
ENSG00000106636.8	YKT6	protein_coding	83.4871	108.513	0.351619	1.05673e-15	1.52497e-14	1	1
ENSG00000198467.16	TPM2	protein_coding	640.528	419.167	-0.625008	1.06824e-15	1.54022e-14	0.499513	1
ENSG00000101888.11	NXT2	protein_coding	25.7851	13.4263	-0.943912	1.10244e-15	1.58811e-14	0.00143911	0.0184538
ENSG00000116984.14	MTR	protein_coding	5.69148	9.35167	0.67888	1.20316e-15	1.73168e-14	0.202444	1
ENSG00000158966.16	CACHD1	protein_coding	14.689	21.7605	0.530974	1.20663e-15	1.73513e-14	1	1
ENSG00000118276.11	B4GALT6	protein_coding	8.29229	15.49	0.861067	1.22204e-15	1.75573e-14	0.00670519	0.0752307
ENSG00000127423.11	AUNIP	protein_coding	24.6348	10.838	-1.18321	1.23517e-15	1.77303e-14	3.03152e-05	0.000511077
ENSG00000038427.16	VCAN	protein_coding	112.704	183.02	0.66412	1.30347e-15	1.86942e-14	0.268561	1
ENSG00000130176.8	CNN1	protein_coding	29.8313	10.5373	-1.47667	1.33851e-15	1.91798e-14	8.07261e-07	1.60808e-05
ENSG00000169231.13	THBS3	protein_coding	15.713	31.5159	0.959699	1.35227e-15	1.93598e-14	0.00113783	0.0149576
ENSG00000184588.18	PDE4B	protein_coding	1.48753	5.31992	1.75478	1.39411e-15	1.99413e-14	6.00932e-08	1.34013e-06
ENSG00000160223.17	ICOSLG	protein_coding	0.715999	1.67591	1.16373	1.41691e-15	2.02496e-14	4.21541e-05	0.000696207
ENSG00000151835.16	SACS	protein_coding	5.80758	9.60484	0.689206	1.47957e-15	2.11265e-14	0.174878	1
ENSG00000117013.17	KCNQ4	protein_coding	1.39822	5.15674	1.81244	1.49435e-15	2.13187e-14	3.91465e-08	8.90116e-07
ENSG00000115756.13	HPCAL1	protein_coding	7.25565	13.7412	0.885004	1.53284e-15	2.18487e-14	0.0044655	0.0518951
ENSG00000120889.13	TNFRSF10B	protein_coding	61.5082	82.993	0.405423	1.55942e-15	2.22081e-14	1	1
ENSG00000136802.12	LRRC8A	protein_coding	30.3397	40.9919	0.40604	1.64078e-15	2.33462e-14	1	1
ENSG00000163293.12	NIPAL1	protein_coding	7.15018	15.336	1.05519	1.67435e-15	2.38031e-14	0.000234082	0.00348974
ENSG00000162337.12	LRP5	protein_coding	32.9267	50.334	0.579041	1.74321e-15	2.47603e-14	0.933997	1
ENSG00000183726.11	TMEM50A	protein_coding	78.7513	120.993	0.589128	1.79624e-15	2.54823e-14	0.828349	1
ENSG00000004455.17	AK2	protein_coding	82.6561	114.612	0.445978	1.79718e-15	2.54823e-14	1	1
ENSG00000170275.15	CRTAP	protein_coding	117.032	80.3264	-0.561799	2.0722e-15	2.93562e-14	1	1
ENSG00000131370.16	SH3BP5	protein_coding	30.8835	54.1468	0.774417	2.14187e-15	3.03167e-14	0.03652	0.345313
ENSG00000024422.12	EHD2	protein_coding	5.98733	2.67083	-1.15819	2.15056e-15	3.04132e-14	5.06942e-05	0.000829658
ENSG00000260916.7	CCPG1	protein_coding	33.2781	15.823	-1.07349	2.16873e-15	3.06435e-14	0.000182639	0.00275059
ENSG00000165644.11	COMTD1	protein_coding	7.52151	20.6254	1.37286	2.27373e-15	3.20991e-14	3.14093e-06	5.88834e-05
ENSG00000178573.7	MAF	protein_coding	11.6278	4.05875	-1.50658	2.33719e-15	3.29663e-14	7.28375e-07	1.4563e-05
ENSG00000149557.14	FEZ1	protein_coding	60.0864	31.1359	-0.943086	2.39188e-15	3.37085e-14	0.00161827	0.0205094
ENSG00000188313.13	PLSCR1	protein_coding	15.2392	24.6043	0.667924	2.41017e-15	3.39368e-14	0.250845	1
ENSG00000164535.15	DAGLB	protein_coding	12.1964	19.8025	0.667889	2.47645e-15	3.48399e-14	0.255251	1
ENSG00000101187.16	SLCO4A1	protein_coding	4.24886	9.59575	1.12068	2.61177e-15	3.67118e-14	9.42498e-05	0.00148558
ENSG00000275342.5	PRAG1	protein_coding	12.7406	24.4979	0.90104	2.77442e-15	3.89643e-14	0.00359715	0.0428464
ENSG00000145248.7	SLC10A4	protein_coding	2.97121	9.98176	1.6841	2.93281e-15	4.11531e-14	1.52995e-07	3.27256e-06
ENSG00000138944.8	SHISAL1	protein_coding	1.1524	0.414383	-1.46062	2.95573e-15	4.14389e-14	1.29357e-06	2.52114e-05
ENSG00000257345.2	LINC02413	lncRNA	19.6675	6.33499	-1.60864	3.18499e-15	4.46146e-14	3.05607e-07	6.30435e-06
ENSG00000186907.8	RTN4RL2	protein_coding	2.86623	8.72464	1.55586	3.22197e-15	4.50938e-14	5.07842e-07	1.03189e-05
ENSG00000142599.19	RERE	protein_coding	35.9173	59.6301	0.696109	3.30346e-15	4.61944e-14	0.158138	1
ENSG00000125733.18	TRIP10	protein_coding	51.6107	70.6123	0.425989	3.60501e-15	5.03678e-14	1	1
ENSG00000128245.15	YWHAH	protein_coding	189.181	152.751	-0.329746	3.6107e-15	5.04039e-14	1	1
ENSG00000037757.14	MRI1	protein_coding	8.13594	19.1521	1.18401	3.75534e-15	5.23779e-14	4.12242e-05	0.000682934
ENSG00000136535.15	TBR1	protein_coding	1.20959	0.0233227	-5.6158	3.90352e-15	5.43979e-14	1.51967e-12	4.93437e-11
ENSG00000185008.17	ROBO2	protein_coding	1.81162	10.6993	2.47653	4.1047e-15	5.71524e-14	1.28978e-09	3.33965e-08
ENSG00000183696.14	UPP1	protein_coding	16.5088	31.4989	0.882426	4.1604e-15	5.78784e-14	0.00515106	0.059059
ENSG00000026025.16	VIM	protein_coding	151.023	96.4411	-0.657573	4.21864e-15	5.86384e-14	0.304243	1
ENSG00000198873.12	GRK5	protein_coding	2.65327	5.30651	0.957094	4.43312e-15	6.15669e-14	0.00144016	0.0184538
ENSG00000104964.15	TLE5	protein_coding	232.026	305.919	0.37391	4.6736e-15	6.48513e-14	1	1
ENSG00000135547.9	HEY2	protein_coding	0.204043	1.39793	2.68328	4.70245e-15	6.51957e-14	5.88895e-10	1.57508e-08
ENSG00000275410.5	HNF1B	protein_coding	0.088686	7.93789	6.21937	4.71558e-15	6.5322e-14	1.01933e-12	3.3773e-11
ENSG00000102445.19	RUBCNL	protein_coding	2.80258	10.9552	1.88726	5.03924e-15	6.9746e-14	4.02628e-08	9.14218e-07
ENSG00000124532.15	MRS2	protein_coding	41.4067	62.6536	0.567738	5.17294e-15	7.15355e-14	1	1
ENSG00000175766.13	EIF4E1B	protein_coding	4.49937	0.25345	-4.49945	5.64541e-15	7.80028e-14	7.82849e-12	2.44414e-10
ENSG00000131016.17	AKAP12	protein_coding	26.4234	34.4406	0.35396	6.03507e-15	8.33158e-14	1	1
ENSG00000154975.14	CA10	protein_coding	26.07	0.452295	-5.76306	6.34131e-15	8.74691e-14	1.90057e-12	6.14657e-11
ENSG00000242114.6	MTFP1	protein_coding	61.913	42.7099	-0.549418	6.78782e-15	9.35486e-14	1	1
ENSG00000109472.14	CPE	protein_coding	156.793	247.182	0.624362	6.9592e-15	9.58292e-14	0.513964	1
ENSG00000206503.13	HLA-A	protein_coding	140.717	181.569	0.341309	7.07807e-15	9.73834e-14	1	1
ENSG00000187266.14	EPOR	protein_coding	11.9258	6.01418	-0.991214	7.2995e-15	1.00345e-13	0.000884325	0.0118751
ENSG00000108829.10	LRRC59	protein_coding	82.6796	105.638	0.32774	7.36015e-15	1.01093e-13	1	1
ENSG00000164050.13	PLXNB1	protein_coding	38.0696	61.8865	0.666723	7.37002e-15	1.01143e-13	0.266508	1
ENSG00000196396.10	PTPN1	protein_coding	28.7411	38.3427	0.387842	7.38283e-15	1.01233e-13	1	1
ENSG00000044574.8	HSPA5	protein_coding	333.471	449.174	0.411902	7.45113e-15	1.02084e-13	1	1
ENSG00000166342.19	NETO1	protein_coding	0.075574	2.26678	4.94375	7.49406e-15	1.02585e-13	5.31729e-12	1.6795e-10
ENSG00000198324.13	PHETA1	protein_coding	12.1288	20.3291	0.709321	7.73622e-15	1.05811e-13	0.129096	1
ENSG00000010818.10	HIVEP2	protein_coding	0.600354	1.59835	1.34023	8.2071e-15	1.12157e-13	6.98405e-06	0.00012683
ENSG00000261150.3	EPPK1	protein_coding	6.28408	3.80482	-0.737757	8.26799e-15	1.12894e-13	0.0772669	0.669386
ENSG00000138166.6	DUSP5	protein_coding	9.1515	14.8675	0.669681	9.04021e-15	1.23334e-13	0.256829	1
ENSG00000132463.14	GRSF1	protein_coding	124.482	92.9146	-0.440785	9.09778e-15	1.24015e-13	1	1
ENSG00000129355.7	CDKN2D	protein_coding	3.05062	9.859	1.61762	9.29558e-15	1.26606e-13	4.46224e-07	9.10106e-06
ENSG00000186480.13	INSIG1	protein_coding	114.899	78.0786	-0.573505	9.45497e-15	1.28668e-13	0.984319	1
ENSG00000167601.12	AXL	protein_coding	24.1063	16.7289	-0.544168	9.48216e-15	1.2893e-13	1	1
ENSG00000151014.6	NOCT	protein_coding	5.62151	11.5582	0.988457	9.4953e-15	1.29001e-13	0.000968759	0.0129128
ENSG00000108018.15	SORCS1	protein_coding	9.24837	3.93658	-1.2392	9.52822e-15	1.2934e-13	2.53851e-05	0.000431546
ENSG00000196090.12	PTPRT	protein_coding	0.417936	1.49202	1.83954	9.83099e-15	1.33338e-13	7.71945e-08	1.69817e-06
ENSG00000166963.13	MAP1A	protein_coding	7.71106	4.48216	-0.794381	9.85425e-15	1.33542e-13	0.0283547	0.274994
ENSG00000138190.17	EXOC6	protein_coding	16.7179	10.9144	-0.628679	9.97911e-15	1.35122e-13	0.483938	1
ENSG00000156966.7	B3GNT7	protein_coding	2.43284	5.18579	1.04241	9.99178e-15	1.35181e-13	0.000411339	0.00589417
ENSG00000121691.7	CAT	protein_coding	8.36522	3.76849	-1.13682	1.09184e-14	1.47594e-13	0.000104039	0.00162724
ENSG00000112996.11	MRPS30	protein_coding	36.0788	51.7194	0.491278	1.12562e-14	1.52034e-13	1	1
ENSG00000167767.14	KRT80	protein_coding	0.103243	1.56227	3.75085	1.14222e-14	1.54147e-13	5.15101e-11	1.496e-09
ENSG00000159753.14	CARMIL2	protein_coding	10.3794	4.69168	-1.14622	1.18221e-14	1.59412e-13	9.33516e-05	0.00147285
ENSG00000089177.19	KIF16B	protein_coding	8.51058	5.12104	-0.746887	1.18861e-14	1.60142e-13	0.0676372	0.594526
ENSG00000136295.15	TTYH3	protein_coding	70.4087	109.022	0.598405	1.20437e-14	1.6213e-13	0.738602	1
ENSG00000097007.19	ABL1	protein_coding	83.9265	63.4924	-0.424888	1.33095e-14	1.79022e-13	1	1
ENSG00000132386.11	SERPINF1	protein_coding	150.951	108.843	-0.491143	1.44723e-14	1.94501e-13	1	1
ENSG00000104064.17	GABPB1	protein_coding	36.1346	53.2421	0.526276	1.48908e-14	1.99961e-13	1	1
ENSG00000240445.5	FOXO3B	protein_coding	8.08171	19.2285	1.19839	1.59707e-14	2.14285e-13	5.02226e-05	0.000822768
ENSG00000048162.21	NOP16	protein_coding	45.1775	72.1924	0.646295	1.60811e-14	2.15577e-13	0.37932	1
ENSG00000125633.11	CCDC93	protein_coding	14.8289	8.29483	-0.852211	1.60936e-14	2.15577e-13	0.0105721	0.113367
ENSG00000100097.12	LGALS1	protein_coding	34.2425	15.5767	-1.13004	1.63185e-14	2.1841e-13	0.000127534	0.00197004
ENSG00000170873.19	MTSS1	protein_coding	3.54748	9.54863	1.36477	1.64785e-14	2.20369e-13	6.76081e-06	0.000123051
ENSG00000152137.8	HSPB8	protein_coding	1.17099	4.72422	1.95277	1.67452e-14	2.23752e-13	4.66106e-08	1.04787e-06
ENSG00000177707.11	NECTIN3	protein_coding	17.6521	9.1495	-0.947035	1.76623e-14	2.35812e-13	0.00212321	0.0263132
ENSG00000186047.10	DLEU7	protein_coding	0.872624	4.40468	2.25743	1.84378e-14	2.45963e-13	8.68448e-09	2.10751e-07
ENSG00000115109.14	EPB41L5	protein_coding	35.2844	24.5763	-0.541494	1.85477e-14	2.47226e-13	1	1
ENSG00000137266.14	SLC22A23	protein_coding	1.33303	2.5949	0.899078	1.87303e-14	2.49456e-13	0.00476453	0.0550941
ENSG00000105357.18	MYH14	protein_coding	7.87083	2.82809	-1.4598	1.87857e-14	2.49989e-13	2.56079e-06	4.85116e-05
ENSG00000084733.11	RAB10	protein_coding	196.774	130.148	-0.61122	1.97793e-14	2.62995e-13	0.622021	1
ENSG00000120055.7	C10orf95	protein_coding	5.48292	0.734932	-2.86264	2.01863e-14	2.68187e-13	7.68258e-10	2.03469e-08
ENSG00000050628.20	PTGER3	protein_coding	1.51422	0.10017	-3.84798	2.06172e-14	2.73688e-13	6.35526e-11	1.82939e-09
ENSG00000123119.12	NECAB1	protein_coding	3.50275	1.38856	-1.31171	2.1004e-14	2.78595e-13	1.31222e-05	0.000230811
ENSG00000156030.13	MIDEAS	protein_coding	5.15676	10.2609	0.945481	2.23229e-14	2.95847e-13	0.00225981	0.0278573
ENSG00000129991.13	TNNI3	protein_coding	22.1504	9.3873	-1.2242	2.35296e-14	3.11585e-13	4.00376e-05	0.000663953
ENSG00000128641.19	MYO1B	protein_coding	50.7012	70.8086	0.461729	2.37148e-14	3.13781e-13	1	1
ENSG00000266010.2	GATA6-AS1	lncRNA	1.49707	4.86232	1.73787	2.50312e-14	3.30929e-13	2.55524e-07	5.30491e-06
ENSG00000198853.12	RUSC2	protein_coding	7.35372	14.9888	0.982263	2.51741e-14	3.32548e-13	0.00128425	0.0166665
ENSG00000167658.16	EEF2	protein_coding	1606.31	1347.58	-0.277352	2.5221e-14	3.32897e-13	1	1
ENSG00000136040.9	PLXNC1	protein_coding	0.447221	2.03389	2.08552	2.53066e-14	3.33756e-13	2.63347e-08	6.09905e-07
ENSG00000147614.4	ATP6V0D2	protein_coding	2.66096	0.161579	-4.01205	2.56676e-14	3.38241e-13	5.47612e-11	1.58476e-09
ENSG00000162545.6	CAMK2N1	protein_coding	6.70435	14.644	1.07832	2.58845e-14	3.40823e-13	0.000300413	0.00438204
ENSG00000004139.14	SARM1	protein_coding	2.5669	5.41745	1.03328	2.60056e-14	3.42141e-13	0.000581649	0.00811694
ENSG00000174469.23	CNTNAP2	protein_coding	19.3649	27.1362	0.458217	2.86762e-14	3.7697e-13	1	1
ENSG00000033867.16	SLC4A7	protein_coding	15.0343	23.8092	0.632247	2.93267e-14	3.85209e-13	0.473358	1
ENSG00000169860.7	P2RY1	protein_coding	5.45537	9.43548	0.751737	2.96595e-14	3.89265e-13	0.0652819	0.575381
ENSG00000147853.17	AK3	protein_coding	36.6399	56.4856	0.596758	3.16066e-14	4.14485e-13	0.754995	1
ENSG00000115170.15	ACVR1	protein_coding	16.4039	10.9334	-0.600969	3.30377e-14	4.32904e-13	0.721477	1
ENSG00000106853.20	PTGR1	protein_coding	55.3555	107.774	0.920903	3.32607e-14	4.35474e-13	0.00365819	0.043446
ENSG00000172037.14	LAMB2	protein_coding	48.8276	24.0193	-1.02828	3.5368e-14	4.62691e-13	0.000660956	0.00910919
ENSG00000164056.11	SPRY1	protein_coding	91.5338	53.1651	-0.794595	3.59494e-14	4.69919e-13	0.0313663	0.300787
ENSG00000139218.18	SCAF11	protein_coding	66.1363	50.3046	-0.416147	3.61099e-14	4.71636e-13	1	1
ENSG00000104356.11	POP1	protein_coding	8.10681	13.0233	0.651338	3.94938e-14	5.15419e-13	0.352233	1
ENSG00000234127.9	TRIM26	protein_coding	14.4126	22.7879	0.625734	4.0016e-14	5.21815e-13	0.515325	1
ENSG00000275131.3	AC241952.1	transcribed_unprocessed_pseudogene	0.25556	1.30701	2.33828	4.01481e-14	5.23118e-13	9.11739e-09	2.20597e-07
ENSG00000277053.4	GTF2IP1	transcribed_unprocessed_pseudogene	68.2998	99.1146	0.502717	4.23837e-14	5.51804e-13	1	1
ENSG00000125454.12	SLC25A19	protein_coding	8.86022	17.8963	0.970678	4.45146e-14	5.79083e-13	0.00170267	0.0214785
ENSG00000125744.12	RTN2	protein_coding	14.9662	7.61828	-0.978547	4.48398e-14	5.82391e-13	0.00149367	0.0190943
ENSG00000146223.16	RPL7L1	protein_coding	53.6425	71.7723	0.394347	4.48407e-14	5.82391e-13	1	1
ENSG00000155463.14	OXA1L	protein_coding	73.87	100.854	0.42016	4.53298e-14	5.88272e-13	1	1
ENSG00000163536.13	SERPINI1	protein_coding	20.0376	8.0031	-1.30203	4.59945e-14	5.95947e-13	1.93269e-05	0.000332822
ENSG00000116285.13	ERRFI1	protein_coding	39.6024	55.4108	0.45442	4.63851e-14	6.00528e-13	1	1
ENSG00000103742.12	IGDCC4	protein_coding	17.6078	9.49676	-0.895539	4.64332e-14	6.00672e-13	0.00574758	0.0653903
ENSG00000216775.3	AL109918.1	transcribed_unprocessed_pseudogene	19.687	12.6193	-0.653071	4.96392e-14	6.41635e-13	0.340437	1
ENSG00000106546.14	AHR	protein_coding	9.05283	3.49532	-1.35893	5.12472e-14	6.61892e-13	1.04928e-05	0.000187198
ENSG00000124766.7	SOX4	protein_coding	74.8657	99.9918	0.391349	5.15866e-14	6.65746e-13	1	1
ENSG00000131711.15	MAP1B	protein_coding	43.8764	29.8548	-0.571675	5.24332e-14	6.76135e-13	0.984889	1
ENSG00000287477.1	AL356495.1	lncRNA	0.138183	1.10245	2.86353	5.42292e-14	6.98739e-13	1.4452e-09	3.72427e-08
ENSG00000145147.20	SLIT2	protein_coding	1.57447	3.01281	0.887931	5.44757e-14	7.01358e-13	0.00671688	0.0752579
ENSG00000113296.14	THBS4	protein_coding	3.37734	10.3427	1.55579	5.7248e-14	7.36467e-13	1.62036e-06	3.1392e-05
ENSG00000080709.16	KCNN2	protein_coding	5.53478	14.6981	1.34514	5.87263e-14	7.54887e-13	1.29058e-05	0.000227745
ENSG00000116717.13	GADD45A	protein_coding	65.3705	97.2263	0.541501	6.06269e-14	7.78701e-13	1	1
ENSG00000157445.15	CACNA2D3	protein_coding	3.18798	0.601532	-2.37467	6.68576e-14	8.5805e-13	1.02991e-08	2.47347e-07
ENSG00000198945.8	L3MBTL3	protein_coding	61.0907	33.0691	-0.894593	6.91306e-14	8.86521e-13	0.00612772	0.0694232
ENSG00000108039.18	XPNPEP1	protein_coding	39.4638	30.379	-0.396505	6.97367e-14	8.92883e-13	1	1
ENSG00000152953.13	STK32B	protein_coding	2.51099	0.70978	-1.75923	7.16493e-14	9.16649e-13	3.51052e-07	7.21434e-06
ENSG00000084628.10	NKAIN1	protein_coding	20.8718	41.3031	0.935773	7.42895e-14	9.49677e-13	0.00326548	0.0391544
ENSG00000249242.8	TMEM150C	protein_coding	2.15542	4.32528	0.960919	7.75169e-14	9.90155e-13	0.00222098	0.027462
ENSG00000080224.17	EPHA6	protein_coding	0.368122	3.00995	2.91052	7.80422e-14	9.96081e-13	1.59453e-09	4.08961e-08
ENSG00000143514.17	TP53BP2	protein_coding	50.611	39.0928	-0.396239	8.86857e-14	1.13104e-12	1	1
ENSG00000109625.19	CPZ	protein_coding	6.92471	2.82212	-1.33846	9.20085e-14	1.1725e-12	1.59479e-05	0.000277805
ENSG00000257704.4	INAFM1	protein_coding	21.9704	9.2306	-1.24957	1.00403e-13	1.27846e-12	4.45849e-05	0.000734859
ENSG00000156298.13	TSPAN7	protein_coding	2.11476	5.57535	1.34134	1.0449e-13	1.32947e-12	1.62529e-05	0.000282512
ENSG00000114353.17	GNAI2	protein_coding	233	187.317	-0.339365	1.05743e-13	1.34435e-12	1	1
ENSG00000169760.17	NLGN1	protein_coding	1.14095	5.25149	2.16162	1.09675e-13	1.39325e-12	3.73009e-08	8.52929e-07
ENSG00000135272.12	MDFIC	protein_coding	7.575	17.545	1.1585	1.10789e-13	1.40631e-12	0.000141518	0.00216546
ENSG00000141424.13	SLC39A6	protein_coding	39.3981	61.3572	0.605799	1.16948e-13	1.48332e-12	0.676141	1
ENSG00000175482.9	POLD4	protein_coding	13.6037	4.9808	-1.44399	1.18497e-13	1.50179e-12	5.96858e-06	0.000109245
ENSG00000157557.13	ETS2	protein_coding	9.76092	16.1253	0.681777	1.19402e-13	1.51209e-12	0.220287	1
ENSG00000187867.10	PALM3	protein_coding	8.28315	3.04648	-1.43476	1.2305e-13	1.55707e-12	6.60807e-06	0.000120406
ENSG00000107242.20	PIP5K1B	protein_coding	1.20747	0.324498	-1.88144	1.27482e-13	1.61189e-12	2e-07	4.21689e-06
ENSG00000170382.12	LRRN2	protein_coding	16.4991	9.72091	-0.778245	1.29778e-13	1.63965e-12	0.0460093	0.42434
ENSG00000140548.10	ZNF710	protein_coding	15.0824	25.3618	0.706667	1.32005e-13	1.66649e-12	0.152007	1
ENSG00000171604.12	CXXC5	protein_coding	33.1596	49.716	0.547099	1.35073e-13	1.7039e-12	1	1
ENSG00000157570.12	TSPAN18	protein_coding	26.3595	40.1312	0.572687	1.36409e-13	1.71942e-12	0.995834	1
ENSG00000091136.14	LAMB1	protein_coding	114.466	157.226	0.428817	1.4289e-13	1.79971e-12	1	1
ENSG00000239521.9	CASTOR3	transcribed_unprocessed_pseudogene	15.6037	29.0199	0.849663	1.52868e-13	1.92388e-12	0.0143857	0.149713
ENSG00000145569.6	OTULINL	protein_coding	2.11928	5.32739	1.27398	1.59837e-13	2.01004e-12	3.93555e-05	0.000653978
ENSG00000268043.7	NBPF12	protein_coding	7.06755	14.9934	1.03265	1.61935e-13	2.03484e-12	0.000851506	0.0114914
ENSG00000107968.10	MAP3K8	protein_coding	11.336	3.42307	-1.69148	1.62325e-13	2.03817e-12	8.26569e-07	1.64051e-05
ENSG00000107819.13	SFXN3	protein_coding	2.14323	0.312092	-2.75336	1.64438e-13	2.0631e-12	4.15637e-09	1.03813e-07
ENSG00000288611.1	NPBWR1	protein_coding	0.0115553	1.61702	6.75775	1.6566e-13	2.07683e-12	1.34055e-11	4.09866e-10
ENSG00000062485.19	CS	protein_coding	88.4976	116.09	0.364949	1.7241e-13	2.15979e-12	1	1
ENSG00000139343.10	SNRPF	protein_coding	102.982	146.029	0.475447	1.72835e-13	2.16343e-12	1	1
ENSG00000146143.19	PRIM2	protein_coding	46.438	30.5553	-0.6161	1.73955e-13	2.17578e-12	0.591781	1
ENSG00000012660.14	ELOVL5	protein_coding	98.5499	138.005	0.457596	1.80071e-13	2.25055e-12	1	1
ENSG00000104059.4	FAM189A1	protein_coding	1.17731	2.71884	1.14487	1.83665e-13	2.29369e-12	0.000172793	0.00261201
ENSG00000035681.9	NSMAF	protein_coding	20.0893	32.503	0.654479	1.8498e-13	2.30834e-12	0.345369	1
ENSG00000125354.23	SEPTIN6	protein_coding	12.5074	6.63109	-0.916716	1.94741e-13	2.42769e-12	0.00501902	0.0576673
ENSG00000154914.17	USP43	protein_coding	13.0487	7.22691	-0.854315	1.94913e-13	2.42769e-12	0.0136541	0.143016
ENSG00000108179.14	PPIF	protein_coding	61.7155	94.4038	0.582776	1.94993e-13	2.42769e-12	0.888777	1
ENSG00000165215.6	CLDN3	protein_coding	25.7218	13.0638	-0.989352	2.00735e-13	2.49726e-12	0.00163709	0.0206994
ENSG00000204624.8	DISP3	protein_coding	0.712425	2.27245	1.6125	2.08362e-13	2.59017e-12	1.70555e-06	3.29246e-05
ENSG00000086062.13	B4GALT1	protein_coding	24.6476	37.7713	0.583882	2.1125e-13	2.62406e-12	0.901835	1
ENSG00000248383.5	PCDHAC1	protein_coding	0.405998	1.80064	2.04343	2.43953e-13	3.02796e-12	1.07797e-07	2.34281e-06
ENSG00000273604.2	EPOP	protein_coding	10.2771	16.5605	0.654372	2.58499e-13	3.20606e-12	0.347528	1
ENSG00000259663.2	AC010478.1	lncRNA	10.0508	2.3445	-2.0615	2.70635e-13	3.35401e-12	1.01767e-07	2.21473e-06
ENSG00000189120.5	SP6	protein_coding	1.20943	3.54316	1.47516	2.71482e-13	3.36195e-12	6.17396e-06	0.000112749
ENSG00000174705.13	SH3PXD2B	protein_coding	15.3766	23.1817	0.557876	2.75696e-13	3.41152e-12	1	1
ENSG00000105701.16	FKBP8	protein_coding	279.175	231.414	-0.293586	2.93394e-13	3.62777e-12	1	1
ENSG00000101347.10	SAMHD1	protein_coding	10.7488	6.20282	-0.800755	2.95517e-13	3.65123e-12	0.0343009	0.326613
ENSG00000263873.1	THY1-AS1	lncRNA	21.4076	9.24153	-1.20735	3.00945e-13	3.71547e-12	0.000100876	0.00157929
ENSG00000107831.13	FGF8	protein_coding	17.0811	5.95086	-1.4749	3.06362e-13	3.77948e-12	6.25318e-06	0.000114068
ENSG00000118298.12	CA14	protein_coding	90.7353	67.9754	-0.43519	3.08763e-13	3.80621e-12	1	1
ENSG00000075223.14	SEMA3C	protein_coding	2.14979	0.28739	-2.81703	3.12879e-13	3.85402e-12	5.1104e-09	1.27056e-07
ENSG00000130762.15	ARHGEF16	protein_coding	17.2136	25.9609	0.561399	3.18841e-13	3.92448e-12	1	1
ENSG00000247596.9	TWF2	protein_coding	29.4623	40.7984	0.440707	3.24651e-13	3.99296e-12	1	1
ENSG00000162761.14	LMX1A	protein_coding	1.66574	0.157225	-3.28215	3.3655e-13	4.13618e-12	1.53865e-09	3.95878e-08
ENSG00000008405.12	CRY1	protein_coding	16.927	25.2904	0.547659	3.67246e-13	4.51002e-12	1	1
ENSG00000180287.17	PLD5	protein_coding	8.1451	2.87483	-1.4864	3.6926e-13	4.53132e-12	6.16805e-06	0.000112749
ENSG00000135406.14	PRPH	protein_coding	3.37954	0.317546	-3.60893	4.00173e-13	4.90696e-12	8.44157e-10	2.21047e-08
ENSG00000187193.9	MT1X	protein_coding	16.6765	4.02527	-1.95871	4.01061e-13	4.91413e-12	2.23219e-07	4.68213e-06
ENSG00000139219.19	COL2A1	protein_coding	822.128	580.566	-0.51941	4.01523e-13	4.91608e-12	1	1
ENSG00000142396.10	ERVK3-1	protein_coding	45.9324	67.4846	0.519289	4.17766e-13	5.1111e-12	1	1
ENSG00000065308.5	TRAM2	protein_coding	24.1021	17.6288	-0.468596	4.3984e-13	5.37711e-12	1	1
ENSG00000243566.6	UPK3B	protein_coding	1.38112	0.098476	-3.84755	4.56928e-13	5.58181e-12	6.09988e-10	1.62881e-08
ENSG00000188211.9	NCR3LG1	protein_coding	0.754954	2.50214	1.65807	4.81925e-13	5.88274e-12	1.71636e-06	3.3094e-05
ENSG00000161960.16	EIF4A1	protein_coding	1069.12	1298.16	0.253361	4.83037e-13	5.89189e-12	1	1
ENSG00000213468.7	FIRRE	lncRNA	31.168	45.1419	0.50615	4.89207e-13	5.96267e-12	1	1
ENSG00000006432.15	MAP3K9	protein_coding	5.47118	8.58858	0.617813	4.91534e-13	5.98654e-12	0.581035	1
ENSG00000134046.12	MBD2	protein_coding	23.8369	42.0722	0.776926	4.98159e-13	6.06268e-12	0.0507655	0.460435
ENSG00000131378.14	RFTN1	protein_coding	5.12212	2.00802	-1.33505	5.04337e-13	6.13327e-12	2.88536e-05	0.000488465
ENSG00000177732.8	SOX12	protein_coding	62.1298	41.4059	-0.60155	5.06118e-13	6.15032e-12	0.714053	1
ENSG00000058668.15	ATP2B4	protein_coding	18.477	12.9786	-0.527347	5.40175e-13	6.55927e-12	1	1
ENSG00000162576.17	MXRA8	protein_coding	29.4378	12.9515	-1.17592	5.42215e-13	6.57912e-12	0.000170261	0.00257613
ENSG00000136155.17	SCEL	protein_coding	12.366	1.71743	-2.75557	6.04057e-13	7.32402e-12	9.25735e-09	2.23318e-07
ENSG00000120129.6	DUSP1	protein_coding	15.4408	26.4895	0.738872	6.0928e-13	7.38184e-12	0.0968095	0.81141
ENSG00000100290.3	BIK	protein_coding	5.7909	1.07624	-2.36916	6.11614e-13	7.40459e-12	3.81021e-08	8.67584e-07
ENSG00000011566.15	MAP4K3	protein_coding	25.9609	17.8787	-0.553606	6.20502e-13	7.5066e-12	1	1
ENSG00000125170.11	DOK4	protein_coding	23.8517	14.8441	-0.695474	6.35944e-13	7.68768e-12	0.190583	1
ENSG00000198691.13	ABCA4	protein_coding	1.16227	0.0362997	-4.8317	6.4734e-13	7.81961e-12	1.9981e-10	5.51687e-09
ENSG00000147872.10	PLIN2	protein_coding	28.0035	40.0032	0.482471	6.64559e-13	8.02164e-12	1	1
ENSG00000141127.15	PRPSAP2	protein_coding	57.2746	80.7617	0.464932	6.68248e-13	8.06019e-12	1	1
ENSG00000116761.12	CTH	protein_coding	20.6951	13.291	-0.648077	6.72197e-13	8.1018e-12	0.384105	1
ENSG00000182836.10	PLCXD3	protein_coding	1.35802	0.382474	-1.76248	6.75776e-13	8.13889e-12	9.22716e-07	1.82549e-05
ENSG00000109189.13	USP46	protein_coding	36.3517	22.747	-0.687282	6.79066e-13	8.17246e-12	0.216464	1
ENSG00000198833.7	UBE2J1	protein_coding	55.3263	38.5724	-0.536058	6.92094e-13	8.32307e-12	1	1
ENSG00000110931.19	CAMKK2	protein_coding	18.09	26.0585	0.494643	7.19173e-13	8.64231e-12	1	1
ENSG00000188883.5	KLRG2	protein_coding	3.45746	7.62272	1.07285	7.3153e-13	8.78431e-12	0.000676307	0.00930496
ENSG00000139874.6	SSTR1	protein_coding	1.43113	0.00629433	-7.31138	7.71271e-13	9.25469e-12	3.62744e-11	1.07075e-09
ENSG00000148123.15	PLPPR1	protein_coding	3.69439	0.755604	-2.23802	7.91958e-13	9.4959e-12	7.66411e-08	1.68829e-06
ENSG00000097021.19	ACOT7	protein_coding	75.6909	98.0875	0.3493	8.34988e-13	1.00045e-11	1	1
ENSG00000071794.16	HLTF	protein_coding	20.6681	13.8429	-0.596119	8.43654e-13	1.01008e-11	0.75655	1
ENSG00000109184.15	DCUN1D4	protein_coding	46.3034	25.7598	-0.848756	8.67181e-13	1.03749e-11	0.0175358	0.178716
ENSG00000125166.13	GOT2	protein_coding	99.9544	122.56	0.268411	8.71214e-13	1.04154e-11	1	1
ENSG00000101333.16	PLCB4	protein_coding	7.34866	3.19012	-1.19585	8.98779e-13	1.07371e-11	0.00015598	0.00236888
ENSG00000168306.13	ACOX2	protein_coding	2.91566	10.6631	1.78266	9.04391e-13	1.07962e-11	9.65609e-07	1.90482e-05
ENSG00000143147.14	GPR161	protein_coding	14.055	19.5947	0.448411	9.10282e-13	1.08585e-11	1	1
ENSG00000128965.13	CHAC1	protein_coding	35.2085	23.8735	-0.571989	9.37969e-13	1.11806e-11	0.995005	1
ENSG00000135333.14	EPHA7	protein_coding	1.86282	4.08146	1.07752	9.64672e-13	1.14904e-11	0.000676038	0.00930496
ENSG00000185585.20	OLFML2A	protein_coding	26.8179	16.5442	-0.711393	9.66203e-13	1.15002e-11	0.152901	1
ENSG00000182670.13	TTC3	protein_coding	146.307	229.83	0.618316	9.87964e-13	1.17506e-11	0.597274	1
ENSG00000130402.12	ACTN4	protein_coding	294.65	384.744	0.356648	9.89401e-13	1.1758e-11	1	1
ENSG00000119042.17	SATB2	protein_coding	0.361602	1.40056	1.86449	9.90031e-13	1.1758e-11	6.01457e-07	1.213e-05
ENSG00000160072.20	ATAD3B	protein_coding	43.8542	64.0543	0.518633	1.01005e-12	1.19869e-11	1	1
ENSG00000149451.18	ADAM33	protein_coding	1.37968	0.220297	-2.58493	1.07894e-12	1.27951e-11	2.33833e-08	5.4388e-07
ENSG00000067082.15	KLF6	protein_coding	26.3955	16.594	-0.676962	1.15374e-12	1.36723e-11	0.25876	1
ENSG00000180530.11	NRIP1	protein_coding	12.502	22.2176	0.788113	1.15616e-12	1.36909e-11	0.0465635	0.427966
ENSG00000139263.12	LRIG3	protein_coding	13.1976	19.0546	0.501826	1.16041e-12	1.37313e-11	1	1
ENSG00000183779.7	ZNF703	protein_coding	12.1826	29.4654	1.216	1.17603e-12	1.3906e-11	0.000135192	0.0020824
ENSG00000153234.15	NR4A2	protein_coding	0.311125	1.85642	2.45281	1.19872e-12	1.41639e-11	4.06787e-08	9.22372e-07
ENSG00000084710.14	EFR3B	protein_coding	3.79698	6.25998	0.682963	1.20003e-12	1.41691e-11	0.243974	1
ENSG00000130522.6	JUND	protein_coding	161.315	123.604	-0.406392	1.20945e-12	1.42699e-11	1	1
ENSG00000144868.13	TMEM108	protein_coding	1.86678	4.3432	1.17816	1.36497e-12	1.60932e-11	0.000215217	0.00322626
ENSG00000185847.8	LINC01405	lncRNA	32.3491	78.4719	1.22697	1.38012e-12	1.626e-11	0.000125088	0.00193843
ENSG00000136732.16	GYPC	protein_coding	30.3866	59.1459	0.916338	1.44361e-12	1.69957e-11	0.00675184	0.0755973
ENSG00000178409.14	BEND3	protein_coding	5.97395	8.90562	0.540571	1.4488e-12	1.70444e-11	1	1
ENSG00000132405.19	TBC1D14	protein_coding	32.9301	44.4502	0.4045	1.46716e-12	1.72479e-11	1	1
ENSG00000166681.14	BEX3	protein_coding	676.529	513.046	-0.418052	1.54625e-12	1.81645e-11	1	1
ENSG00000116396.15	KCNC4	protein_coding	2.57049	5.10902	0.938238	1.59036e-12	1.86692e-11	0.00498919	0.0574465
ENSG00000168280.17	KIF5C	protein_coding	21.6622	28.7006	0.377221	1.59908e-12	1.8758e-11	1	1
ENSG00000173153.16	ESRRA	protein_coding	12.4059	20.9051	0.719899	1.60464e-12	1.88096e-11	0.135307	1
ENSG00000105926.15	MPP6	protein_coding	26.3718	41.2265	0.602351	1.67221e-12	1.95876e-11	0.711808	1
ENSG00000196867.8	ZFP28	protein_coding	3.9717	1.74958	-1.17317	1.70381e-12	1.99433e-11	0.0002419	0.00359638
ENSG00000198720.13	ANKRD13B	protein_coding	4.057	10.2341	1.28195	1.77309e-12	2.07392e-11	7.78276e-05	0.00123997
ENSG00000166501.14	PRKCB	protein_coding	3.95147	0.530662	-2.81851	1.82671e-12	2.1351e-11	1.55999e-08	3.68653e-07
ENSG00000154310.17	TNIK	protein_coding	20.381	12.2031	-0.753059	1.85335e-12	2.16469e-11	0.083653	0.715923
ENSG00000112183.15	RBM24	protein_coding	9.95466	5.24716	-0.92334	1.86933e-12	2.18178e-11	0.00630455	0.0712774
ENSG00000100364.18	KIAA0930	protein_coding	29.8243	43.0494	0.501613	1.99046e-12	2.32148e-11	1	1
ENSG00000185414.20	MRPL30	protein_coding	51.4891	74.7021	0.506289	2.01769e-12	2.35155e-11	1	1
ENSG00000215481.9	BCRP3	lncRNA	4.09358	0.19541	-4.08081	2.28109e-12	2.65664e-11	1.36668e-09	3.52751e-08
ENSG00000011426.11	ANLN	protein_coding	114.611	70.7911	-0.707782	2.3721e-12	2.76064e-11	0.169673	1
ENSG00000186716.21	BCR	protein_coding	38.4418	72.0083	0.859395	2.46996e-12	2.87248e-11	0.0168944	0.172939
ENSG00000155254.13	MARVELD1	protein_coding	46.3422	32.2522	-0.538824	2.5395e-12	2.95124e-11	1	1
ENSG00000158985.13	CDC42SE2	protein_coding	28.2435	20.8176	-0.460959	2.56762e-12	2.97965e-11	1	1
ENSG00000121057.13	AKAP1	protein_coding	10.3072	16.8592	0.675098	2.6263e-12	3.04557e-11	0.272552	1
ENSG00000138069.18	RAB1A	protein_coding	171.09	212.334	0.285876	2.64781e-12	3.06832e-11	1	1
ENSG00000158104.11	HPD	protein_coding	6.62051	1.50004	-2.06906	2.70935e-12	3.1374e-11	3.27909e-07	6.75584e-06
ENSG00000119280.17	C1orf198	protein_coding	44.2329	56.7208	0.332329	2.77281e-12	3.20859e-11	1	1
ENSG00000185305.11	ARL15	protein_coding	8.71027	16.2268	0.858124	2.78631e-12	3.22192e-11	0.0174846	0.178306
ENSG00000204054.14	LINC00963	lncRNA	2.28452	5.97299	1.31997	2.79448e-12	3.22907e-11	5.95717e-05	0.000963294
ENSG00000044115.21	CTNNA1	protein_coding	200.906	248.037	0.276568	2.84508e-12	3.2852e-11	1	1
ENSG00000189319.14	FAM53B	protein_coding	8.89252	14.8577	0.702302	2.91014e-12	3.35793e-11	0.184534	1
ENSG00000071462.12	BUD23	protein_coding	61.6151	84.9205	0.43639	2.96651e-12	3.42055e-11	1	1
ENSG00000145506.14	NKD2	protein_coding	0.838398	3.63179	2.03234	3.04657e-12	3.51037e-11	4.21329e-07	8.61495e-06
ENSG00000086300.16	SNX10	protein_coding	26.2879	13.5447	-0.956012	3.05774e-12	3.52074e-11	0.00430183	0.0501365
ENSG00000126067.12	PSMB2	protein_coding	77.9858	99.8601	0.331035	3.08507e-12	3.54969e-11	1	1
ENSG00000149577.16	SIDT2	protein_coding	10.362	6.05049	-0.791372	3.15075e-12	3.62269e-11	0.0484549	0.442805
ENSG00000188732.11	FAM221A	protein_coding	11.5738	21.5067	0.848021	3.28088e-12	3.76964e-11	0.0208016	0.207697
ENSG00000173706.14	HEG1	protein_coding	17.3807	27.5811	0.632758	3.30534e-12	3.79506e-11	0.490062	1
ENSG00000173212.4	MAB21L3	protein_coding	2.24253	0.004385	-8.30094	3.40203e-12	3.90332e-11	8.48083e-11	2.41979e-09
ENSG00000254093.9	PINX1	protein_coding	16.5369	28.726	0.765291	3.47618e-12	3.98558e-11	0.072697	0.632834
ENSG00000152767.17	FARP1	protein_coding	90.8441	132.223	0.508965	3.56804e-12	4.08801e-11	1	1
ENSG00000177311.11	ZBTB38	protein_coding	11.5278	6.14522	-0.908024	3.58322e-12	4.10251e-11	0.00869505	0.0955102
ENSG00000115641.19	FHL2	protein_coding	18.1974	11.3571	-0.690997	3.6662e-12	4.19456e-11	0.205854	1
ENSG00000110719.10	TCIRG1	protein_coding	8.01486	3.27447	-1.28838	3.67062e-12	4.19666e-11	8.81178e-05	0.00139298
ENSG00000105419.18	MEIS3	protein_coding	41.944	62.1199	0.539754	3.7099e-12	4.23859e-11	1	1
ENSG00000141076.18	UTP4	protein_coding	53.7708	69.0291	0.334716	3.76987e-12	4.30407e-11	1	1
ENSG00000085377.15	PREP	protein_coding	25.5769	34.6694	0.409401	3.85593e-12	4.39923e-11	1	1
ENSG00000105355.9	PLIN3	protein_coding	60.2337	46.0048	-0.412796	3.86605e-12	4.40768e-11	1	1
ENSG00000249550.7	LINC01234	lncRNA	2.72951	0.607839	-2.20425	3.89313e-12	4.43544e-11	2.13582e-07	4.4916e-06
ENSG00000165449.11	SLC16A9	protein_coding	20.1892	31.5157	0.608599	4.01992e-12	4.57667e-11	0.663447	1
ENSG00000114948.13	ADAM23	protein_coding	15.6249	26.0911	0.703503	4.18269e-12	4.75865e-11	0.178453	1
ENSG00000196711.9	ALKAL1	protein_coding	1.11266	12.6442	3.44822	4.18615e-12	4.75925e-11	6.11578e-09	1.50667e-07
ENSG00000165863.17	C10orf82	protein_coding	19.5227	40.123	0.987377	4.23369e-12	4.80994e-11	0.00299314	0.0362023
ENSG00000138074.15	SLC5A6	protein_coding	104.101	73.6877	-0.515053	4.29932e-12	4.88108e-11	1	1
ENSG00000153993.13	SEMA3D	protein_coding	25.0414	12.6906	-0.983156	4.40979e-12	5.003e-11	0.00315675	0.0379862
ENSG00000280435.1	AC006058.4	TEC	0.0676073	2.27286	4.81882	4.49087e-12	5.09143e-11	9.23746e-10	2.41498e-08
ENSG00000185885.16	IFITM1	protein_coding	40.9866	58.8254	0.496651	4.66814e-12	5.28871e-11	1	1
ENSG00000115738.10	ID2	protein_coding	91.7974	137.398	0.553556	4.7154e-12	5.33853e-11	1	1
ENSG00000068697.7	LAPTM4A	protein_coding	312.536	437.946	0.456349	5.23775e-12	5.92578e-11	1	1
ENSG00000170681.7	CAVIN4	protein_coding	4.30805	7.40001	0.735424	5.37182e-12	6.07322e-11	0.114535	0.939126
ENSG00000130821.17	SLC6A8	protein_coding	43.7443	66.5709	0.569062	5.68134e-12	6.41869e-11	1	1
ENSG00000130517.14	PGPEP1	protein_coding	3.12582	8.25675	1.33409	5.70225e-12	6.43783e-11	6.55973e-05	0.00105131
ENSG00000153404.14	PLEKHG4B	protein_coding	26.2406	36.5401	0.445757	5.74066e-12	6.47669e-11	1	1
ENSG00000135596.18	MICAL1	protein_coding	42.4856	55.772	0.364598	5.94328e-12	6.70064e-11	1	1
ENSG00000095380.11	NANS	protein_coding	51.758	70.1682	0.408497	5.99914e-12	6.75892e-11	1	1
ENSG00000151617.17	EDNRA	protein_coding	6.30181	12.1591	0.906068	6.0524e-12	6.81419e-11	0.00965922	0.104816
ENSG00000169926.11	KLF13	protein_coding	2.88087	5.17395	0.801116	6.49029e-12	7.30213e-11	0.044406	0.411256
ENSG00000050767.17	COL23A1	protein_coding	4.32172	2.06015	-1.07734	6.5218e-12	7.33251e-11	0.00103694	0.0137314
ENSG00000131409.13	LRRC4B	protein_coding	12.5939	7.76622	-0.706228	6.58653e-12	7.40016e-11	0.181172	1
ENSG00000272886.6	DCP1A	protein_coding	12.3092	17.2906	0.461085	6.60001e-12	7.41018e-11	1	1
ENSG00000081377.17	CDC14B	protein_coding	13.2957	18.8116	0.466615	6.95828e-12	7.80702e-11	1	1
ENSG00000211448.13	DIO2	protein_coding	0.235727	11.4967	5.33442	7.03586e-12	7.88862e-11	8.07462e-10	2.12466e-08
ENSG00000134548.11	SPX	protein_coding	10.0686	2.68249	-1.84424	7.13373e-12	7.99283e-11	1.73221e-06	3.33205e-05
ENSG00000105996.7	HOXA2	protein_coding	0	3.02483	9.87992	7.25555e-12	8.12371e-11	1.48233e-10	4.14925e-09
ENSG00000146352.13	CLVS2	protein_coding	2.46601	1.22042	-1.02386	7.39074e-12	8.26937e-11	0.00195213	0.0243229
ENSG00000145642.12	SHISAL2B	protein_coding	8.90232	4.02577	-1.12854	7.43879e-12	8.31168e-11	0.000596654	0.00830049
ENSG00000236404.10	VLDLR-AS1	lncRNA	2.78407	0.492262	-2.4273	8.00961e-12	8.94333e-11	1.34854e-07	2.89981e-06
ENSG00000166226.13	CCT2	protein_coding	319.984	423.434	0.37706	8.03323e-12	8.96354e-11	1	1
ENSG00000124571.18	XPO5	protein_coding	45.0883	61.3464	0.413932	8.22868e-12	9.16902e-11	1	1
ENSG00000269993.1	KC877982.1	lncRNA	2.05745	21.7911	3.22211	8.29879e-12	9.2408e-11	1.55862e-08	3.68653e-07
ENSG00000164591.14	MYOZ3	protein_coding	7.19893	4.09623	-0.828279	8.35329e-12	9.29511e-11	0.0305799	0.293766
ENSG00000243989.9	ACY1	protein_coding	25.7513	38.5061	0.542693	8.51902e-12	9.47303e-11	1	1
ENSG00000180346.3	TIGD2	protein_coding	12.2135	7.56883	-0.694065	8.58548e-12	9.5404e-11	0.215051	1
ENSG00000170837.3	GPR27	protein_coding	4.52568	8.42924	0.855045	8.61201e-12	9.56334e-11	0.0205055	0.205118
ENSG00000241697.5	TMEFF1	protein_coding	91.2199	124.789	0.423426	8.62788e-12	9.57441e-11	1	1
ENSG00000270149.5	AL591806.3	protein_coding	29.1409	52.3717	0.795133	9.07858e-12	1.00608e-10	0.0499995	0.454757
ENSG00000143772.9	ITPKB	protein_coding	1.3223	4.00841	1.52341	9.1355e-12	1.0117e-10	1.57478e-05	0.000274614
ENSG00000149591.17	TAGLN	protein_coding	388.824	96.752	-1.94611	9.14597e-12	1.01217e-10	1.12948e-06	2.21196e-05
ENSG00000018510.16	AGPS	protein_coding	43.4365	55.3236	0.322648	9.16472e-12	1.01355e-10	1	1
ENSG00000124496.12	TRERF1	protein_coding	4.16991	2.63738	-0.67605	9.32475e-12	1.03055e-10	0.280323	1
ENSG00000076003.5	MCM6	protein_coding	146	121.328	-0.289263	9.76585e-12	1.07856e-10	1	1
ENSG00000168268.11	NT5DC2	protein_coding	242.696	330.442	0.416843	1.03818e-11	1.14581e-10	1	1
ENSG00000121940.16	CLCC1	protein_coding	22.411	14.3902	-0.646717	1.04094e-11	1.14808e-10	0.409837	1
ENSG00000159658.13	EFCAB14	protein_coding	24.6492	18.4452	-0.444108	1.05673e-11	1.1647e-10	1	1
ENSG00000157600.12	TMEM164	protein_coding	37.0671	73.8809	0.940742	1.1075e-11	1.21983e-10	0.00662496	0.0744334
ENSG00000160145.15	KALRN	protein_coding	6.08436	13.5333	1.09537	1.12492e-11	1.23817e-10	0.000958905	0.012813
ENSG00000147065.17	MSN	protein_coding	149.573	126.413	-0.258322	1.12806e-11	1.24079e-10	1	1
ENSG00000204394.13	VARS1	protein_coding	68.4848	101.16	0.52885	1.2106e-11	1.33068e-10	1	1
ENSG00000125652.8	ALKBH7	protein_coding	84.5782	59.8702	-0.517254	1.21566e-11	1.33534e-10	1	1
ENSG00000145675.15	PIK3R1	protein_coding	17.6244	11.2325	-0.660559	1.22667e-11	1.34651e-10	0.340983	1
ENSG00000151240.17	DIP2C	protein_coding	7.07473	9.86318	0.449581	1.22885e-11	1.348e-10	1	1
ENSG00000009413.16	REV3L	protein_coding	11.4263	7.84533	-0.559107	1.26729e-11	1.38829e-10	1	1
ENSG00000183496.6	MEX3B	protein_coding	14.8778	22.1451	0.537172	1.28429e-11	1.40597e-10	1	1
ENSG00000152990.14	ADGRA3	protein_coding	41.79	57.6836	0.436665	1.32588e-11	1.45051e-10	1	1
ENSG00000164615.5	CAMLG	protein_coding	30.8907	20.6302	-0.59371	1.3503e-11	1.47624e-10	0.784786	1
ENSG00000141582.15	CBX4	protein_coding	8.461	4.34603	-0.968825	1.37435e-11	1.50152e-10	0.00473343	0.0548125
ENSG00000140600.17	SH3GL3	protein_coding	3.17805	7.79142	1.238	1.38654e-11	1.51382e-10	0.000217947	0.00326418
ENSG00000237238.3	BMS1P10	transcribed_unprocessed_pseudogene	0.73394	3.1733	2.03289	1.40308e-11	1.53007e-10	9.23147e-07	1.82549e-05
ENSG00000163629.13	PTPN13	protein_coding	268.638	175.167	-0.628038	1.40331e-11	1.53007e-10	0.524069	1
ENSG00000284606.1	AC105233.4	lncRNA	0.302793	1.34439	1.97875	1.42632e-11	1.55412e-10	1.20704e-06	2.35816e-05
ENSG00000187608.10	ISG15	protein_coding	40.8526	19.4856	-1.05595	1.45031e-11	1.5792e-10	0.00157959	0.0200662
ENSG00000185088.14	RPS27L	protein_coding	195.399	378.91	0.908775	1.4577e-11	1.58617e-10	0.01071	0.11477
ENSG00000076604.15	TRAF4	protein_coding	114.376	149.454	0.356757	1.47548e-11	1.60445e-10	1	1
ENSG00000198189.11	HSD17B11	protein_coding	7.13372	17.0697	1.1987	1.48398e-11	1.61262e-10	0.000331786	0.0047923
ENSG00000103932.12	RPAP1	protein_coding	16.0519	30.0253	0.853729	1.543e-11	1.67563e-10	0.0226582	0.224303
ENSG00000166016.6	ABTB2	protein_coding	7.95537	5.18749	-0.627117	1.54926e-11	1.6813e-10	0.534933	1
ENSG00000144036.16	EXOC6B	protein_coding	15.6924	21.8195	0.439678	1.60672e-11	1.74249e-10	1	1
ENSG00000138035.15	PNPT1	protein_coding	23.1102	36.1999	0.610483	1.61817e-11	1.75374e-10	0.654342	1
ENSG00000065154.12	OAT	protein_coding	39.8393	56.5382	0.477162	1.62241e-11	1.75716e-10	1	1
ENSG00000131051.24	RBM39	protein_coding	209.224	173.479	-0.29282	1.65779e-11	1.79428e-10	1	1
ENSG00000124593.16	AL365205.1	protein_coding	2.4404	4.77691	0.913954	1.75653e-11	1.89989e-10	0.0101263	0.109527
ENSG00000198355.5	PIM3	protein_coding	27.4227	39.2674	0.483603	1.76898e-11	1.91157e-10	1	1
ENSG00000271824.2	SMIM32	protein_coding	0.135087	2.11205	3.73072	1.76969e-11	1.91157e-10	1.04325e-08	2.5018e-07
ENSG00000160208.13	RRP1B	protein_coding	29.8883	41.1637	0.432261	1.77234e-11	1.91316e-10	1	1
ENSG00000100577.19	GSTZ1	protein_coding	37.3164	23.8009	-0.665446	1.77708e-11	1.917e-10	0.32562	1
ENSG00000170266.16	GLB1	protein_coding	51.7476	68.7476	0.381134	1.78244e-11	1.92151e-10	1	1
ENSG00000198919.13	DZIP3	protein_coding	17.5404	13.0642	-0.442439	1.79062e-11	1.92905e-10	1	1
ENSG00000172201.12	ID4	protein_coding	72.715	103.978	0.483272	1.91086e-11	2.05721e-10	1	1
ENSG00000173530.6	TNFRSF10D	protein_coding	12.9082	19.6201	0.568455	1.92956e-11	2.07516e-10	1	1
ENSG00000082684.16	SEMA5B	protein_coding	3.9584	8.80784	1.07965	1.93008e-11	2.07516e-10	0.0012561	0.0163274
ENSG00000106829.20	TLE4	protein_coding	35.1405	21.6778	-0.701744	1.93708e-11	2.0813e-10	0.199265	1
ENSG00000140105.18	WARS1	protein_coding	146.796	194.539	0.378683	1.95305e-11	2.09707e-10	1	1
ENSG00000149294.16	NCAM1	protein_coding	4.17624	9.56084	1.14032	1.9601e-11	2.10325e-10	0.000652435	0.00900704
ENSG00000257671.1	KRT7-AS	lncRNA	0	2.17931	9.16317	2.12713e-11	2.28097e-10	4.44646e-10	1.19715e-08
ENSG00000128655.18	PDE11A	protein_coding	0.180327	9.21681	5.41701	2.13383e-11	2.28665e-10	1.83212e-09	4.68417e-08
ENSG00000140848.17	CPNE2	protein_coding	41.1255	25.5409	-0.697067	2.18333e-11	2.33816e-10	0.214611	1
ENSG00000168792.5	ABHD15	protein_coding	3.01398	1.1364	-1.37152	2.21101e-11	2.36623e-10	7.39736e-05	0.00118089
ENSG00000102054.18	RBBP7	protein_coding	267	226.398	-0.260117	2.28829e-11	2.44732e-10	1	1
ENSG00000154978.13	VOPP1	protein_coding	34.5024	46.1868	0.3914	2.31133e-11	2.47033e-10	1	1
ENSG00000116406.19	EDEM3	protein_coding	9.38706	13.4824	0.496193	2.46775e-11	2.63579e-10	1	1
ENSG00000169710.9	FASN	protein_coding	215.076	330.926	0.592836	2.4754e-11	2.64222e-10	0.859064	1
ENSG00000179104.9	TMTC2	protein_coding	0.931364	2.93502	1.57776	2.61385e-11	2.78816e-10	1.63744e-05	0.00028432
ENSG00000104112.9	SCG3	protein_coding	0.601585	1.76084	1.46107	2.6272e-11	2.80057e-10	3.71035e-05	0.000619091
ENSG00000198417.7	MT1F	protein_coding	8.5674	0.436804	-3.97912	2.80452e-11	2.98762e-10	1.01356e-08	2.4378e-07
ENSG00000226239.2	AL031658.1	lncRNA	1.06819	0.228732	-2.14569	2.83252e-11	3.01548e-10	8.1056e-07	1.61268e-05
ENSG00000076043.11	REXO2	protein_coding	125.45	77.1805	-0.704153	2.91668e-11	3.10304e-10	0.196047	1
ENSG00000136378.15	ADAMTS7	protein_coding	30.9905	50.9534	0.676278	3.028e-11	3.21936e-10	0.286723	1
ENSG00000168802.14	CHTF8	protein_coding	88.8918	66.4245	-0.442379	3.03967e-11	3.22965e-10	1	1
ENSG00000103222.19	ABCC1	protein_coding	23.5304	35.5222	0.560653	3.07202e-11	3.26188e-10	1	1
ENSG00000284128.1	AP000356.3	transcribed_unprocessed_pseudogene	9.70584	0.651396	-3.78516	3.1626e-11	3.35587e-10	1.43074e-08	3.40089e-07
ENSG00000112902.12	SEMA5A	protein_coding	3.82788	7.32866	0.892656	3.19668e-11	3.38982e-10	0.0148542	0.153898
ENSG00000099958.15	DERL3	protein_coding	10.2256	18.8012	0.834371	3.26298e-11	3.45787e-10	0.0321932	0.307826
ENSG00000276644.5	DACH1	protein_coding	2.01047	4.21055	1.01161	3.27497e-11	3.4683e-10	0.00323433	0.0388095
ENSG00000152217.19	SETBP1	protein_coding	3.1357	1.66039	-0.919	3.28036e-11	3.47175e-10	0.0102976	0.111011
ENSG00000085415.16	SEH1L	protein_coding	32.5048	43.4695	0.393052	3.31383e-11	3.50489e-10	1	1
ENSG00000133026.13	MYH10	protein_coding	124.601	185.322	0.539256	3.35252e-11	3.5435e-10	1	1
ENSG00000134138.20	MEIS2	protein_coding	37.6746	64.2345	0.732184	3.4419e-11	3.63561e-10	0.136084	1
ENSG00000180720.7	CHRM4	protein_coding	2.51058	0.278992	-3.10193	3.49882e-11	3.69332e-10	5.25671e-08	1.17714e-06
ENSG00000139372.15	TDG	protein_coding	49.1717	67.5401	0.428536	3.51518e-11	3.70819e-10	1	1
ENSG00000150540.14	HNMT	protein_coding	38.4143	9.96271	-1.88528	3.60855e-11	3.80421e-10	2.98702e-06	5.61276e-05
ENSG00000135312.7	HTR1B	protein_coding	2.89753	0.764844	-1.87283	3.62295e-11	3.81691e-10	3.25699e-06	6.09887e-05
ENSG00000159251.8	ACTC1	protein_coding	111.577	29.4858	-1.85786	3.64247e-11	3.83498e-10	3.50933e-06	6.54874e-05
ENSG00000159164.10	SV2A	protein_coding	60.9864	49.3257	-0.328521	3.6609e-11	3.85189e-10	1	1
ENSG00000144834.14	TAGLN3	protein_coding	8.53616	19.1029	1.10318	3.68047e-11	3.86997e-10	0.00115514	0.0151606
ENSG00000184156.17	KCNQ3	protein_coding	0.187636	1.10978	2.48351	3.73344e-11	3.92313e-10	2.77651e-07	5.74225e-06
ENSG00000136830.12	NIBAN2	protein_coding	44.9768	33.5953	-0.442292	3.90951e-11	4.10549e-10	1	1
ENSG00000133313.15	CNDP2	protein_coding	145.81	200.804	0.42374	3.91239e-11	4.10586e-10	1	1
ENSG00000137486.17	ARRB1	protein_coding	3.36961	6.20265	0.828578	3.92598e-11	4.11746e-10	0.0357113	0.338653
ENSG00000103154.9	NECAB2	protein_coding	7.30084	3.18351	-1.18166	3.94515e-11	4.13489e-10	0.000518374	0.00732446
ENSG00000010319.7	SEMA3G	protein_coding	1.20988	4.94166	1.92097	4.25728e-11	4.45916e-10	2.79209e-06	5.26476e-05
ENSG00000165632.8	TAF3	protein_coding	7.79354	11.3565	0.514414	4.28113e-11	4.48125e-10	1	1
ENSG00000095209.12	TMEM38B	protein_coding	43.9312	22.6765	-0.945983	4.56213e-11	4.77231e-10	0.00762074	0.0844524
ENSG00000125834.13	STK35	protein_coding	17.0184	23.2591	0.420649	4.69577e-11	4.90894e-10	1	1
ENSG00000280322.1	AL035425.4	TEC	3.43593	0.287612	-3.47755	4.73693e-11	4.94878e-10	3.1297e-08	7.21743e-07
ENSG00000132294.15	EFR3A	protein_coding	15.9534	9.61094	-0.735213	4.79392e-11	5.0051e-10	0.131034	1
ENSG00000049246.14	PER3	protein_coding	1.93749	0.95898	-1.02027	4.82964e-11	5.03915e-10	0.00316173	0.0379946
ENSG00000145220.14	LYAR	protein_coding	38.6796	54.3296	0.456871	4.88281e-11	5.09136e-10	1	1
ENSG00000126003.7	PLAGL2	protein_coding	30.3869	17.9147	-0.766688	5.16151e-11	5.37851e-10	0.0851679	0.727355
ENSG00000175785.13	PRIMA1	protein_coding	0.534416	1.58521	1.5017	5.27683e-11	5.49515e-10	3.67441e-05	0.000613725
ENSG00000188112.9	C6orf132	protein_coding	8.37602	14.4205	0.738414	5.36527e-11	5.58367e-10	0.126209	1
ENSG00000261488.1	TBILA	lncRNA	1.93951	0.120592	-3.97567	5.43602e-11	5.65367e-10	1.62605e-08	3.82039e-07
ENSG00000100292.17	HMOX1	protein_coding	2.83166	5.65252	0.954146	5.46205e-11	5.6771e-10	0.00714341	0.0796656
ENSG00000183386.10	FHL3	protein_coding	18.4595	11.7623	-0.65418	5.48087e-11	5.69302e-10	0.388267	1
ENSG00000005022.6	SLC25A5	protein_coding	229.436	291.702	0.320709	5.55446e-11	5.76577e-10	1	1
ENSG00000148180.20	GSN	protein_coding	84.1496	55.2424	-0.620611	5.58172e-11	5.79037e-10	0.582252	1
ENSG00000077585.14	GPR137B	protein_coding	1.57092	4.34788	1.39328	5.58567e-11	5.79076e-10	8.58491e-05	0.00136109
ENSG00000163513.19	TGFBR2	protein_coding	6.60779	3.57601	-0.88302	5.64663e-11	5.85022e-10	0.0177868	0.18116
ENSG00000124839.13	RAB17	protein_coding	34.3413	55.5922	0.653234	5.6525e-11	5.85258e-10	0.393214	1
ENSG00000221988.13	PPT2	protein_coding	46.0829	67.3851	0.518788	5.6797e-11	5.87698e-10	1	1
ENSG00000158710.15	TAGLN2	protein_coding	87.7297	135.009	0.589875	5.73309e-11	5.92845e-10	0.82484	1
ENSG00000050344.9	NFE2L3	protein_coding	9.33365	14.1852	0.572439	5.76926e-11	5.96206e-10	0.964721	1
ENSG00000116117.18	PARD3B	protein_coding	4.2816	1.28738	-1.68834	5.89725e-11	6.09044e-10	1.13326e-05	0.000200637
ENSG00000042980.13	ADAM28	protein_coding	147.4	9.86389	-3.73195	5.91431e-11	6.10418e-10	2.40831e-08	5.59356e-07
ENSG00000119669.5	IRF2BPL	protein_coding	15.9386	10.5009	-0.618264	6.02331e-11	6.21211e-10	0.592965	1
ENSG00000081189.16	MEF2C	protein_coding	0.182935	3.22386	4.04642	6.02653e-11	6.21211e-10	1.59317e-08	3.754e-07
ENSG00000178896.9	EXOSC4	protein_coding	39.8296	61.4858	0.589647	6.12191e-11	6.30642e-10	0.833056	1
ENSG00000092068.20	SLC7A8	protein_coding	71.7334	53.3793	-0.45138	6.14548e-11	6.32669e-10	1	1
ENSG00000005249.13	PRKAR2B	protein_coding	10.2396	14.9937	0.521034	6.17647e-11	6.35456e-10	1	1
ENSG00000181804.15	SLC9A9	protein_coding	3.59259	0.555486	-2.63937	6.19284e-11	6.36737e-10	2.32294e-07	4.84743e-06
ENSG00000114790.13	ARHGEF26	protein_coding	4.01719	6.78091	0.721832	6.25228e-11	6.42442e-10	0.161504	1
ENSG00000175287.19	PHYHD1	protein_coding	22.4232	11.6734	-0.937307	6.26885e-11	6.43737e-10	0.00899184	0.0983326
ENSG00000128394.17	APOBEC3F	protein_coding	1.63295	0.313482	-2.32474	6.39198e-11	6.5559e-10	6.44693e-07	1.29537e-05
ENSG00000134313.16	KIDINS220	protein_coding	22.7388	30.2352	0.383182	6.39236e-11	6.5559e-10	1	1
ENSG00000160293.17	VAV2	protein_coding	18.186	27.0138	0.536834	6.50782e-11	6.6701e-10	1	1
ENSG00000172115.9	CYCS	protein_coding	118.697	163.699	0.437384	6.5176e-11	6.67591e-10	1	1
ENSG00000186174.12	BCL9L	protein_coding	36.7271	25.3123	-0.553322	6.52362e-11	6.67787e-10	1	1
ENSG00000164574.16	GALNT10	protein_coding	10.5931	6.40135	-0.73002	6.6132e-11	6.7653e-10	0.143942	1
ENSG00000072041.17	SLC6A15	protein_coding	0.993783	4.79712	2.30025	6.67731e-11	6.82229e-10	7.10317e-07	1.42195e-05
ENSG00000131620.17	ANO1	protein_coding	0.42607	1.59005	1.82274	6.76868e-11	6.91129e-10	5.79745e-06	0.000106352
ENSG00000183020.14	AP2A2	protein_coding	40.3909	29.4139	-0.474563	6.823e-11	6.96238e-10	1	1
ENSG00000160352.16	ZNF714	protein_coding	34.5872	24.114	-0.534528	6.86385e-11	6.99967e-10	1	1
ENSG00000131242.18	RAB11FIP4	protein_coding	23.6971	34.3766	0.507146	7.0657e-11	7.20099e-10	1	1
ENSG00000095637.22	SORBS1	protein_coding	1.76866	3.62982	0.984459	7.22375e-11	7.35744e-10	0.00518299	0.0593831
ENSG00000172986.13	GXYLT2	protein_coding	0.489301	3.35118	2.64665	7.31346e-11	7.44414e-10	2.56668e-07	5.32185e-06
ENSG00000107829.15	FBXW4	protein_coding	39.7645	24.291	-0.72295	7.40445e-11	7.53204e-10	0.15712	1
ENSG00000188859.7	FAM78B	protein_coding	0.279727	1.24169	2.00228	7.62356e-11	7.75006e-10	2.54395e-06	4.82488e-05
ENSG00000084207.18	GSTP1	protein_coding	1573.69	2062.34	0.364606	7.6507e-11	7.77279e-10	1	1
ENSG00000180198.16	RCC1	protein_coding	59.5893	78.4153	0.36927	7.80828e-11	7.92297e-10	1	1
ENSG00000138688.15	KIAA1109	protein_coding	21.048	15.6101	-0.450131	7.98588e-11	8.09811e-10	1	1
ENSG00000162591.16	MEGF6	protein_coding	13.7822	28.1367	0.974484	8.08407e-11	8.19256e-10	0.00597623	0.0677542
ENSG00000214022.11	REPIN1	protein_coding	78.8062	119.575	0.566243	8.27248e-11	8.37827e-10	1	1
ENSG00000164116.17	GUCY1A1	protein_coding	0.348684	2.48121	2.6833	8.31602e-11	8.41712e-10	2.55005e-07	5.30091e-06
ENSG00000175591.12	P2RY2	protein_coding	3.93061	1.73532	-1.16926	8.36179e-11	8.45817e-10	0.000705945	0.00967175
ENSG00000196368.5	NUDT11	protein_coding	25.9246	35.6071	0.432131	8.62021e-11	8.71414e-10	1	1
ENSG00000035115.22	SH3YL1	protein_coding	15.918	32.3026	0.97046	8.74944e-11	8.83928e-10	0.00632295	0.0714357
ENSG00000124191.18	TOX2	protein_coding	1.09164	2.89899	1.32663	8.82131e-11	8.90465e-10	0.000173598	0.00262173
ENSG00000156239.12	N6AMT1	protein_coding	12.9015	8.60394	-0.602401	8.82762e-11	8.90465e-10	0.714512	1
ENSG00000108551.5	RASD1	protein_coding	0.450664	2.72323	2.46012	8.8306e-11	8.90465e-10	5.0036e-07	1.01796e-05
ENSG00000151062.15	CACNA2D4	protein_coding	2.44897	0.071366	-4.86758	9.25316e-11	9.32495e-10	9.17178e-09	2.21583e-07
ENSG00000152127.9	MGAT5	protein_coding	23.9054	38.1055	0.632789	9.76663e-11	9.8363e-10	0.511969	1
ENSG00000074842.8	MYDGF	protein_coding	109.848	150.388	0.425475	9.80514e-11	9.86897e-10	1	1
ENSG00000197961.11	ZNF121	protein_coding	21.6343	28.818	0.38464	9.91226e-11	9.97061e-10	1	1
ENSG00000138660.12	AP1AR	protein_coding	39.9919	25.8568	-0.637613	1.01449e-10	1.01983e-09	0.479888	1
ENSG00000211455.8	STK38L	protein_coding	19.2944	28.9828	0.55303	1.04502e-10	1.04987e-09	1	1
ENSG00000059804.16	SLC2A3	protein_coding	604.911	479.056	-0.359213	1.08086e-10	1.0852e-09	1	1
ENSG00000170836.12	PPM1D	protein_coding	20.319	29.905	0.530297	1.0868e-10	1.0905e-09	1	1
ENSG00000143799.13	PARP1	protein_coding	224.533	271.317	0.248283	1.09311e-10	1.09615e-09	1	1
ENSG00000176399.4	DMRTA1	protein_coding	2.5573	5.21688	0.966939	1.12505e-10	1.12748e-09	0.00697247	0.0778529
ENSG00000107130.10	NCS1	protein_coding	28.8539	42.234	0.515023	1.13401e-10	1.13576e-09	1	1
ENSG00000117479.15	SLC19A2	protein_coding	10.2647	15.407	0.550945	1.13974e-10	1.14079e-09	1	1
ENSG00000197769.6	MAP1LC3C	protein_coding	6.24457	1.23717	-2.24541	1.14922e-10	1.14957e-09	1.19022e-06	2.3281e-05
ENSG00000172292.15	CERS6	protein_coding	36.5087	52.2398	0.484303	1.15097e-10	1.15061e-09	1	1
ENSG00000110104.13	CCDC86	protein_coding	35.3512	51.5519	0.515071	1.15657e-10	1.1555e-09	1	1
ENSG00000148690.12	FRA10AC1	protein_coding	15.5873	8.42709	-0.882578	1.16306e-10	1.16127e-09	0.0196192	0.197347
ENSG00000120053.12	GOT1	protein_coding	67.3893	51.1573	-0.41777	1.25481e-10	1.25211e-09	1	1
ENSG00000182372.10	CLN8	protein_coding	12.9167	21.1289	0.671411	1.26757e-10	1.26407e-09	0.311471	1
ENSG00000172318.5	B3GALT1	protein_coding	19.6128	12.6758	-0.643933	1.29357e-10	1.2892e-09	0.432937	1
ENSG00000107521.19	HPS1	protein_coding	38.5879	27.786	-0.495127	1.30198e-10	1.29679e-09	1	1
ENSG00000133687.16	TMTC1	protein_coding	4.4376	2.89755	-0.625515	1.30347e-10	1.29747e-09	0.556669	1
ENSG00000140015.20	KCNH5	protein_coding	2.29617	0.563182	-2.00649	1.31181e-10	1.30498e-09	3.26936e-06	6.11498e-05
ENSG00000065882.16	TBC1D1	protein_coding	63.1072	84.2781	0.38879	1.3137e-10	1.30605e-09	1	1
ENSG00000107104.20	KANK1	protein_coding	21.3763	13.71	-0.653544	1.36426e-10	1.35549e-09	0.397319	1
ENSG00000146072.6	TNFRSF21	protein_coding	32.6321	46.466	0.480574	1.39647e-10	1.38665e-09	1	1
ENSG00000092421.17	SEMA6A	protein_coding	39.101	59.0104	0.558278	1.41239e-10	1.4016e-09	1	1
ENSG00000177426.22	TGIF1	protein_coding	121.239	86.8473	-0.501892	1.41764e-10	1.40595e-09	1	1
ENSG00000186197.15	EDARADD	protein_coding	4.82043	9.23694	0.894373	1.43845e-10	1.42572e-09	0.0174808	0.178306
ENSG00000172733.11	PURG	protein_coding	16.3427	6.9655	-1.19789	1.44436e-10	1.4307e-09	0.000624812	0.00864776
ENSG00000171132.14	PRKCE	protein_coding	2.69612	0.745859	-1.80739	1.50433e-10	1.48829e-09	8.97671e-06	0.000160503
ENSG00000105370.8	LIM2	protein_coding	4.51253	0.319599	-3.64429	1.50738e-10	1.4904e-09	5.432e-08	1.21472e-06
ENSG00000148841.17	ITPRIP	protein_coding	8.52403	6.14442	-0.488294	1.53326e-10	1.51506e-09	1	1
ENSG00000197461.13	PDGFA	protein_coding	8.60914	4.13583	-1.03749	1.53944e-10	1.52024e-09	0.00330196	0.0395626
ENSG00000286257.2	AL137100.3	lncRNA	1.95595	0.195496	-3.17649	1.54422e-10	1.52404e-09	1.23658e-07	2.66612e-06
ENSG00000112964.14	GHR	protein_coding	3.36259	7.27862	1.05112	1.54862e-10	1.52745e-09	0.00282658	0.0343227
ENSG00000107372.13	ZFAND5	protein_coding	118.552	147.675	0.291923	1.61711e-10	1.59403e-09	1	1
ENSG00000267506.5	AC021683.2	lncRNA	1.85569	0.298818	-2.51967	1.63212e-10	1.60785e-09	5.99707e-07	1.21098e-05
ENSG00000136156.15	ITM2B	protein_coding	312.341	249.709	-0.343562	1.64181e-10	1.61567e-09	1	1
ENSG00000260548.1	AL035425.2	protein_coding	8.06213	0.219402	-4.88022	1.64204e-10	1.61567e-09	1.44073e-08	3.41964e-07
ENSG00000176658.17	MYO1D	protein_coding	6.47933	3.45358	-0.897084	1.67021e-10	1.64239e-09	0.0171847	0.175578
ENSG00000118939.18	UCHL3	protein_coding	55.1173	78.2275	0.478059	1.71892e-10	1.68927e-09	1	1
ENSG00000096092.6	TMEM14A	protein_coding	25.457	13.2078	-0.92709	1.73327e-10	1.70234e-09	0.012061	0.128149
ENSG00000163956.13	LRPAP1	protein_coding	169.012	206.992	0.267479	1.73782e-10	1.70578e-09	1	1
ENSG00000140307.11	GTF2A2	protein_coding	191.941	274.033	0.483861	1.83322e-10	1.79724e-09	1	1
ENSG00000076258.10	FMO4	protein_coding	3.32603	0.503977	-2.57628	1.8407e-10	1.80349e-09	5.50842e-07	1.11787e-05
ENSG00000065675.15	PRKCQ	protein_coding	5.56286	3.25161	-0.773675	1.85298e-10	1.81443e-09	0.0837234	0.716149
ENSG00000244274.8	DBNDD2	protein_coding	25.8579	15.4788	-0.7331	1.87427e-10	1.83416e-09	0.146531	1
ENSG00000115652.15	UXS1	protein_coding	54.6914	73.1838	0.392999	1.92639e-10	1.88403e-09	1	1
ENSG00000060138.13	YBX3	protein_coding	244.505	306.435	0.300994	1.9296e-10	1.88603e-09	1	1
ENSG00000170515.14	PA2G4	protein_coding	190.641	257.93	0.409406	1.93439e-10	1.88958e-09	1	1
ENSG00000101298.15	SNPH	protein_coding	1.23116	0.439647	-1.43114	1.96391e-10	1.91726e-09	0.000100625	0.00157688
ENSG00000146648.19	EGFR	protein_coding	1.32777	2.82807	1.02448	1.97325e-10	1.92522e-09	0.00395836	0.0465007
ENSG00000006118.15	TMEM132A	protein_coding	98.1644	136.853	0.448177	2.0194e-10	1.96906e-09	1	1
ENSG00000048342.17	CC2D2A	protein_coding	13.6885	8.67344	-0.662072	2.06761e-10	2.01487e-09	0.361221	1
ENSG00000163050.17	COQ8A	protein_coding	13.5818	22.8047	0.708024	2.09619e-10	2.04149e-09	0.202918	1
ENSG00000148834.13	GSTO1	protein_coding	110.637	75.6764	-0.555287	2.14512e-10	2.08789e-09	1	1
ENSG00000115414.20	FN1	protein_coding	843.312	1305.77	0.593992	2.16799e-10	2.10888e-09	0.788637	1
ENSG00000174672.16	BRSK2	protein_coding	3.57638	5.87064	0.676734	2.26264e-10	2.19964e-09	0.305298	1
ENSG00000184787.19	UBE2G2	protein_coding	66.1852	98.203	0.533918	2.29208e-10	2.22693e-09	1	1
ENSG00000225697.13	SLC26A6	protein_coding	22.1339	14.0287	-0.677594	2.31149e-10	2.24444e-09	0.299108	1
ENSG00000122965.11	RBM19	protein_coding	17.1782	25.4457	0.534013	2.31507e-10	2.24657e-09	1	1
ENSG00000100156.10	SLC16A8	protein_coding	7.86631	1.21968	-2.59366	2.37323e-10	2.30164e-09	6.06633e-07	1.22192e-05
ENSG00000077150.20	NFKB2	protein_coding	18.9327	13.8112	-0.475153	2.40079e-10	2.32697e-09	1	1
ENSG00000143924.19	EML4	protein_coding	43.1757	34.8992	-0.330764	2.40943e-10	2.33396e-09	1	1
ENSG00000138459.9	SLC35A5	protein_coding	39.1454	26.0895	-0.599072	2.4787e-10	2.39962e-09	0.745821	1
ENSG00000113615.13	SEC24A	protein_coding	11.4476	15.8901	0.439032	2.48023e-10	2.39968e-09	1	1
ENSG00000118160.14	SLC8A2	protein_coding	3.53912	1.18756	-1.54574	2.49762e-10	2.41362e-09	5.01638e-05	0.000822636
ENSG00000164048.14	ZNF589	protein_coding	14.9142	21.1768	0.473699	2.55061e-10	2.46337e-09	1	1
ENSG00000166394.15	CYB5R2	protein_coding	11.7067	21.7483	0.841144	2.5645e-10	2.4753e-09	0.0366955	0.346568
ENSG00000121210.16	TMEM131L	protein_coding	7.52512	5.16158	-0.558923	2.57382e-10	2.48283e-09	1	1
ENSG00000174915.12	PTDSS2	protein_coding	30.2385	44.7926	0.536522	2.66031e-10	2.56474e-09	1	1
ENSG00000204308.8	RNF5	protein_coding	128.954	176.064	0.422618	2.69604e-10	2.59764e-09	1	1
ENSG00000185565.12	LSAMP	protein_coding	24.5449	4.64321	-2.30274	2.74095e-10	2.63935e-09	1.58234e-06	3.07288e-05
ENSG00000126458.4	RRAS	protein_coding	12.1948	4.24046	-1.47499	2.78907e-10	2.68409e-09	8.4164e-05	0.00133568
ENSG00000136014.12	USP44	protein_coding	5.92083	9.87941	0.700146	2.84315e-10	2.73451e-09	0.227493	1
ENSG00000131941.8	RHPN2	protein_coding	24.4368	18.1207	-0.454119	2.85749e-10	2.74667e-09	1	1
ENSG00000184451.5	CCR10	protein_coding	3.76595	0.723596	-2.28641	2.9901e-10	2.87244e-09	1.76159e-06	3.38454e-05
ENSG00000116212.15	LRRC42	protein_coding	63.345	48.583	-0.401582	2.99973e-10	2.87999e-09	1	1
ENSG00000100439.10	ABHD4	protein_coding	23.7887	36.3159	0.569233	3.08403e-10	2.95917e-09	0.999403	1
ENSG00000159388.6	BTG2	protein_coding	50.3188	68.3118	0.411378	3.08644e-10	2.95974e-09	1	1
ENSG00000182853.12	VMO1	protein_coding	7.15096	0.325148	-4.35761	3.09471e-10	2.96592e-09	3.78196e-08	8.63575e-07
ENSG00000106628.10	POLD2	protein_coding	146.459	123.972	-0.264232	3.10762e-10	2.97653e-09	1	1
ENSG00000115648.14	MLPH	protein_coding	0.638326	3.10845	2.1463	3.14012e-10	3.00589e-09	2.99164e-06	5.61495e-05
ENSG00000071553.17	ATP6AP1	protein_coding	93.5758	119.505	0.326571	3.31887e-10	3.17513e-09	1	1
ENSG00000277013.1	AC008556.1	lncRNA	0.320677	1.56181	2.12712	3.36006e-10	3.21264e-09	3.32911e-06	6.21958e-05
ENSG00000167565.13	SERTAD3	protein_coding	32.1827	22.9871	-0.49986	3.36497e-10	3.21544e-09	1	1
ENSG00000100664.11	EIF5	protein_coding	309.439	426.682	0.435849	3.37853e-10	3.2265e-09	1	1
ENSG00000112379.9	ARFGEF3	protein_coding	0.869337	1.59298	0.824465	3.45333e-10	3.29599e-09	0.0461958	0.425646
ENSG00000108821.14	COL1A1	protein_coding	64.3637	23.1918	-1.43443	3.46091e-10	3.30129e-09	0.000119881	0.00186068
ENSG00000052841.15	TTC17	protein_coding	48.1328	36.4771	-0.420039	3.55105e-10	3.38528e-09	1	1
ENSG00000104689.10	TNFRSF10A	protein_coding	3.34525	6.47459	0.893982	3.59018e-10	3.41894e-09	0.0198773	0.199572
ENSG00000169184.6	MN1	protein_coding	6.84069	12.2642	0.793302	3.59058e-10	3.41894e-09	0.0702424	0.614763
ENSG00000131979.20	GCH1	protein_coding	19.541	27.1552	0.441924	3.62685e-10	3.45146e-09	1	1
ENSG00000177076.6	ACER2	protein_coding	4.30245	8.24483	0.882995	3.67959e-10	3.4996e-09	0.0227679	0.225113
ENSG00000118412.13	CASP8AP2	protein_coding	26.3015	20.9257	-0.3518	3.747e-10	3.56162e-09	1	1
ENSG00000213190.4	MLLT11	protein_coding	75.2187	117.145	0.60261	3.77699e-10	3.58803e-09	0.721413	1
ENSG00000149260.18	CAPN5	protein_coding	9.2733	6.51464	-0.517609	3.78946e-10	3.59777e-09	1	1
ENSG00000163431.13	LMOD1	protein_coding	3.34122	1.35642	-1.26304	3.87322e-10	3.67514e-09	0.000466671	0.00663433
ENSG00000140557.12	ST8SIA2	protein_coding	20.3695	31.7177	0.600914	3.90294e-10	3.70118e-09	0.730722	1
ENSG00000108231.14	LGI1	protein_coding	102.447	2.93582	-4.85748	3.92191e-10	3.717e-09	2.83604e-08	6.55884e-07
ENSG00000085788.14	DDHD2	protein_coding	39.4743	28.2291	-0.503762	3.94514e-10	3.73683e-09	1	1
ENSG00000137845.15	ADAM10	protein_coding	135.012	171.909	0.321375	3.97501e-10	3.76293e-09	1	1
ENSG00000151729.11	SLC25A4	protein_coding	23.3654	31.9522	0.422383	4.0026e-10	3.78684e-09	1	1
ENSG00000135736.6	CCDC102A	protein_coding	12.6464	7.48183	-0.759031	4.03013e-10	3.81067e-09	0.109973	0.909071
ENSG00000105677.12	TMEM147	protein_coding	110.8	142.606	0.339465	4.07146e-10	3.84751e-09	1	1
ENSG00000113721.14	PDGFRB	protein_coding	17.6605	9.90595	-0.834244	4.10793e-10	3.87971e-09	0.042348	0.394638
ENSG00000134533.6	RERG	protein_coding	0.57648	2.96245	2.22805	4.1202e-10	3.88904e-09	2.60836e-06	4.93551e-05
ENSG00000186591.13	UBE2H	protein_coding	59.8589	90.6716	0.563822	4.16697e-10	3.9309e-09	1	1
ENSG00000065833.9	ME1	protein_coding	13.462	22.3271	0.693923	4.26064e-10	4.01693e-09	0.257515	1
ENSG00000141540.11	TTYH2	protein_coding	3.00256	0.927238	-1.63825	4.32023e-10	4.07074e-09	3.59389e-05	0.000600893
ENSG00000180537.13	RNF182	protein_coding	2.6384	5.30301	0.951541	4.36735e-10	4.11275e-09	0.0102182	0.110301
ENSG00000152520.14	PAN3	protein_coding	14.9972	11.2409	-0.434233	4.37423e-10	4.11685e-09	1	1
ENSG00000134758.14	RNF138	protein_coding	50.396	65.6354	0.351558	4.48723e-10	4.22076e-09	1	1
ENSG00000092969.12	TGFB2	protein_coding	5.40399	12.1619	1.10709	4.52041e-10	4.2495e-09	0.00200385	0.0249291
ENSG00000104687.14	GSR	protein_coding	43.0942	56.0986	0.356038	4.55693e-10	4.28136e-09	1	1
ENSG00000173930.9	SLCO4C1	protein_coding	4.5783	2.60101	-0.814109	4.56093e-10	4.28263e-09	0.0543123	0.489866
ENSG00000155465.20	SLC7A7	protein_coding	6.64807	19.3361	1.45935	4.62285e-10	4.33827e-09	0.000113806	0.00177147
ENSG00000135541.21	AHI1	protein_coding	2.38866	5.33088	1.09671	4.71716e-10	4.42421e-09	0.00225943	0.0278573
ENSG00000131238.18	PPT1	protein_coding	146.792	125.652	-0.248186	4.89907e-10	4.59217e-09	1	1
ENSG00000123908.12	AGO2	protein_coding	8.44692	12.0126	0.476255	4.97181e-10	4.65767e-09	1	1
ENSG00000171865.10	RNASEH1	protein_coding	18.4027	23.7975	0.340743	5.09551e-10	4.77079e-09	1	1
ENSG00000157613.11	CREB3L1	protein_coding	40.087	20.2102	-0.978101	5.122e-10	4.79283e-09	0.00789861	0.0871747
ENSG00000164010.15	ERMAP	protein_coding	4.63065	2.00459	-1.19245	5.24737e-10	4.90732e-09	0.000939296	0.0125836
ENSG00000163528.13	CHCHD4	protein_coding	20.4156	13.676	-0.596642	5.26038e-10	4.91665e-09	0.774015	1
ENSG00000135926.15	TMBIM1	protein_coding	6.95086	3.06217	-1.13974	5.28764e-10	4.93929e-09	0.00152472	0.0194453
ENSG00000129197.14	RPAIN	protein_coding	61.5738	81.2963	0.375499	5.3573e-10	4.99876e-09	1	1
ENSG00000121310.17	ECHDC2	protein_coding	13.5275	29.612	1.06679	5.35746e-10	4.99876e-09	0.00313796	0.0377928
ENSG00000109323.11	MANBA	protein_coding	27.4403	42.7554	0.601817	5.49166e-10	5.12103e-09	0.728282	1
ENSG00000251664.5	PCDHA12	protein_coding	4.09937	6.7365	0.678097	5.59548e-10	5.21485e-09	0.304809	1
ENSG00000196943.14	NOP9	protein_coding	12.6476	16.2188	0.333018	5.70861e-10	5.31723e-09	1	1
ENSG00000135083.16	CCNJL	protein_coding	30.1189	21.836	-0.485385	5.73994e-10	5.34335e-09	1	1
ENSG00000204347.4	BTBD17	protein_coding	1.50744	0.484311	-1.58688	5.91292e-10	5.50122e-09	5.34516e-05	0.000868655
ENSG00000196652.12	ZKSCAN5	protein_coding	13.9776	10.5704	-0.419253	5.96429e-10	5.54583e-09	1	1
ENSG00000125657.5	TNFSF9	protein_coding	4.43058	13.0378	1.47186	5.98909e-10	5.5657e-09	0.000115196	0.00179139
ENSG00000108370.17	RGS9	protein_coding	9.71228	3.68777	-1.35229	6.02831e-10	5.59895e-09	0.000265257	0.00392209
ENSG00000015133.19	CCDC88C	protein_coding	12.668	21.1413	0.699007	6.19408e-10	5.74962e-09	0.237276	1
ENSG00000158050.5	DUSP2	protein_coding	0.702896	2.31276	1.59995	6.24718e-10	5.7956e-09	5.23825e-05	0.000853845
ENSG00000250742.4	LINC02381	lncRNA	0.253057	2.89299	3.30759	6.25631e-10	5.80075e-09	2.53677e-07	5.28685e-06
ENSG00000185338.6	SOCS1	protein_coding	1.95863	4.68241	1.19156	6.29167e-10	5.83021e-09	0.000997993	0.0132589
ENSG00000140406.4	TLNRD1	protein_coding	21.9501	28.374	0.342689	6.30699e-10	5.84107e-09	1	1
ENSG00000263155.6	MYZAP	protein_coding	1.63915	0.0882717	-3.88441	6.41968e-10	5.94205e-09	1.12479e-07	2.43156e-06
ENSG00000101474.12	APMAP	protein_coding	80.5736	98.1669	0.258847	7.05998e-10	6.53099e-09	1	1
ENSG00000113657.13	DPYSL3	protein_coding	59.5373	74.7674	0.3006	7.09155e-10	6.55645e-09	1	1
ENSG00000111077.18	TNS2	protein_coding	2.95296	1.12389	-1.4512	7.12528e-10	6.58389e-09	0.000140777	0.00215614
ENSG00000196189.13	SEMA4A	protein_coding	0.771023	2.76951	1.8178	7.17337e-10	6.62455e-09	1.77131e-05	0.000306254
ENSG00000171766.17	GATM	protein_coding	13.0401	7.89938	-0.728919	7.48083e-10	6.90457e-09	0.166662	1
ENSG00000214338.10	SOGA3	protein_coding	1.05157	2.44566	1.15646	7.52697e-10	6.9432e-09	0.00143357	0.0183984
ENSG00000134352.20	IL6ST	protein_coding	5.40563	19.6949	1.75807	7.74323e-10	7.13863e-09	2.51593e-05	0.000428157
ENSG00000141401.12	IMPA2	protein_coding	64.772	86.3311	0.386171	7.80365e-10	7.19025e-09	1	1
ENSG00000107796.13	ACTA2	protein_coding	81.1605	42.5771	-0.918105	7.84128e-10	7.22083e-09	0.0166519	0.17078
ENSG00000133112.17	TPT1	protein_coding	2653.49	1940.92	-0.468801	7.88297e-10	7.2551e-09	1	1
ENSG00000114861.22	FOXP1	protein_coding	21.7354	34.308	0.618083	7.91025e-10	7.27609e-09	0.614618	1
ENSG00000167642.13	SPINT2	protein_coding	235.694	324.158	0.430841	8.00739e-10	7.36127e-09	1	1
ENSG00000244187.8	TMEM141	protein_coding	73.6392	52.1874	-0.507694	8.19758e-10	7.53185e-09	1	1
ENSG00000198113.3	TOR4A	protein_coding	2.30303	0.941719	-1.26439	8.29159e-10	7.61391e-09	0.000580818	0.00811495
ENSG00000188352.12	FOCAD	protein_coding	16.908	13.0512	-0.394702	8.29688e-10	7.61433e-09	1	1
ENSG00000173726.11	TOMM20	protein_coding	114.387	150.199	0.364368	8.30143e-10	7.61433e-09	1	1
ENSG00000171451.14	DSEL	protein_coding	0.712212	1.51335	1.0254	8.37821e-10	7.68042e-09	0.00526563	0.0602449
ENSG00000107863.18	ARHGAP21	protein_coding	26.8453	36.9648	0.431022	8.75016e-10	8.01687e-09	1	1
ENSG00000197747.9	S100A10	protein_coding	88.6688	44.0453	-0.99477	8.83998e-10	8.09459e-09	0.00726701	0.0808635
ENSG00000187122.17	SLIT1	protein_coding	0.546086	1.63442	1.495	8.94295e-10	8.18427e-09	0.000115834	0.00179959
ENSG00000163635.20	ATXN7	protein_coding	11.9735	8.17456	-0.563924	9.13503e-10	8.35534e-09	1	1
ENSG00000104825.17	NFKBIB	protein_coding	21.2349	34.9444	0.676393	9.20364e-10	8.41335e-09	0.318839	1
ENSG00000261236.8	BOP1	protein_coding	38.4162	54.8335	0.483309	9.27635e-10	8.47505e-09	1	1
ENSG00000175938.7	ORAI3	protein_coding	10.8422	6.90644	-0.659361	9.3439e-10	8.53196e-09	0.391845	1
ENSG00000198816.7	ZNF358	protein_coding	71.4782	54.8742	-0.402048	9.63066e-10	8.78886e-09	1	1
ENSG00000186854.11	TRABD2A	protein_coding	0.489262	1.99689	1.93277	9.65275e-10	8.80407e-09	1.26254e-05	0.00022304
ENSG00000133477.17	FAM83F	protein_coding	2.00351	3.70897	0.830946	9.83746e-10	8.9675e-09	0.048705	0.443729
ENSG00000100372.15	SLC25A17	protein_coding	25.151	38.4159	0.577107	9.95854e-10	9.07278e-09	0.926357	1
ENSG00000131323.16	TRAF3	protein_coding	6.07522	9.56344	0.617739	1.01023e-09	9.19855e-09	0.617929	1
ENSG00000173120.15	KDM2A	protein_coding	22.6156	32.7463	0.502932	1.01217e-09	9.21105e-09	1	1
ENSG00000133657.16	ATP13A3	protein_coding	24.1556	31.6985	0.36339	1.01614e-09	9.24202e-09	1	1
ENSG00000145349.17	CAMK2D	protein_coding	33.4548	25.3523	-0.421014	1.02551e-09	9.32204e-09	1	1
ENSG00000138658.15	ZGRF1	protein_coding	16.2315	10.948	-0.585768	1.03705e-09	9.42164e-09	0.848705	1
ENSG00000141279.16	NPEPPS	protein_coding	129.236	99.9653	-0.391241	1.04385e-09	9.47811e-09	1	1
ENSG00000111669.15	TPI1	protein_coding	565.191	672.957	0.227487	1.05581e-09	9.5814e-09	1	1
ENSG00000154080.14	CHST9	protein_coding	14.9998	6.44984	-1.19541	1.05859e-09	9.6012e-09	0.00111414	0.0146938
ENSG00000111057.11	KRT18	protein_coding	2363.89	2086.6	-0.202711	1.11802e-09	1.01346e-08	1	1
ENSG00000134775.15	FHOD3	protein_coding	5.7495	2.87217	-0.992447	1.12248e-09	1.01693e-08	0.0080942	0.089212
ENSG00000163884.4	KLF15	protein_coding	9.53736	15.1462	0.628755	1.15741e-09	1.04799e-08	0.548582	1
ENSG00000141522.12	ARHGDIA	protein_coding	231.234	294.919	0.325501	1.1814e-09	1.06912e-08	1	1
ENSG00000052795.13	FNIP2	protein_coding	4.1965	8.26709	0.921889	1.18382e-09	1.07072e-08	0.0170989	0.174811
ENSG00000167992.13	VWCE	protein_coding	12.601	29.6842	1.16449	1.18464e-09	1.07086e-08	0.00152595	0.0194457
ENSG00000011454.18	RABGAP1	protein_coding	20.1918	15.0576	-0.443201	1.19919e-09	1.08341e-08	1	1
ENSG00000102024.18	PLS3	protein_coding	226.362	157.384	-0.540753	1.20367e-09	1.08685e-08	1	1
ENSG00000142669.15	SH3BGRL3	protein_coding	213.98	172.308	-0.335764	1.22561e-09	1.10605e-08	1	1
ENSG00000170961.7	HAS2	protein_coding	74.6337	31.7579	-1.20284	1.23957e-09	1.11803e-08	0.00103649	0.0137314
ENSG00000108984.15	MAP2K6	protein_coding	22.626	13.9396	-0.710069	1.25015e-09	1.12694e-08	0.213277	1
ENSG00000103145.11	HCFC1R1	protein_coding	67.3712	47.2151	-0.531654	1.26325e-09	1.13811e-08	1	1
ENSG00000144867.12	SRPRB	protein_coding	38.4469	64.3079	0.699576	1.3053e-09	1.17535e-08	0.242675	1
ENSG00000283378.1	CNTNAP3C	protein_coding	0.471826	2.47412	2.29363	1.31053e-09	1.17941e-08	4.11258e-06	7.6132e-05
ENSG00000197385.6	ZNF860	protein_coding	1.128	0.247533	-2.06916	1.32263e-09	1.18963e-08	8.60725e-06	0.000154237
ENSG00000279400.1	AC008957.3	TEC	0.17814	1.41127	2.80297	1.37382e-09	1.235e-08	1.11628e-06	2.1914e-05
ENSG00000118705.17	RPN2	protein_coding	310.725	367.757	0.219111	1.39607e-09	1.2543e-08	1	1
ENSG00000126821.8	SGPP1	protein_coding	11.8004	7.7572	-0.615708	1.40172e-09	1.25868e-08	0.628476	1
ENSG00000148120.16	AOPEP	protein_coding	9.23106	16.4938	0.791345	1.43242e-09	1.28553e-08	0.0806665	0.694759
ENSG00000067225.18	PKM	protein_coding	1113.44	999.167	-0.180444	1.44902e-09	1.29971e-08	1	1
ENSG00000177119.16	ANO6	protein_coding	31.9705	45.2076	0.465693	1.45438e-09	1.30368e-08	1	1
ENSG00000178522.14	AMBN	protein_coding	2.16298	0.032631	-5.66052	1.45504e-09	1.30368e-08	4.66652e-08	1.04787e-06
ENSG00000116991.11	SIPA1L2	protein_coding	11.4718	8.6236	-0.428491	1.47902e-09	1.32443e-08	1	1
ENSG00000086666.19	ZFAND6	protein_coding	115.886	85.218	-0.459287	1.51918e-09	1.35964e-08	1	1
ENSG00000163527.10	STT3B	protein_coding	165.589	123.626	-0.441192	1.52253e-09	1.36188e-08	1	1
ENSG00000133794.19	ARNTL	protein_coding	5.53721	2.04256	-1.40527	1.54006e-09	1.37681e-08	0.000252743	0.00375415
ENSG00000124205.18	EDN3	protein_coding	3.03225	0.364379	-3.26818	1.5685e-09	1.40146e-08	4.88993e-07	9.96086e-06
ENSG00000160113.5	NR2F6	protein_coding	68.0891	89.9343	0.371841	1.61754e-09	1.44448e-08	1	1
ENSG00000148218.16	ALAD	protein_coding	19.7589	12.9272	-0.624722	1.63083e-09	1.45555e-08	0.573443	1
ENSG00000272841.1	AL139393.3	lncRNA	3.88167	7.31361	0.86239	1.63873e-09	1.4618e-08	0.0352367	0.334347
ENSG00000197785.14	ATAD3A	protein_coding	44.2084	58.0986	0.367854	1.65025e-09	1.47127e-08	1	1
ENSG00000148843.15	PDCD11	protein_coding	28.7237	38.1507	0.381286	1.68949e-09	1.50543e-08	1	1
ENSG00000110917.8	MLEC	protein_coding	70.67	96.3985	0.421183	1.69226e-09	1.50707e-08	1	1
ENSG00000151693.11	ASAP2	protein_coding	11.3827	17.4185	0.575314	1.7173e-09	1.52852e-08	0.944641	1
ENSG00000244067.3	GSTA2	protein_coding	6.37207	1.33541	-2.12782	1.73464e-09	1.54312e-08	7.77776e-06	0.000140458
ENSG00000179958.9	DCTPP1	protein_coding	91.3272	127.405	0.451126	1.75465e-09	1.56007e-08	1	1
ENSG00000120149.9	MSX2	protein_coding	2.2865	5.97587	1.31298	1.77616e-09	1.57833e-08	0.000517781	0.00732245
ENSG00000088881.21	EBF4	protein_coding	5.50455	1.43246	-1.86147	1.82536e-09	1.62115e-08	2.2895e-05	0.000390852
ENSG00000285967.1	NIPBL-DT	lncRNA	11.2923	15.9431	0.467386	1.84458e-09	1.63733e-08	1	1
ENSG00000125841.13	NRSN2	protein_coding	34.9299	25.8499	-0.45088	1.89302e-09	1.67941e-08	1	1
ENSG00000049239.13	H6PD	protein_coding	5.84245	4.05985	-0.542446	1.89773e-09	1.68267e-08	1	1
ENSG00000082781.12	ITGB5	protein_coding	179.67	263.043	0.516289	1.90649e-09	1.68952e-08	1	1
ENSG00000123405.14	NFE2	protein_coding	7.65075	3.34312	-1.1749	1.93699e-09	1.71561e-08	0.00156137	0.0198502
ENSG00000117528.14	ABCD3	protein_coding	38.5324	29.0196	-0.427569	1.93857e-09	1.71607e-08	1	1
ENSG00000067057.17	PFKP	protein_coding	59.6386	43.4853	-0.473178	1.97568e-09	1.74797e-08	1	1
ENSG00000198492.16	YTHDF2	protein_coding	99.8097	118.895	0.22676	1.97926e-09	1.75018e-08	1	1
ENSG00000072110.14	ACTN1	protein_coding	236.579	186.727	-0.361862	1.99369e-09	1.76198e-08	1	1
ENSG00000083857.14	FAT1	protein_coding	52.6218	66.8333	0.317676	2.04122e-09	1.80301e-08	1	1
ENSG00000129353.15	SLC44A2	protein_coding	89.7374	65.7137	-0.469092	2.08788e-09	1.84322e-08	1	1
ENSG00000176532.4	PRR15	protein_coding	15.3374	7.28762	-1.06024	2.12077e-09	1.87123e-08	0.00457236	0.053061
ENSG00000106537.8	TSPAN13	protein_coding	50.2586	81.933	0.666381	2.13158e-09	1.87975e-08	0.360996	1
ENSG00000121579.13	NAA50	protein_coding	152.887	197.486	0.342553	2.14842e-09	1.89357e-08	1	1
ENSG00000116661.11	FBXO2	protein_coding	12.76	7.70621	-0.739967	2.16302e-09	1.90541e-08	0.15412	1
ENSG00000243364.8	EFNA4	protein_coding	26.4099	37.9681	0.489306	2.24424e-09	1.97588e-08	1	1
ENSG00000158186.13	MRAS	protein_coding	7.8536	18.3567	1.15653	2.28526e-09	2.01091e-08	0.00191994	0.0239911
ENSG00000103257.9	SLC7A5	protein_coding	172.321	227.06	0.3692	2.29808e-09	2.02109e-08	1	1
ENSG00000151917.18	BEND6	protein_coding	5.22864	2.04487	-1.3193	2.31069e-09	2.03108e-08	0.000529266	0.00745888
ENSG00000213145.10	CRIP1	protein_coding	5.63255	1.32976	-2.03612	2.33816e-09	2.05411e-08	1.30265e-05	0.000229376
ENSG00000175727.14	MLXIP	protein_coding	7.38983	12.3911	0.70158	2.3427e-09	2.05699e-08	0.248332	1
ENSG00000102981.9	PARD6A	protein_coding	7.3742	2.9353	-1.29118	2.39134e-09	2.09856e-08	0.00065987	0.00910195
ENSG00000182985.17	CADM1	protein_coding	80.1154	105.164	0.366065	2.41609e-09	2.11799e-08	1	1
ENSG00000186603.6	HPDL	protein_coding	5.58163	11.0661	0.926366	2.43401e-09	2.13255e-08	0.0182397	0.184845
ENSG00000136247.14	ZDHHC4	protein_coding	70.3176	51.3977	-0.465473	2.44246e-09	2.1388e-08	1	1
ENSG00000135842.17	NIBAN1	protein_coding	2.80397	1.35196	-1.02601	2.46891e-09	2.1608e-08	0.00655626	0.0739173
ENSG00000136379.12	ABHD17C	protein_coding	8.44107	14.8689	0.773202	2.47122e-09	2.16165e-08	0.104543	0.869493
ENSG00000152102.18	FAM168B	protein_coding	35.1153	46.3891	0.372539	2.49067e-09	2.17749e-08	1	1
ENSG00000004866.21	ST7	protein_coding	6.42309	14.6847	1.12434	2.5033e-09	2.18735e-08	0.00261286	0.0318946
ENSG00000155903.13	RASA2	protein_coding	11.6592	8.30056	-0.508815	2.52649e-09	2.20643e-08	1	1
ENSG00000143333.7	RGS16	protein_coding	3.72953	6.79207	0.816007	2.69978e-09	2.3565e-08	0.0637879	0.564666
ENSG00000128739.23	SNRPN	protein_coding	315.353	374.653	0.223969	2.7435e-09	2.39337e-08	1	1
ENSG00000165609.13	NUDT5	protein_coding	74.4762	94.0962	0.312705	2.86662e-09	2.49944e-08	1	1
ENSG00000169684.13	CHRNA5	protein_coding	21.9468	35.8281	0.661352	2.87653e-09	2.50673e-08	0.392075	1
ENSG00000157514.16	TSC22D3	protein_coding	36.6628	27.0059	-0.456914	2.87986e-09	2.50829e-08	1	1
ENSG00000164938.14	TP53INP1	protein_coding	17.8549	24.5754	0.427981	2.89006e-09	2.51551e-08	1	1
ENSG00000162413.16	KLHL21	protein_coding	15.5129	22.1411	0.475933	2.89125e-09	2.51551e-08	1	1
ENSG00000213889.10	PPM1N	protein_coding	4.1638	1.27143	-1.6435	2.91005e-09	2.53051e-08	7.94838e-05	0.00126388
ENSG00000102144.15	PGK1	protein_coding	258.747	218.535	-0.259821	2.93624e-09	2.55192e-08	1	1
ENSG00000113966.10	ARL6	protein_coding	3.32135	6.53514	0.905958	2.96153e-09	2.57252e-08	0.0234603	0.230976
ENSG00000132256.19	TRIM5	protein_coding	16.0497	22.0219	0.427396	2.97393e-09	2.58191e-08	1	1
ENSG00000101040.19	ZMYND8	protein_coding	46.6329	62.309	0.388646	3.03553e-09	2.63398e-08	1	1
ENSG00000131467.11	PSME3	protein_coding	165.009	208.757	0.313961	3.05758e-09	2.6517e-08	1	1
ENSG00000005100.13	DHX33	protein_coding	26.6221	37.9734	0.48111	3.09796e-09	2.68529e-08	1	1
ENSG00000125826.21	RBCK1	protein_coding	31.5885	22.5971	-0.5052	3.24747e-09	2.81338e-08	1	1
ENSG00000096384.20	HSP90AB1	protein_coding	1644.57	1928.58	0.203101	3.26693e-09	2.82872e-08	1	1
ENSG00000172893.16	DHCR7	protein_coding	200.307	250.388	0.295289	3.28915e-09	2.8463e-08	1	1
ENSG00000188706.13	ZDHHC9	protein_coding	40.3171	55.7795	0.437679	3.29073e-09	2.8463e-08	1	1
ENSG00000214719.13	AC005562.1	lncRNA	20.182	13.0373	-0.646103	3.35643e-09	2.90158e-08	0.459303	1
ENSG00000174500.13	GCSAM	protein_coding	1.78247	0.31159	-2.41545	3.3737e-09	2.91496e-08	4.81709e-06	8.88698e-05
ENSG00000071894.17	CPSF1	protein_coding	73.4305	111.35	0.561104	3.43436e-09	2.96579e-08	1	1
ENSG00000258498.8	DIO3OS	lncRNA	0.682622	3.1285	2.07541	3.45395e-09	2.98112e-08	1.39369e-05	0.000244611
ENSG00000115216.14	NRBP1	protein_coding	112.844	91.9642	-0.31706	3.54732e-09	3.06008e-08	1	1
ENSG00000118785.14	SPP1	protein_coding	5.10745	16.9088	1.61789	3.56645e-09	3.07491e-08	0.00010006	0.00156954
ENSG00000117122.14	MFAP2	protein_coding	246.16	321.927	0.357993	3.5683e-09	3.07491e-08	1	1
ENSG00000226137.5	BAIAP2-DT	lncRNA	14.8884	7.84436	-0.918995	3.70194e-09	3.18838e-08	0.0208398	0.20795
ENSG00000143416.21	SELENBP1	protein_coding	34.2226	22.9724	-0.586046	3.71718e-09	3.19981e-08	0.848497	1
ENSG00000160703.16	NLRX1	protein_coding	11.4791	6.95521	-0.728209	3.72049e-09	3.20096e-08	0.180642	1
ENSG00000154127.10	UBASH3B	protein_coding	17.3036	6.30807	-1.4033	3.73303e-09	3.21005e-08	0.000349288	0.00503614
ENSG00000159840.16	ZYX	protein_coding	135.361	99.4897	-0.460691	3.78505e-09	3.25306e-08	1	1
ENSG00000099999.15	RNF215	protein_coding	14.1937	9.06594	-0.65719	3.86928e-09	3.32306e-08	0.415248	1
ENSG00000143375.15	CGN	protein_coding	29.6696	15.8526	-0.897844	3.87059e-09	3.32306e-08	0.0262682	0.256752
ENSG00000149231.15	CCDC82	protein_coding	19.2199	9.32879	-1.01985	3.89477e-09	3.34205e-08	0.0075297	0.0835005
ENSG00000178814.17	OPLAH	protein_coding	4.89837	2.91506	-0.741911	3.9595e-09	3.3958e-08	0.155343	1
ENSG00000162614.19	NEXN	protein_coding	24.0234	15.048	-0.680094	3.98818e-09	3.41859e-08	0.316425	1
ENSG00000178026.13	LRRC75B	protein_coding	16.2221	8.88456	-0.860678	4.02443e-09	3.44784e-08	0.0398305	0.373138
ENSG00000049089.15	COL9A2	protein_coding	14.7242	26.7838	0.80616	4.0419e-09	3.46099e-08	0.0721508	0.628753
ENSG00000048392.12	RRM2B	protein_coding	25.5792	41.5035	0.653823	4.05396e-09	3.46948e-08	0.411614	1
ENSG00000241878.11	PISD	protein_coding	30.5874	45.1905	0.529594	4.45343e-09	3.80734e-08	1	1
ENSG00000101846.8	STS	protein_coding	3.36882	5.00134	0.537636	4.63388e-09	3.95953e-08	1	1
ENSG00000108479.12	GALK1	protein_coding	17.0647	11.0228	-0.651904	4.72442e-09	4.03477e-08	0.435006	1
ENSG00000124006.15	OBSL1	protein_coding	46.4805	29.3404	-0.676565	4.87172e-09	4.15838e-08	0.329781	1
ENSG00000062598.18	ELMO2	protein_coding	37.9555	25.1938	-0.608529	4.9805e-09	4.24899e-08	0.684663	1
ENSG00000104856.14	RELB	protein_coding	7.4403	4.33455	-0.782698	4.98461e-09	4.25027e-08	0.0984714	0.824063
ENSG00000120162.10	MOB3B	protein_coding	6.0126	8.34926	0.442182	5.07722e-09	4.32697e-08	1	1
ENSG00000106305.10	AIMP2	protein_coding	64.0286	82.6428	0.342756	5.08576e-09	4.33197e-08	1	1
ENSG00000139697.14	SBNO1	protein_coding	12.1451	15.3366	0.310162	5.09105e-09	4.3342e-08	1	1
ENSG00000007062.12	PROM1	protein_coding	63.8965	83.1889	0.35034	5.16383e-09	4.39385e-08	1	1
ENSG00000197081.15	IGF2R	protein_coding	64.5982	84.9276	0.365097	5.1824e-09	4.40735e-08	1	1
ENSG00000184922.14	FMNL1	protein_coding	5.73134	2.22067	-1.31814	5.19427e-09	4.41513e-08	0.000698076	0.00957201
ENSG00000126870.16	WDR60	protein_coding	11.0019	7.30072	-0.598521	5.25538e-09	4.46473e-08	0.747967	1
ENSG00000187550.9	SBK2	protein_coding	4.82205	1.84238	-1.34957	5.37266e-09	4.56199e-08	0.000565823	0.00792591
ENSG00000105559.12	PLEKHA4	protein_coding	5.86521	3.03196	-0.939321	5.39225e-09	4.57623e-08	0.0178948	0.181917
ENSG00000118507.17	AKAP7	protein_coding	6.70315	2.95249	-1.16411	5.40538e-09	4.58497e-08	0.00225316	0.0278176
ENSG00000102218.6	RP2	protein_coding	11.1552	18.5931	0.693886	5.42685e-09	4.60078e-08	0.275249	1
ENSG00000043355.12	ZIC2	protein_coding	3.79401	2.06932	-0.821832	5.47594e-09	4.63998e-08	0.0651203	0.574268
ENSG00000089737.17	DDX24	protein_coding	123.895	160.549	0.347566	5.67521e-09	4.80631e-08	1	1
ENSG00000244468.1	AC093001.1	lncRNA	7.75002	0.268332	-4.54657	5.68599e-09	4.81293e-08	2.92849e-07	6.04886e-06
ENSG00000164488.12	DACT2	protein_coding	3.16582	5.885	0.852425	5.75204e-09	4.8663e-08	0.0451049	0.417252
ENSG00000163110.15	PDLIM5	protein_coding	36.1476	22.4968	-0.688829	5.77547e-09	4.88358e-08	0.298548	1
ENSG00000166068.13	SPRED1	protein_coding	19.5879	15.5483	-0.350556	6.08851e-09	5.1456e-08	1	1
ENSG00000110900.16	TSPAN11	protein_coding	10.8045	19.3967	0.79448	6.11897e-09	5.16865e-08	0.0871841	0.740774
ENSG00000120860.11	WASHC3	protein_coding	13.2806	5.9268	-1.13413	6.16919e-09	5.20836e-08	0.00299697	0.0362023
ENSG00000135776.5	ABCB10	protein_coding	16.8849	12.8299	-0.417915	6.17956e-09	5.2144e-08	1	1
ENSG00000149564.12	ESAM	protein_coding	2.55778	0.304468	-2.93601	6.18709e-09	5.21805e-08	2.22094e-06	4.22708e-05
ENSG00000204592.9	HLA-E	protein_coding	10.7765	15.7698	0.516705	6.1921e-09	5.21956e-08	1	1
ENSG00000116161.18	CACYBP	protein_coding	143.088	185.122	0.343986	6.31131e-09	5.31729e-08	1	1
ENSG00000176595.4	KBTBD11	protein_coding	4.6839	6.99981	0.540699	6.33729e-09	5.3364e-08	1	1
ENSG00000172086.9	KRCC1	protein_coding	17.3534	9.43927	-0.867906	6.49091e-09	5.46293e-08	0.0391905	0.368199
ENSG00000143842.15	SOX13	protein_coding	25.8366	39.314	0.566373	6.62421e-09	5.57223e-08	1	1
ENSG00000134762.17	DSC3	protein_coding	0.91815	3.54852	1.82138	6.77785e-09	5.69852e-08	5.17901e-05	0.00084674
ENSG00000004399.13	PLXND1	protein_coding	9.96394	14.9132	0.541723	6.81722e-09	5.72866e-08	1	1
ENSG00000139531.13	SUOX	protein_coding	13.7014	22.3989	0.666635	6.9292e-09	5.81974e-08	0.378064	1
ENSG00000180347.13	ITPRID1	protein_coding	0.218218	1.96696	3.28127	6.94718e-09	5.82916e-08	1.33075e-06	2.59049e-05
ENSG00000128309.16	MPST	protein_coding	79.0723	107.345	0.414159	6.9476e-09	5.82916e-08	1	1
ENSG00000182718.17	ANXA2	protein_coding	970.105	653.24	-0.582117	6.98144e-09	5.85453e-08	0.891775	1
ENSG00000099901.17	RANBP1	protein_coding	563.213	695.228	0.279274	7.0257e-09	5.8886e-08	1	1
ENSG00000250899.3	AC125807.2	lncRNA	8.79474	14.6395	0.694409	7.21435e-09	6.0436e-08	0.277026	1
ENSG00000109534.17	GAR1	protein_coding	38.6096	58.3291	0.560527	7.29152e-09	6.1033e-08	1	1
ENSG00000147130.14	ZMYM3	protein_coding	64.6232	47.0568	-0.474382	7.29313e-09	6.1033e-08	1	1
ENSG00000147394.18	ZNF185	protein_coding	12.6923	8.98932	-0.509595	7.46603e-09	6.2432e-08	1	1
ENSG00000110427.16	KIAA1549L	protein_coding	0.662501	2.15434	1.59351	7.468e-09	6.2432e-08	0.000153941	0.0023423
ENSG00000144229.12	THSD7B	protein_coding	1.03043	2.30175	1.08433	7.47425e-09	6.24521e-08	0.00482713	0.0556595
ENSG00000141013.17	GAS8	protein_coding	4.8215	1.82523	-1.36881	7.5066e-09	6.26901e-08	0.000558005	0.00782315
ENSG00000133704.10	IPO8	protein_coding	29.7627	22.0509	-0.447506	7.52065e-09	6.27752e-08	1	1
ENSG00000003147.19	ICA1	protein_coding	13.8887	22.0668	0.632733	7.57145e-09	6.31668e-08	0.53986	1
ENSG00000287356.1	AL590822.3	lncRNA	1.71223	0.707561	-1.23951	7.81978e-09	6.5205e-08	0.00138594	0.0178436
ENSG00000111540.16	RAB5B	protein_coding	65.1814	53.4905	-0.306241	7.84626e-09	6.53922e-08	1	1
ENSG00000105767.3	CADM4	protein_coding	32.3456	44.3975	0.425659	8.04792e-09	6.70385e-08	1	1
ENSG00000172935.9	MRGPRF	protein_coding	3.44636	1.70646	-1.01508	8.09973e-09	6.74354e-08	0.00906987	0.0990244
ENSG00000101246.20	ARFRP1	protein_coding	19.5341	30.8725	0.617983	8.13125e-09	6.76632e-08	0.628663	1
ENSG00000122574.10	WIPF3	protein_coding	5.08171	3.20274	-0.669176	8.19156e-09	6.81301e-08	0.356644	1
ENSG00000164879.7	CA3	protein_coding	2.31949	0.353448	-2.58272	8.20189e-09	6.81811e-08	5.48568e-06	0.000100861
ENSG00000197892.13	KIF13B	protein_coding	4.04293	7.18688	0.77508	8.38642e-09	6.96794e-08	0.114257	0.937798
ENSG00000164951.16	PDP1	protein_coding	4.19261	7.92562	0.860468	8.41067e-09	6.98452e-08	0.0439482	0.407481
ENSG00000145779.8	TNFAIP8	protein_coding	9.70886	15.0341	0.598397	8.54431e-09	7.09187e-08	0.746693	1
ENSG00000104691.15	UBXN8	protein_coding	11.627	6.70519	-0.783493	8.64764e-09	7.17396e-08	0.102167	0.852791
ENSG00000158773.14	USF1	protein_coding	46.1621	62.0162	0.398064	8.67393e-09	7.19209e-08	1	1
ENSG00000162188.6	GNG3	protein_coding	5.79478	12.6157	1.05224	8.84491e-09	7.33013e-08	0.00671142	0.0752486
ENSG00000019549.13	SNAI2	protein_coding	0.412119	1.71582	1.92976	8.88856e-09	7.36254e-08	3.82387e-05	0.000636071
ENSG00000136444.10	RSAD1	protein_coding	6.84009	10.3788	0.569634	8.89718e-09	7.36592e-08	0.9811	1
ENSG00000100116.17	GCAT	protein_coding	27.4493	42.3138	0.584041	9.07598e-09	7.51012e-08	0.864196	1
ENSG00000117016.10	RIMS3	protein_coding	9.09826	6.11903	-0.580946	9.23594e-09	7.63859e-08	0.884524	1
ENSG00000185774.16	KCNIP4	protein_coding	0	2.0887	9.00748	9.29395e-09	7.68265e-08	8.89457e-08	1.94876e-06
ENSG00000100316.16	RPL3	protein_coding	3041.03	2584.66	-0.255277	9.31176e-09	7.69287e-08	1	1
ENSG00000162174.12	ASRGL1	protein_coding	48.2788	64.8252	0.397789	9.31579e-09	7.69287e-08	1	1
ENSG00000123892.12	RAB38	protein_coding	10.0456	5.63411	-0.843259	9.37837e-09	7.74061e-08	0.0530819	0.479302
ENSG00000123191.16	ATP7B	protein_coding	22.9582	16.957	-0.455088	9.38949e-09	7.74585e-08	1	1
ENSG00000164707.15	SLC13A4	protein_coding	1.19613	0.311299	-1.87192	9.47732e-09	7.81433e-08	4.86421e-05	0.000799295
ENSG00000226688.7	ENTPD1-AS1	lncRNA	7.64647	11.7236	0.578689	9.75981e-09	8.04318e-08	0.903116	1
ENSG00000286190.2	AC055839.2	protein_coding	9.177	15.1275	0.676261	9.77176e-09	8.04893e-08	0.340008	1
ENSG00000087088.20	BAX	protein_coding	425.949	560.925	0.370588	9.7821e-09	8.05337e-08	1	1
ENSG00000160999.10	SH2B2	protein_coding	4.15212	7.4832	0.805364	9.79708e-09	8.06161e-08	0.0812735	0.699245
ENSG00000102109.9	PCSK1N	protein_coding	3.05429	9.64694	1.5534	1.00346e-08	8.25287e-08	0.000214281	0.0032152
ENSG00000168003.17	SLC3A2	protein_coding	302.044	372.737	0.278512	1.01964e-08	8.38168e-08	1	1
ENSG00000121440.15	PDZRN3	protein_coding	8.99373	5.5168	-0.716604	1.02282e-08	8.4036e-08	0.216341	1
ENSG00000001630.17	CYP51A1	protein_coding	131.591	91.4596	-0.536681	1.02989e-08	8.45742e-08	1	1
ENSG00000197122.12	SRC	protein_coding	27.1192	38.5803	0.480099	1.04719e-08	8.59262e-08	1	1
ENSG00000165868.16	HSPA12A	protein_coding	3.37295	6.92293	0.972817	1.04742e-08	8.59262e-08	0.0144592	0.150285
ENSG00000110955.9	ATP5F1B	protein_coding	646.122	780.948	0.247029	1.05366e-08	8.63945e-08	1	1
ENSG00000107789.16	MINPP1	protein_coding	38.7703	50.5811	0.354373	1.08091e-08	8.85841e-08	1	1
ENSG00000073910.22	FRY	protein_coding	3.4698	8.62195	1.23942	1.08696e-08	8.90354e-08	0.00154773	0.0196923
ENSG00000007168.14	PAFAH1B1	protein_coding	78.6142	58.4159	-0.446693	1.10782e-08	9.06585e-08	1	1
ENSG00000112249.14	ASCC3	protein_coding	34.8462	48.2574	0.436572	1.10789e-08	9.06585e-08	1	1
ENSG00000182606.16	TRAK1	protein_coding	19.5852	27.9946	0.481576	1.111e-08	9.08673e-08	1	1
ENSG00000121904.17	CSMD2	protein_coding	1.11104	2.21172	0.928585	1.1555e-08	9.44589e-08	0.0227837	0.225133
ENSG00000102100.16	SLC35A2	protein_coding	21.1436	29.5176	0.451019	1.15993e-08	9.47736e-08	1	1
ENSG00000165349.12	SLC7A3	protein_coding	35.3998	47.7545	0.40399	1.16085e-08	9.48007e-08	1	1
ENSG00000182287.15	AP1S2	protein_coding	156.753	105.749	-0.578351	1.16928e-08	9.54414e-08	0.909123	1
ENSG00000108828.16	VAT1	protein_coding	154.71	204.019	0.367782	1.17231e-08	9.56404e-08	1	1
ENSG00000137124.8	ALDH1B1	protein_coding	53.1303	69.5011	0.358814	1.19621e-08	9.7541e-08	1	1
ENSG00000170085.18	SIMC1	protein_coding	9.50076	13.7591	0.505276	1.21715e-08	9.91989e-08	1	1
ENSG00000133111.4	RFXAP	protein_coding	14.8954	10.1579	-0.55596	1.22912e-08	1.00125e-07	1	1
ENSG00000118596.12	SLC16A7	protein_coding	0.336894	1.17064	1.67561	1.24598e-08	1.01447e-07	0.000128354	0.00198083
ENSG00000124145.6	SDC4	protein_coding	66.741	50.6838	-0.41602	1.28436e-08	1.04519e-07	1	1
ENSG00000157110.16	RBPMS	protein_coding	88.2921	120.209	0.414215	1.29013e-08	1.04936e-07	1	1
ENSG00000011007.12	ELOA	protein_coding	32.2522	41.6759	0.342349	1.29948e-08	1.05643e-07	1	1
ENSG00000180914.10	OXTR	protein_coding	1.10163	3.09128	1.40228	1.31354e-08	1.06733e-07	0.000555635	0.00779665
ENSG00000182749.6	PAQR7	protein_coding	18.3999	13.2438	-0.489805	1.3149e-08	1.0679e-07	1	1
ENSG00000187189.11	TSPYL4	protein_coding	32.9937	39.8745	0.248234	1.34549e-08	1.0922e-07	1	1
ENSG00000185187.13	SIGIRR	protein_coding	13.0506	25.0819	0.870136	1.34996e-08	1.09528e-07	0.0416955	0.389039
ENSG00000106927.12	AMBP	protein_coding	0.242567	2.1151	2.89817	1.35284e-08	1.09707e-07	3.99089e-06	7.40481e-05
ENSG00000133935.7	ERG28	protein_coding	92.1932	71.1638	-0.392107	1.35442e-08	1.0978e-07	1	1
ENSG00000164465.19	DCBLD1	protein_coding	5.31755	9.58949	0.809947	1.38031e-08	1.11823e-07	0.0812254	0.699202
ENSG00000163728.11	TTC14	protein_coding	17.5482	11.6988	-0.590531	1.39366e-08	1.12823e-07	0.80296	1
ENSG00000154556.18	SORBS2	protein_coding	2.1985	5.05976	1.11725	1.39404e-08	1.12823e-07	0.00422521	0.0492789
ENSG00000135506.16	OS9	protein_coding	79.4098	102.513	0.342521	1.39589e-08	1.12917e-07	1	1
ENSG00000183833.16	CFAP91	protein_coding	2.16777	7.16988	1.63554	1.41011e-08	1.1401e-07	0.000161705	0.00245124
ENSG00000146386.8	ABRACL	protein_coding	170.662	252.021	0.528931	1.42907e-08	1.15485e-07	1	1
ENSG00000141452.10	RMC1	protein_coding	10.7092	16.5842	0.590838	1.47704e-08	1.19243e-07	0.809415	1
ENSG00000284966.3	AL138689.2	lncRNA	2.78911	0.23586	-3.46538	1.48373e-08	1.19693e-07	1.76829e-06	3.39341e-05
ENSG00000219626.9	FAM228B	protein_coding	7.82357	2.68618	-1.48442	1.48409e-08	1.19693e-07	0.000359415	0.00517755
ENSG00000123689.6	G0S2	protein_coding	3.92686	0.271718	-3.54523	1.48604e-08	1.19791e-07	1.63192e-06	3.15783e-05
ENSG00000178741.12	COX5A	protein_coding	280.572	353.286	0.306669	1.48805e-08	1.19893e-07	1	1
ENSG00000105373.19	NOP53	protein_coding	333.583	274.942	-0.302078	1.49971e-08	1.20773e-07	1	1
ENSG00000163297.17	ANTXR2	protein_coding	19.2851	32.1172	0.6897	1.53261e-08	1.23361e-07	0.300579	1
ENSG00000105676.14	ARMC6	protein_coding	32.116	43.6105	0.410474	1.54879e-08	1.24602e-07	1	1
ENSG00000131759.18	RARA	protein_coding	12.3448	23.784	0.890184	1.56911e-08	1.26174e-07	0.0350717	0.333279
ENSG00000170412.18	GPRC5C	protein_coding	99.6072	142.472	0.481709	1.59082e-08	1.27857e-07	1	1
ENSG00000204304.12	PBX2	protein_coding	145.824	116.425	-0.346087	1.59399e-08	1.28048e-07	1	1
[truncated: 12,939 more rows]

## Sheet: DE_AFE
Ensembl Gene ID	Gene Symbol	Gene Type	DE TPM	AFE TPM	Shrunken Log2FC	P-value Relaxed	FDR Relaxed	P-value Strict	FDR Strict
ENSG00000007062.12	PROM1	protein_coding	1.82629	63.8965	4.88846	0	0	0	0
ENSG00000026025.16	VIM	protein_coding	1592.37	151.023	-3.62228	0	0	3.53092e-289	7.25627e-287
ENSG00000026559.14	KCNG1	protein_coding	128.993	20.2489	-2.90041	0	0	7.06089e-231	1.03273e-228
ENSG00000043355.12	ZIC2	protein_coding	220.206	3.79401	-6.11718	0	0	0	0
ENSG00000055163.20	CYFIP2	protein_coding	7.54471	52.2298	2.55982	0	0	2.87764e-216	3.99303e-214
ENSG00000057294.15	PKP2	protein_coding	14.3551	93.3466	2.47022	0	0	3.02909e-249	4.91773e-247
ENSG00000061337.15	LZTS1	protein_coding	42.131	0.224182	-7.74461	0	0	0	0
ENSG00000067840.12	PDZD4	protein_coding	62.4704	2.29616	-4.98536	0	0	0	0
ENSG00000077942.19	FBLN1	protein_coding	476.511	106.317	-2.3875	0	0	1.79924e-247	2.86379e-245
ENSG00000082212.13	ME2	protein_coding	232.495	37.1319	-2.87412	0	0	1.61838e-293	3.3685e-291
ENSG00000087008.16	ACOX3	protein_coding	114.734	7.67905	-4.12945	0	0	0	0
ENSG00000088305.18	DNMT3B	protein_coding	143.991	22.2293	-2.92557	0	0	1.62864e-246	2.56708e-244
ENSG00000090530.10	P3H2	protein_coding	580.129	22.7852	-4.89723	0	0	3.49658e-255	6.10397e-253
ENSG00000100906.11	NFKBIA	protein_coding	188.575	29.928	-2.88036	0	0	1.07077e-219	1.51165e-217
ENSG00000101384.12	JAG1	protein_coding	1.75377	70.1369	5.07944	0	0	0	0
ENSG00000101445.10	PPP1R16B	protein_coding	27.6507	0.256213	-6.98532	0	0	0	0
ENSG00000101871.16	MID1	protein_coding	5.26779	43.0284	2.79604	0	0	8.05947e-208	1.04676e-205
ENSG00000101935.10	AMMECR1	protein_coding	48.7845	13.9803	-2.03131	0	0	2.96003e-201	3.72528e-199
ENSG00000103187.8	COTL1	protein_coding	25.809	239.783	2.97952	0	0	8.26165e-250	1.35483e-247
ENSG00000104327.7	CALB1	protein_coding	103.29	1.66573	-6.21798	0	0	1.49873e-254	2.5885e-252
ENSG00000104332.12	SFRP1	protein_coding	437.372	52.351	-3.29239	0	0	0	0
ENSG00000104341.17	LAPTM4B	protein_coding	1809.49	489.194	-2.11676	0	0	0	0
ENSG00000104413.18	ESRP1	protein_coding	5.75978	52.5392	2.96353	0	0	2.22427e-243	3.43915e-241
ENSG00000104635.14	SLC39A14	protein_coding	119.49	46.4527	-1.59164	0	0	6.77649e-145	5.70033e-143
ENSG00000106070.20	GRB10	protein_coding	141.278	34.8133	-2.2485	0	0	5.74015e-278	1.16489e-275
ENSG00000106571.14	GLI3	protein_coding	1.9503	43.0514	4.24019	0	0	1.58816e-250	2.63099e-248
ENSG00000107338.10	SHB	protein_coding	34.8555	1.51318	-4.74855	0	0	0	0
ENSG00000107438.9	PDLIM1	protein_coding	307.687	101.041	-1.83621	0	0	3.8378e-183	4.15378e-181
ENSG00000110148.10	CCKBR	protein_coding	408.573	45.6341	-3.39109	0	0	1.59562e-296	3.40855e-294
ENSG00000111859.17	NEDD9	protein_coding	6.72533	74.211	3.23101	0	0	1.08562e-262	1.91576e-260
ENSG00000113657.13	DPYSL3	protein_coding	204.88	59.5373	-2.0111	0	0	2.63853e-192	3.03805e-190
ENSG00000115419.13	GLS	protein_coding	79.7594	22.6214	-2.046	0	0	1.81392e-164	1.82913e-162
ENSG00000117114.20	ADGRL2	protein_coding	37.0095	214.673	2.30286	0	0	1.11473e-181	1.19064e-179
ENSG00000117318.9	ID3	protein_coding	57.5388	483.246	2.83928	0	0	0	0
ENSG00000119888.11	EPCAM	protein_coding	66.7319	486.648	2.63671	0	0	3.59427e-239	5.45354e-237
ENSG00000120875.9	DUSP4	protein_coding	135.016	12.3945	-3.67173	0	0	0	0
ENSG00000121966.7	CXCR4	protein_coding	377.993	68.4477	-2.6965	0	0	0	0
ENSG00000124762.14	CDKN1A	protein_coding	5.29923	108.516	4.12148	0	0	0	0
ENSG00000125266.8	EFNB2	protein_coding	3.51168	320.825	6.27738	0	0	0	0
ENSG00000125845.7	BMP2	protein_coding	185.92	9.26733	-4.55342	0	0	0	0
ENSG00000125968.9	ID1	protein_coding	10.1708	413.432	5.122	0	0	0	0
ENSG00000126016.15	AMOT	protein_coding	2.76683	122.671	5.2394	0	0	3.11461e-264	5.61841e-262
ENSG00000128567.17	PODXL	protein_coding	526.24	100.199	-2.61975	0	0	1.2768e-232	1.88443e-230
ENSG00000132386.11	SERPINF1	protein_coding	11.1176	150.951	3.53405	0	0	2.99344e-273	5.65099e-271
ENSG00000132824.14	SERINC3	protein_coding	138.522	30.3269	-2.41732	0	0	1.86729e-214	2.52628e-212
ENSG00000133937.5	GSC	protein_coding	262.342	5.97039	-5.67217	0	0	0	0
ENSG00000133980.5	VRTN	protein_coding	142.193	12.6258	-3.72173	0	0	0	0
ENSG00000133985.3	TTC9	protein_coding	27.2817	2.63499	-3.60093	0	0	0	0
ENSG00000135919.14	SERPINE2	protein_coding	261.848	28.2826	-3.43873	0	0	0	0
ENSG00000136720.7	HS6ST1	protein_coding	143.468	33.0039	-2.34893	0	0	2.14565e-190	2.45315e-188
ENSG00000136943.11	CTSV	protein_coding	94.8446	768.654	2.78664	0	0	1.79035e-272	3.30298e-270
ENSG00000136960.13	ENPP2	protein_coding	1.3967	103.633	5.99721	0	0	0	0
ENSG00000137267.6	TUBB2A	protein_coding	550.093	36.0849	-4.15372	0	0	0	0
ENSG00000138166.6	DUSP5	protein_coding	137.108	9.1515	-4.13305	0	0	0	0
ENSG00000138650.9	PCDH10	protein_coding	73.6738	0.715469	-6.91389	0	0	0	0
ENSG00000139219.19	COL2A1	protein_coding	55.1844	822.128	3.66715	0	0	0	0
ENSG00000139263.12	LRIG3	protein_coding	100.057	13.1976	-3.14973	0	0	1.15843e-306	2.68672e-304
ENSG00000140511.12	HAPLN3	protein_coding	1.10227	74.7289	5.81002	0	0	6.92711e-301	1.51975e-298
ENSG00000140545.15	MFGE8	protein_coding	63.4202	457.064	2.6189	0	0	0	0
ENSG00000141448.11	GATA6	protein_coding	366.879	7.07792	-5.92567	0	0	0	0
ENSG00000141449.14	GREB1L	protein_coding	0.720067	31.9565	5.24966	0	0	0	0
ENSG00000142627.13	EPHA2	protein_coding	156.085	34.886	-2.38942	0	0	1.3853e-178	1.45099e-176
ENSG00000143320.9	CRABP2	protein_coding	38.0961	695.065	3.95787	0	0	0	0
ENSG00000143768.13	LEFTY2	protein_coding	2072.3	0.487628	-12.2552	0	0	0	0
ENSG00000143819.12	EPHX1	protein_coding	234.017	36.7746	-2.89524	0	0	1.03133e-274	1.96984e-272
ENSG00000144476.6	ACKR3	protein_coding	157.793	2.22671	-6.37509	0	0	4.13964e-297	8.96095e-295
ENSG00000145358.6	DDIT4L	protein_coding	2.80329	169.773	5.68301	0	0	0	0
ENSG00000145642.12	SHISAL2B	protein_coding	228.615	8.90232	-4.91418	0	0	8.27687e-273	1.54454e-270
ENSG00000147257.15	GPC3	protein_coding	31.1535	1589.95	5.44183	0	0	0	0
ENSG00000147676.14	MAL2	protein_coding	5.29502	60.3538	3.27538	0	0	8.88767e-296	1.87391e-293
ENSG00000147869.5	CER1	protein_coding	8239.32	1.95235	-12.2219	0	0	0	0
ENSG00000148175.13	STOM	protein_coding	3.98826	96.7842	4.36389	0	0	1.6752e-271	3.05583e-269
ENSG00000149212.12	SESN3	protein_coding	3.18354	31.5392	3.07432	0	0	4.26405e-215	5.81738e-213
ENSG00000150893.11	FREM2	protein_coding	1.30733	17.2097	3.48134	0	0	0	0
ENSG00000153404.14	PLEKHG4B	protein_coding	1.8577	26.2406	3.60841	0	0	2.73008e-235	4.10396e-233
ENSG00000156925.12	ZIC3	protein_coding	185.808	2.5402	-6.42939	0	0	0	0
ENSG00000157654.19	PALM2AKAP2	protein_coding	3.96065	198.166	5.42692	0	0	0	0
ENSG00000157851.17	DPYSL5	protein_coding	1.57478	53.6406	4.85438	0	0	1.27947e-276	2.50267e-274
ENSG00000158089.15	GALNT14	protein_coding	11.3969	170.396	3.66574	0	0	5.61675e-306	1.28434e-303
ENSG00000158815.11	FGF17	protein_coding	2016.13	0.732971	-11.6167	0	0	0	0
ENSG00000159167.12	STC1	protein_coding	198.493	2.22775	-6.7077	0	0	0	0
ENSG00000160233.8	LRRC3	protein_coding	34.223	2.0627	-4.28492	0	0	0	0
ENSG00000162878.13	PKDCC	protein_coding	38.1509	930.347	4.37458	0	0	0	0
ENSG00000162909.18	CAPN2	protein_coding	38.6094	154.058	1.76387	0	0	3.74575e-161	3.66338e-159
ENSG00000163508.13	EOMES	protein_coding	474.634	0.452207	-10.2714	0	0	0	0
ENSG00000163531.15	NFASC	protein_coding	117.593	1.4824	-6.57779	0	0	6.0563e-263	1.08048e-260
ENSG00000163637.13	PRICKLE2	protein_coding	0.969578	33.2023	4.86874	0	0	0	0
ENSG00000163694.15	RBM47	protein_coding	4.59539	38.916	2.84761	0	0	1.43548e-196	1.72629e-194
ENSG00000164236.12	ANKRD33B	protein_coding	2.2847	25.7983	3.26912	0	0	0	0
ENSG00000164292.13	RHOBTB3	protein_coding	447.041	42.2543	-3.63091	0	0	0	0
ENSG00000164300.17	SERINC5	protein_coding	60.0755	11.7787	-2.57581	0	0	2.73046e-216	3.82146e-214
ENSG00000164736.6	SOX17	protein_coding	550.77	2.10874	-8.25446	0	0	0	0
ENSG00000165175.15	MID1IP1	protein_coding	369.315	55.4773	-2.96414	0	0	0	0
ENSG00000166073.11	GPR176	protein_coding	44.9015	1.49283	-5.1443	0	0	0	0
ENSG00000166450.13	PRTG	protein_coding	7.68884	132.17	3.8722	0	0	0	0
ENSG00000169174.11	PCSK9	protein_coding	55.6739	4.9838	-3.70703	0	0	2.87542e-304	6.39486e-302
ENSG00000170542.6	SERPINB9	protein_coding	115.073	12.8331	-3.39446	0	0	0	0
ENSG00000170545.17	SMAGP	protein_coding	7.81466	126.326	3.77629	0	0	2.33019e-225	3.37774e-223
ENSG00000170955.10	CAVIN3	protein_coding	235.063	13.1379	-4.38674	0	0	0	0
ENSG00000171724.3	VAT1L	protein_coding	0.925134	51.221	5.54291	0	0	0	0
ENSG00000172164.15	SNTB1	protein_coding	2.67031	49.634	3.98191	0	0	0	0
ENSG00000172201.12	ID4	protein_coding	1.42572	72.715	5.43489	0	0	0	0
ENSG00000172594.13	SMPDL3A	protein_coding	3.20982	163.484	5.42778	0	0	1.59782e-276	3.08816e-274
ENSG00000174469.23	CNTNAP2	protein_coding	247.306	19.3649	-3.90226	0	0	0	0
ENSG00000175906.5	ARL4D	protein_coding	176.38	17.0565	-3.59678	0	0	0	0
ENSG00000177283.7	FZD8	protein_coding	283.085	5.37278	-5.95031	0	0	0	0
ENSG00000179604.10	CDC42EP4	protein_coding	96.5276	13.516	-3.06485	0	0	1.25713e-244	1.96245e-242
ENSG00000182118.8	FAM89A	protein_coding	76.125	7.15184	-3.63916	0	0	1.07365e-239	1.6444e-237
ENSG00000184261.5	KCNK12	protein_coding	32.332	0.164168	-7.86153	0	0	0	0
ENSG00000185664.14	PMEL	protein_coding	5.08164	94.299	4.00206	0	0	2.66102e-305	6.00022e-303
ENSG00000185885.16	IFITM1	protein_coding	1592.93	40.9866	-5.51461	0	0	0	0
ENSG00000187244.12	BCAM	protein_coding	3.10267	182.528	5.6493	0	0	0	0
ENSG00000188042.8	ARL4C	protein_coding	5.07829	53.9096	3.18226	0	0	7.30813e-277	1.44692e-274
ENSG00000188313.13	PLSCR1	protein_coding	195.224	15.2392	-3.90559	0	0	0	0
ENSG00000197406.7	DIO3	protein_coding	240.908	1.29762	-7.7655	0	0	0	0
ENSG00000204531.19	POU5F1	protein_coding	166.12	8.14377	-4.56868	0	0	2.67677e-277	5.36512e-275
ENSG00000213694.6	S1PR3	protein_coding	183.182	3.79301	-5.81767	0	0	0	0
ENSG00000221866.9	PLXNA4	protein_coding	18.9997	0.136791	-7.37367	0	0	0	0
ENSG00000233369.7	GTF2IP4	transcribed_processed_pseudogene	404.92	142.872	-1.73106	0	0	1.44427e-146	1.24062e-144
ENSG00000240563.2	L1TD1	protein_coding	218.217	7.24767	-5.13249	0	0	0	0
ENSG00000241186.10	TDGF1	protein_coding	1243	3.25108	-8.80922	0	0	0	0
ENSG00000243709.1	LEFTY1	protein_coding	1492.94	0.409767	-12.0454	0	0	0	0
ENSG00000271601.4	LIX1L	protein_coding	33.2857	3.84437	-3.3363	0	0	7.92433e-220	1.12852e-217
ENSG00000273706.5	LHX1	protein_coding	459.475	0.369459	-10.5544	0	0	0	0
ENSG00000274588.2	DGKK	protein_coding	0.286352	26.8969	6.32923	0	0	0	0
ENSG00000101443.18	WFDC2	protein_coding	11.7721	361.8	4.68941	4.91315e-305	6.33055e-303	7.76793e-235	1.15699e-232
ENSG00000140105.18	WARS1	protein_coding	537.282	146.796	-2.09831	1.16572e-304	1.49019e-302	1.24223e-160	1.18633e-158
ENSG00000179344.16	HLA-DQB1	protein_coding	67.5901	5.23372	-3.91916	6.30638e-303	7.99875e-301	1.40801e-220	2.02292e-218
ENSG00000092445.12	TYRO3	protein_coding	59.1083	294.875	2.0878	1.78552e-302	2.24713e-300	7.6897e-159	7.25827e-157
ENSG00000125733.18	TRIP10	protein_coding	171.772	51.6107	-1.96073	4.03803e-302	5.04288e-300	4.66911e-151	4.21127e-149
ENSG00000016082.15	ISL1	protein_coding	0.625082	69.8002	6.5652	4.36896e-302	5.41451e-300	1.69002e-251	2.85807e-249
ENSG00000174749.6	FAM241A	protein_coding	0.170171	19.101	6.55235	5.31661e-302	6.53903e-300	2.48608e-251	4.16098e-249
ENSG00000017483.15	SLC38A5	protein_coding	87.7197	7.83139	-3.72334	8.24586e-299	1.00655e-296	1.0422e-213	1.38689e-211
ENSG00000105329.10	TGFB1	protein_coding	59.1464	11.0351	-2.64917	2.05123e-298	2.4852e-296	5.48459e-183	5.89684e-181
ENSG00000182704.8	TSKU	protein_coding	219.149	30.8633	-3.05511	1.06012e-295	1.27489e-293	6.26129e-195	7.41986e-193
ENSG00000166482.12	MFAP4	protein_coding	133.68	0.617036	-8.04984	5.45057e-295	6.50661e-293	2.26932e-254	3.87815e-252
ENSG00000166145.14	SPINT1	protein_coding	10.0905	82.3763	2.79492	8.23573e-294	9.75964e-292	2.19656e-185	2.39336e-183
ENSG00000164434.12	FABP7	protein_coding	3.8397	687.392	7.22213	2.70077e-293	3.17732e-291	1.62656e-248	2.61458e-246
ENSG00000175040.6	CHST2	protein_coding	1.90581	25.5971	3.50498	6.05734e-290	7.07489e-288	1.1359e-202	1.44072e-200
ENSG00000103257.9	SLC7A5	protein_coding	705.382	172.321	-2.26175	1.74045e-288	2.01829e-286	1.54273e-160	1.46469e-158
ENSG00000110799.14	VWF	protein_coding	47.9251	7.32402	-2.93543	2.10587e-288	2.42474e-286	1.36695e-186	1.52003e-184
ENSG00000142089.16	IFITM3	protein_coding	901.667	356.455	-1.56888	1.87812e-286	2.14727e-284	4.03337e-115	2.67273e-113
ENSG00000120549.18	KIAA1217	protein_coding	1.84361	43.0326	4.31616	3.32423e-285	3.77405e-283	2.46893e-214	3.31266e-212
ENSG00000131459.13	GFPT2	protein_coding	43.242	4.95386	-3.34588	3.23107e-284	3.64281e-282	5.48064e-195	6.54251e-193
ENSG00000111319.13	SCNN1A	protein_coding	4.03041	58.9218	3.62742	2.62858e-283	2.9431e-281	1.11995e-200	1.38797e-198
ENSG00000173406.15	DAB1	protein_coding	40.3606	2.68905	-4.13364	1.07771e-282	1.1984e-280	1.39698e-209	1.82903e-207
ENSG00000099219.14	ERMP1	protein_coding	10.6321	58.8497	2.23632	9.30992e-282	1.02821e-279	1.22566e-155	1.13706e-153
ENSG00000170017.12	ALCAM	protein_coding	2.22806	34.4552	3.72009	2.08571e-281	2.28794e-279	3.31966e-201	4.14574e-199
ENSG00000110786.18	PTPN5	protein_coding	1.01337	29.9432	4.6456	3.30787e-281	3.60424e-279	5.84394e-216	8.04038e-214
ENSG00000136802.12	LRRC8A	protein_coding	89.5704	30.3397	-1.79189	1.05612e-278	1.14307e-276	1.05186e-128	7.83344e-127
ENSG00000122042.10	UBL3	protein_coding	77.2793	22.0892	-2.03353	2.97196e-274	3.19534e-272	2.80461e-141	2.28808e-139
ENSG00000185274.12	GALNT17	protein_coding	25.1797	4.69259	-2.65156	8.99449e-274	9.60694e-272	5.06979e-168	5.1766e-166
ENSG00000136490.9	LIMD2	protein_coding	147.259	43.5695	-1.98479	8.3816e-272	8.89381e-270	2.55528e-137	2.03358e-135
ENSG00000102349.18	KLF8	protein_coding	53.203	4.77353	-3.69927	1.7276e-271	1.82127e-269	9.76561e-194	1.14887e-191
ENSG00000166833.22	NAV2	protein_coding	3.10797	33.139	3.17666	1.8847e-270	1.97407e-268	1.41241e-181	1.49872e-179
ENSG00000139438.6	FAM222A	protein_coding	26.293	1.26347	-4.60721	1.20751e-269	1.25666e-267	1.28388e-206	1.65427e-204
ENSG00000176171.11	BNIP3	protein_coding	157.939	31.7099	-2.54412	7.43898e-269	7.69247e-267	4.14395e-161	4.02857e-159
ENSG00000164442.10	CITED2	protein_coding	118.461	684.194	2.29796	7.88091e-266	8.09788e-264	1.35436e-149	1.18855e-147
ENSG00000142156.15	COL6A1	protein_coding	283.509	46.5791	-2.83342	8.27184e-265	8.44612e-263	2.64863e-168	2.72155e-166
ENSG00000138821.13	SLC39A8	protein_coding	60.7587	11.5421	-2.62177	2.61794e-263	2.65639e-261	1.23671e-160	1.18633e-158
ENSG00000079819.19	EPB41L2	protein_coding	57.3982	318.871	2.24198	4.46033e-254	4.49773e-252	1.10015e-140	8.93045e-139
ENSG00000154319.16	FAM167A	protein_coding	24.6014	0.960917	-4.90474	6.94509e-254	6.96009e-252	6.18409e-198	7.49244e-196
ENSG00000249242.8	TMEM150C	protein_coding	32.5144	2.15542	-4.1331	1.44674e-252	1.44097e-250	2.60503e-187	2.91674e-185
ENSG00000152804.11	HHEX	protein_coding	91.2865	2.8878	-5.21305	1.16829e-251	1.15653e-249	2.66485e-199	3.27756e-197
ENSG00000082516.9	GEMIN5	protein_coding	50.1531	14.2786	-2.03936	4.57446e-250	4.50099e-248	3.45661e-129	2.61014e-127
ENSG00000169032.10	MAP2K1	protein_coding	145.731	46.3906	-1.87978	3.12887e-249	3.06007e-247	2.39367e-120	1.63972e-118
ENSG00000132031.13	MATN3	protein_coding	136.218	27.5069	-2.53988	1.77035e-248	1.72106e-246	9.28537e-149	8.06139e-147
ENSG00000170381.14	SEMA3E	protein_coding	46.9184	0.347414	-7.28799	1.41216e-247	1.36467e-245	3.95425e-210	5.21929e-208
ENSG00000104313.20	EYA1	protein_coding	3.05303	57.0126	3.98495	2.72817e-247	2.62082e-245	3.32186e-181	3.50197e-179
ENSG00000114767.7	RRP9	protein_coding	163.655	38.9023	-2.29962	2.17802e-246	2.08001e-244	8.2049e-139	6.5619e-137
ENSG00000261150.3	EPPK1	protein_coding	0.250469	6.28408	4.41558	1.15856e-245	1.09996e-243	5.70425e-186	6.2999e-184
ENSG00000135074.16	ADAM19	protein_coding	106.825	18.6368	-2.74519	1.42047e-239	1.34077e-237	6.09085e-150	5.37418e-148
ENSG00000116962.15	NID1	protein_coding	5.30206	51.6056	3.04674	6.35223e-239	5.96118e-237	1.95282e-157	1.82207e-155
ENSG00000143811.19	PYCR2	protein_coding	172.439	50.9598	-1.98722	1.20376e-236	1.12317e-234	8.97667e-120	6.09775e-118
ENSG00000101825.8	MXRA5	protein_coding	12.8092	0.213099	-6.12073	1.3166e-235	1.22143e-233	1.57418e-193	1.83862e-191
ENSG00000139800.8	ZIC5	protein_coding	15.5975	0.411005	-5.45931	5.60568e-235	5.17092e-233	3.70579e-188	4.17802e-186
ENSG00000067225.18	PKM	protein_coding	1865.43	1113.44	-0.969435	9.36214e-235	8.58725e-233	5.40325e-40	1.16188e-38
ENSG00000234745.11	HLA-B	protein_coding	26.7356	158.297	2.33332	6.5081e-234	5.9359e-232	4.27391e-133	3.30414e-131
ENSG00000136842.14	TMOD1	protein_coding	31.937	0.45209	-6.36638	1.48297e-233	1.34503e-231	2.2513e-193	2.61071e-191
ENSG00000069482.7	GAL	protein_coding	143.007	4.05735	-5.35826	6.45587e-233	5.82284e-231	1.12219e-185	1.23099e-183
ENSG00000153904.21	DDAH1	protein_coding	3.4133	45.5619	3.49933	1.46258e-232	1.31188e-230	1.37235e-162	1.35855e-160
ENSG00000156587.16	UBE2L6	protein_coding	5.82678	73.4844	3.41331	1.92159e-232	1.71412e-230	6.85283e-161	6.62236e-159
ENSG00000261308.2	FIGNL2	protein_coding	4.01386	32.0093	2.76017	4.0433e-232	3.58705e-230	1.00101e-145	8.4643e-144
ENSG00000215866.8	LINC01356	lncRNA	191.586	1.10339	-7.73032	3.86823e-231	3.41309e-229	3.96392e-198	4.83867e-196
ENSG00000185155.12	MIXL1	protein_coding	640.769	0.873078	-9.73314	1.73164e-229	1.51963e-227	3.03017e-203	3.87361e-201
ENSG00000172469.16	MANEA	protein_coding	134.675	5.68998	-4.78536	1.01969e-227	8.90036e-226	1.99773e-176	2.07905e-174
ENSG00000157570.12	TSPAN18	protein_coding	2.18949	26.3595	3.35735	3.64804e-225	3.16716e-223	7.82407e-155	7.21726e-153
ENSG00000076716.9	GPC4	protein_coding	736.252	97.5897	-3.13935	8.12769e-225	7.01878e-223	2.95432e-150	2.62095e-148
ENSG00000131725.14	WDR44	protein_coding	55.8261	10.5826	-2.62147	6.31297e-223	5.42281e-221	4.04118e-136	3.16949e-134
ENSG00000079739.17	PGM1	protein_coding	82.2237	23.017	-2.06364	1.15575e-219	9.8756e-218	1.27621e-114	8.38836e-113
ENSG00000073350.14	LLGL2	protein_coding	7.72823	63.5673	2.80209	1.83461e-219	1.55942e-217	6.89963e-139	5.54532e-137
ENSG00000138604.10	GLCE	protein_coding	46.6981	6.14569	-3.14609	7.88477e-219	6.66715e-217	2.11586e-146	1.80795e-144
ENSG00000142634.13	EFHD2	protein_coding	93.3097	10.6397	-3.3616	1.07385e-218	9.03315e-217	1.65372e-150	1.48332e-148
ENSG00000178568.15	ERBB4	protein_coding	17.8771	0.0462413	-8.7752	1.85458e-217	1.55202e-215	5.54024e-190	6.28992e-188
ENSG00000172318.5	B3GALT1	protein_coding	0.31108	19.6128	5.71622	5.61314e-215	4.6733e-213	4.85926e-174	5.02484e-172
ENSG00000156466.10	GDF6	protein_coding	0.661743	30.0603	5.26527	2.62757e-211	2.17646e-209	7.9244e-168	8.04079e-166
ENSG00000164651.16	SP8	protein_coding	32.8979	3.4637	-3.47518	1.61356e-209	1.32975e-207	3.68511e-146	3.13235e-144
ENSG00000156687.11	UNC5D	protein_coding	3.76032	45.0005	3.34161	1.75856e-209	1.44193e-207	7.82471e-144	6.48134e-142
ENSG00000147065.17	MSN	protein_coding	291.631	149.573	-1.19401	3.09395e-207	2.52414e-205	4.21904e-56	1.21663e-54
ENSG00000123191.16	ATP7B	protein_coding	2.86135	22.9582	2.76669	7.49959e-205	6.08779e-203	7.83404e-129	5.86109e-127
ENSG00000157557.13	ETS2	protein_coding	56.7432	9.76092	-2.76305	9.77482e-205	7.89523e-203	1.09197e-128	8.09504e-127
ENSG00000135916.16	ITM2C	protein_coding	353.014	196.037	-1.07779	9.96172e-205	8.00637e-203	2.77329e-45	6.67027e-44
ENSG00000120693.14	SMAD9	protein_coding	0.297424	15.6685	5.4603	4.78606e-204	3.82767e-202	1.70752e-163	1.71121e-161
ENSG00000116062.17	MSH6	protein_coding	217.237	105.972	-1.26232	9.11413e-204	7.25333e-202	4.10168e-61	1.29554e-59
ENSG00000142173.16	COL6A2	protein_coding	160.081	21.6136	-3.11461	1.20143e-203	9.51474e-202	1.14661e-135	8.94959e-134
ENSG00000183853.18	KIRREL1	protein_coding	17.6363	67.4208	1.7023	1.44214e-203	1.13656e-201	1.03512e-89	5.03151e-88
ENSG00000074590.13	NUAK1	protein_coding	43.8671	5.60618	-3.19787	1.67209e-203	1.31142e-201	4.2636e-137	3.36017e-135
ENSG00000074800.16	ENO1	protein_coding	2734.46	1710.32	-0.906653	9.88978e-203	7.71926e-201	6.07961e-28	9.57347e-27
ENSG00000163399.16	ATP1A1	protein_coding	419.726	200.581	-1.29146	3.21236e-202	2.49535e-200	5.48272e-63	1.82028e-61
ENSG00000171444.18	MCC	protein_coding	68.4094	10.556	-2.9232	7.24601e-202	5.60186e-200	1.46545e-130	1.11698e-128
ENSG00000204217.15	BMPR2	protein_coding	19.9082	5.26815	-2.14698	1.24036e-201	9.54374e-200	1.79637e-108	1.09229e-106
ENSG00000206503.13	HLA-A	protein_coding	298.739	140.717	-1.31416	2.77613e-201	2.12596e-199	2.70788e-64	9.19715e-63
ENSG00000115414.20	FN1	protein_coding	96.841	843.312	2.89821	5.53711e-201	4.22042e-199	3.36429e-129	2.5523e-127
ENSG00000130024.15	PHF10	protein_coding	86.1539	39.5246	-1.35252	3.98401e-200	3.02245e-198	9.99907e-67	3.51374e-65
ENSG00000158747.15	NBL1	protein_coding	81.2372	2.52122	-5.23859	1.44222e-199	1.08904e-197	2.4474e-158	2.29674e-156
ENSG00000233056.2	ERVH48-1	lncRNA	34.1823	2.00968	-4.31025	1.50125e-198	1.12837e-196	2.55107e-149	2.2267e-147
ENSG00000136944.19	LMX1B	protein_coding	14.5445	0.216729	-6.28632	4.89421e-197	3.66164e-195	8.75997e-163	8.72504e-161
ENSG00000165804.16	ZNF219	protein_coding	24.4791	137.65	2.25492	6.44082e-196	4.79664e-194	4.14751e-109	2.55056e-107
ENSG00000105939.13	ZC3HAV1	protein_coding	47.1073	10.8819	-2.34003	1.47979e-195	1.09701e-193	1.24517e-111	7.86589e-110
ENSG00000092068.20	SLC7A8	protein_coding	13.5108	71.7334	2.17712	3.91359e-194	2.88805e-192	1.63742e-105	9.77338e-104
ENSG00000003989.18	SLC7A2	protein_coding	3.16429	26.9109	2.85238	4.40296e-194	3.23449e-192	4.87745e-124	3.44285e-122
ENSG00000065320.9	NTN1	protein_coding	47.5292	2.87252	-4.271	3.42537e-193	2.505e-191	6.87876e-145	5.75653e-143
ENSG00000135723.14	FHOD1	protein_coding	50.1348	6.79463	-3.11386	2.99647e-192	2.18151e-190	4.24346e-128	3.10327e-126
ENSG00000170558.10	CDH2	protein_coding	494.739	230.688	-1.32854	4.7202e-192	3.42109e-190	2.22578e-62	7.3001e-61
ENSG00000169418.10	NPR1	protein_coding	13.2599	0.411846	-5.2405	6.57579e-192	4.7448e-190	2.58282e-152	2.35574e-150
ENSG00000115380.20	EFEMP1	protein_coding	0.353897	65.5452	7.3303	3.22939e-191	2.31987e-189	1.59298e-162	1.56739e-160
ENSG00000115657.14	ABCB6	protein_coding	54.5896	7.9162	-3.01431	2.62658e-190	1.87852e-188	6.17711e-125	4.41786e-123
ENSG00000164488.12	DACT2	protein_coding	52.0214	3.16582	-4.27104	7.05706e-190	5.02506e-188	2.02376e-142	1.65938e-140
ENSG00000074527.13	NTN4	protein_coding	25.0587	1.40757	-4.38121	3.14453e-189	2.22932e-187	4.94467e-143	4.07496e-141
ENSG00000104331.9	BPNT2	protein_coding	48.6253	16.2888	-1.80486	3.57953e-189	2.52668e-187	2.55365e-88	1.2087e-86
ENSG00000128591.15	FLNC	protein_coding	9.70983	37.6773	1.72227	1.16883e-188	8.21467e-187	3.32291e-84	1.47801e-82
ENSG00000176887.7	SOX11	protein_coding	11.1435	31.1391	1.25222	1.54121e-188	1.07851e-186	8.1881e-56	2.34866e-54
ENSG00000040933.16	INPP4A	protein_coding	50.2625	11.1021	-2.40533	1.86079e-188	1.29656e-186	1.71113e-109	1.06031e-107
ENSG00000118257.16	NRP2	protein_coding	96.5338	368.289	1.70089	2.00306e-187	1.38973e-185	1.52104e-82	6.67406e-81
ENSG00000013297.12	CLDN11	protein_coding	37.4429	0.572599	-6.1695	7.85901e-187	5.4294e-185	8.58771e-154	7.87692e-152
ENSG00000151388.11	ADAMTS12	protein_coding	5.21024	22.7952	1.89785	5.96562e-186	4.10389e-184	7.73645e-91	3.81767e-89
ENSG00000167693.17	NXN	protein_coding	182.333	71.4887	-1.5792	1.24449e-185	8.52503e-184	1.38265e-75	5.51529e-74
ENSG00000137331.12	IER3	protein_coding	837.271	93.6262	-3.38089	4.96705e-185	3.38824e-183	9.13749e-128	6.62691e-126
ENSG00000081760.17	AACS	protein_coding	67.1256	19.6822	-1.99826	7.61791e-185	5.17476e-183	3.27852e-94	1.70054e-92
ENSG00000101265.16	RASSF2	protein_coding	1.44798	16.2895	3.25323	5.39027e-184	3.64629e-182	5.33393e-125	3.84873e-123
ENSG00000130635.16	COL5A1	protein_coding	45.4704	7.92569	-2.74353	1.25281e-183	8.43958e-182	4.38045e-115	2.89092e-113
ENSG00000129474.16	AJUBA	protein_coding	21.332	88.0467	1.81284	9.70917e-183	6.51357e-181	1.019e-85	4.69986e-84
ENSG00000266010.2	GATA6-AS1	lncRNA	88.54	1.49707	-6.21707	1.7545e-182	1.17219e-180	1.84606e-150	1.64674e-148
ENSG00000049130.16	KITLG	protein_coding	0.482017	29.6118	5.70707	7.22599e-182	4.80795e-180	3.05908e-147	2.64171e-145
ENSG00000173218.15	VANGL1	protein_coding	41.6389	10.2093	-2.25268	1.30358e-181	8.6382e-180	3.71753e-101	2.09563e-99
ENSG00000165449.11	SLC16A9	protein_coding	1.81257	20.1892	3.24234	5.69458e-181	3.75819e-179	8.81443e-123	6.1682e-121
ENSG00000115738.10	ID2	protein_coding	11.5604	91.7974	2.76027	8.46969e-181	5.56702e-179	1.19734e-113	7.80674e-112
ENSG00000088992.18	TESC	protein_coding	88.244	3.80433	-4.73948	2.42182e-177	1.58541e-175	3.78921e-137	3.00087e-135
ENSG00000118298.12	CA14	protein_coding	20.4617	90.7353	1.91812	2.58293e-177	1.68409e-175	2.06891e-87	9.67974e-86
ENSG00000157404.16	KIT	protein_coding	72.6621	18.9985	-2.15987	1.14572e-175	7.44028e-174	4.86866e-95	2.54977e-93
ENSG00000160223.17	ICOSLG	protein_coding	9.64749	0.715999	-3.96896	1.71978e-175	1.11238e-173	1.36176e-128	1.00491e-126
ENSG00000065485.20	PDIA5	protein_coding	65.3865	16.6262	-2.20125	2.05641e-174	1.32483e-172	1.2194e-95	6.49083e-94
ENSG00000163638.13	ADAMTS9	protein_coding	8.4019	77.0053	2.96259	1.13568e-173	7.28765e-172	4.09749e-113	2.63979e-111
ENSG00000165072.10	MAMDC2	protein_coding	2.46212	32.8879	3.50524	2.12246e-173	1.35662e-171	1.86029e-121	1.27974e-119
ENSG00000128283.7	CDC42EP1	protein_coding	70.3053	14.116	-2.54469	2.91532e-173	1.85609e-171	3.30541e-104	1.93034e-102
ENSG00000109103.12	UNC119	protein_coding	23.6184	113.43	2.02599	5.4497e-173	3.45609e-171	3.31446e-89	1.58732e-87
ENSG00000085552.17	IGSF9	protein_coding	0.803546	16.7017	4.13965	8.62457e-173	5.44825e-171	2.20679e-128	1.62114e-126
ENSG00000180035.13	ZNF48	protein_coding	126.128	38.9949	-1.91772	1.77269e-172	1.11549e-170	3.46455e-85	1.57115e-83
ENSG00000165637.13	VDAC2	protein_coding	531.707	195.389	-1.66909	4.21106e-172	2.63964e-170	1.27204e-74	5.01251e-73
ENSG00000179820.16	MYADM	protein_coding	212.851	42.8578	-2.53773	4.22904e-172	2.64071e-170	2.37863e-103	1.37918e-101
ENSG00000062038.14	CDH3	protein_coding	3.80254	54.645	3.62039	1.36461e-171	8.48828e-170	1.03482e-121	7.14905e-120
ENSG00000134138.20	MEIS2	protein_coding	0.259829	37.6746	6.93832	2.12833e-171	1.31883e-169	2.51218e-144	2.09155e-142
ENSG00000130558.20	OLFM1	protein_coding	52.4084	6.45136	-3.25111	2.62316e-171	1.61928e-169	2.09887e-116	1.40807e-114
ENSG00000141404.16	GNAL	protein_coding	45.2453	8.80582	-2.58528	3.13568e-171	1.92833e-169	6.21292e-104	3.6153e-102
ENSG00000132003.9	ZSWIM4	protein_coding	48.5628	11.7489	-2.27274	6.46764e-171	3.96234e-169	8.10628e-96	4.3578e-94
ENSG00000091409.15	ITGA6	protein_coding	4.25999	35.6433	2.8303	3.74016e-170	2.28276e-168	2.07629e-108	1.25778e-106
ENSG00000149090.12	PAMR1	protein_coding	0.522485	47.0973	6.23664	1.64823e-169	1.00221e-167	6.72605e-140	5.43271e-138
ENSG00000170162.14	VGLL2	protein_coding	0.138227	250.314	10.6155	1.86551e-169	1.1301e-167	1.13523e-151	1.02964e-149
ENSG00000145685.14	LHFPL2	protein_coding	78.752	20.181	-2.19055	2.06759e-169	1.24786e-167	1.30513e-92	6.58039e-91
ENSG00000171345.13	KRT19	protein_coding	540.121	1383.46	1.12411	3.70403e-169	2.22722e-167	2.73754e-41	6.04679e-40
ENSG00000154359.13	LONRF1	protein_coding	93.9174	35.7688	-1.6206	1.69406e-168	1.01488e-166	8.92947e-71	3.34032e-69
ENSG00000102096.9	PIM2	protein_coding	67.6628	10.1886	-2.95815	2.02441e-167	1.20832e-165	4.99737e-109	3.05009e-107
ENSG00000168646.13	AXIN2	protein_coding	38.0699	6.22353	-2.83781	4.6959e-167	2.7926e-165	1.32145e-106	7.94586e-105
ENSG00000129691.16	ASH2L	protein_coding	111.957	40.9814	-1.67743	1.07183e-166	6.35077e-165	1.31752e-72	5.0448e-71
ENSG00000132182.12	NUP210	protein_coding	11.9112	56.548	2.01291	1.69474e-166	1.00051e-164	1.78883e-85	8.18073e-84
ENSG00000133863.9	TEX15	protein_coding	0.516318	7.69064	3.64886	2.13756e-165	1.25737e-163	1.11885e-117	7.53718e-116
ENSG00000269556.8	TMEM185A	protein_coding	88.964	19.3278	-2.42868	2.39288e-164	1.40247e-162	3.67983e-96	1.98478e-94
ENSG00000123094.15	RASSF8	protein_coding	57.5947	17.1353	-1.97447	4.98224e-164	2.90959e-162	6.0494e-83	2.66157e-81
ENSG00000197063.11	MAFG	protein_coding	53.2705	20.7627	-1.58818	1.44054e-163	8.38249e-162	3.32081e-67	1.17458e-65
ENSG00000110042.8	DTX4	protein_coding	7.44278	28.8058	1.71732	2.03639e-162	1.18074e-160	1.923e-72	7.34587e-71
ENSG00000138735.16	PDE5A	protein_coding	2.19061	29.4545	3.51188	3.03014e-161	1.75069e-159	4.31145e-113	2.76666e-111
ENSG00000157240.4	FZD1	protein_coding	2.4143	17.5453	2.62588	3.19367e-161	1.83862e-159	9.58504e-99	5.31103e-97
ENSG00000145687.16	SSBP2	protein_coding	5.99807	95.2077	3.76272	3.26436e-161	1.87268e-159	5.04877e-116	3.37312e-114
ENSG00000003402.20	CFLAR	protein_coding	41.3465	4.26557	-3.5032	4.09831e-161	2.34282e-159	6.74141e-113	4.29203e-111
ENSG00000124406.16	ATP8A1	protein_coding	11.998	2.31111	-2.5939	4.12215e-161	2.34818e-159	5.05898e-98	2.7654e-96
ENSG00000072210.19	ALDH3A2	protein_coding	138.727	52.125	-1.64099	8.76722e-161	4.97678e-159	1.87148e-68	6.78202e-67
ENSG00000163686.15	ABHD6	protein_coding	30.8262	5.53992	-2.69714	7.7767e-160	4.39912e-158	2.31152e-99	1.28961e-97
ENSG00000275896.5	PRSS2	protein_coding	108.789	1.88301	-6.0298	1.36921e-159	7.71847e-158	8.28439e-131	6.3442e-129
ENSG00000196562.14	SULF2	protein_coding	209.341	61.9415	-1.98553	2.78505e-159	1.56454e-157	6.7497e-81	2.88372e-79
ENSG00000108829.10	LRRC59	protein_coding	153.622	82.6796	-1.12243	1.06239e-158	5.94756e-157	1.4057e-38	2.92959e-37
ENSG00000091490.11	SEL1L3	protein_coding	4.244	23.6732	2.23837	1.13914e-158	6.35529e-157	4.10028e-88	1.93512e-86
ENSG00000072274.13	TFRC	protein_coding	246.111	83.4477	-1.78718	2.51921e-158	1.40066e-156	2.01519e-73	7.80827e-72
ENSG00000148219.16	ASTN2	protein_coding	3.46836	34.3912	3.07052	8.58639e-158	4.75768e-156	1.31949e-104	7.73356e-103
ENSG00000134873.10	CLDN10	protein_coding	1.03107	76.504	5.98178	1.13921e-157	6.29082e-156	5.03436e-129	3.78393e-127
ENSG00000167601.12	AXL	protein_coding	4.68802	24.1063	2.1268	1.88779e-156	1.03893e-154	8.16473e-84	3.61184e-82
ENSG00000188582.10	PAQR9	protein_coding	0.839502	8.1776	3.04295	2.16444e-156	1.18715e-154	2.98199e-103	1.72287e-101
ENSG00000085662.14	AKR1B1	protein_coding	480.692	193.776	-1.5368	4.15516e-156	2.27135e-154	7.39199e-62	2.38586e-60
ENSG00000154822.18	PLCL2	protein_coding	1.30225	12.2003	2.98479	5.59312e-156	3.04713e-154	4.59286e-102	2.62553e-100
ENSG00000176871.9	WSB2	protein_coding	57.8984	17.8221	-1.92714	6.80761e-156	3.69637e-154	2.79021e-77	1.14392e-75
ENSG00000169432.18	SCN9A	protein_coding	0.101998	23.8518	7.81286	8.01512e-156	4.33752e-154	6.69385e-134	5.19974e-132
ENSG00000076770.14	MBNL3	protein_coding	18.5806	1.45076	-3.89874	1.82448e-155	9.8407e-154	2.66194e-113	1.72178e-111
ENSG00000211456.13	SACM1L	protein_coding	134.446	31.7324	-2.30637	2.10168e-155	1.12983e-153	4.66128e-88	2.19351e-86
ENSG00000107485.18	GATA3	protein_coding	0.3549	30.6168	6.16981	3.95054e-155	2.11674e-153	9.14338e-128	6.62691e-126
ENSG00000162415.7	ZSWIM5	protein_coding	14.0502	3.03151	-2.43966	4.72569e-155	2.52374e-153	4.86804e-91	2.40953e-89
ENSG00000099204.20	ABLIM1	protein_coding	8.6401	29.6391	1.55014	6.9186e-155	3.68274e-153	6.51779e-62	2.10789e-60
ENSG00000162493.16	PDPN	protein_coding	8.9532	59.8267	2.51191	8.43965e-155	4.4777e-153	1.06282e-92	5.37533e-91
ENSG00000171004.18	HS6ST2	protein_coding	4.54518	52.0188	3.27183	1.42636e-154	7.54299e-153	2.22855e-105	1.32529e-103
ENSG00000163827.13	LRRC2	protein_coding	14.5966	0.60954	-4.81351	2.24612e-154	1.18395e-152	5.879e-120	4.01032e-118
ENSG00000082515.18	MRPL22	protein_coding	255.627	64.456	-2.2114	2.52418e-154	1.32622e-152	5.15855e-85	2.32636e-83
ENSG00000126822.17	PLEKHG3	protein_coding	5.20328	39.1162	2.68119	3.30499e-154	1.73086e-152	1.40257e-95	7.44141e-94
ENSG00000196586.16	MYO6	protein_coding	9.169	38.7063	1.84636	7.9118e-154	4.13017e-152	1.68326e-73	6.53772e-72
ENSG00000138771.16	SHROOM3	protein_coding	6.35176	27.9976	1.9045	8.24021e-154	4.28781e-152	1.51305e-75	6.02067e-74
ENSG00000118898.16	PPL	protein_coding	1.29582	16.0438	3.3885	8.47265e-153	4.39468e-151	1.08226e-105	6.48359e-104
ENSG00000169213.7	RAB3B	protein_coding	28.0381	11.1776	-1.55533	8.55392e-153	4.4227e-151	2.34902e-61	7.4631e-60
ENSG00000173726.11	TOMM20	protein_coding	289.072	114.387	-1.56387	5.94373e-152	3.06338e-150	1.9526e-61	6.23492e-60
ENSG00000004864.14	SLC25A13	protein_coding	122.871	59.6126	-1.26987	1.25329e-151	6.43896e-150	3.56448e-46	8.79473e-45
ENSG00000153208.17	MERTK	protein_coding	29.276	5.48948	-2.63866	3.8294e-151	1.96121e-149	6.87603e-93	3.49945e-91
ENSG00000109062.12	SLC9A3R1	protein_coding	260.839	112.987	-1.43577	7.89279e-151	4.02954e-149	6.26408e-55	1.75643e-53
ENSG00000110811.20	P3H3	protein_coding	10.5697	45.1891	1.86168	8.28142e-151	4.2147e-149	1.1976e-72	4.59645e-71
ENSG00000176788.9	BASP1	protein_coding	131.73	59.6657	-1.37008	1.89863e-150	9.6326e-149	2.1303e-51	5.65122e-50
ENSG00000158710.15	TAGLN2	protein_coding	387.632	87.7297	-2.37017	1.94477e-150	9.83591e-149	9.59724e-87	4.45175e-85
ENSG00000143171.13	RXRG	protein_coding	33.4007	1.24563	-5.01564	7.16273e-150	3.61139e-148	9.73735e-118	6.58691e-116
ENSG00000213585.11	VDAC1	protein_coding	220.742	141.327	-0.872566	7.35101e-150	3.69485e-148	2.00369e-18	2.33022e-17
ENSG00000178974.10	FBXO34	protein_coding	38.5348	12.1807	-1.88608	1.53289e-149	7.68101e-148	7.63909e-73	2.95287e-71
ENSG00000148204.12	CRB2	protein_coding	0.129669	13.9962	6.52899	1.70401e-149	8.5122e-148	1.63042e-124	1.16096e-122
ENSG00000171566.12	PLRG1	protein_coding	265.025	85.9907	-1.85123	2.18885e-149	1.09006e-147	1.40105e-71	5.3021e-70
ENSG00000175832.13	ETV4	protein_coding	78.9218	13.7585	-2.74804	4.03761e-149	2.00461e-147	1.1173e-93	5.70423e-92
ENSG00000050555.18	LAMC3	protein_coding	10.814	0.204458	-6.08704	4.81686e-149	2.3842e-147	1.96182e-122	1.36696e-120
ENSG00000187553.10	CYP26C1	protein_coding	0.099178	62.5258	9.04166	4.90718e-149	2.42152e-147	7.91705e-131	6.09163e-129
ENSG00000183780.13	SLC35F3	protein_coding	22.9254	0.282767	-6.56636	5.54511e-149	2.72803e-147	3.13018e-124	2.21915e-122
ENSG00000115884.11	SDC1	protein_coding	9.27255	63.0308	2.53229	9.84305e-149	4.82785e-147	2.51942e-89	1.21373e-87
ENSG00000180884.10	ZNF792	protein_coding	16.9581	2.72563	-2.86046	1.34445e-148	6.57444e-147	2.77989e-95	1.46531e-93
ENSG00000196116.8	TDRD7	protein_coding	73.4404	12.3069	-2.80142	1.96126e-148	9.56186e-147	3.48629e-94	1.80255e-92
ENSG00000172687.13	ZNF738	protein_coding	31.056	135.538	1.89003	2.53695e-148	1.23315e-146	2.11649e-72	8.066e-71
ENSG00000177519.4	RPRM	protein_coding	107.801	7.63624	-4.03394	2.70132e-148	1.30913e-146	2.45068e-109	1.51281e-107
ENSG00000134595.9	SOX3	protein_coding	0.370396	36.6675	6.38018	3.12659e-148	1.51072e-146	6.58971e-123	4.63134e-121
ENSG00000177106.16	EPS8L2	protein_coding	2.4163	63.7823	4.57514	5.38779e-148	2.59557e-146	1.96513e-113	1.27616e-111
ENSG00000162745.10	OLFML2B	protein_coding	0.790884	15.9703	4.09678	3.2544e-147	1.56317e-145	4.24561e-109	2.60104e-107
ENSG00000101986.12	ABCD1	protein_coding	31.2057	3.25935	-3.48186	4.38972e-147	2.10227e-145	7.10614e-103	4.09107e-101
ENSG00000131828.14	PDHA1	protein_coding	379.732	160.491	-1.47019	4.97827e-147	2.37712e-145	3.20145e-55	9.03923e-54
ENSG00000069849.11	ATP1B3	protein_coding	189.798	92.1164	-1.27072	6.23188e-147	2.967e-145	8.06943e-45	1.92941e-43
ENSG00000081181.8	ARG2	protein_coding	12.3202	60.6804	2.06359	9.98544e-147	4.74016e-145	6.82208e-77	2.77585e-75
ENSG00000175416.15	CLTB	protein_coding	149.642	54.5318	-1.68513	1.28133e-146	6.06483e-145	2.9869e-64	1.01026e-62
ENSG00000120694.20	HSPH1	protein_coding	115.168	75.1945	-0.843947	1.30332e-146	6.15099e-145	5.53035e-16	5.86448e-15
ENSG00000095002.15	MSH2	protein_coding	184.808	95.7821	-1.17677	1.61953e-146	7.62119e-145	4.24358e-39	8.9011e-38
ENSG00000188157.15	AGRN	protein_coding	52.2436	214.381	1.80362	1.80746e-146	8.48094e-145	1.41386e-68	5.13513e-67
ENSG00000155760.2	FZD7	protein_coding	247.789	120.082	-1.2729	2.04707e-146	9.57756e-145	8.90287e-45	2.12556e-43
ENSG00000039068.19	CDH1	protein_coding	0.216208	24.6572	6.66422	2.71219e-146	1.2653e-144	2.47074e-122	1.71421e-120
ENSG00000114861.22	FOXP1	protein_coding	1.99162	21.7354	3.24376	8.55953e-146	3.98178e-144	4.73474e-99	2.63248e-97
ENSG00000111674.9	ENO2	protein_coding	23.4026	118.315	2.10635	9.08647e-146	4.21483e-144	1.39133e-77	5.71855e-76
ENSG00000107796.13	ACTA2	protein_coding	2.25837	81.1605	4.92256	1.45557e-144	6.73252e-143	4.9688e-113	3.17592e-111
ENSG00000257093.7	DENND11	protein_coding	2.89738	13.9329	2.02873	3.56531e-144	1.6444e-142	1.41335e-74	5.55587e-73
ENSG00000134333.14	LDHA	protein_coding	695.385	304.062	-1.42535	5.32232e-144	2.44782e-142	9.21037e-52	2.45534e-50
ENSG00000084234.17	APLP2	protein_coding	1014.61	649.38	-0.870666	4.13067e-143	1.89439e-141	1.15403e-17	1.30019e-16
ENSG00000185551.15	NR2F2	protein_coding	0.0871417	40.7929	8.69864	4.29915e-143	1.96611e-141	5.84293e-125	4.19735e-123
ENSG00000133107.15	TRPC4	protein_coding	18.8537	3.25495	-2.75769	4.94823e-143	2.25659e-141	5.06809e-90	2.47088e-88
ENSG00000188483.8	IER5L	protein_coding	1.82004	17.5766	3.02782	5.80129e-143	2.6382e-141	3.13243e-94	1.62997e-92
ENSG00000148677.7	ANKRD1	protein_coding	34.5763	352.554	3.11332	8.90139e-143	4.0367e-141	2.67242e-95	1.41325e-93
ENSG00000112419.14	PHACTR2	protein_coding	113.273	16.974	-2.95911	2.07497e-142	9.38362e-141	7.28221e-93	3.69458e-91
ENSG00000226792.7	C13orf42	protein_coding	24.1087	0.512096	-5.75142	2.08761e-142	9.41453e-141	1.33329e-115	8.87129e-114
ENSG00000111885.7	MAN1A1	protein_coding	35.4423	12.0196	-1.78558	2.52412e-142	1.13516e-140	4.93275e-66	1.71852e-64
ENSG00000160973.8	FOXH1	protein_coding	90.4216	11.6705	-3.17335	2.9969e-142	1.34405e-140	8.53176e-96	4.57139e-94
ENSG00000018625.15	ATP1A2	protein_coding	0.531708	17.9209	4.85902	5.50055e-142	2.4601e-140	1.21253e-110	7.62999e-109
ENSG00000105048.17	TNNT1	protein_coding	62.9447	428.049	2.53011	3.37618e-141	1.50583e-139	9.23915e-85	4.14358e-83
ENSG00000125449.7	ARMC7	protein_coding	57.6266	10.4808	-2.68756	7.9614e-141	3.54119e-139	1.79798e-87	8.43648e-86
ENSG00000078804.13	TP53INP2	protein_coding	28.4851	2.57849	-3.68539	1.15829e-140	5.13794e-139	1.46341e-100	8.22094e-99
ENSG00000029534.21	ANK1	protein_coding	0.173523	10.5496	5.70937	1.37293e-140	6.07344e-139	6.13041e-114	4.0132e-112
ENSG00000185985.11	SLITRK2	protein_coding	6.84349	0.256175	-4.95351	4.49631e-140	1.98363e-138	1.04599e-109	6.50637e-108
ENSG00000196141.14	SPATS2L	protein_coding	27.5021	119.965	1.88787	8.93682e-140	3.93196e-138	3.10471e-68	1.11763e-66
ENSG00000160326.14	SLC2A6	protein_coding	48.3152	9.18221	-2.61682	1.02317e-139	4.48951e-138	1.54351e-85	7.09883e-84
ENSG00000147416.11	ATP6V1B2	protein_coding	134.177	46.1047	-1.76569	1.12975e-139	4.9438e-138	3.50875e-64	1.18429e-62
ENSG00000186767.7	SPIN4	protein_coding	3.30161	17.5207	2.1711	3.27385e-139	1.42879e-137	8.26919e-76	3.31482e-74
ENSG00000135750.15	KCNK1	protein_coding	19.3786	0.637223	-5.13613	5.57462e-139	2.42638e-137	7.12292e-110	4.46489e-108
ENSG00000150907.10	FOXO1	protein_coding	8.06477	1.65427	-2.50363	4.19657e-138	1.82169e-136	1.73372e-82	7.58676e-81
ENSG00000228709.1	LINC02575	lncRNA	61.9165	3.25377	-4.4549	8.53506e-138	3.69511e-136	7.98814e-105	4.71591e-103
ENSG00000184117.12	NIPSNAP1	protein_coding	101.194	238.117	1.00394	2.50825e-137	1.08302e-135	4.85432e-26	7.28372e-25
ENSG00000285967.1	NIPBL-DT	lncRNA	1.63756	11.2923	2.54563	9.77648e-137	4.21011e-135	2.03591e-82	8.86141e-81
ENSG00000123643.13	SLC36A1	protein_coding	20.4398	3.85757	-2.62986	1.19643e-136	5.13865e-135	6.65741e-84	2.95309e-82
ENSG00000121578.13	B4GALT4	protein_coding	89.6571	29.7014	-1.82165	1.51441e-136	6.48721e-135	1.39003e-64	4.74099e-63
ENSG00000163629.13	PTPN13	protein_coding	44.385	268.638	2.3543	1.56298e-136	6.67763e-135	1.17209e-78	4.87919e-77
ENSG00000090776.6	EFNB1	protein_coding	5.97322	31.7955	2.17684	6.8604e-135	2.92332e-133	1.34467e-73	5.24775e-72
ENSG00000155275.19	TRMT44	protein_coding	77.2954	7.84945	-3.51722	7.32373e-135	3.11259e-133	9.45199e-95	4.93418e-93
ENSG00000114315.4	HES1	protein_coding	1.78926	28.2414	3.74207	1.50097e-134	6.36247e-133	1.05656e-96	5.73687e-95
ENSG00000272841.1	AL139393.3	lncRNA	36.5431	3.88167	-3.4571	1.65212e-134	6.98492e-133	7.18345e-94	3.67897e-92
ENSG00000120162.10	MOB3B	protein_coding	0.729506	6.0126	2.80862	2.40824e-134	1.01552e-132	2.01719e-85	9.19919e-84
ENSG00000134013.16	LOXL2	protein_coding	30.0011	129.827	1.87976	6.49412e-134	2.7314e-132	3.94607e-65	1.3573e-63
ENSG00000115446.12	UNC50	protein_coding	169.111	46.268	-2.09436	1.75588e-133	7.36609e-132	8.15713e-71	3.05845e-69
ENSG00000168077.14	SCARA3	protein_coding	1.3321	14.5419	3.20941	1.88827e-133	7.90107e-132	1.9687e-90	9.68542e-89
ENSG00000158246.8	TENT5B	protein_coding	8.26242	37.481	1.94735	2.06898e-133	8.63492e-132	7.80823e-67	2.74982e-65
ENSG00000162706.13	CADM3	protein_coding	0.967844	14.9094	3.71197	1.1709e-132	4.87425e-131	4.18521e-95	2.19893e-93
ENSG00000168003.17	SLC3A2	protein_coding	584.849	302.044	-1.18033	2.60272e-132	1.08069e-130	9.92327e-36	1.90206e-34
ENSG00000054793.14	ATP9A	protein_coding	2.62475	15.8991	2.36447	6.38591e-132	2.64477e-130	4.87031e-76	1.96202e-74
ENSG00000152969.20	JAKMIP1	protein_coding	21.143	0.361158	-6.05715	1.7343e-131	7.16448e-130	6.08465e-108	3.67228e-106
ENSG00000077274.9	CAPN6	protein_coding	0.329454	10.2022	4.6926	2.88256e-131	1.18778e-129	2.20463e-101	1.25148e-99
ENSG00000144227.5	NXPH2	protein_coding	2.3961	26.4237	3.21855	4.74827e-131	1.9516e-129	8.02771e-89	3.82199e-87
ENSG00000115507.10	OTX1	protein_coding	0.254845	37.6488	6.93326	2.71083e-130	1.11137e-128	8.76565e-110	5.47347e-108
ENSG00000111879.20	FAM184A	protein_coding	94.4776	14.1865	-2.95246	4.15889e-130	1.70074e-128	6.53398e-85	2.93848e-83
ENSG00000242082.2	SLC5A4-AS1	lncRNA	8.23786	0.329649	-4.85515	6.47166e-130	2.63989e-128	2.97308e-101	1.68181e-99
ENSG00000117154.12	IGSF21	protein_coding	1.25089	49.3979	5.11654	8.32416e-130	3.38704e-128	1.52048e-102	8.7226e-101
ENSG00000169071.15	ROR2	protein_coding	147.644	62.5748	-1.46552	2.04348e-129	8.29396e-128	1.48818e-48	3.79884e-47
ENSG00000114529.13	C3orf52	protein_coding	3.57169	32.5708	2.94711	2.52791e-129	1.02346e-127	3.13006e-84	1.39606e-82
ENSG00000249532.5	MIR302CHG	lncRNA	1983.4	191.242	-3.59298	3.22085e-129	1.30076e-127	1.49209e-91	7.40795e-90
ENSG00000107562.16	CXCL12	protein_coding	23.0359	1.80499	-3.90747	6.64313e-129	2.67621e-127	4.05324e-94	2.08903e-92
ENSG00000145050.19	MANF	protein_coding	460.192	146.895	-1.87249	1.61851e-128	6.50411e-127	2.26591e-62	7.41673e-61
ENSG00000101347.10	SAMHD1	protein_coding	0.433514	10.7488	4.52789	2.09848e-128	8.41204e-127	3.68428e-98	2.02075e-96
ENSG00000271303.2	SRXN1	protein_coding	59.18	18.7667	-1.8826	2.19332e-128	8.77059e-127	1.24375e-62	4.08752e-61
ENSG00000134954.14	ETS1	protein_coding	27.1051	5.04569	-2.64705	1.24368e-127	4.96095e-126	1.02957e-78	4.29693e-77
ENSG00000185201.16	IFITM2	protein_coding	233.784	111.941	-1.28961	1.74019e-127	6.92452e-126	5.35407e-40	1.15283e-38
ENSG00000164056.11	SPRY1	protein_coding	11.5966	91.5338	2.74246	1.77648e-127	7.05162e-126	4.21183e-80	1.78535e-78
ENSG00000243244.7	STON1	protein_coding	1.70741	12.5361	2.63262	1.90568e-127	7.54603e-126	2.31914e-78	9.6049e-77
ENSG00000168461.13	RAB31	protein_coding	4.22955	36.9632	2.888	2.02137e-127	7.98465e-126	3.40351e-82	1.47743e-80
ENSG00000157216.15	SSBP3	protein_coding	330.448	150.235	-1.36458	6.4652e-127	2.54763e-125	2.6986e-43	6.21442e-42
ENSG00000157350.13	ST3GAL2	protein_coding	55.0507	11.4622	-2.49305	7.00792e-127	2.75481e-125	1.27018e-75	5.07916e-74
ENSG00000100604.13	CHGA	protein_coding	18.419	1.2698	-4.09786	8.8277e-127	3.46178e-125	5.0256e-94	2.58198e-92
ENSG00000176842.15	IRX5	protein_coding	1.13465	36.317	4.76287	8.96291e-127	3.50633e-125	2.569e-98	1.41863e-96
ENSG00000171766.17	GATM	protein_coding	72.8535	13.0401	-2.70701	1.97584e-126	7.71098e-125	6.49984e-79	2.71972e-77
ENSG00000185559.16	DLK1	protein_coding	1.46352	39.5801	4.51015	2.13582e-126	8.31536e-125	1.5461e-96	8.36698e-95
ENSG00000059804.16	SLC2A3	protein_coding	1304.46	604.911	-1.33544	2.4078e-126	9.35182e-125	8.26564e-42	1.83825e-40
ENSG00000171617.14	ENC1	protein_coding	158.946	16.484	-3.49556	3.12858e-126	1.21223e-124	1.69764e-88	8.05885e-87
ENSG00000274180.1	NATD1	protein_coding	29.5363	8.68172	-1.99185	4.224e-126	1.63278e-124	2.00742e-64	6.83237e-63
ENSG00000124225.16	PMEPA1	protein_coding	74.4155	0.0906083	-10.5976	1.61922e-125	6.24421e-124	2.10549e-112	1.33526e-110
ENSG00000197324.9	LRP10	protein_coding	50.0992	15.6603	-1.90536	2.96946e-125	1.1424e-123	1.09924e-61	3.5269e-60
ENSG00000197043.14	ANXA6	protein_coding	227.109	95.0689	-1.48255	3.3195e-125	1.27404e-123	1.12739e-47	2.85542e-46
ENSG00000077097.15	TOP2B	protein_coding	106.838	56.7595	-1.13926	4.77771e-124	1.82939e-122	2.30945e-31	3.98025e-30
ENSG00000147202.18	DIAPH2	protein_coding	22.9322	8.33241	-1.68963	7.29512e-124	2.78674e-122	1.30797e-54	3.64859e-53
ENSG00000170264.13	FAM161A	protein_coding	4.08824	27.1388	2.48867	1.06695e-123	4.06617e-122	1.14008e-73	4.46003e-72
ENSG00000138814.17	PPP3CA	protein_coding	9.65514	34.618	1.60838	1.08005e-123	4.10645e-122	8.11689e-52	2.1674e-50
ENSG00000175928.6	LRRN1	protein_coding	89.9476	49.9976	-1.07284	1.13849e-123	4.31856e-122	1.05896e-27	1.6531e-26
ENSG00000161960.16	EIF4A1	protein_coding	1625.76	1069.12	-0.833566	1.76434e-123	6.67695e-122	5.83753e-13	5.40937e-12
ENSG00000155660.11	PDIA4	protein_coding	461.038	264.162	-1.03229	5.45144e-123	2.05824e-121	4.36072e-25	6.2986e-24
ENSG00000148926.10	ADM	protein_coding	40.5492	3.2595	-3.85092	5.7557e-123	2.16807e-121	2.36814e-89	1.14425e-87
ENSG00000144857.14	BOC	protein_coding	1.66559	20.8216	3.40858	5.95416e-123	2.23763e-121	2.23396e-85	1.01592e-83
ENSG00000251095.7	AC093866.1	lncRNA	0.242951	55.9248	7.6013	2.43171e-122	9.11753e-121	9.60013e-105	5.64704e-103
ENSG00000104833.12	TUBB4A	protein_coding	1.89387	25.2589	3.53003	2.67509e-122	1.00069e-120	4.20828e-86	1.94648e-84
ENSG00000156515.23	HK1	protein_coding	46.381	22.975	-1.24214	2.99106e-122	1.11632e-120	3.96889e-36	7.68913e-35
ENSG00000184557.4	SOCS3	protein_coding	45.6231	19.0969	-1.48623	5.28467e-122	1.96781e-120	1.20779e-46	2.99824e-45
ENSG00000145779.8	TNFAIP8	protein_coding	43.1151	9.70886	-2.37451	1.19026e-121	4.42192e-120	2.0297e-70	7.55786e-69
ENSG00000132507.18	EIF5A	protein_coding	1250.68	854.979	-0.778989	1.27226e-121	4.71579e-120	2.02101e-09	1.52752e-08
ENSG00000108840.15	HDAC5	protein_coding	84.8608	34.8453	-1.51193	2.23445e-121	8.26338e-120	2.18975e-47	5.53748e-46
ENSG00000173281.5	PPP1R3B	protein_coding	28.9404	9.01969	-1.90869	2.42273e-121	8.93933e-120	6.80963e-60	2.0978e-58
ENSG00000171552.13	BCL2L1	protein_coding	33.5322	109.389	1.47486	4.53025e-121	1.66777e-119	7.70578e-46	1.87843e-44
ENSG00000143162.9	CREG1	protein_coding	15.7224	68.7606	1.89311	5.36683e-121	1.97128e-119	2.53486e-59	7.70665e-58
ENSG00000115963.13	RND3	protein_coding	1.71903	27.346	3.75476	6.24923e-121	2.29021e-119	4.13067e-87	1.92153e-85
ENSG00000153363.13	LINC00467	lncRNA	87.5378	4.42336	-4.52092	9.00317e-121	3.29204e-119	2.55074e-92	1.28208e-90
ENSG00000162975.5	KCNF1	protein_coding	45.1497	0.142007	-8.53085	1.76117e-120	6.4253e-119	5.76514e-105	3.41595e-103
ENSG00000106211.10	HSPB1	protein_coding	344.537	133.702	-1.59274	2.91569e-120	1.06135e-118	8.09763e-50	2.10344e-48
ENSG00000180340.7	FZD2	protein_coding	22.1078	64.3868	1.30854	3.26497e-120	1.18583e-118	1.16756e-38	2.43643e-37
ENSG00000128833.13	MYO5C	protein_coding	1.36253	8.70168	2.44731	3.8131e-120	1.38182e-118	7.45436e-71	2.80793e-69
ENSG00000149201.10	CCDC81	protein_coding	28.6083	0.527304	-5.97328	5.92415e-120	2.14206e-118	3.09018e-98	1.70065e-96
ENSG00000173698.18	ADGRG2	protein_coding	5.75082	0.284753	-4.54201	6.40686e-120	2.31145e-118	7.65539e-92	3.81243e-90
ENSG00000152154.11	TMEM178A	protein_coding	0.565169	28.1119	5.38716	1.07257e-119	3.86103e-118	9.06535e-96	4.84131e-94
ENSG00000090661.12	CERS4	protein_coding	83.1672	26.8053	-1.85985	1.37187e-119	4.9275e-118	9.66772e-58	2.85374e-56
ENSG00000064652.11	SNX24	protein_coding	8.86683	42.9182	2.03761	1.69981e-119	6.09192e-118	3.41193e-62	1.10785e-60
ENSG00000154914.17	USP43	protein_coding	1.02957	13.0487	3.42873	3.38346e-119	1.20992e-117	5.64051e-83	2.48841e-81
ENSG00000161533.12	ACOX1	protein_coding	20.957	4.75945	-2.36065	5.46578e-119	1.95026e-117	1.1886e-68	4.3364e-67
ENSG00000178882.15	RFLNA	protein_coding	0.318014	26.461	6.12115	7.28855e-119	2.59495e-117	7.91968e-98	4.31463e-96
ENSG00000158966.16	CACHD1	protein_coding	36.2439	14.689	-1.52903	9.61798e-119	3.4168e-117	5.48824e-47	1.36869e-45
ENSG00000131080.15	EDA2R	protein_coding	1.09976	12.7916	3.29105	1.06919e-118	3.79003e-117	2.84322e-81	1.22116e-79
ENSG00000214336.5	FOXI3	protein_coding	0.129223	31.1275	7.63069	2.41006e-118	8.52448e-117	2.18336e-101	1.24375e-99
ENSG00000182054.10	IDH2	protein_coding	23.4299	77.587	1.493	3.42783e-118	1.2098e-116	1.99804e-45	4.81608e-44
ENSG00000180447.7	GAS1	protein_coding	3.80579	29.5734	2.71888	3.79549e-118	1.33665e-116	5.88546e-74	2.30798e-72
ENSG00000128849.10	CGNL1	protein_coding	29.04	8.31626	-2.02999	4.41557e-118	1.55166e-116	2.71047e-61	8.59463e-60
ENSG00000069188.17	SDK2	protein_coding	1.79299	14.9926	2.82551	2.34197e-117	8.21206e-116	6.22036e-75	2.46913e-73
ENSG00000058091.17	CDK14	protein_coding	6.17895	30.5651	2.0661	2.46226e-117	8.61525e-116	9.66545e-62	3.11346e-60
ENSG00000100504.17	PYGL	protein_coding	10.6152	41.1334	1.72252	3.04837e-117	1.06431e-115	9.74527e-53	2.65016e-51
ENSG00000137285.10	TUBB2B	protein_coding	595.33	354.069	-0.977963	3.84039e-117	1.33796e-115	6.16524e-21	7.81974e-20
ENSG00000144668.12	ITGA9	protein_coding	8.08	0.276595	-5.12422	1.01797e-116	3.53893e-115	2.70795e-92	1.3569e-90
ENSG00000152661.9	GJA1	protein_coding	1372.35	642.698	-1.32057	1.28863e-116	4.47028e-115	4.81284e-38	9.81613e-37
ENSG00000159164.10	SV2A	protein_coding	22.7735	60.9864	1.19022	1.96773e-116	6.81153e-115	5.1979e-32	9.09352e-31
ENSG00000175785.13	PRIMA1	protein_coding	16.3692	0.534416	-5.17267	2.06918e-116	7.14749e-115	2.99477e-92	1.496e-90
ENSG00000102996.5	MMP15	protein_coding	95.1931	37.9056	-1.55674	2.38779e-116	8.23053e-115	4.87229e-47	1.2207e-45
ENSG00000068697.7	LAPTM4A	protein_coding	771.272	312.536	-1.52872	2.82399e-116	9.71345e-115	4.94599e-46	1.2148e-44
ENSG00000106591.4	MRPL32	protein_coding	185.211	76.8513	-1.49495	4.25752e-116	1.46133e-114	9.43016e-45	2.24485e-43
ENSG00000283674.3	AC068587.4	lncRNA	29.6232	3.22941	-3.42151	4.3037e-116	1.47406e-114	9.01753e-81	3.84251e-79
ENSG00000157193.18	LRP8	protein_coding	33.9304	10.3431	-1.9418	1.05281e-115	3.59839e-114	5.2102e-58	1.54357e-56
ENSG00000067113.17	PLPP1	protein_coding	57.2564	13.5144	-2.30925	1.60326e-115	5.46826e-114	9.88165e-66	3.4353e-64
ENSG00000143418.20	CERS2	protein_coding	184.29	109.982	-0.973512	2.39583e-115	8.15437e-114	2.29162e-20	2.86409e-19
ENSG00000154864.13	PIEZO2	protein_coding	4.06841	0.668471	-2.82668	3.90244e-115	1.32544e-113	1.57352e-73	6.12616e-72
ENSG00000075618.18	FSCN1	protein_coding	976.669	517.86	-1.14332	3.95354e-115	1.33999e-113	2.19797e-29	3.60082e-28
ENSG00000160932.11	LY6E	protein_coding	323.307	951.782	1.32425	4.03789e-115	1.36573e-113	9.85748e-38	1.99796e-36
ENSG00000117091.10	CD48	protein_coding	79.0312	0.24505	-8.59266	9.71817e-115	3.28013e-113	4.42532e-100	2.47742e-98
ENSG00000177706.9	FAM20C	protein_coding	12.7944	1.51577	-3.31484	1.88272e-114	6.34148e-113	1.30358e-78	5.41267e-77
ENSG00000169047.5	IRS1	protein_coding	2.53777	13.648	2.19491	2.61914e-114	8.80368e-113	8.85714e-63	2.91675e-61
ENSG00000131242.18	RAB11FIP4	protein_coding	5.10397	23.6971	1.97829	2.65196e-114	8.89556e-113	3.65342e-58	1.08832e-56
ENSG00000174307.7	PHLDA3	protein_coding	16.3419	74.0796	1.94262	2.88879e-114	9.67001e-113	2.75079e-57	8.04669e-56
ENSG00000148834.13	GSTO1	protein_coding	363.522	110.637	-1.94429	3.21297e-114	1.0733e-112	3.08626e-57	9.01178e-56
ENSG00000128641.19	MYO1B	protein_coding	110.435	50.7012	-1.34947	4.92684e-114	1.64245e-112	2.11793e-38	4.38579e-37
ENSG00000181885.18	CLDN7	protein_coding	1.13079	35.1818	4.87603	5.21925e-114	1.73636e-112	5.20031e-89	2.48315e-87
ENSG00000091972.18	CD200	protein_coding	58.3637	17.1515	-1.98952	5.88771e-114	1.95474e-112	2.96567e-58	8.85067e-57
ENSG00000095596.12	CYP26A1	protein_coding	1590.9	487.967	-1.93037	6.1463e-114	2.03643e-112	7.5826e-57	2.19828e-55
ENSG00000116679.16	IVNS1ABP	protein_coding	38.1377	94.8621	1.08169	9.78802e-114	3.23643e-112	6.29773e-26	9.40604e-25
ENSG00000105894.12	PTN	protein_coding	8.75981	69.6527	2.7596	1.96955e-113	6.49912e-112	1.48929e-71	5.62295e-70
ENSG00000135069.14	PSAT1	protein_coding	254.939	635.198	1.08154	1.98301e-113	6.53024e-112	4.54288e-26	6.83537e-25
ENSG00000099139.14	PCSK5	protein_coding	0.90415	8.61761	3.01528	2.60776e-113	8.57025e-112	1.06875e-74	4.22169e-73
ENSG00000182378.14	PLCXD1	protein_coding	87.0666	29.2179	-1.80221	4.84776e-113	1.58997e-111	3.86141e-53	1.05361e-51
ENSG00000148180.20	GSN	protein_coding	14.9298	84.1496	2.25692	7.48017e-113	2.4484e-111	2.97011e-63	9.92175e-62
ENSG00000140416.23	TPM1	protein_coding	321.087	959.572	1.34846	8.72148e-113	2.84896e-111	6.65803e-38	1.35285e-36
ENSG00000213626.13	LBH	protein_coding	38.3598	126.133	1.48424	1.37435e-112	4.48045e-111	4.8025e-43	1.10125e-41
ENSG00000248329.6	APELA	protein_coding	0.441899	18.4166	5.26867	1.61163e-112	5.24346e-111	1.33159e-89	6.45326e-88
ENSG00000146352.13	CLVS2	protein_coding	19.7055	2.46601	-3.21999	1.63159e-112	5.29779e-111	2.25932e-76	9.1244e-75
ENSG00000130707.18	ASS1	protein_coding	53.7693	16.9745	-1.89121	1.79425e-112	5.81432e-111	3.78391e-55	1.06652e-53
ENSG00000134107.5	BHLHE40	protein_coding	14.7736	0.397509	-5.44259	1.99652e-112	6.45688e-111	3.12224e-90	1.53141e-88
ENSG00000091136.14	LAMB1	protein_coding	38.4333	114.466	1.34341	3.37201e-112	1.08836e-110	1.5499e-37	3.12579e-36
ENSG00000110931.19	CAMKK2	protein_coding	45.0178	18.09	-1.54285	5.54101e-112	1.78489e-110	7.91526e-45	1.89534e-43
ENSG00000167553.16	TUBA1C	protein_coding	1000.86	671.259	-0.805662	6.08755e-112	1.95706e-110	2.75064e-10	2.20309e-09
ENSG00000106853.20	PTGR1	protein_coding	321.462	55.3555	-2.75821	7.68988e-112	2.4673e-110	1.38968e-70	5.18655e-69
ENSG00000163590.14	PPM1L	protein_coding	0.93425	11.0559	3.34753	7.93459e-112	2.54079e-110	3.59366e-77	1.4696e-75
ENSG00000010256.11	UQCRC1	protein_coding	343.78	196.977	-1.03075	9.61116e-112	3.0716e-110	6.3294e-23	8.59898e-22
ENSG00000110900.16	TSPAN11	protein_coding	0.183605	10.8045	5.64878	1.87899e-111	5.99321e-110	3.41414e-90	1.66954e-88
ENSG00000197822.11	OCLN	protein_coding	11.4991	41.3436	1.61266	1.98132e-111	6.3072e-110	6.95797e-47	1.73256e-45
ENSG00000261409.1	AL035425.3	lncRNA	0.298379	8.59731	4.59722	3.10957e-111	9.87942e-110	1.75956e-85	8.06964e-84
ENSG00000011347.10	SYT7	protein_coding	0.799085	9.97504	3.41321	1.08538e-110	3.44162e-109	5.75755e-77	2.34859e-75
ENSG00000117036.12	ETV3	protein_coding	32.3077	10.4293	-1.85346	1.50155e-110	4.75198e-109	2.71531e-53	7.42138e-52
ENSG00000133124.11	IRS4	protein_coding	0.307942	9.30371	4.68502	3.56965e-110	1.1275e-108	4.11848e-85	1.86249e-83
ENSG00000179542.16	SLITRK4	protein_coding	0.431712	7.00099	3.7922	4.8094e-110	1.51613e-108	1.3357e-79	5.61788e-78
ENSG00000137486.17	ARRB1	protein_coding	19.839	3.36961	-2.77399	6.44498e-110	2.02779e-108	1.37705e-69	5.06948e-68
ENSG00000142871.18	CCN1	protein_coding	31.4534	225.509	2.60768	8.03351e-110	2.52271e-108	2.95643e-67	1.04798e-65
ENSG00000169100.14	SLC25A6	protein_coding	869.496	608.226	-0.744986	3.32483e-109	1.04206e-107	8.36279e-07	5.1781e-06
ENSG00000120885.22	CLU	protein_coding	36.9425	291.588	2.75006	3.66661e-109	1.14696e-107	8.3869e-69	3.0667e-67
ENSG00000103966.11	EHD4	protein_coding	14.0956	6.41266	-1.37015	4.83487e-109	1.5095e-107	2.14389e-37	4.30767e-36
ENSG00000006432.15	MAP3K9	protein_coding	17.3836	5.47118	-1.89484	5.86005e-109	1.82606e-107	1.48585e-53	4.07478e-52
ENSG00000052344.16	PRSS8	protein_coding	29.5744	111.504	1.68225	6.00179e-109	1.86665e-107	5.94196e-48	1.51203e-46
ENSG00000188848.16	BEND4	protein_coding	2.86316	0.177436	-4.25587	7.68682e-109	2.38615e-107	8.89386e-82	3.85045e-80
ENSG00000066735.14	KIF26A	protein_coding	38.1299	8.50384	-2.38794	1.14074e-108	3.53434e-107	3.19926e-63	1.06653e-61
ENSG00000105290.13	APLP1	protein_coding	11.5654	63.5685	2.22156	1.54168e-108	4.76745e-107	3.2397e-60	1.00375e-58
ENSG00000058085.15	LAMC2	protein_coding	0.327995	6.502	4.05978	1.87922e-108	5.80021e-107	2.77916e-80	1.18114e-78
ENSG00000130005.13	GAMT	protein_coding	22.2865	95.2441	1.86028	1.97442e-108	6.08248e-107	1.83447e-52	4.97207e-51
ENSG00000127578.7	WFIKKN1	protein_coding	2.09872	16.126	2.71289	2.95941e-108	9.09961e-107	9.86702e-68	3.52844e-66
ENSG00000164976.9	MYORG	protein_coding	32.5855	9.75456	-1.96541	6.02028e-108	1.84762e-106	1.05652e-54	2.95227e-53
ENSG00000229544.9	NKX1-2	protein_coding	9.82899	0.232636	-5.65703	1.03813e-107	3.18002e-106	3.31671e-87	1.54732e-85
ENSG00000083857.14	FAT1	protein_coding	19.4107	52.6218	1.20808	1.28985e-107	3.94364e-106	1.97653e-30	3.33219e-29
ENSG00000005022.6	SLC25A5	protein_coding	413.593	229.436	-1.0778	1.70178e-107	5.1933e-106	2.04468e-24	2.90678e-23
ENSG00000127334.11	DYRK2	protein_coding	6.61554	31.3699	2.00857	2.29552e-107	6.99208e-106	2.35907e-55	6.69572e-54
ENSG00000160014.17	CALM3	protein_coding	1232.71	664.604	-1.11294	3.94884e-107	1.20055e-105	2.60495e-26	3.93774e-25
ENSG00000115232.14	ITGA4	protein_coding	18.5264	0.868026	-4.64217	5.82611e-107	1.76798e-105	1.91555e-82	8.35992e-81
ENSG00000108518.8	PFN1	protein_coding	3055.34	1963.3	-0.864017	7.80298e-107	2.36346e-105	3.25373e-13	3.05167e-12
ENSG00000051128.19	HOMER3	protein_coding	9.05429	56.0977	2.39838	1.02722e-106	3.10557e-105	2.99282e-62	9.73716e-61
ENSG00000253368.4	TRNP1	protein_coding	15.3702	2.58235	-2.79682	1.13437e-106	3.42315e-105	7.77505e-68	2.79266e-66
ENSG00000166886.13	NAB2	protein_coding	7.90306	34.2683	1.8778	1.86809e-106	5.62681e-105	6.1537e-52	1.65406e-50
ENSG00000171130.18	ATP6V0E2	protein_coding	11.4938	52.7929	1.9716	1.91524e-106	5.75813e-105	4.3895e-54	1.2161e-52
ENSG00000173221.14	GLRX	protein_coding	136.697	30.8617	-2.36863	2.02606e-106	6.08006e-105	1.2933e-61	4.14137e-60
ENSG00000260903.3	XKR7	protein_coding	0.092418	4.68274	5.42574	1.24073e-105	3.71646e-104	9.99272e-85	4.4692e-83
ENSG00000104687.14	GSR	protein_coding	86.9303	43.0942	-1.23914	1.64026e-105	4.90417e-104	2.54145e-31	4.37545e-30
ENSG00000174607.11	UGT8	protein_coding	1.25141	20.2633	3.78661	5.4199e-105	1.6175e-103	6.29121e-76	2.52817e-74
ENSG00000108797.12	CNTNAP1	protein_coding	2.43352	20.5862	2.84313	1.23844e-104	3.68919e-103	4.33765e-67	1.53091e-65
ENSG00000120594.17	PLXDC2	protein_coding	2.34256	13.4329	2.30179	1.97863e-104	5.88335e-103	2.33477e-59	7.125e-58
ENSG00000115902.11	SLC1A4	protein_coding	4.01221	21.6005	2.19111	2.31168e-104	6.86107e-103	2.12024e-57	6.2246e-56
ENSG00000169783.12	LINGO1	protein_coding	2.88028	30.1408	3.171	6.74868e-104	1.99936e-102	4.26714e-70	1.58529e-68
ENSG00000006459.11	KDM7A	protein_coding	12.2417	1.97278	-2.84957	1.08687e-103	3.2141e-102	1.39224e-66	4.88186e-65
ENSG00000121207.12	LRAT	protein_coding	10.351	0.498532	-4.68927	1.44806e-103	4.27441e-102	4.6572e-80	1.969e-78
ENSG00000174640.15	SLCO2A1	protein_coding	17.9466	0.696994	-4.91163	1.98911e-103	5.86082e-102	5.82989e-81	2.49731e-79
ENSG00000179361.17	ARID3B	protein_coding	62.0459	205.898	1.49957	2.65049e-103	7.79542e-102	5.6174e-40	1.20633e-38
ENSG00000157168.20	NRG1	protein_coding	0.688457	17.3504	4.4162	4.14727e-103	1.21756e-101	2.34443e-78	9.68493e-77
ENSG00000120899.18	PTK2B	protein_coding	0.650919	15.277	4.33913	4.81514e-103	1.41108e-101	6.64223e-78	2.73697e-76
ENSG00000164484.12	TMEM200A	protein_coding	3.45495	26.5858	2.70588	9.66289e-103	2.82661e-101	2.94161e-64	9.97015e-63
ENSG00000139318.8	DUSP6	protein_coding	85.0421	37.7598	-1.3996	1.001e-102	2.92288e-101	1.69203e-36	3.31765e-35
ENSG00000106829.20	TLE4	protein_coding	5.59842	35.1405	2.41608	3.3205e-102	9.67833e-101	5.89672e-60	1.82003e-58
ENSG00000071282.12	LMCD1	protein_coding	33.8536	5.15833	-2.92788	3.36658e-102	9.79505e-101	1.66572e-66	5.82823e-65
ENSG00000087258.16	GNAO1	protein_coding	4.8647	0.541349	-3.38798	4.26356e-102	1.23826e-100	7.83373e-71	2.944e-69
ENSG00000145632.15	PLK2	protein_coding	9.31368	67.826	2.62664	3.37081e-101	9.77234e-100	2.66537e-62	8.70669e-61
ENSG00000059758.8	CDK17	protein_coding	34.329	11.0733	-1.85416	7.74024e-101	2.23998e-99	1.03155e-48	2.64151e-47
ENSG00000046653.15	GPM6B	protein_coding	56.5886	26.3691	-1.33316	7.82617e-101	2.26082e-99	1.66331e-33	3.02394e-32
ENSG00000198945.8	L3MBTL3	protein_coding	7.99449	61.0907	2.69342	8.2698e-101	2.38473e-99	6.6017e-63	2.18305e-61
ENSG00000110195.14	FOLR1	protein_coding	4.39	54.4181	3.3936	1.36058e-100	3.9165e-99	7.64327e-70	2.82019e-68
ENSG00000115457.10	IGFBP2	protein_coding	420.073	190.191	-1.36635	1.60312e-100	4.60649e-99	1.01429e-34	1.89932e-33
ENSG00000106484.16	MEST	protein_coding	72.3064	193.822	1.19117	2.19457e-100	6.29484e-99	9.21064e-28	1.44199e-26
ENSG00000274070.2	CASTOR2	protein_coding	15.876	4.2855	-2.11366	3.03673e-100	8.69512e-99	8.87562e-54	2.45061e-52
ENSG00000101665.9	SMAD7	protein_coding	33.4384	5.25448	-2.8984	4.1695e-100	1.19176e-98	7.58837e-65	2.5991e-63
ENSG00000197587.11	DMBX1	protein_coding	0.037653	53.6179	10.1535	4.26839e-100	1.21788e-98	3.02267e-89	1.45186e-87
ENSG00000146250.7	PRSS35	protein_coding	12.9284	1.0534	-3.82916	4.43529e-100	1.26328e-98	1.09086e-72	4.19671e-71
ENSG00000077092.19	RARB	protein_coding	2.25316	23.4499	3.15633	4.80287e-100	1.36558e-98	2.08205e-67	7.42905e-66
ENSG00000265992.1	ESRG	lncRNA	5.76007	0.286192	-4.56056	6.13627e-100	1.74165e-98	1.12026e-76	4.54687e-75
ENSG00000143761.16	ARF1	protein_coding	484.406	331.358	-0.776827	1.02972e-99	2.91754e-98	6.8674e-08	4.6669e-07
ENSG00000157613.11	CREB3L1	protein_coding	2.51962	40.087	3.73926	1.1167e-99	3.15848e-98	7.23421e-72	2.7441e-70
ENSG00000099256.19	PRTFDC1	protein_coding	10.7555	70.8965	2.48078	1.41478e-99	3.9946e-98	2.42137e-59	7.37542e-58
ENSG00000265241.7	RBM8A	protein_coding	523.85	287.282	-1.09529	1.65642e-99	4.66876e-98	1.92146e-23	2.65263e-22
ENSG00000130054.5	FAM155B	protein_coding	9.35499	2.06601	-2.40417	2.61982e-99	7.37136e-98	4.35294e-58	1.29196e-56
ENSG00000166068.13	SPRED1	protein_coding	39.7714	19.5879	-1.25073	2.8352e-99	7.96359e-98	6.29937e-30	1.04571e-28
ENSG00000124507.11	PACSIN1	protein_coding	12.3168	2.64118	-2.44371	3.70902e-99	1.04e-97	1.40848e-58	4.22675e-57
ENSG00000059769.20	DNAJC25	protein_coding	25.4878	8.60397	-1.79121	6.69655e-99	1.87446e-97	2.44749e-46	6.06641e-45
ENSG00000082781.12	ITGB5	protein_coding	546.829	179.67	-1.8342	7.66508e-99	2.14187e-97	3.1733e-47	7.98738e-46
ENSG00000144749.14	LRIG1	protein_coding	47.1134	11.8467	-2.21595	8.39011e-99	2.34044e-97	8.01151e-55	2.24253e-53
ENSG00000185630.19	PBX1	protein_coding	17.6911	47.2093	1.18246	1.36817e-98	3.80998e-97	5.22773e-27	8.08307e-26
ENSG00000117620.15	SLC35A3	protein_coding	39.2611	13.9832	-1.7186	1.38599e-98	3.84869e-97	2.02887e-44	4.78761e-43
ENSG00000206527.10	HACD2	protein_coding	87.9812	36.462	-1.49707	1.38681e-98	3.84869e-97	3.19168e-38	6.54254e-37
ENSG00000122824.11	NUDT10	protein_coding	42.0614	12.9954	-1.91761	1.52043e-98	4.21232e-97	5.03382e-49	1.29515e-47
ENSG00000138794.10	CASP6	protein_coding	6.81205	40.92	2.35214	1.53973e-98	4.25852e-97	7.41948e-57	2.15484e-55
ENSG00000047849.21	MAP4	protein_coding	162.872	72.6582	-1.39145	1.75638e-98	4.84947e-97	8.7811e-35	1.64811e-33
ENSG00000181449.4	SOX2	protein_coding	5.95147	27.9869	1.99461	2.10143e-98	5.7923e-97	1.67182e-50	4.38483e-49
ENSG00000108379.10	WNT3	protein_coding	16.9056	3.11619	-2.66208	2.116e-98	5.82259e-97	4.83123e-61	1.52006e-59
ENSG00000136630.13	HLX	protein_coding	14.2898	0.323653	-5.6837	2.51738e-98	6.91533e-97	1.00838e-79	4.25223e-78
ENSG00000197467.15	COL13A1	protein_coding	32.3543	10.6147	-1.83343	2.7162e-98	7.44891e-97	5.00191e-47	1.25125e-45
ENSG00000166922.8	SCG5	protein_coding	2.65948	34.3667	3.44067	3.1684e-98	8.67436e-97	1.34615e-68	4.90017e-67
ENSG00000146197.9	SCUBE3	protein_coding	0.520068	4.2105	2.77954	3.60126e-98	9.84285e-97	2.84227e-62	9.26591e-61
ENSG00000277053.4	GTF2IP1	transcribed_unprocessed_pseudogene	155.002	68.2998	-1.40983	3.758e-98	1.0254e-96	2.75954e-35	5.25218e-34
ENSG00000128594.8	LRRC4	protein_coding	2.01295	17.1292	2.85666	8.73552e-98	2.37955e-96	6.60227e-63	2.18305e-61
ENSG00000152133.16	GPATCH11	protein_coding	20.6529	4.10952	-2.55484	8.80577e-98	2.39467e-96	2.68716e-59	8.15441e-58
ENSG00000114354.15	TFG	protein_coding	160.755	103.164	-0.869089	9.31916e-98	2.53004e-96	2.66116e-12	2.3817e-11
ENSG00000197329.12	PELI1	protein_coding	100.027	37.1646	-1.65073	1.06936e-97	2.89835e-96	2.33072e-42	5.26277e-41
ENSG00000136603.14	SKIL	protein_coding	48.3865	11.4242	-2.30538	1.48612e-97	4.0212e-96	1.3976e-55	3.98771e-54
ENSG00000169242.12	EFNA1	protein_coding	0.296228	37.6608	6.73293	2.0931e-97	5.65416e-96	9.87908e-82	4.26561e-80
ENSG00000169169.15	CPT1C	protein_coding	10.2659	69.8229	2.52721	2.46304e-97	6.64244e-96	1.15174e-58	3.46911e-57
ENSG00000128228.5	SDF2L1	protein_coding	120.91	38.9539	-1.8591	2.57592e-97	6.93534e-96	3.71003e-47	9.3239e-46
ENSG00000124126.14	PREX1	protein_coding	42.6024	9.0514	-2.45904	3.25437e-97	8.74747e-96	1.19499e-57	3.521e-56
ENSG00000055118.16	KCNH2	protein_coding	0.688101	9.66655	3.5676	3.49873e-97	9.38873e-96	8.15215e-69	2.98759e-67
ENSG00000107077.19	KDM4C	protein_coding	19.0363	6.08129	-1.86693	4.14242e-97	1.10977e-95	3.12342e-47	7.87402e-46
ENSG00000065154.12	OAT	protein_coding	94.5795	39.8393	-1.47395	1.08274e-96	2.89593e-95	8.16953e-37	1.6155e-35
ENSG00000115415.20	STAT1	protein_coding	60.2221	31.686	-1.15256	2.01365e-96	5.3769e-95	3.07836e-25	4.45974e-24
ENSG00000133958.13	UNC79	protein_coding	5.59516	0.542505	-3.58119	2.43851e-96	6.50069e-95	2.51446e-68	9.0716e-67
ENSG00000169439.12	SDC2	protein_coding	13.6096	95.8181	2.57767	9.41473e-96	2.50571e-94	2.26427e-58	6.78238e-57
ENSG00000188229.6	TUBB4B	protein_coding	510.653	348.129	-0.781599	9.91574e-96	2.63473e-94	7.7536e-08	5.25155e-07
ENSG00000232677.9	LINC00665	lncRNA	144.155	68.114	-1.30783	1.73825e-95	4.61119e-94	6.08398e-31	1.03972e-29
ENSG00000049323.16	LTBP1	protein_coding	19.8723	66.2518	1.49662	2.23793e-95	5.92704e-94	3.54159e-37	7.0636e-36
ENSG00000154229.12	PRKCA	protein_coding	1.60261	7.4969	1.98703	2.57632e-95	6.81213e-94	7.86089e-49	2.01614e-47
ENSG00000150510.17	FAM124A	protein_coding	50.4782	14.4433	-2.0313	2.83585e-95	7.48619e-94	1.16766e-49	3.01381e-48
ENSG00000038427.16	VCAN	protein_coding	28.3688	112.704	1.7572	9.81443e-95	2.58664e-93	1.33025e-43	3.08524e-42
ENSG00000141258.13	SGSM2	protein_coding	9.72383	78.6976	2.77676	1.08074e-94	2.84374e-93	4.4307e-60	1.37014e-58
ENSG00000117450.14	PRDX1	protein_coding	1768.61	1156.39	-0.841398	2.05286e-94	5.39291e-93	1.34423e-10	1.10387e-09
ENSG00000266709.1	AC005224.3	lncRNA	2.77657	24.074	2.86508	2.08876e-94	5.47835e-93	7.54483e-61	2.36468e-59
ENSG00000064655.19	EYA2	protein_coding	22.2662	3.51473	-2.8866	2.29673e-94	6.0141e-93	4.71986e-61	1.4879e-59
ENSG00000112541.16	PDE10A	protein_coding	5.61259	1.44049	-2.1855	2.35786e-94	6.16422e-93	6.97052e-52	1.87052e-50
ENSG00000213988.11	ZNF90	protein_coding	44.7561	17.2811	-1.6012	4.24157e-94	1.1071e-92	1.82796e-39	3.8895e-38
ENSG00000115107.20	STEAP3	protein_coding	11.161	1.50363	-3.12217	6.0592e-94	1.57899e-92	5.01515e-63	1.66846e-61
ENSG00000144645.14	OSBPL10	protein_coding	5.19382	27.052	2.14694	1.04326e-93	2.71431e-92	6.5155e-51	1.71441e-49
ENSG00000166341.8	DCHS1	protein_coding	14.5641	6.28176	-1.43952	1.04853e-93	2.72367e-92	1.14716e-34	2.13826e-33
ENSG00000119139.21	TJP2	protein_coding	9.46829	34.3498	1.62116	1.19902e-93	3.1096e-92	8.31465e-40	1.78085e-38
ENSG00000176014.13	TUBB6	protein_coding	251.923	136.563	-1.11239	1.21944e-93	3.15752e-92	7.35928e-23	9.98145e-22
ENSG00000082397.17	EPB41L3	protein_coding	31.2742	11.9719	-1.60917	1.92846e-93	4.98543e-92	2.08697e-39	4.41519e-38
ENSG00000137094.15	DNAJB5	protein_coding	42.7938	14.9197	-1.74749	1.99785e-93	5.15662e-92	7.92476e-43	1.80954e-41
ENSG00000112902.12	SEMA5A	protein_coding	22.8033	3.82788	-2.79473	2.99054e-93	7.70657e-92	2.22469e-59	6.82756e-58
ENSG00000044574.8	HSPA5	protein_coding	595.058	333.471	-1.06313	3.11405e-93	8.01213e-92	1.09131e-20	1.37631e-19
ENSG00000136997.20	MYC	protein_coding	65.8602	26.5612	-1.53048	7.90915e-93	2.03173e-91	3.83583e-37	7.61305e-36
ENSG00000162949.16	CAPN13	protein_coding	1.04181	25.1496	4.3512	1.83829e-92	4.71478e-91	5.1285e-70	1.90094e-68
ENSG00000163902.12	RPN1	protein_coding	303.298	213.879	-0.733066	2.49668e-92	6.39332e-91	1.93032e-05	0.000106558
ENSG00000128245.15	YWHAH	protein_coding	289.603	189.181	-0.844004	3.13968e-92	8.0272e-91	1.83548e-10	1.49519e-09
ENSG00000196581.11	AJAP1	protein_coding	8.74668	0.586557	-4.10707	6.01398e-92	1.53517e-90	2.12257e-68	7.67481e-67
ENSG00000163697.17	APBB2	protein_coding	22.6869	76.1006	1.51224	6.0481e-92	1.54146e-90	3.63989e-36	7.06017e-35
ENSG00000180616.9	SSTR2	protein_coding	7.52295	0.829325	-3.40162	8.16284e-92	2.07717e-90	7.34275e-64	2.46811e-62
ENSG00000112559.14	MDFI	protein_coding	15.4541	54.7247	1.59895	8.38227e-92	2.12967e-90	1.82624e-38	3.78659e-37
ENSG00000168040.5	FADD	protein_coding	66.1298	27.8689	-1.47375	2.00095e-91	5.07585e-90	7.02338e-35	1.32279e-33
ENSG00000139793.18	MBNL2	protein_coding	0.557428	10.5071	3.99002	2.07082e-91	5.2449e-90	2.31134e-67	8.22909e-66
ENSG00000134323.12	MYCN	protein_coding	3.97066	35.4718	2.91491	2.5503e-91	6.44924e-90	2.23919e-59	6.8591e-58
ENSG00000122779.18	TRIM24	protein_coding	47.7134	27.8253	-1.00461	3.62156e-91	9.14402e-90	9.62365e-18	1.08878e-16
ENSG00000125798.14	FOXA2	protein_coding	66.369	12.8698	-2.5927	7.51563e-91	1.89466e-89	1.38087e-55	3.9469e-54
ENSG00000234787.8	LINC00458	lncRNA	377.324	0.183553	-11.1056	1.17715e-90	2.96296e-89	1.14046e-81	4.91123e-80
ENSG00000184254.17	ALDH1A3	protein_coding	15.0008	0.996654	-4.18485	1.57803e-90	3.96585e-89	9.5878e-68	3.43616e-66
ENSG00000198056.15	PRIM1	protein_coding	21.2345	64.8841	1.37678	1.66308e-90	4.17313e-89	1.35141e-31	2.34404e-30
ENSG00000186998.16	EMID1	protein_coding	1.09971	17.2016	3.69014	1.86844e-90	4.6812e-89	6.6707e-65	2.28962e-63
ENSG00000185585.20	OLFML2A	protein_coding	5.27363	26.8179	2.1107	2.28818e-90	5.72396e-89	1.62995e-48	4.15419e-47
ENSG00000122126.17	OCRL	protein_coding	9.58398	25.0272	1.15391	3.93221e-90	9.82144e-89	1.10138e-23	1.53484e-22
ENSG00000154310.17	TNIK	protein_coding	3.5151	20.381	2.29709	7.73374e-90	1.92868e-88	3.84119e-51	1.01732e-49
ENSG00000057657.17	PRDM1	protein_coding	55.6864	21.0694	-1.626	9.02379e-90	2.24695e-88	2.23322e-38	4.6069e-37
ENSG00000131773.14	KHDRBS3	protein_coding	35.3815	146.596	1.81191	1.92493e-89	4.7858e-88	1.94682e-42	4.40818e-41
ENSG00000147596.4	PRDM14	protein_coding	8.31606	0.982536	-3.29779	2.00462e-89	4.97631e-88	1.95477e-61	6.23492e-60
ENSG00000253719.4	ATXN7L3B	protein_coding	65.9065	47.5857	-0.698333	2.90587e-89	7.20255e-88	0.000648462	0.00303307
ENSG00000182670.13	TTC3	protein_coding	36.3015	146.307	1.77528	3.05621e-89	7.56366e-88	1.39876e-41	3.09807e-40
ENSG00000177663.14	IL17RA	protein_coding	24.8072	3.03363	-3.25025	3.159e-89	7.80615e-88	6.098e-61	1.91491e-59
ENSG00000131871.15	SELENOS	protein_coding	112.267	46.2224	-1.50751	3.53833e-89	8.73022e-88	5.67983e-35	1.07348e-33
ENSG00000155897.10	ADCY8	protein_coding	2.42215	26.4315	3.2066	4.42957e-89	1.09126e-87	1.7209e-60	5.34202e-59
ENSG00000109971.14	HSPA8	protein_coding	1690.99	1151.1	-0.783983	4.65328e-89	1.14464e-87	1.74603e-07	1.14857e-06
ENSG00000104904.12	OAZ1	protein_coding	1336.46	1002.4	-0.644504	1.85222e-88	4.54928e-87	0.0446082	0.155045
ENSG00000135048.14	CEMIP2	protein_coding	27.2343	97.9456	1.61444	1.98006e-88	4.85594e-87	1.93785e-37	3.90336e-36
ENSG00000158427.15	TMSB15B	protein_coding	125.554	26.9945	-2.43692	2.07251e-88	5.075e-87	3.15096e-52	8.52598e-51
ENSG00000125813.13	PAX1	protein_coding	0.093324	203.493	10.8321	2.09528e-88	5.12303e-87	1.98675e-79	8.3346e-78
ENSG00000163873.10	GRIK3	protein_coding	5.227	0.108277	-5.81522	2.35451e-88	5.7482e-87	4.85528e-72	1.84603e-70
ENSG00000203485.14	INF2	protein_coding	124.493	48.8403	-1.57963	2.41081e-88	5.87681e-87	1.60383e-36	3.1485e-35
ENSG00000169750.9	RAC3	protein_coding	96.9983	34.8968	-1.70109	3.54066e-88	8.61809e-87	1.9585e-39	4.15095e-38
ENSG00000154080.14	CHST9	protein_coding	0.347628	14.9998	5.19425	5.99626e-88	1.45732e-86	7.00822e-70	2.59176e-68
ENSG00000106123.12	EPHB6	protein_coding	3.42562	20.0533	2.32089	7.75256e-88	1.88136e-86	2.50838e-50	6.56831e-49
ENSG00000137726.17	FXYD6	protein_coding	49.3908	206.642	1.83087	9.66533e-88	2.34204e-86	4.8305e-42	1.0817e-40
ENSG00000150764.14	DIXDC1	protein_coding	1.79848	10.3039	2.27989	1.38307e-87	3.34226e-86	1.24686e-49	3.21315e-48
ENSG00000216775.3	AL109918.1	transcribed_unprocessed_pseudogene	4.44362	19.687	1.9048	1.38343e-87	3.34226e-86	2.01355e-43	4.65669e-42
ENSG00000125430.9	HS3ST3B1	protein_coding	5.62697	23.5989	1.83133	1.63032e-87	3.93288e-86	5.9644e-42	1.33194e-40
ENSG00000025039.15	RRAGD	protein_coding	1.00184	12.2093	3.3606	2.33279e-87	5.61913e-86	1.683e-60	5.23438e-59
ENSG00000113319.13	RASGRF2	protein_coding	3.79173	0.407498	-3.43328	5.91393e-87	1.42241e-85	9.98561e-61	3.12363e-59
ENSG00000180875.5	GREM2	protein_coding	8.88576	0.09745	-6.69553	1.0058e-86	2.41556e-85	9.90473e-73	3.81956e-71
ENSG00000172893.16	DHCR7	protein_coding	339.122	200.307	-0.987448	1.08068e-86	2.59156e-85	3.17923e-16	3.40243e-15
ENSG00000186766.8	FOXI2	protein_coding	0.070032	23.5634	8.04368	1.33242e-86	3.19054e-85	7.04609e-75	2.79008e-73
ENSG00000135052.16	GOLM1	protein_coding	53.7048	129.718	1.04219	1.40819e-86	3.36701e-85	2.10755e-18	2.4475e-17
ENSG00000020129.16	NCDN	protein_coding	42.5512	16.6293	-1.58353	1.90338e-86	4.54432e-85	6.56828e-36	1.26797e-34
ENSG00000127831.11	VIL1	protein_coding	0.616396	11.44	4.0885	2.47251e-86	5.89445e-85	3.65948e-64	1.23261e-62
ENSG00000137460.8	FHDC1	protein_coding	0.75817	4.28615	2.26359	2.48481e-86	5.91508e-85	1.06985e-48	2.73528e-47
ENSG00000156875.14	MFSD14A	protein_coding	94.768	44.6647	-1.31135	2.68134e-86	6.37357e-85	3.84669e-28	6.09278e-27
ENSG00000181061.14	HIGD1A	protein_coding	419.987	106.63	-2.20169	2.81638e-86	6.68479e-85	9.89402e-48	2.50984e-46
ENSG00000135596.18	MICAL1	protein_coding	16.5419	42.4856	1.12454	4.65262e-86	1.10271e-84	1.01667e-21	1.31939e-20
ENSG00000186469.8	GNG2	protein_coding	4.18143	21.2527	2.10637	4.93301e-86	1.16745e-84	3.757e-46	9.25568e-45
ENSG00000183248.12	PRR36	protein_coding	2.60608	20.6371	2.74366	6.31515e-86	1.49238e-84	2.94067e-54	8.16097e-53
ENSG00000139734.19	DIAPH3	protein_coding	14.1502	45.8163	1.46159	6.59672e-86	1.55665e-84	1.69164e-32	2.99823e-31
ENSG00000112320.12	SOBP	protein_coding	0.441502	11.4572	4.47171	6.80152e-86	1.60265e-84	1.33368e-65	4.62657e-64
ENSG00000106538.10	RARRES2	protein_coding	39.7436	3.04784	-3.91268	8.77811e-86	2.0654e-84	7.71241e-63	2.54494e-61
ENSG00000158813.18	EDA	protein_coding	16.7082	3.42078	-2.50963	8.84837e-86	2.07892e-84	1.38574e-51	3.68811e-50
ENSG00000156574.10	NODAL	protein_coding	297.448	0.263214	-10.3498	1.16431e-85	2.73157e-84	1.39374e-76	5.64272e-75
ENSG00000116774.12	OLFML3	protein_coding	0.868103	24.3578	4.5268	1.72729e-85	4.04655e-84	1.53286e-65	5.30617e-64
ENSG00000185803.12	SLC52A2	protein_coding	72.7311	38.4886	-1.1469	1.82943e-85	4.27965e-84	3.35427e-22	4.45271e-21
ENSG00000196781.16	TLE1	protein_coding	72.0376	28.2315	-1.57779	2.35242e-85	5.49519e-84	2.45562e-35	4.67923e-34
ENSG00000143919.15	CAMKMT	protein_coding	76.4852	15.4102	-2.53314	5.10144e-85	1.18997e-83	2.07569e-51	5.51536e-50
ENSG00000111058.8	ACSS3	protein_coding	48.2861	17.3662	-1.70074	6.02246e-85	1.40279e-83	5.21863e-38	1.06304e-36
ENSG00000203668.2	CHML	protein_coding	4.26947	20.7842	2.04587	6.74592e-85	1.56906e-83	1.33658e-44	3.16317e-43
ENSG00000124216.4	SNAI1	protein_coding	17.879	2.54083	-3.03421	1.56075e-84	3.625e-83	4.68475e-56	1.34853e-54
ENSG00000101639.18	CEP192	protein_coding	25.4311	13.016	-1.19405	1.86183e-84	4.31812e-83	1.0684e-23	1.49144e-22
ENSG00000101695.9	RNF125	protein_coding	23.7011	3.52493	-2.96434	2.08979e-84	4.8399e-83	2.23054e-55	6.342e-54
ENSG00000111907.21	TPD52L1	protein_coding	3.61549	46.4141	3.45521	2.63375e-84	6.09101e-83	4.7011e-59	1.42392e-57
ENSG00000123473.16	STIL	protein_coding	28.4957	16.0347	-1.05528	3.03719e-84	7.01405e-83	1.64789e-18	1.92471e-17
ENSG00000121570.12	DPPA4	protein_coding	93.8159	45.8092	-1.26033	3.94894e-84	9.10669e-83	7.61473e-26	1.13314e-24
ENSG00000102312.23	PORCN	protein_coding	39.3488	7.83577	-2.55093	5.36361e-84	1.23515e-82	5.30154e-51	1.39952e-49
ENSG00000140598.15	EFL1	protein_coding	33.931	17.8831	-1.15181	5.58478e-84	1.28426e-82	4.97191e-22	6.54655e-21
ENSG00000076685.19	NT5C2	protein_coding	66.2962	152.109	0.96649	5.7172e-84	1.31285e-82	8.0653e-15	8.12284e-14
ENSG00000149925.22	ALDOA	protein_coding	1075.84	717.958	-0.812212	6.73488e-84	1.54436e-82	2.53689e-08	1.77604e-07
ENSG00000104964.15	TLE5	protein_coding	375.002	232.026	-0.92097	1.13961e-83	2.60953e-82	5.33053e-13	4.94521e-12
ENSG00000166206.15	GABRB3	protein_coding	80.0744	16.409	-2.50591	1.32787e-83	3.03634e-82	2.93004e-50	7.66011e-49
ENSG00000178467.18	P4HTM	protein_coding	1.90909	18.1243	3.02314	1.37988e-83	3.15082e-82	2.46576e-55	6.98631e-54
ENSG00000170345.10	FOS	protein_coding	2.35874	23.4053	3.06377	3.61049e-83	8.23263e-82	1.86813e-55	5.32088e-54
ENSG00000162409.11	PRKAA2	protein_coding	1.0456	6.67333	2.42602	4.85523e-83	1.10553e-81	5.65109e-49	1.45167e-47
ENSG00000163644.15	PPM1K	protein_coding	22.1893	5.92077	-2.12616	6.45714e-83	1.46823e-81	7.9026e-45	1.89511e-43
ENSG00000145335.17	SNCA	protein_coding	7.80924	38.7043	2.06869	6.79609e-83	1.54314e-81	6.32647e-44	1.47572e-42
ENSG00000171867.17	PRNP	protein_coding	10.1078	35.6513	1.58391	1.5697e-82	3.55924e-81	2.48373e-34	4.58742e-33
ENSG00000076706.17	MCAM	protein_coding	8.80375	33.55	1.6945	1.89492e-82	4.29066e-81	8.22507e-37	1.6245e-35
ENSG00000211459.2	MT-RNR1	Mt_rRNA	2091.79	1197.95	-1.03185	1.9016e-82	4.2998e-81	2.94602e-17	3.25809e-16
ENSG00000275216.2	AL161431.1	lncRNA	17.072	0.331864	-5.87601	2.15721e-82	4.87098e-81	2.32658e-67	8.2652e-66
ENSG00000102081.15	FMR1	protein_coding	18.6152	47.9259	1.13438	2.42347e-82	5.4646e-81	4.64625e-21	5.91159e-20
ENSG00000189306.11	RRP7A	protein_coding	95.5583	49.6575	-1.17327	4.68547e-82	1.05504e-80	2.39378e-22	3.19334e-21
ENSG00000166165.13	CKB	protein_coding	440.743	963.31	0.897029	1.20315e-81	2.70541e-80	1.20422e-11	1.04325e-10
ENSG00000153015.16	CWC27	protein_coding	105.509	39.8265	-1.62964	1.75957e-81	3.95112e-80	5.99735e-35	1.13217e-33
ENSG00000197321.15	SVIL	protein_coding	5.68202	18.9181	1.50046	1.92719e-81	4.32153e-80	7.04985e-32	1.23069e-30
ENSG00000182372.10	CLN8	protein_coding	44.9593	12.9167	-2.02067	1.99045e-81	4.45723e-80	2.05317e-42	4.64251e-41
ENSG00000136002.20	ARHGEF4	protein_coding	20.0536	5.22432	-2.17327	2.15234e-81	4.81312e-80	1.00471e-44	2.3882e-43
ENSG00000134884.15	ARGLU1	protein_coding	44.5353	162.614	1.63698	2.24389e-81	5.01094e-80	4.45255e-35	8.44477e-34
ENSG00000115762.16	PLEKHB2	protein_coding	65.9363	41.4421	-0.897299	2.67033e-81	5.95506e-80	1.12105e-11	9.73793e-11
ENSG00000129194.8	SOX15	protein_coding	1.50511	27.0057	3.92096	3.96016e-81	8.81937e-80	1.65763e-59	5.09689e-58
ENSG00000069702.11	TGFBR3	protein_coding	0.853393	7.09747	2.81018	4.16611e-81	9.26531e-80	7.19338e-52	1.92396e-50
ENSG00000140092.14	FBLN5	protein_coding	14.348	1.66006	-3.33384	5.09749e-81	1.13212e-79	5.4e-56	1.55167e-54
ENSG00000115825.11	PRKD3	protein_coding	62.1437	26.6722	-1.44759	6.92134e-81	1.53508e-79	2.72244e-30	4.56599e-29
ENSG00000285205.2	AL121612.2	lncRNA	6.08819	0.150588	-5.53259	7.28707e-81	1.61399e-79	3.00487e-65	1.03796e-63
ENSG00000108691.9	CCL2	protein_coding	62.9735	8.83179	-3.04921	9.57588e-81	2.11804e-79	1.10857e-53	3.05044e-52
ENSG00000148498.16	PARD3	protein_coding	51.1517	24.9333	-1.26388	1.0071e-80	2.22454e-79	5.86558e-25	8.41977e-24
ENSG00000144485.11	HES6	protein_coding	95.1837	42.3967	-1.39253	1.20826e-80	2.66523e-79	9.70475e-29	1.56461e-27
ENSG00000149418.11	ST14	protein_coding	0.154552	8.83471	5.56267	1.23678e-80	2.72445e-79	3.85704e-65	1.32949e-63
ENSG00000158856.18	DMTN	protein_coding	26.4383	5.02015	-2.61993	1.59094e-80	3.49984e-79	1.15243e-49	2.984e-48
ENSG00000256232.1	LINC02387	lncRNA	3.07099	37.8896	3.362	1.90342e-80	4.1816e-79	9.05187e-56	2.59184e-54
ENSG00000115468.12	EFHD1	protein_coding	1.97511	22.1852	3.26893	2.0833e-80	4.57059e-79	4.01026e-55	1.12836e-53
ENSG00000136574.18	GATA4	protein_coding	72.8039	0.442245	-7.60169	2.93936e-80	6.44002e-79	8.07206e-69	2.96493e-67
ENSG00000110400.11	NECTIN1	protein_coding	13.0917	47.51	1.62681	3.14261e-80	6.87605e-79	2.25277e-34	4.17031e-33
ENSG00000106546.14	AHR	protein_coding	0.35841	9.05283	4.58172	3.15163e-80	6.8865e-79	1.01961e-61	3.27791e-60
ENSG00000085871.9	MGST2	protein_coding	235.278	22.354	-3.60967	5.32424e-80	1.16182e-78	5.17675e-57	1.50617e-55
ENSG00000184384.14	MAML2	protein_coding	0.452486	5.48409	3.37508	1.17851e-79	2.56821e-78	2.64973e-55	7.4945e-54
ENSG00000128268.12	MGAT3	protein_coding	3.05333	18.1705	2.33896	1.20156e-79	2.61492e-78	5.77206e-46	1.41128e-44
ENSG00000250510.8	GPR162	protein_coding	1.87407	14.4572	2.69997	1.2812e-79	2.7845e-78	5.92593e-50	1.54179e-48
ENSG00000074842.8	MYDGF	protein_coding	221.307	109.848	-1.23826	1.7885e-79	3.88186e-78	8.56851e-24	1.20026e-22
ENSG00000183023.18	SLC8A1	protein_coding	0.459836	11.145	4.43649	2.09402e-79	4.53891e-78	1.51749e-60	4.72869e-59
ENSG00000082684.16	SEMA5B	protein_coding	28.9603	3.9584	-3.08447	2.1906e-79	4.74192e-78	4.35158e-53	1.18537e-51
ENSG00000162551.14	ALPL	protein_coding	112.067	58.0811	-1.17438	2.35531e-79	5.09167e-78	1.08906e-21	1.41108e-20
ENSG00000109089.7	CDR2L	protein_coding	26.5858	9.43859	-1.7174	2.46889e-79	5.33012e-78	6.46004e-36	1.24856e-34
ENSG00000140406.4	TLNRD1	protein_coding	38.5248	21.9501	-1.04122	5.80458e-79	1.25149e-77	6.66582e-17	7.27282e-16
ENSG00000196449.4	YRDC	protein_coding	40.4098	18.7865	-1.33246	6.08086e-79	1.30932e-77	1.8305e-26	2.78e-25
ENSG00000079215.14	SLC1A3	protein_coding	0.85719	9.31554	3.18335	7.58821e-79	1.63172e-77	1.88357e-53	5.15678e-52
ENSG00000198431.16	TXNRD1	protein_coding	239.196	140.162	-0.999535	1.01722e-78	2.18446e-77	2.67997e-15	2.75549e-14
ENSG00000139990.18	DCAF5	protein_coding	61.0536	29.0784	-1.29616	1.47478e-78	3.16289e-77	2.65247e-25	3.85178e-24
ENSG00000198355.5	PIM3	protein_coding	59.4322	27.4227	-1.34215	1.81084e-78	3.8785e-77	1.387e-26	2.11635e-25
ENSG00000122786.20	CALD1	protein_coding	68.7817	234.135	1.53452	2.06681e-78	4.42091e-77	1.65134e-31	2.85208e-30
ENSG00000141098.13	GFOD2	protein_coding	12.1227	33.8898	1.25041	2.10334e-78	4.49313e-77	7.73589e-24	1.08456e-22
ENSG00000165757.9	JCAD	protein_coding	18.1048	8.03722	-1.39629	2.68309e-78	5.72405e-77	5.02399e-28	7.93429e-27
ENSG00000075213.11	SEMA3A	protein_coding	14.0854	4.49006	-1.86812	3.34186e-78	7.12009e-77	3.04807e-38	6.26398e-37
ENSG00000143420.19	ENSA	protein_coding	500.326	271.253	-1.1114	4.4955e-78	9.56545e-77	3.2492e-19	3.88731e-18
ENSG00000158109.15	TPRG1L	protein_coding	56.5511	27.325	-1.27509	5.179e-78	1.10054e-76	1.66796e-24	2.3733e-23
ENSG00000119686.10	FLVCR2	protein_coding	20.8811	5.73462	-2.08802	6.12867e-78	1.30064e-76	1.22318e-41	2.71289e-40
ENSG00000082014.17	SMARCD3	protein_coding	39.5643	14.4272	-1.68144	6.71119e-78	1.4224e-76	1.47767e-34	2.74485e-33
ENSG00000253686.2	LINC01484	lncRNA	10.6462	0.135716	-6.45965	1.11848e-77	2.36748e-76	9.79474e-65	3.34774e-63
ENSG00000125675.18	GRIA3	protein_coding	2.44281	39.7481	3.8148	2.21419e-77	4.68066e-76	2.91915e-56	8.43282e-55
ENSG00000130477.15	UNC13A	protein_coding	1.71457	0.38487	-2.37999	2.25827e-77	4.76763e-76	3.77023e-45	9.05468e-44
ENSG00000147454.14	SLC25A37	protein_coding	9.47217	35.3188	1.6643	3.64493e-77	7.68512e-76	6.9026e-34	1.25914e-32
ENSG00000117410.14	ATP6V0B	protein_coding	193.6	111.403	-1.02474	3.74703e-77	7.89014e-76	6.02848e-16	6.38021e-15
ENSG00000159784.18	FAM131B	protein_coding	0.845089	7.1141	2.84699	4.25267e-77	8.94329e-76	1.1594e-49	2.99727e-48
ENSG00000009413.16	REV3L	protein_coding	3.15597	11.4263	1.62446	4.53235e-77	9.51911e-76	5.27972e-33	9.46095e-32
ENSG00000112379.9	ARFGEF3	protein_coding	4.03698	0.869337	-2.44745	4.93319e-77	1.03476e-75	1.15513e-45	2.79485e-44
ENSG00000118985.16	ELL2	protein_coding	34.7941	12.4896	-1.7023	5.15176e-77	1.07921e-75	1.33796e-34	2.49104e-33
ENSG00000078401.7	EDN1	protein_coding	0.413937	37.1332	6.22815	5.3923e-77	1.12814e-75	1.01723e-63	3.41215e-62
ENSG00000178409.14	BEND3	protein_coding	13.5318	5.97395	-1.40573	1.03741e-76	2.16762e-75	9.58921e-28	1.49981e-26
ENSG00000004478.8	FKBP4	protein_coding	108.062	73.5089	-0.785109	1.03915e-76	2.16845e-75	1.19729e-06	7.34153e-06
ENSG00000234456.8	MAGI2-AS3	lncRNA	9.44797	62.3978	2.48303	1.77173e-76	3.69243e-75	8.70999e-46	2.11687e-44
ENSG00000178425.14	NT5DC1	protein_coding	45.6335	119.397	1.15441	2.1266e-76	4.42634e-75	2.67226e-20	3.32191e-19
ENSG00000106665.16	CLIP2	protein_coding	20.0597	7.0688	-1.72896	2.64931e-76	5.50723e-75	8.29351e-35	1.55839e-33
ENSG00000134817.11	APLNR	protein_coding	7.99157	0.427003	-4.47376	3.43829e-76	7.13819e-75	2.93681e-58	8.78069e-57
ENSG00000164933.12	SLC25A32	protein_coding	23.903	9.37993	-1.57253	3.53473e-76	7.32904e-75	1.62258e-31	2.80539e-30
ENSG00000187678.10	SPRY4	protein_coding	73.7665	18.7036	-2.19842	3.95056e-76	8.18078e-75	2.99224e-42	6.73772e-41
ENSG00000100439.10	ABHD4	protein_coding	65.1913	23.7887	-1.68048	4.78975e-76	9.90593e-75	1.06923e-33	1.94825e-32
ENSG00000112576.13	CCND3	protein_coding	26.4078	9.76666	-1.65853	6.6111e-76	1.36554e-74	3.20509e-33	5.78163e-32
ENSG00000111328.7	CDK2AP1	protein_coding	244.963	161.836	-0.826255	9.78938e-76	2.01945e-74	3.52005e-08	2.44326e-07
ENSG00000168772.11	CXXC4	protein_coding	0.0867997	6.70861	5.94024	1.07576e-75	2.21638e-74	4.74926e-62	1.53901e-60
ENSG00000133313.15	CNDP2	protein_coding	288.28	145.81	-1.2113	1.33799e-75	2.75314e-74	7.03322e-22	9.18619e-21
ENSG00000137936.18	BCAR3	protein_coding	45.0115	13.7887	-1.93034	1.81275e-75	3.72531e-74	5.75563e-38	1.17096e-36
ENSG00000169894.18	MUC3A	protein_coding	16.3641	1.30486	-3.85795	2.47585e-75	5.08161e-74	5.26966e-55	1.48016e-53
ENSG00000132970.14	WASF3	protein_coding	6.54208	25.1766	1.71037	3.00075e-75	6.15115e-74	5.57084e-34	1.02195e-32
ENSG00000275342.5	PRAG1	protein_coding	47.2117	12.7406	-2.1084	3.76867e-75	7.71555e-74	1.60674e-40	3.5014e-39
ENSG00000108946.15	PRKAR1A	protein_coding	203.599	116.461	-1.03227	3.95657e-75	8.09003e-74	7.81461e-16	8.23832e-15
ENSG00000185340.15	GAS2L1	protein_coding	40.9852	11.0246	-2.11503	4.33166e-75	8.84585e-74	1.58498e-40	3.45862e-39
ENSG00000105655.19	ISYNA1	protein_coding	61.4308	174.286	1.27266	5.51002e-75	1.12381e-73	1.6531e-23	2.2919e-22
ENSG00000128805.15	ARHGAP22	protein_coding	3.4259	19.5885	2.2734	5.79752e-75	1.18096e-73	1.60434e-42	3.64795e-41
ENSG00000163545.11	NUAK2	protein_coding	7.48012	32.9156	1.90226	6.06272e-75	1.23344e-73	2.97768e-37	5.96087e-36
ENSG00000133835.17	HSD17B4	protein_coding	174.417	90.6518	-1.1713	6.34691e-75	1.28964e-73	2.04641e-20	2.56156e-19
ENSG00000182240.16	BACE2	protein_coding	13.2101	1.83578	-3.06791	7.34879e-75	1.49135e-73	5.47761e-50	1.42743e-48
ENSG00000143416.21	SELENBP1	protein_coding	6.92142	34.2226	2.06179	9.1099e-75	1.84643e-73	1.2812e-39	2.73689e-38
ENSG00000166402.9	TUB	protein_coding	3.67093	14.5601	1.75069	1.00315e-74	2.0307e-73	1.63083e-34	3.02588e-33
ENSG00000228716.7	DHFR	protein_coding	28.6122	73.2482	1.12185	1.08309e-74	2.18978e-73	8.54117e-19	1.00775e-17
ENSG00000167775.11	CD320	protein_coding	135.38	80.911	-0.971689	1.08878e-74	2.19855e-73	1.36873e-13	1.30867e-12
ENSG00000173812.11	EIF1	protein_coding	904.472	685.899	-0.629266	1.13216e-74	2.28331e-73	0.146145	0.444568
ENSG00000130208.9	APOC1	protein_coding	560.641	119.797	-2.44906	1.40608e-74	2.83223e-73	2.57022e-44	6.05624e-43
ENSG00000152939.17	MARVELD2	protein_coding	4.30937	20.8567	2.04369	1.64584e-74	3.31106e-73	3.20524e-39	6.74929e-38
ENSG00000260266.1	PPIAP46	transcribed_processed_pseudogene	69.9191	0.116218	-10.1142	1.65708e-74	3.32955e-73	1.84478e-66	6.44087e-65
ENSG00000174437.17	ATP2A2	protein_coding	192.556	125.281	-0.848968	1.97247e-74	3.95836e-73	6.62595e-09	4.83688e-08
ENSG00000084674.15	APOB	protein_coding	0.0392877	1.82573	5.25942	2.04266e-74	4.09414e-73	2.25011e-59	6.87958e-58
ENSG00000118263.15	KLF7	protein_coding	25.2368	4.34236	-2.75057	2.91395e-74	5.83329e-73	4.77746e-47	1.1988e-45
ENSG00000197603.15	CPLANE1	protein_coding	4.81676	18.309	1.69037	2.92717e-74	5.85254e-73	3.54473e-33	6.38013e-32
ENSG00000143367.16	TUFT1	protein_coding	7.721	23.3519	1.36498	3.0313e-74	6.05328e-73	8.21178e-26	1.21975e-24
ENSG00000145423.5	SFRP2	protein_coding	22.0251	4.91074	-2.37629	3.49241e-74	6.96551e-73	2.76212e-43	6.35171e-42
ENSG00000182253.15	SYNM	protein_coding	8.98347	2.71652	-1.94662	3.50093e-74	6.97393e-73	1.37205e-37	2.77055e-36
ENSG00000054277.14	OPN3	protein_coding	4.22049	24.1593	2.27609	4.65304e-74	9.25761e-73	4.73933e-42	1.06275e-40
ENSG00000176697.20	BDNF	protein_coding	0.126835	9.36535	5.96674	8.34159e-74	1.6576e-72	1.43556e-60	4.48199e-59
ENSG00000081059.20	TCF7	protein_coding	9.25649	2.02153	-2.42052	8.39472e-74	1.66612e-72	1.50505e-43	3.48566e-42
ENSG00000205517.13	RGL3	protein_coding	0.698011	20.2691	4.76984	8.91181e-74	1.76658e-72	1.94771e-57	5.72846e-56
ENSG00000151952.16	TMEM132D	protein_coding	3.86911	0.0541603	-6.30052	1.1349e-73	2.24697e-72	3.96391e-61	1.25447e-59
ENSG00000170775.3	GPR37	protein_coding	9.92662	2.94908	-1.97109	1.86502e-73	3.68801e-72	1.33921e-37	2.70761e-36
ENSG00000238178.7	AC078993.1	lncRNA	74.2791	0.335708	-7.94634	2.3669e-73	4.67478e-72	2.37198e-63	7.94001e-62
ENSG00000081026.19	MAGI3	protein_coding	17.6415	7.92366	-1.37896	2.45739e-73	4.8476e-72	7.11655e-26	1.06095e-24
ENSG00000163975.12	MELTF	protein_coding	0.817423	12.3734	3.66338	2.53578e-73	4.99615e-72	1.41026e-52	3.82868e-51
ENSG00000123983.14	ACSL3	protein_coding	59.8799	194.929	1.46948	2.65408e-73	5.22291e-72	4.43698e-28	7.01406e-27
ENSG00000123933.17	MXD4	protein_coding	65.5762	32.7528	-1.22871	3.09945e-73	6.09195e-72	9.81826e-22	1.2752e-20
ENSG00000134986.14	NREP	protein_coding	137.149	385.936	1.26063	3.39496e-73	6.6647e-72	1.23075e-22	1.65682e-21
ENSG00000110092.4	CCND1	protein_coding	7.80176	39.4774	2.1056	3.59096e-73	7.04096e-72	2.29805e-39	4.84531e-38
ENSG00000078070.13	MCCC1	protein_coding	44.3197	21.3676	-1.27762	4.47346e-73	8.76074e-72	4.37924e-23	5.99974e-22
ENSG00000203727.4	SAMD5	protein_coding	4.19534	0.169034	-4.85635	4.59003e-73	8.97822e-72	3.75394e-57	1.09417e-55
ENSG00000188643.11	S100A16	protein_coding	67.211	20.032	-1.96526	6.58256e-73	1.28602e-71	3.02746e-37	6.05306e-36
ENSG00000125257.16	ABCC4	protein_coding	15.611	6.61879	-1.46402	6.80229e-73	1.32735e-71	8.49977e-28	1.33456e-26
ENSG00000198168.9	SVIP	protein_coding	3.20869	24.9212	2.70574	8.02416e-73	1.56389e-71	9.40167e-46	2.28156e-44
ENSG00000150687.12	PRSS23	protein_coding	5.82714	48.8384	2.82199	8.30981e-73	1.61762e-71	9.72725e-47	2.41841e-45
ENSG00000182798.10	MAGEB17	protein_coding	27.7144	0.260338	-6.9274	1.18339e-72	2.30088e-71	2.34826e-61	7.4631e-60
ENSG00000174705.13	SH3PXD2B	protein_coding	34.3141	15.3766	-1.38353	1.2747e-72	2.47545e-71	9.58164e-26	1.41674e-24
ENSG00000111276.11	CDKN1B	protein_coding	77.2639	46.743	-0.952848	1.36628e-72	2.65013e-71	1.52829e-12	1.3869e-11
ENSG00000182022.18	CHST15	protein_coding	7.23143	1.91504	-2.13648	1.53031e-72	2.96474e-71	1.85251e-39	3.93659e-38
ENSG00000239713.9	APOBEC3G	protein_coding	21.4209	0.502656	-5.67286	2.48529e-72	4.80913e-71	9.83782e-59	2.96872e-57
ENSG00000166224.17	SGPL1	protein_coding	42.6075	23.2336	-1.10206	3.46963e-72	6.70589e-71	1.40574e-17	1.57503e-16
ENSG00000161513.12	FDXR	protein_coding	8.74756	33.0894	1.68113	3.56753e-72	6.88691e-71	3.92788e-32	6.90889e-31
ENSG00000163251.4	FZD5	protein_coding	212.17	83.959	-1.56068	3.6597e-72	7.05645e-71	9.94356e-30	1.6456e-28
ENSG00000275591.5	XKR5	protein_coding	0.548545	5.10822	2.97456	7.17262e-72	1.38135e-70	2.53381e-47	6.39758e-46
ENSG00000104312.8	RIPK2	protein_coding	40.9285	17.8676	-1.41959	8.37069e-72	1.61017e-70	2.3718e-26	3.59535e-25
ENSG00000198598.6	MMP17	protein_coding	13.8286	0.883539	-4.23455	9.49282e-72	1.82386e-70	5.15744e-54	1.42642e-52
ENSG00000118971.9	CCND2	protein_coding	15.2587	43.5808	1.28028	1.25799e-71	2.41413e-70	1.01929e-22	1.37329e-21
ENSG00000141576.16	RNF157	protein_coding	4.06998	18.8065	1.97375	1.91523e-71	3.67105e-70	1.23089e-36	2.41931e-35
ENSG00000169692.13	AGPAT2	protein_coding	30.6444	7.77723	-2.19175	3.79662e-71	7.26865e-70	1.95417e-39	4.14718e-38
ENSG00000157399.16	ARSL	protein_coding	12.6921	0.776655	-4.24711	4.18356e-71	8.00002e-70	1.44143e-53	3.95965e-52
ENSG00000126247.11	CAPNS1	protein_coding	654.121	363.049	-1.07676	4.52379e-71	8.64045e-70	1.62035e-16	1.74446e-15
ENSG00000177508.12	IRX3	protein_coding	10.3341	52.4359	2.104	5.11711e-71	9.76219e-70	2.89844e-38	5.96402e-37
ENSG00000092421.17	SEMA6A	protein_coding	10.7463	39.101	1.62493	5.39614e-71	1.02824e-69	1.69806e-30	2.86867e-29
ENSG00000121064.13	SCPEP1	protein_coding	39.1043	18.3256	-1.32239	5.89574e-71	1.12213e-69	1.21431e-23	1.68931e-22
ENSG00000154447.15	SH3RF1	protein_coding	21.8959	11.0529	-1.21351	6.56369e-71	1.24779e-69	1.0919e-20	1.37631e-19
ENSG00000146938.16	NLGN4X	protein_coding	16.3269	38.5179	1.00361	6.66013e-71	1.26465e-69	4.5779e-14	4.50165e-13
ENSG00000118640.11	VAMP8	protein_coding	267.942	85.0105	-1.87849	1.11413e-70	2.11307e-69	8.08798e-35	1.52153e-33
ENSG00000107554.17	DNMBP	protein_coding	5.07327	14.1499	1.24723	1.76825e-70	3.34978e-69	1.74265e-21	2.24183e-20
ENSG00000158195.11	WASF2	protein_coding	59.7761	41.3378	-0.760757	1.95131e-70	3.69226e-69	2.2613e-05	0.00012407
ENSG00000132640.15	BTBD3	protein_coding	62.6884	27.7768	-1.40107	2.13309e-70	4.03152e-69	2.23141e-25	3.25108e-24
ENSG00000176393.11	RNPEP	protein_coding	34.7196	79.4593	0.965572	3.53843e-70	6.67981e-69	1.63763e-12	1.48364e-11
ENSG00000139211.6	AMIGO2	protein_coding	7.73486	0.535402	-4.04529	3.58995e-70	6.76921e-69	4.43503e-52	1.19606e-50
ENSG00000237515.9	SHISA9	protein_coding	9.05782	36.8998	1.78781	7.9831e-70	1.50355e-68	6.07388e-33	1.08601e-31
ENSG00000108055.10	SMC3	protein_coding	98.3107	59.5892	-0.950443	9.23171e-70	1.7367e-68	5.16326e-12	4.56815e-11
ENSG00000168291.13	PDHB	protein_coding	246.621	129.925	-1.15223	1.0004e-69	1.87981e-68	1.53552e-18	1.79994e-17
ENSG00000095380.11	NANS	protein_coding	91.0277	51.758	-1.04059	1.05708e-69	1.98401e-68	4.75056e-15	4.83848e-14
ENSG00000183569.18	SERHL2	protein_coding	99.9244	1.27738	-6.48267	1.18463e-69	2.22085e-68	3.92798e-58	1.16796e-56
ENSG00000096696.14	DSP	protein_coding	40.1639	117.272	1.31395	1.3922e-69	2.60696e-68	6.021e-23	8.20058e-22
ENSG00000139292.13	LGR5	protein_coding	6.06335	0.0796687	-6.39552	1.80442e-69	3.37496e-68	7.85478e-58	2.32281e-56
ENSG00000006327.14	TNFRSF12A	protein_coding	162.621	28.8405	-2.71	2.16006e-69	4.03551e-68	1.11606e-43	2.59589e-42
ENSG00000151151.6	IPMK	protein_coding	12.9826	3.55445	-2.08789	2.28892e-69	4.27133e-68	3.73957e-37	7.43107e-36
ENSG00000165280.16	VCP	protein_coding	525.962	267.188	-1.19577	2.78352e-69	5.18833e-68	6.18361e-20	7.60537e-19
ENSG00000143375.15	CGN	protein_coding	3.4823	29.6696	2.84948	4.0783e-69	7.59302e-68	1.28018e-44	3.03855e-43
ENSG00000136717.15	BIN1	protein_coding	15.073	40.0545	1.17719	4.88401e-69	9.08269e-68	4.07429e-19	4.85654e-18
ENSG00000157227.13	MMP14	protein_coding	201.316	72.7566	-1.69071	5.70364e-69	1.05948e-67	6.96394e-31	1.18387e-29
ENSG00000003096.14	KLHL13	protein_coding	2.68696	12.6741	2.00292	6.66475e-69	1.2366e-67	9.01128e-36	1.73339e-34
ENSG00000006453.14	BAIAP2L1	protein_coding	8.31002	32.4475	1.73172	9.4799e-69	1.75692e-67	1.66968e-31	2.88069e-30
ENSG00000125844.16	RRBP1	protein_coding	229.421	59.5171	-2.16584	1.39796e-68	2.58789e-67	9.68231e-38	1.9649e-36
ENSG00000198142.5	SOWAHC	protein_coding	21.3776	8.82119	-1.50627	1.41525e-68	2.61691e-67	3.99437e-27	6.18784e-26
ENSG00000126088.14	UROD	protein_coding	191.604	82.2339	-1.44554	1.44658e-68	2.67181e-67	8.49299e-26	1.26036e-24
ENSG00000150347.16	ARID5B	protein_coding	0.307516	6.14315	4.06769	1.59222e-68	2.93747e-67	5.90659e-51	1.55671e-49
ENSG00000106018.14	VIPR2	protein_coding	10.7438	0.0546997	-7.82399	1.88388e-68	3.47159e-67	5.33822e-59	1.61389e-57
ENSG00000165349.12	SLC7A3	protein_coding	71.3163	35.3998	-1.23703	2.03622e-68	3.74808e-67	1.28572e-20	1.61812e-19
ENSG00000140832.10	MARVELD3	protein_coding	0.27127	12.1753	5.2502	2.324e-68	4.27296e-67	1.48387e-54	4.13219e-53
ENSG00000134574.12	DDB2	protein_coding	10.7965	48.9231	1.93838	2.67952e-68	4.92104e-67	1.46288e-34	2.72049e-33
ENSG00000054598.9	FOXC1	protein_coding	5.79349	34.8164	2.34129	3.26901e-68	5.99688e-67	1.68239e-39	3.58446e-38
ENSG00000196584.3	XRCC2	protein_coding	5.21974	14.0866	1.20408	3.53741e-68	6.48193e-67	1.28706e-19	1.56755e-18
ENSG00000138675.16	FGF5	protein_coding	0.109233	14.0079	6.76123	3.64614e-68	6.67364e-67	2.45195e-57	7.18545e-56
ENSG00000197705.10	KLHL14	protein_coding	0.0464257	12.2934	7.78176	4.31517e-68	7.88929e-67	1.19556e-58	3.59443e-57
ENSG00000066382.16	MPPED2	protein_coding	1.10688	20.3469	3.95511	5.2985e-68	9.67616e-67	4.14382e-50	1.08159e-48
ENSG00000164082.15	GRM2	protein_coding	6.32344	0.342246	-4.45499	5.38431e-68	9.82183e-67	5.62888e-52	1.5155e-50
ENSG00000172667.11	ZMAT3	protein_coding	2.47825	8.18498	1.49096	6.01302e-68	1.09564e-66	1.66271e-26	2.52754e-25
ENSG00000141431.12	ASXL3	protein_coding	0.0437707	3.76682	6.382	6.82361e-68	1.24194e-66	1.67309e-56	4.84183e-55
ENSG00000106351.13	AGFG2	protein_coding	29.2605	5.14446	-2.72168	7.5428e-68	1.3713e-66	8.28974e-43	1.88757e-41
ENSG00000152952.12	PLOD2	protein_coding	30.8035	8.01537	-2.1602	8.14678e-68	1.47945e-66	2.96837e-37	5.94957e-36
ENSG00000173457.11	PPP1R14B	protein_coding	447.73	235.623	-1.15541	8.52663e-68	1.5467e-66	3.81261e-18	4.40239e-17
ENSG00000155366.17	RHOC	protein_coding	274.711	179.823	-0.83939	1.37192e-67	2.48584e-66	6.72692e-08	4.57526e-07
ENSG00000172493.21	AFF1	protein_coding	40.1945	25.9653	-0.857964	1.42813e-67	2.5848e-66	1.49637e-08	1.06458e-07
ENSG00000146966.13	DENND2A	protein_coding	5.31357	15.8719	1.34081	1.86366e-67	3.36933e-66	5.62415e-23	7.6665e-22
ENSG00000166839.17	ANKDD1A	protein_coding	13.5698	2.23839	-2.82226	2.21796e-67	4.0054e-66	2.60839e-43	6.01522e-42
ENSG00000068615.19	REEP1	protein_coding	0.187476	8.28448	5.26587	2.9382e-67	5.30019e-66	1.02398e-53	2.82246e-52
ENSG00000100266.19	PACSIN2	protein_coding	61.5988	38.3053	-0.913659	3.93471e-67	7.0899e-66	2.25857e-10	1.82065e-09
ENSG00000065361.16	ERBB3	protein_coding	2.47944	10.8205	1.89114	4.54955e-67	8.18868e-66	2.88751e-33	5.21455e-32
ENSG00000072832.15	CRMP1	protein_coding	150.442	110.87	-0.669191	6.89091e-67	1.23891e-65	0.020179	0.0751391
ENSG00000046604.13	DSG2	protein_coding	54.551	105.112	0.716028	7.73278e-67	1.38874e-65	0.000991085	0.00453375
ENSG00000155816.20	FMN2	protein_coding	12.302	0.670415	-4.39726	8.84019e-67	1.58586e-65	7.22425e-51	1.89783e-49
ENSG00000180357.9	ZNF609	protein_coding	27.4988	16.0307	-1.0063	9.93143e-67	1.77966e-65	2.24675e-13	2.1207e-12
ENSG00000149218.5	ENDOD1	protein_coding	0.75607	6.65703	2.88969	9.97621e-67	1.78571e-65	2.16729e-43	5.00512e-42
ENSG00000053438.11	NNAT	protein_coding	116.067	246.879	0.858542	1.06514e-66	1.90447e-65	1.96094e-08	1.38057e-07
ENSG00000101098.13	RIMS4	protein_coding	7.14113	1.9914	-2.07185	1.12162e-66	2.00324e-65	1.49946e-35	2.86734e-34
ENSG00000168374.11	ARF4	protein_coding	354.111	176.804	-1.22716	1.29465e-66	2.30973e-65	7.63984e-20	9.36096e-19
ENSG00000146476.11	ARMT1	protein_coding	129.199	49.7665	-1.60266	1.3192e-66	2.35096e-65	3.31329e-28	5.26334e-27
ENSG00000136158.12	SPRY2	protein_coding	68.7673	34.3204	-1.22914	1.33804e-66	2.38192e-65	6.89651e-20	8.46296e-19
ENSG00000146143.19	PRIM2	protein_coding	13.6016	46.438	1.53207	1.60528e-66	2.85452e-65	7.3556e-27	1.13085e-25
ENSG00000256463.8	SALL3	protein_coding	10.3248	1.25991	-3.24427	1.73031e-66	3.07348e-65	1.54157e-45	3.72432e-44
ENSG00000168297.16	PXK	protein_coding	5.00382	21.9758	1.8999	1.92401e-66	3.4138e-65	4.312e-33	7.74395e-32
ENSG00000183876.9	ARSI	protein_coding	3.54475	21.1923	2.333	2.14083e-66	3.79437e-65	2.23293e-38	4.6069e-37
ENSG00000108344.15	PSMD3	protein_coding	243.977	174.199	-0.714975	2.15542e-66	3.81605e-65	0.00107318	0.00489137
ENSG00000139971.15	ARMH4	protein_coding	26.1322	9.40877	-1.69388	2.33585e-66	4.131e-65	7.86301e-30	1.30394e-28
ENSG00000137073.23	UBAP2	protein_coding	89.1561	33.7849	-1.62473	3.15411e-66	5.57203e-65	1.60841e-28	2.58028e-27
ENSG00000164663.14	USP49	protein_coding	4.7766	22.9469	2.02368	3.97526e-66	7.01503e-65	1.07864e-34	2.01748e-33
ENSG00000134198.10	TSPAN2	protein_coding	0.556963	42.5222	6.01185	5.35533e-66	9.44015e-65	2.75315e-54	7.65366e-53
ENSG00000077616.11	NAALAD2	protein_coding	0.857437	6.40354	2.6606	5.67217e-66	9.98782e-65	3.78778e-41	8.31009e-40
ENSG00000171298.13	GAA	protein_coding	9.97574	27.5085	1.232	5.91892e-66	1.0411e-64	9.53866e-20	1.16524e-18
ENSG00000187955.12	COL14A1	protein_coding	0.28336	2.91703	3.09372	6.60582e-66	1.16067e-64	3.12189e-44	7.34548e-43
ENSG00000184347.15	SLIT3	protein_coding	1.88148	9.68539	2.12422	7.05185e-66	1.23769e-64	9.07881e-36	1.74431e-34
ENSG00000168918.14	INPP5D	protein_coding	0.588663	10.3897	4.26051	7.82492e-66	1.3719e-64	1.09533e-49	2.84067e-48
ENSG00000113140.11	SPARC	protein_coding	957.601	535.79	-1.06376	1.10627e-65	1.93747e-64	5.48999e-15	5.5776e-14
ENSG00000163449.11	TMEM169	protein_coding	0.56444	7.30165	3.4345	1.31581e-65	2.30195e-64	5.58313e-46	1.36715e-44
ENSG00000121957.15	GPSM2	protein_coding	28.1353	8.58456	-1.93429	1.54882e-65	2.70669e-64	3.83956e-33	6.90313e-32
ENSG00000090097.21	PCBP4	protein_coding	108.196	59.6797	-1.08403	1.66474e-65	2.90614e-64	1.4323e-15	1.4906e-14
ENSG00000003147.19	ICA1	protein_coding	2.07586	13.8887	2.50972	2.15037e-65	3.74987e-64	1.64876e-39	3.51743e-38
ENSG00000144730.19	IL17RD	protein_coding	61.9935	29.6767	-1.28959	2.31232e-65	4.02796e-64	4.55471e-21	5.79966e-20
ENSG00000048740.18	CELF2	protein_coding	73.7141	42.1172	-1.03429	2.62163e-65	4.56187e-64	5.5011e-14	5.37366e-13
ENSG00000131711.15	MAP1B	protein_coding	92.7758	43.8764	-1.30461	3.00272e-65	5.21939e-64	2.03212e-21	2.60597e-20
ENSG00000105707.14	HPN	protein_coding	1.09086	14.8796	3.53855	3.04431e-65	5.28603e-64	2.9701e-46	7.33937e-45
ENSG00000167074.15	TEF	protein_coding	1.26826	7.39318	2.30145	3.07681e-65	5.33676e-64	2.13553e-37	4.29621e-36
ENSG00000111817.19	DSE	protein_coding	5.78624	19.1851	1.4962	3.13629e-65	5.43412e-64	1.29659e-25	1.90326e-24
ENSG00000221890.5	NPTXR	protein_coding	0.813183	4.42404	2.18441	3.61322e-65	6.25379e-64	3.36233e-36	6.52959e-35
ENSG00000149926.13	TLCD3B	protein_coding	1.4937	12.5136	2.82127	3.76799e-65	6.51472e-64	6.97474e-42	1.55542e-40
ENSG00000131409.13	LRRC4B	protein_coding	2.70093	12.5939	1.98109	6.04287e-65	1.04368e-63	1.72724e-33	3.13315e-32
ENSG00000050767.17	COL23A1	protein_coding	20.0552	4.32172	-2.4347	7.16451e-65	1.23609e-63	1.61946e-38	3.36644e-37
ENSG00000197852.12	INKA2	protein_coding	0.909117	7.89927	2.87738	7.62206e-65	1.31363e-63	3.85911e-42	8.66564e-41
ENSG00000196187.12	TMEM63A	protein_coding	25.8842	8.64458	-1.80675	8.45525e-65	1.45568e-63	6.16347e-31	1.0522e-29
ENSG00000080546.13	SESN1	protein_coding	9.06827	33.0378	1.63052	1.00383e-64	1.72639e-63	5.52026e-28	8.70956e-27
ENSG00000196792.12	STRN3	protein_coding	47.7516	21.5192	-1.37255	1.85764e-64	3.19141e-63	9.91264e-23	1.33664e-21
ENSG00000161642.18	ZNF385A	protein_coding	2.70475	20.836	2.7072	2.36078e-64	4.05151e-63	1.57955e-40	3.45141e-39
ENSG00000196730.13	DAPK1	protein_coding	62.0057	27.7122	-1.38986	2.50762e-64	4.29896e-63	4.74887e-23	6.50066e-22
ENSG00000089472.16	HEPH	protein_coding	24.8511	74.4446	1.35017	2.74824e-64	4.7065e-63	3.67702e-22	4.8692e-21
ENSG00000156675.16	RAB11FIP1	protein_coding	8.239	28.0591	1.53574	2.807e-64	4.80208e-63	4.69034e-26	7.04418e-25
ENSG00000134996.12	OSTF1	protein_coding	30.0619	8.26368	-2.079	3.64231e-64	6.22451e-63	2.52508e-34	4.65848e-33
ENSG00000105737.9	GRIK5	protein_coding	2.08857	12.469	2.32449	4.13879e-64	7.06554e-63	5.24475e-37	1.0384e-35
ENSG00000166831.9	RBPMS2	protein_coding	112.482	53.8001	-1.29014	4.67643e-64	7.97498e-63	1.08766e-20	1.3731e-19
ENSG00000118412.13	CASP8AP2	protein_coding	11.2096	26.3015	0.999541	5.25015e-64	8.94398e-63	1.13344e-12	1.03437e-11
ENSG00000247596.9	TWF2	protein_coding	50.8674	29.4623	-1.01504	5.41208e-64	9.21019e-63	3.99529e-13	3.72993e-12
ENSG00000144824.21	PHLDB2	protein_coding	24.131	11.3714	-1.31046	7.3767e-64	1.25404e-62	4.15907e-21	5.31255e-20
ENSG00000143341.12	HMCN1	protein_coding	0.703441	50.3514	5.90274	1.0531e-63	1.78839e-62	3.2708e-52	8.83551e-51
ENSG00000163191.6	S100A11	protein_coding	172.502	474.391	1.22574	1.34091e-63	2.27478e-62	6.40113e-19	7.59111e-18
ENSG00000184164.15	CRELD2	protein_coding	75.7859	29.8777	-1.56805	1.92117e-63	3.25576e-62	2.54037e-26	3.8437e-25
ENSG00000092621.13	PHGDH	protein_coding	325.643	583.307	0.610377	1.99247e-63	3.37306e-62	0.392579	1
ENSG00000175287.19	PHYHD1	protein_coding	1.50264	22.4232	3.65185	2.56e-63	4.32933e-62	1.99941e-45	4.81608e-44
ENSG00000130545.16	CRB3	protein_coding	1.04912	20.6193	4.03991	2.68933e-63	4.54331e-62	5.3013e-47	1.3241e-45
ENSG00000104290.11	FZD3	protein_coding	6.27259	21.5251	1.54414	2.82438e-63	4.76651e-62	7.93673e-26	1.17997e-24
ENSG00000067082.15	KLF6	protein_coding	67.894	26.3955	-1.58498	3.28267e-63	5.53418e-62	1.46193e-26	2.2265e-25
ENSG00000143862.8	ARL8A	protein_coding	65.3584	33.6784	-1.1823	3.76961e-63	6.3485e-62	1.04443e-17	1.17998e-16
ENSG00000119866.22	BCL11A	protein_coding	11.62	0.223013	-5.96473	3.81261e-63	6.41428e-62	7.09906e-52	1.90187e-50
ENSG00000166794.5	PPIB	protein_coding	1242.66	620.982	-1.2297	4.34092e-63	7.29553e-62	7.93548e-19	9.36964e-18
ENSG00000179051.14	RCC2	protein_coding	164.56	107.006	-0.850047	4.59558e-63	7.71554e-62	8.62936e-08	5.80739e-07
ENSG00000078018.20	MAP2	protein_coding	0.764986	6.2366	2.78542	5.22996e-63	8.77153e-62	2.80301e-40	6.06758e-39
ENSG00000144677.15	CTDSPL	protein_coding	11.1845	36.5309	1.47021	5.73044e-63	9.601e-62	2.82242e-24	4.00192e-23
ENSG00000120742.11	SERP1	protein_coding	198.476	127.319	-0.868211	7.08519e-63	1.18586e-61	2.38644e-08	1.67288e-07
ENSG00000166484.20	MAPK7	protein_coding	59.5067	19.8436	-1.80603	1.14633e-62	1.91665e-61	6.1927e-30	1.02905e-28
ENSG00000167797.8	CDK2AP2	protein_coding	106.5	50.8601	-1.29128	1.67371e-62	2.79554e-61	3.05099e-20	3.78981e-19
ENSG00000170962.13	PDGFD	protein_coding	14.0776	4.14982	-1.98028	1.90402e-62	3.17696e-61	3.20786e-32	5.66083e-31
ENSG00000140650.12	PMM2	protein_coding	43.0971	20.4812	-1.29877	2.31506e-62	3.85883e-61	2.2878e-20	2.86151e-19
ENSG00000129354.12	AP1M2	protein_coding	3.66319	26.5752	2.63652	3.30244e-62	5.49899e-61	1.16548e-38	2.43521e-37
ENSG00000151414.15	NEK7	protein_coding	32.6287	7.73823	-2.29248	3.41011e-62	5.67245e-61	1.31908e-35	2.52538e-34
ENSG00000183496.6	MEX3B	protein_coding	31.8231	14.8778	-1.32104	3.46731e-62	5.76169e-61	7.92772e-21	1.00395e-19
ENSG00000010803.16	SCMH1	protein_coding	5.74842	23.3025	1.77987	3.61929e-62	6.0081e-61	2.57974e-29	4.21349e-28
ENSG00000129038.16	LOXL1	protein_coding	11.2293	40.9146	1.62737	4.17531e-62	6.92402e-61	7.40446e-27	1.13729e-25
ENSG00000177426.22	TGIF1	protein_coding	253.222	121.239	-1.28871	4.70292e-62	7.79101e-61	4.93405e-20	6.09158e-19
ENSG00000254858.10	MPV17L2	protein_coding	49.8274	22.5572	-1.36774	6.35353e-62	1.05147e-60	8.92242e-22	1.16163e-20
ENSG00000107186.16	MPDZ	protein_coding	9.46663	21.1183	0.925739	6.47316e-62	1.07018e-60	4.83346e-10	3.80743e-09
ENSG00000153993.13	SEMA3D	protein_coding	3.7932	25.0414	2.48433	8.1288e-62	1.34253e-60	3.70774e-37	7.37686e-36
ENSG00000100523.16	DDHD1	protein_coding	14.8939	5.9504	-1.54686	8.2151e-62	1.35541e-60	2.6268e-25	3.81791e-24
ENSG00000197457.10	STMN3	protein_coding	16.4898	5.7814	-1.73742	8.4764e-62	1.3971e-60	1.75608e-28	2.80609e-27
ENSG00000140859.16	KIFC3	protein_coding	36.1917	4.17404	-3.33318	9.01068e-62	1.48366e-60	7.9704e-43	1.81741e-41
ENSG00000173272.16	MZT2A	protein_coding	211.798	120.722	-1.03698	1.3805e-61	2.27076e-60	2.39063e-13	2.25519e-12
ENSG00000002834.18	LASP1	protein_coding	178.281	120.98	-0.788539	1.74822e-61	2.8727e-60	1.10905e-05	6.2367e-05
ENSG00000263823.1	AC009831.1	lncRNA	14.4241	1.33466	-3.61554	1.94574e-61	3.19404e-60	6.11073e-44	1.42745e-42
ENSG00000185046.18	ANKS1B	protein_coding	44.4805	8.69697	-2.57395	2.38456e-61	3.91044e-60	1.21001e-37	2.44944e-36
ENSG00000106976.21	DNM1	protein_coding	4.01738	22.5068	2.25922	3.56461e-61	5.83971e-60	1.12075e-34	2.09384e-33
ENSG00000148019.14	CEP78	protein_coding	21.1779	65.323	1.39035	3.99186e-61	6.53305e-60	5.5279e-22	7.26095e-21
ENSG00000109323.11	MANBA	protein_coding	6.93415	27.4403	1.75476	4.25174e-61	6.95136e-60	1.8982e-28	3.02724e-27
ENSG00000118407.15	FILIP1	protein_coding	0.116143	13.44	6.5607	4.49418e-61	7.34035e-60	3.98784e-51	1.05444e-49
ENSG00000250337.7	PURPL	lncRNA	3.81975	24.3208	2.43711	5.68134e-61	9.27e-60	3.0781e-36	5.98479e-35
ENSG00000008516.17	MMP25	protein_coding	8.73347	0.879178	-3.54943	6.79081e-61	1.10692e-59	2.91462e-43	6.69291e-42
ENSG00000182263.14	FIGN	protein_coding	3.0393	12.1445	1.76668	8.1584e-61	1.3285e-59	1.67995e-28	2.6924e-27
ENSG00000058262.10	SEC61A1	protein_coding	239.568	164.681	-0.769447	1.45034e-60	2.35935e-59	4.81361e-05	0.000254889
ENSG00000169231.13	THBS3	protein_coding	2.75399	15.713	2.27254	1.90656e-60	3.0984e-59	1.92755e-34	3.57235e-33
ENSG00000130147.16	SH3BP4	protein_coding	50.6086	31.0491	-0.934815	2.49499e-60	4.05062e-59	4.35972e-10	3.44428e-09
ENSG00000135862.6	LAMC1	protein_coding	25.4244	64.4851	1.11024	2.94149e-60	4.77074e-59	4.52298e-15	4.61537e-14
ENSG00000258947.7	TUBB3	protein_coding	607.014	319.685	-1.15303	3.38034e-60	5.47703e-59	3.83544e-16	4.09391e-15
ENSG00000181444.13	ZNF467	protein_coding	0.4464	8.65592	4.0313	4.40695e-60	7.13328e-59	1.30738e-44	3.09858e-43
ENSG00000264364.3	DYNLL2	protein_coding	30.9629	70.7918	0.962004	4.49764e-60	7.27283e-59	7.89259e-11	6.56772e-10
ENSG00000120889.13	TNFRSF10B	protein_coding	28.5488	61.5082	0.875097	5.29346e-60	8.55117e-59	3.30817e-08	2.30112e-07
ENSG00000138061.12	CYP1B1	protein_coding	2.77876	18.6239	2.50353	5.39502e-60	8.70657e-59	2.98907e-36	5.81866e-35
ENSG00000136770.11	DNAJC1	protein_coding	36.6455	19.383	-1.14595	7.54011e-60	1.21563e-58	6.34214e-16	6.7078e-15
ENSG00000109610.6	SOD3	protein_coding	1.46795	15.1469	3.09608	8.30155e-60	1.33706e-58	3.25639e-40	7.03961e-39
ENSG00000166598.15	HSP90B1	protein_coding	1497.24	928.569	-0.917252	9.73646e-60	1.56661e-58	1.88649e-09	1.42784e-08
ENSG00000166508.18	MCM7	protein_coding	141.98	289.01	0.793448	1.16468e-59	1.87214e-58	1.08082e-05	6.08851e-05
ENSG00000097007.19	ABL1	protein_coding	37.9183	83.9265	0.913565	1.9777e-59	3.17587e-58	2.60636e-09	1.94907e-08
ENSG00000136026.14	CKAP4	protein_coding	116.645	87.1681	-0.649679	2.44646e-59	3.92473e-58	0.0773921	0.254344
ENSG00000087586.17	AURKA	protein_coding	133.147	89.061	-0.809494	2.63469e-59	4.22253e-58	3.68323e-06	2.17445e-05
ENSG00000156011.17	PSD3	protein_coding	1.47358	5.64281	1.69961	2.65747e-59	4.25484e-58	8.76778e-27	1.34161e-25
ENSG00000104177.18	MYEF2	protein_coding	32.0193	71.0009	0.91731	2.95493e-59	4.72643e-58	2.19019e-09	1.65154e-08
ENSG00000204843.12	DCTN1	protein_coding	153.88	104.203	-0.790365	3.01387e-59	4.81597e-58	1.39497e-05	7.77992e-05
ENSG00000145911.6	N4BP3	protein_coding	10.849	5.84506	-1.12032	4.51074e-59	7.20077e-58	4.58102e-15	4.67166e-14
ENSG00000104321.11	TRPA1	protein_coding	6.50612	0.62077	-3.6017	4.84923e-59	7.73352e-58	3.43808e-42	7.73092e-41
ENSG00000213782.7	DDX47	protein_coding	98.9503	62.521	-0.890875	5.65844e-59	9.0152e-58	1.41148e-08	1.00639e-07
ENSG00000138073.14	PREB	protein_coding	65.0278	36.4972	-1.05853	5.97844e-59	9.51568e-58	2.08508e-13	1.96924e-12
ENSG00000279692.1	AC110285.6	TEC	39.5147	15.8051	-1.54713	7.65661e-59	1.21748e-57	3.68266e-24	5.20348e-23
ENSG00000124212.6	PTGIS	protein_coding	3.11353	21.1899	2.52503	7.8708e-59	1.25032e-57	9.65536e-36	1.85289e-34
ENSG00000125249.7	RAP2A	protein_coding	35.2246	17.9177	-1.2046	8.49954e-59	1.34888e-57	4.58764e-17	5.04951e-16
ENSG00000159166.15	LAD1	protein_coding	0.457266	7.90645	3.83597	1.07146e-58	1.69874e-57	6.91681e-43	1.58161e-41
ENSG00000139508.15	SLC46A3	protein_coding	8.20025	0.338435	-4.8812	1.11293e-58	1.76277e-57	4.7811e-46	1.17608e-44
ENSG00000138119.17	MYOF	protein_coding	8.91207	42.2702	2.00731	1.15072e-58	1.82085e-57	1.23755e-30	2.09506e-29
ENSG00000170776.22	AKAP13	protein_coding	29.1183	12.6499	-1.42864	1.34445e-58	2.12534e-57	7.05795e-22	9.21108e-21
ENSG00000166840.13	GLYATL1	protein_coding	0.882737	31.5751	4.91621	1.67151e-58	2.63978e-57	5.3743e-46	1.318e-44
ENSG00000183145.9	RIPPLY3	protein_coding	0.563818	12.987	4.25784	1.82737e-58	2.88313e-57	3.60402e-44	8.4554e-43
ENSG00000162407.9	PLPP3	protein_coding	5.96873	16.9223	1.26576	1.84176e-58	2.90301e-57	1.98588e-18	2.31117e-17
ENSG00000008086.13	CDKL5	protein_coding	4.02202	1.67431	-1.49097	2.01538e-58	3.17359e-57	5.55752e-23	7.58204e-22
ENSG00000172575.12	RASGRP1	protein_coding	4.76745	0.442811	-3.64915	2.5181e-58	3.96137e-57	7.01269e-42	1.56174e-40
ENSG00000239887.6	C1orf226	protein_coding	1.60851	8.5294	2.15991	2.80137e-58	4.40273e-57	4.09437e-32	7.19395e-31
ENSG00000054148.18	PHPT1	protein_coding	182.245	445.189	1.05529	3.535e-58	5.55037e-57	3.83454e-13	3.58192e-12
ENSG00000138069.18	RAB1A	protein_coding	230.597	171.09	-0.659065	4.21595e-58	6.61314e-57	0.0508314	0.174471
ENSG00000129116.19	PALLD	protein_coding	38.5009	123.017	1.44057	4.48592e-58	7.02982e-57	6.47777e-22	8.47434e-21
ENSG00000144655.15	CSRNP1	protein_coding	17.1111	4.75326	-2.06647	4.69676e-58	7.35312e-57	5.24075e-31	8.97507e-30
ENSG00000090520.11	DNAJB11	protein_coding	182.012	111.802	-0.930353	6.08316e-58	9.51446e-57	1.3353e-09	1.0221e-08
ENSG00000148110.16	MFSD14B	protein_coding	44.8524	26.2451	-1.00112	6.49997e-58	1.01566e-56	1.2686e-11	1.09668e-10
ENSG00000104490.18	NCALD	protein_coding	0.376273	13.8045	5.27101	7.08623e-58	1.1062e-56	2.69137e-46	6.66072e-45
ENSG00000184047.20	DIABLO	protein_coding	117.831	70.3453	-0.972023	8.15233e-58	1.2714e-56	8.68686e-11	7.21387e-10
ENSG00000196476.12	C20orf96	protein_coding	8.34941	31.4778	1.68042	8.92419e-58	1.39044e-56	7.22294e-26	1.07582e-24
ENSG00000274265.5	AC245297.3	lncRNA	19.6811	3.9303	-2.54013	9.66342e-58	1.50418e-56	3.23874e-35	6.15702e-34
ENSG00000109861.16	CTSC	protein_coding	234.773	141.616	-0.955834	1.00794e-57	1.56743e-56	2.52992e-10	2.03132e-09
ENSG00000005884.18	ITGA3	protein_coding	1.5739	12.084	2.70943	1.06286e-57	1.65124e-56	1.99849e-36	3.9044e-35
ENSG00000158615.9	PPP1R15B	protein_coding	27.9476	16.5967	-0.979196	1.07619e-57	1.67036e-56	5.67598e-11	4.76471e-10
ENSG00000159200.18	RCAN1	protein_coding	5.75769	21.2309	1.64297	1.20142e-57	1.86294e-56	3.07938e-25	4.45974e-24
ENSG00000173926.6	MARCHF3	protein_coding	15.3687	0.838969	-4.50665	1.48819e-57	2.30542e-56	3.24332e-44	7.62015e-43
ENSG00000280165.1	PCDH20	protein_coding	2.94804	0.136026	-4.63473	1.49897e-57	2.31991e-56	1.4819e-44	3.50198e-43
ENSG00000117480.16	FAAH	protein_coding	3.51585	18.6842	2.15939	1.62188e-57	2.50773e-56	1.06892e-31	1.86001e-30
ENSG00000164904.18	ALDH7A1	protein_coding	91.6384	182.073	0.759354	1.68837e-57	2.60806e-56	0.000149848	0.000754589
ENSG00000075568.17	TMEM131	protein_coding	31.3068	15.4641	-1.24349	1.78826e-57	2.75973e-56	1.20915e-17	1.36135e-16
ENSG00000095637.22	SORBS1	protein_coding	8.18317	1.76866	-2.42353	2.06583e-57	3.18507e-56	4.44963e-34	8.18117e-33
ENSG00000112118.20	MCM3	protein_coding	73.7715	167.78	0.952882	2.20884e-57	3.40232e-56	3.68306e-10	2.9268e-09
ENSG00000181026.15	AEN	protein_coding	36.3499	73.5027	0.782161	2.25562e-57	3.47108e-56	3.3066e-05	0.000178052
ENSG00000148798.11	INA	protein_coding	10.6896	29.8216	1.24325	2.61938e-57	4.02705e-56	1.38127e-17	1.54869e-16
ENSG00000112640.16	PPP2R5D	protein_coding	62.2302	45.0235	-0.696408	2.9466e-57	4.52583e-56	0.00727447	0.0291751
ENSG00000176532.4	PRR15	protein_coding	0.908112	15.3374	3.80929	3.14843e-57	4.83127e-56	1.00104e-41	2.22324e-40
ENSG00000089091.16	DZANK1	protein_coding	13.0791	4.02715	-1.91699	3.93317e-57	6.02974e-56	8.47687e-29	1.37074e-27
ENSG00000106367.15	AP1S1	protein_coding	28.4589	89.3064	1.41277	3.96878e-57	6.0786e-56	4.72496e-21	6.00703e-20
ENSG00000170190.16	SLC16A5	protein_coding	28.0053	5.10359	-2.67156	3.98314e-57	6.09485e-56	8.10085e-36	1.56196e-34
ENSG00000139880.19	CDH24	protein_coding	6.15787	24.38	1.74865	5.2417e-57	8.01309e-56	1.64937e-26	2.50962e-25
ENSG00000112335.15	SNX3	protein_coding	113.419	66.1541	-1.00426	5.39508e-57	8.2398e-56	1.46786e-11	1.26289e-10
ENSG00000134686.18	PHC2	protein_coding	43.5147	115.146	1.16949	5.73642e-57	8.7529e-56	8.65758e-16	9.10336e-15
ENSG00000169604.19	ANTXR1	protein_coding	26.8704	15.8173	-0.990674	8.1325e-57	1.23973e-55	3.81302e-11	3.22083e-10
ENSG00000164951.16	PDP1	protein_coding	19.1822	4.19261	-2.40608	8.42829e-57	1.28361e-55	1.40045e-33	2.54891e-32
ENSG00000127483.19	HP1BP3	protein_coding	80.2602	181.896	0.950514	8.83323e-57	1.34403e-55	5.70318e-10	4.47084e-09
ENSG00000189143.9	CLDN4	protein_coding	0.121193	17.4983	6.87107	9.35065e-57	1.42142e-55	6.01445e-48	1.52808e-46
ENSG00000158258.16	CLSTN2	protein_coding	2.19727	0.336976	-2.91916	1.01218e-56	1.53721e-55	3.6462e-37	7.26331e-36
ENSG00000138802.11	SEC24B	protein_coding	29.3306	17.7714	-0.948804	1.07507e-56	1.6312e-55	5.96278e-10	4.67209e-09
ENSG00000157765.13	SLC34A2	protein_coding	4.41531	0.292826	-4.1562	1.24857e-56	1.89267e-55	1.74715e-42	3.96712e-41
ENSG00000198682.13	PAPSS2	protein_coding	5.9441	1.38502	-2.31855	1.27934e-56	1.93751e-55	1.00219e-32	1.78405e-31
ENSG00000185052.12	SLC24A3	protein_coding	3.30958	0.283785	-3.7326	1.34999e-56	2.0426e-55	5.56492e-41	1.21925e-39
ENSG00000269190.6	FBXO17	protein_coding	8.48675	39.4936	1.98503	1.42953e-56	2.16093e-55	2.51311e-29	4.11294e-28
ENSG00000122705.17	CLTA	protein_coding	380.476	266.519	-0.741308	1.47066e-56	2.22104e-55	0.000508962	0.00241044
ENSG00000106948.17	AKNA	protein_coding	2.06651	12.807	2.38016	1.50081e-56	2.26446e-55	3.25181e-33	5.8594e-32
ENSG00000075461.6	CACNG4	protein_coding	0.174848	5.64704	4.74613	1.56356e-56	2.35696e-55	4.67603e-44	1.09388e-42
ENSG00000178573.7	MAF	protein_coding	0.959889	11.6278	3.36538	1.59556e-56	2.40297e-55	2.21065e-39	4.66709e-38
ENSG00000154277.13	UCHL1	protein_coding	907.664	1929.96	0.860265	2.25105e-56	3.38701e-55	2.87213e-07	1.84889e-06
ENSG00000204178.11	MACO1	protein_coding	39.6372	20.057	-1.20797	2.26515e-56	3.40507e-55	1.58447e-16	1.70696e-15
ENSG00000198807.13	PAX9	protein_coding	0.108832	6.37256	5.5784	2.35776e-56	3.54101e-55	1.1275e-45	2.73208e-44
ENSG00000158156.9	XKR8	protein_coding	34.3311	16.2431	-1.30321	4.08726e-56	6.13279e-55	1.57062e-18	1.83578e-17
ENSG00000147231.14	RADX	protein_coding	1.99785	13.5002	2.50927	6.04058e-56	9.05529e-55	6.61583e-34	1.20819e-32
ENSG00000178764.8	ZHX2	protein_coding	23.5501	10.7351	-1.35783	6.11394e-56	9.15682e-55	1.39443e-19	1.69704e-18
ENSG00000137193.14	PIM1	protein_coding	48.9257	21.2784	-1.42796	6.67198e-56	9.98337e-55	6.57479e-21	8.33269e-20
ENSG00000141034.10	GID4	protein_coding	20.5863	8.27084	-1.53654	6.81634e-56	1.019e-54	8.21834e-23	1.1128e-21
ENSG00000118418.14	HMGN3	protein_coding	151.868	432.894	1.27614	6.87467e-56	1.02677e-54	7.00839e-18	7.97905e-17
ENSG00000141052.18	MYOCD	protein_coding	9.91588	1.22245	-3.22493	7.93034e-56	1.18336e-54	3.05891e-38	6.27831e-37
ENSG00000236384.7	LINC00479	lncRNA	34.6343	0.996402	-5.32282	8.43014e-56	1.25678e-54	9.34928e-45	2.22886e-43
ENSG00000132424.16	PNISR	protein_coding	41.564	96.0442	0.97685	9.85109e-56	1.46727e-54	1.45329e-10	1.19222e-09
ENSG00000130702.15	LAMA5	protein_coding	20.3267	79.953	1.74102	1.04166e-55	1.55007e-54	8.63949e-26	1.28093e-24
ENSG00000139668.9	WDFY2	protein_coding	4.49945	15.4437	1.53875	1.08187e-55	1.60845e-54	8.91012e-23	1.20446e-21
ENSG00000189171.14	S100A13	protein_coding	265.742	103.573	-1.58053	1.16652e-55	1.7327e-54	1.95994e-23	2.70345e-22
ENSG00000148408.13	CACNA1B	protein_coding	2.0382	0.278788	-3.07926	1.2004e-55	1.78139e-54	2.20478e-37	4.42455e-36
ENSG00000146247.14	PHIP	protein_coding	16.9093	37.8163	0.929468	1.30281e-55	1.93161e-54	3.05497e-09	2.2772e-08
ENSG00000166716.10	ZNF592	protein_coding	23.4829	10.7946	-1.34754	1.50621e-55	2.23111e-54	2.99856e-19	3.5954e-18
ENSG00000185651.15	UBE2L3	protein_coding	106.095	74.9547	-0.725231	1.50757e-55	2.23111e-54	0.00124586	0.00562162
ENSG00000176076.7	KCNE5	protein_coding	1.00186	17.7907	3.87997	1.59185e-55	2.3537e-54	9.20625e-41	2.01433e-39
ENSG00000277117.5	FP565260.3	protein_coding	8.14693	0.434851	-4.44221	1.81082e-55	2.67504e-54	1.86447e-42	4.22761e-41
ENSG00000280798.1	LINC00294	lncRNA	13.1509	4.11982	-1.89612	2.20007e-55	3.24711e-54	1.09646e-27	1.70836e-26
ENSG00000146021.15	KLHL3	protein_coding	0.244429	3.65751	3.65821	2.36208e-55	3.48305e-54	8.77775e-40	1.87756e-38
ENSG00000068878.15	PSME4	protein_coding	65.7205	41.4919	-0.890707	2.41503e-55	3.5579e-54	4.02492e-08	2.78536e-07
ENSG00000133639.6	BTG1	protein_coding	14.5275	39.8188	1.2213	2.78107e-55	4.09344e-54	1.65075e-16	1.776e-15
ENSG00000121210.16	TMEM131L	protein_coding	2.16799	7.52512	1.56507	3.44473e-55	5.06569e-54	5.23129e-23	7.14297e-22
ENSG00000106392.11	C1GALT1	protein_coding	63.6024	23.0673	-1.687	4.50325e-55	6.61631e-54	8.20273e-25	1.17435e-23
ENSG00000198931.11	APRT	protein_coding	214.213	135.346	-0.891102	5.91949e-55	8.68924e-54	4.34113e-08	2.99956e-07
ENSG00000088756.13	ARHGAP28	protein_coding	28.9613	14.384	-1.23364	7.35933e-55	1.0793e-53	1.09849e-16	1.19052e-15
ENSG00000240694.9	PNMA2	protein_coding	1.51933	10.3068	2.52185	7.43835e-55	1.08991e-53	2.37583e-33	4.29527e-32
ENSG00000122335.17	SERAC1	protein_coding	16.0219	6.1257	-1.60697	7.70511e-55	1.12798e-53	1.61734e-23	2.24423e-22
ENSG00000164237.9	CMBL	protein_coding	3.76482	22.6722	2.3717	9.73301e-55	1.42356e-53	4.19324e-32	7.3597e-31
ENSG00000099341.11	PSMD8	protein_coding	288.539	217.585	-0.635282	1.0059e-54	1.46992e-53	0.166289	0.498072
ENSG00000087074.8	PPP1R15A	protein_coding	83.9032	34.1325	-1.52162	1.08991e-54	1.59125e-53	4.43562e-22	5.85466e-21
ENSG00000164347.18	GFM2	protein_coding	37.9006	19.5399	-1.18286	1.26012e-54	1.8381e-53	1.79403e-15	1.85872e-14
ENSG00000112130.17	RNF8	protein_coding	58.4409	28.2066	-1.27469	1.26429e-54	1.84252e-53	1.74866e-17	1.94983e-16
ENSG00000176148.16	TCP11L1	protein_coding	24.8888	9.24203	-1.65602	1.29899e-54	1.8914e-53	3.92427e-24	5.53523e-23
ENSG00000064393.16	HIPK2	protein_coding	19.647	12.1864	-0.916493	1.32344e-54	1.92528e-53	9.20148e-09	6.64529e-08
ENSG00000164164.17	OTUD4	protein_coding	27.9787	17.8789	-0.873213	1.37096e-54	1.99261e-53	1.53362e-07	1.01336e-06
ENSG00000265354.4	TIMM23	protein_coding	175.419	100.07	-1.03579	1.51135e-54	2.1947e-53	6.3961e-12	5.63128e-11
ENSG00000108679.13	LGALS3BP	protein_coding	17.1638	5.58659	-1.84222	1.85409e-54	2.69e-53	1.35746e-26	2.07323e-25
ENSG00000127863.15	TNFRSF19	protein_coding	0.938651	5.91356	2.41388	1.92928e-54	2.79659e-53	2.85401e-32	5.04188e-31
ENSG00000142149.9	HUNK	protein_coding	1.99893	13.5078	2.5094	2.27841e-54	3.29973e-53	5.72703e-33	1.02512e-31
ENSG00000176769.9	TCERG1L	protein_coding	6.20894	1.63369	-2.15865	2.57458e-54	3.72534e-53	5.64723e-30	9.40336e-29
ENSG00000095209.12	TMEM38B	protein_coding	7.31206	43.9312	2.34353	2.94793e-54	4.26177e-53	1.37666e-31	2.38527e-30
ENSG00000141384.13	TAF4B	protein_coding	9.22452	2.32703	-2.20697	3.52531e-54	5.09194e-53	2.3624e-30	3.97035e-29
ENSG00000183696.14	UPP1	protein_coding	47.5283	16.5088	-1.74389	3.67023e-54	5.29655e-53	3.46935e-25	5.02005e-24
ENSG00000160072.20	ATAD3B	protein_coding	82.0311	43.8542	-1.13129	4.15927e-54	5.99695e-53	3.66701e-14	3.62128e-13
ENSG00000196743.9	GM2A	protein_coding	26.9833	13.6938	-1.20359	4.17781e-54	6.01834e-53	8.30011e-16	8.73313e-15
ENSG00000070961.15	ATP2B1	protein_coding	71.208	35.1504	-1.24115	4.40679e-54	6.34257e-53	1.24931e-16	1.35307e-15
ENSG00000122863.6	CHST3	protein_coding	2.40828	7.36578	1.37185	4.73566e-54	6.80986e-53	3.22148e-19	3.85983e-18
ENSG00000135245.10	HILPDA	protein_coding	11.2751	39.4135	1.56786	4.91417e-54	7.06031e-53	1.41285e-22	1.89881e-21
ENSG00000101331.17	CCM2L	protein_coding	0.557641	8.99414	3.76304	6.5643e-54	9.42276e-53	3.58311e-39	7.52546e-38
ENSG00000145626.12	UGT3A1	protein_coding	1.7116	14.4486	2.84789	8.26761e-54	1.18573e-52	6.69638e-35	1.26267e-33
ENSG00000175183.10	CSRP2	protein_coding	47.0656	142.607	1.36097	9.86803e-54	1.41401e-52	6.27517e-19	7.44718e-18
ENSG00000198369.10	SPRED2	protein_coding	45.9132	26.7405	-1.00856	1.05642e-53	1.51243e-52	4.94288e-11	4.16006e-10
ENSG00000140350.15	ANP32A	protein_coding	709.795	560.064	-0.569332	1.08465e-53	1.55148e-52	1	1
ENSG00000173153.16	ESRRA	protein_coding	31.7041	12.4059	-1.577	1.1501e-53	1.64365e-52	1.42068e-22	1.90775e-21
ENSG00000070495.15	JMJD6	protein_coding	27.9902	10.968	-1.57422	1.27076e-53	1.81449e-52	1.62786e-22	2.17517e-21
ENSG00000164946.19	FREM1	protein_coding	100.293	6.16863	-4.222	1.44035e-53	2.05484e-52	2.06095e-40	4.47919e-39
ENSG00000165732.13	DDX21	protein_coding	101.196	75.2651	-0.657092	1.47817e-53	2.10695e-52	0.0706635	0.234175
ENSG00000147145.12	LPAR4	protein_coding	2.72021	25.6607	2.98427	1.50587e-53	2.14454e-52	1.73064e-35	3.30552e-34
ENSG00000286468.1	AC010251.1	lncRNA	9.35985	0.173463	-6.00244	1.6781e-53	2.38773e-52	4.60967e-44	1.07991e-42
ENSG00000138696.11	BMPR1B	protein_coding	1.63743	12.6717	2.72821	1.73923e-53	2.47254e-52	6.15779e-34	1.12581e-32
ENSG00000163704.12	PRRT3	protein_coding	2.64919	14.085	2.1755	1.89693e-53	2.69437e-52	1.15364e-29	1.90533e-28
ENSG00000159348.13	CYB5R1	protein_coding	49.05	17.0948	-1.74462	2.01246e-53	2.85597e-52	7.2204e-25	1.03554e-23
ENSG00000076356.7	PLXNA2	protein_coding	124.138	6.03882	-4.55521	2.2067e-53	3.12889e-52	3.61878e-41	7.96083e-40
ENSG00000113532.13	ST8SIA4	protein_coding	36.9015	0.218349	-7.59748	2.3613e-53	3.34517e-52	7.60086e-46	1.85564e-44
ENSG00000116044.16	NFE2L2	protein_coding	92.3488	52.1627	-1.05064	2.41485e-53	3.41805e-52	4.73816e-12	4.2012e-11
ENSG00000135424.18	ITGA7	protein_coding	10.145	43.2817	1.85326	2.70582e-53	3.82657e-52	3.54466e-26	5.34432e-25
ENSG00000166681.14	BEX3	protein_coding	1084.13	676.529	-0.907739	3.58551e-53	5.06622e-52	2.63868e-08	1.84571e-07
ENSG00000139174.12	PRICKLE1	protein_coding	11.5021	4.58084	-1.55065	4.0876e-53	5.77063e-52	6.35391e-22	8.32573e-21
ENSG00000008405.12	CRY1	protein_coding	32.2022	16.927	-1.15357	4.6224e-53	6.51995e-52	1.96035e-14	1.95493e-13
ENSG00000124496.12	TRERF1	protein_coding	1.03117	4.16991	1.78047	5.02694e-53	7.0844e-52	3.78473e-25	5.47151e-24
ENSG00000137575.12	SDCBP	protein_coding	202.488	119.085	-0.989865	5.24082e-53	7.37942e-52	1.6592e-10	1.35499e-09
ENSG00000054690.14	PLEKHH1	protein_coding	3.18675	21.1187	2.49116	5.47911e-53	7.70826e-52	5.11774e-32	8.96295e-31
ENSG00000100625.9	SIX4	protein_coding	3.30764	14.0401	1.85101	6.12748e-53	8.61296e-52	5.87877e-26	8.79648e-25
ENSG00000249790.3	AC092490.1	lncRNA	76.299	50.2429	-0.830694	6.91574e-53	9.71255e-52	3.45703e-06	2.04686e-05
ENSG00000107290.14	SETX	protein_coding	22.6813	16.145	-0.718183	7.14555e-53	1.00266e-51	0.00297023	0.0127033
ENSG00000130768.15	SMPDL3B	protein_coding	4.29501	17.7576	1.82235	7.86195e-53	1.10223e-51	1.41947e-25	2.07989e-24
ENSG00000178982.10	EIF3K	protein_coding	337.466	244.921	-0.691895	8.22078e-53	1.15155e-51	0.0130281	0.0502045
ENSG00000003249.14	DBNDD1	protein_coding	6.74708	34.0617	2.09279	8.85639e-53	1.23951e-51	1.69956e-28	2.72115e-27
ENSG00000140307.11	GTF2A2	protein_coding	368.265	191.941	-1.16447	1.00991e-52	1.41222e-51	1.34148e-14	1.34272e-13
ENSG00000175215.11	CTDSP2	protein_coding	88.3285	49.8315	-1.05362	1.11363e-52	1.55592e-51	5.45883e-12	4.82702e-11
ENSG00000167114.13	SLC27A4	protein_coding	26.2119	15.2035	-1.01285	1.38512e-52	1.93358e-51	5.84328e-11	4.90262e-10
ENSG00000148248.14	SURF4	protein_coding	257.643	171.106	-0.818887	1.4561e-52	2.03091e-51	7.64335e-06	4.36936e-05
ENSG00000284606.1	AC105233.4	lncRNA	5.88527	0.302793	-4.44432	1.71244e-52	2.3864e-51	3.28957e-40	7.10188e-39
ENSG00000155592.16	ZKSCAN2	protein_coding	11.1214	6.08152	-1.09686	1.81386e-52	2.52556e-51	5.2965e-13	4.91645e-12
ENSG00000105559.12	PLEKHA4	protein_coding	0.497109	5.86521	3.31636	2.38675e-52	3.32039e-51	2.64344e-36	5.1582e-35
ENSG00000108828.16	VAT1	protein_coding	263.599	154.71	-0.997677	2.98247e-52	4.14559e-51	1.87122e-10	1.52048e-09
ENSG00000108561.8	C1QBP	protein_coding	334.581	237.036	-0.725721	4.48856e-52	6.23368e-51	0.00213949	0.00933227
ENSG00000012660.14	ELOVL5	protein_coding	162.509	98.5499	-0.94684	4.49513e-52	6.23747e-51	3.22027e-09	2.39602e-08
ENSG00000143126.8	CELSR2	protein_coding	2.59806	7.44287	1.27968	4.61347e-52	6.39622e-51	7.8946e-17	8.59616e-16
ENSG00000033170.17	FUT8	protein_coding	19.696	10.001	-1.20187	5.07331e-52	7.02774e-51	3.41661e-15	3.4996e-14
ENSG00000142765.18	SYTL1	protein_coding	1.01299	15.0143	3.6026	5.12701e-52	7.09608e-51	3.10492e-37	6.2003e-36
ENSG00000106803.10	SEC61B	protein_coding	468.416	289.952	-0.919123	5.20384e-52	7.19628e-51	1.86752e-08	1.31651e-07
ENSG00000176749.9	CDK5R1	protein_coding	8.39127	2.06594	-2.23219	5.34378e-52	7.38351e-51	2.16939e-29	3.55758e-28
ENSG00000159399.10	HK2	protein_coding	19.2126	10.5311	-1.09545	6.0899e-52	8.40728e-51	8.06985e-13	7.43131e-12
ENSG00000138071.14	ACTR2	protein_coding	267.088	181.164	-0.787463	6.83406e-52	9.42659e-51	5.83479e-05	0.000306265
ENSG00000177565.18	TBL1XR1	protein_coding	84.7769	27.156	-1.8631	7.1847e-52	9.90183e-51	1.27584e-25	1.8745e-24
ENSG00000103723.16	AP3B2	protein_coding	7.26673	1.07843	-2.96367	1.11279e-51	1.53233e-50	3.67547e-34	6.76544e-33
ENSG00000102383.14	ZDHHC15	protein_coding	0.404604	3.67644	2.94138	1.1396e-51	1.56792e-50	4.93279e-34	9.05925e-33
ENSG00000204592.9	HLA-E	protein_coding	23.4083	10.7765	-1.34263	1.16818e-51	1.60587e-50	6.8868e-18	7.84611e-17
ENSG00000134982.17	APC	protein_coding	28.7321	10.4369	-1.68319	1.17246e-51	1.6104e-50	2.84883e-23	3.91624e-22
ENSG00000138413.14	IDH1	protein_coding	631.218	317.674	-1.21507	1.21491e-51	1.66729e-50	2.20431e-15	2.27798e-14
ENSG00000162769.13	FLVCR1	protein_coding	49.9979	16.7418	-1.80057	1.2388e-51	1.69864e-50	9.04251e-25	1.2923e-23
ENSG00000275700.5	AATF	protein_coding	90.2716	56.7919	-0.895968	1.24573e-51	1.7067e-50	8.51275e-08	5.73463e-07
ENSG00000165215.6	CLDN3	protein_coding	4.34276	25.7218	2.3251	1.29014e-51	1.76605e-50	5.896e-30	9.80754e-29
ENSG00000172115.9	CYCS	protein_coding	205.021	118.697	-1.01578	1.40658e-51	1.92382e-50	7.63432e-11	6.35606e-10
ENSG00000110881.12	ASIC1	protein_coding	0.517319	11.4425	4.28076	1.62525e-51	2.22104e-50	4.85819e-39	1.01771e-37
ENSG00000178980.15	SELENOW	protein_coding	421.516	310.476	-0.669985	1.86306e-51	2.54388e-50	0.0409177	0.143477
ENSG00000185624.15	P4HB	protein_coding	680.19	518.713	-0.62011	2.30213e-51	3.14076e-50	0.317697	0.866569
ENSG00000198794.12	SCAMP5	protein_coding	10.7798	34.1178	1.42646	2.40386e-51	3.27679e-50	2.81188e-19	3.38155e-18
ENSG00000169093.16	ASMTL	protein_coding	20.2177	57.5214	1.27711	2.6037e-51	3.54623e-50	1.5645e-16	1.68657e-15
ENSG00000150540.14	HNMT	protein_coding	0.792018	38.4143	5.32775	2.83818e-51	3.86235e-50	3.68393e-41	8.09319e-40
ENSG00000169570.10	DTWD2	protein_coding	10.342	1.75709	-2.79598	3.17685e-51	4.31962e-50	6.1389e-33	1.09642e-31
ENSG00000106066.15	CPVL	protein_coding	23.6479	61.6374	1.14703	3.37574e-51	4.5862e-50	8.24952e-14	7.9911e-13
ENSG00000143384.13	MCL1	protein_coding	167.224	129.547	-0.597864	3.48212e-51	4.72677e-50	0.63705	1
ENSG00000103942.13	HOMER2	protein_coding	30.8495	9.63447	-1.89616	3.66677e-51	4.97327e-50	1.17493e-25	1.73094e-24
ENSG00000141522.12	ARHGDIA	protein_coding	344.154	231.234	-0.802702	3.77194e-51	5.11164e-50	2.72188e-05	0.00014794
ENSG00000130224.15	LRCH2	protein_coding	1.61466	7.4058	1.95491	4.71726e-51	6.38738e-50	3.11791e-26	4.70877e-25
ENSG00000180592.17	SKIDA1	protein_coding	8.80232	21.0555	1.02362	4.92322e-51	6.66071e-50	6.35363e-11	5.31981e-10
ENSG00000115085.14	ZAP70	protein_coding	23.4671	0.415897	-6.00506	5.1767e-51	6.99782e-50	4.94589e-42	1.10601e-40
ENSG00000164483.17	SAMD3	protein_coding	51.808	3.30712	-4.18596	5.47432e-51	7.39398e-50	2.17725e-38	4.50288e-37
ENSG00000111664.11	GNB3	protein_coding	1.41161	14.7016	3.16047	5.5547e-51	7.4963e-50	1.1224e-34	2.0945e-33
ENSG00000109046.15	WSB1	protein_coding	157.406	109.27	-0.754721	6.29049e-51	8.48224e-50	0.000454207	0.00216375
ENSG00000119630.14	PGF	protein_coding	0.736339	11.428	3.69481	6.81326e-51	9.17952e-50	8.91061e-37	1.75563e-35
ENSG00000164983.7	TMEM65	protein_coding	6.21312	2.74751	-1.397	7.77026e-51	1.04602e-49	1.39248e-18	1.63463e-17
ENSG00000167645.17	YIF1B	protein_coding	113.521	69.8154	-0.928551	7.91569e-51	1.06472e-49	1.51647e-08	1.07746e-07
ENSG00000126778.12	SIX1	protein_coding	0.0195153	44.8432	10.9001	7.97765e-51	1.07216e-49	8.66433e-46	2.10893e-44
ENSG00000170027.7	YWHAG	protein_coding	180.296	141.551	-0.578034	8.98742e-51	1.20687e-49	1	1
ENSG00000234127.9	TRIM26	protein_coding	29.1756	14.4126	-1.24387	1.16122e-50	1.55805e-49	1.18458e-15	1.23676e-14
ENSG00000168234.13	TTC39C	protein_coding	1.49036	8.77513	2.31248	1.2117e-50	1.62444e-49	2.81009e-29	4.58511e-28
ENSG00000104765.16	BNIP3L	protein_coding	20.5559	57.8059	1.25565	1.26993e-50	1.7011e-49	6.4301e-16	6.7964e-15
ENSG00000155849.15	ELMO1	protein_coding	32.2951	9.90179	-1.92152	1.39689e-50	1.86961e-49	1.19942e-25	1.76542e-24
ENSG00000231609.7	AC007098.1	lncRNA	0.156008	44.8025	8.24673	1.8664e-50	2.49596e-49	6.67661e-44	1.55516e-42
ENSG00000140543.15	DET1	protein_coding	0.44192	7.31258	3.89136	2.20473e-50	2.94599e-49	4.56708e-37	9.05331e-36
ENSG00000018408.15	WWTR1	protein_coding	14.6989	6.72688	-1.35813	2.38447e-50	3.18354e-49	9.76701e-18	1.10423e-16
ENSG00000137393.10	RNF144B	protein_coding	0.156204	4.09316	4.43809	2.73432e-50	3.64764e-49	1.59599e-38	3.32191e-37
ENSG00000101680.15	LAMA1	protein_coding	25.9356	66.7486	1.13167	2.75172e-50	3.66783e-49	3.12264e-13	2.9338e-12
ENSG00000151726.14	ACSL1	protein_coding	6.53388	1.11648	-2.77245	2.82181e-50	3.75816e-49	3.31914e-32	5.85084e-31
ENSG00000105364.14	MRPL4	protein_coding	91.8618	61.9128	-0.797821	3.05402e-50	4.0641e-49	4.24711e-05	0.000225997
ENSG00000113391.19	FAM172A	protein_coding	3.74516	15.389	1.79454	3.48143e-50	4.62907e-49	4.8875e-24	6.87596e-23
ENSG00000138449.11	SLC40A1	protein_coding	10.4007	40.1294	1.70585	3.55646e-50	4.72497e-49	6.11566e-23	8.32252e-22
ENSG00000163931.16	TKT	protein_coding	632.844	519.579	-0.514559	3.99259e-50	5.30006e-49	1	1
ENSG00000198909.8	MAP3K3	protein_coding	26.4972	14.7021	-1.07553	4.56575e-50	6.05596e-49	5.91307e-12	5.21449e-11
ENSG00000145864.14	GABRB2	protein_coding	6.12445	0.194399	-5.19942	4.66987e-50	6.189e-49	5.75384e-40	1.234e-38
ENSG00000196504.19	PRPF40A	protein_coding	139.759	86.0761	-0.925311	4.70109e-50	6.2253e-49	2.38529e-08	1.67279e-07
ENSG00000072195.15	SPEG	protein_coding	5.65698	37.6725	2.48098	4.78591e-50	6.33246e-49	3.25324e-30	5.43937e-29
ENSG00000110492.15	MDK	protein_coding	813.621	1549	0.697455	5.19261e-50	6.86499e-49	0.0113761	0.0442584
ENSG00000100207.19	TCF20	protein_coding	34.1131	22.6432	-0.8214	5.63135e-50	7.43898e-49	1.11365e-05	6.26042e-05
ENSG00000189067.13	LITAF	protein_coding	22.071	46.3064	0.838666	6.19698e-50	8.17951e-49	4.06213e-06	2.38772e-05
ENSG00000130226.17	DPP6	protein_coding	0.284958	7.20886	4.68722	6.8726e-50	9.0639e-49	8.41965e-39	1.76151e-37
ENSG00000073111.14	MCM2	protein_coding	59.011	121.127	0.80526	7.87679e-50	1.03798e-48	2.99411e-05	0.000161815
ENSG00000165152.9	PGAP4	protein_coding	1.8745	7.49449	1.75305	7.9225e-50	1.04316e-48	2.33962e-23	3.22169e-22
ENSG00000105976.15	MET	protein_coding	0.278215	2.89001	3.17673	8.06063e-50	1.06049e-48	5.67148e-34	1.03924e-32
ENSG00000104371.5	DKK4	protein_coding	49.8918	0.245923	-7.8503	8.09554e-50	1.06422e-48	4.8584e-43	1.1125e-41
ENSG00000188322.7	SBK1	protein_coding	11.7553	38.4166	1.46411	8.58743e-50	1.12797e-48	2.04006e-19	2.46799e-18
ENSG00000143333.7	RGS16	protein_coding	13.1305	3.72953	-2.03075	9.09949e-50	1.19426e-48	2.31939e-26	3.51919e-25
ENSG00000105767.3	CADM4	protein_coding	11.8232	32.3456	1.21669	1.06394e-49	1.39524e-48	7.20434e-15	7.28284e-14
ENSG00000004948.16	CALCR	protein_coding	16.7481	0.0448963	-8.84818	1.20516e-49	1.57916e-48	1.25976e-43	2.92593e-42
ENSG00000140873.16	ADAMTS18	protein_coding	3.28814	0.302229	-3.67687	1.39806e-49	1.83044e-48	8.84419e-36	1.70327e-34
ENSG00000105270.15	CLIP3	protein_coding	10.195	35.5094	1.56384	1.46123e-49	1.9116e-48	9.86941e-21	1.2479e-19
ENSG00000105379.10	ETFB	protein_coding	73.664	32.7376	-1.38865	1.47243e-49	1.92471e-48	5.33372e-18	6.11964e-17
ENSG00000160783.19	PMF1	protein_coding	121.804	86.121	-0.727871	1.57754e-49	2.06045e-48	0.00247032	0.0106863
ENSG00000136160.17	EDNRB	protein_coding	0.143962	14.2353	6.37344	1.81483e-49	2.36847e-48	2.99772e-41	6.6125e-40
ENSG00000204860.5	FAM201A	lncRNA	0.571173	8.11623	3.6162	1.92504e-49	2.51028e-48	1.79166e-35	3.41805e-34
ENSG00000180318.4	ALX1	protein_coding	1.60734	18.9662	3.28894	1.97123e-49	2.56845e-48	3.34088e-34	6.15656e-33
ENSG00000126432.14	PRDX5	protein_coding	464.273	279.737	-0.957904	2.0606e-49	2.68275e-48	4.75329e-09	3.50134e-08
ENSG00000179218.14	CALR	protein_coding	1121.89	863.096	-0.606911	2.92265e-49	3.80202e-48	0.498786	1
ENSG00000097096.9	SYDE2	protein_coding	3.44738	14.158	1.8098	4.19247e-49	5.44954e-48	1.08129e-23	1.50814e-22
ENSG00000152256.14	PDK1	protein_coding	14.4976	4.80735	-1.81437	4.52615e-49	5.87856e-48	1.00089e-23	1.40081e-22
ENSG00000139370.12	SLC15A4	protein_coding	25.2125	13.3249	-1.14873	5.99952e-49	7.78595e-48	2.71696e-13	2.55413e-12
ENSG00000244694.7	PTCHD4	protein_coding	0.231516	4.65172	4.04282	6.3704e-49	8.26066e-48	1.88382e-36	3.68923e-35
ENSG00000238227.8	TMEM250	protein_coding	49.5281	32.1632	-0.850868	6.78561e-49	8.79205e-48	2.52692e-06	1.51343e-05
ENSG00000075785.14	RAB7A	protein_coding	210.38	165.371	-0.575239	7.45062e-49	9.646e-48	1	1
ENSG00000170412.18	GPRC5C	protein_coding	33.9584	99.6072	1.32167	8.07837e-49	1.04504e-47	1.39326e-16	1.50597e-15
ENSG00000141367.12	CLTC	protein_coding	260.886	177.718	-0.771147	8.38603e-49	1.08398e-47	0.000138404	0.000699125
ENSG00000106049.9	HIBADH	protein_coding	11.7891	32.6137	1.23355	9.34621e-49	1.20713e-47	5.98596e-15	6.07009e-14
ENSG00000139209.16	SLC38A4	protein_coding	0.391203	14.0476	4.93292	1.26364e-48	1.63073e-47	2.46383e-38	5.07619e-37
ENSG00000018510.16	AGPS	protein_coding	60.0024	43.4365	-0.695021	1.26461e-48	1.63073e-47	0.0141821	0.0544036
ENSG00000154734.15	ADAMTS1	protein_coding	12.5811	57.562	1.95102	1.31088e-48	1.68905e-47	5.6602e-25	8.13936e-24
ENSG00000196132.14	MYT1	protein_coding	5.03438	0.673505	-3.10354	1.38156e-48	1.77872e-47	8.04443e-33	1.4336e-31
ENSG00000117595.12	IRF6	protein_coding	0.360959	5.37954	3.65353	1.38612e-48	1.78317e-47	5.39286e-35	1.02043e-33
ENSG00000197157.11	SND1	protein_coding	271.327	197.02	-0.689393	1.49898e-48	1.92684e-47	0.0183317	0.0687968
ENSG00000114850.7	SSR3	protein_coding	255.798	145.484	-1.04104	1.52275e-48	1.95585e-47	7.45016e-11	6.2091e-10
ENSG00000221988.13	PPT2	protein_coding	88.2841	46.0829	-1.16483	1.52979e-48	1.96333e-47	1.56276e-13	1.48893e-12
ENSG00000205978.6	NYNRIN	protein_coding	5.80318	15.8977	1.22054	1.62674e-48	2.0861e-47	1.28864e-14	1.29063e-13
ENSG00000049449.10	RCN1	protein_coding	186.216	367.167	0.750374	1.65234e-48	2.11726e-47	0.000912074	0.0041912
ENSG00000168389.18	MFSD2A	protein_coding	5.31089	0.636212	-3.24499	1.72714e-48	2.21137e-47	2.23571e-33	4.04647e-32
ENSG00000141934.10	PLPP2	protein_coding	24.4871	7.39179	-1.9551	1.78843e-48	2.28803e-47	5.862e-25	8.41977e-24
ENSG00000261115.6	TMEM178B	protein_coding	0.289203	1.38172	2.01371	1.79233e-48	2.29123e-47	1.57169e-25	2.29464e-24
ENSG00000184160.8	ADRA2C	protein_coding	15.5218	4.9628	-1.86436	1.81933e-48	2.32391e-47	5.11715e-24	7.19281e-23
ENSG00000008277.14	ADAM22	protein_coding	1.64126	6.22782	1.69532	1.85296e-48	2.365e-47	4.79647e-22	6.32581e-21
ENSG00000164344.16	KLKB1	protein_coding	9.06228	0.137935	-6.34986	2.16293e-48	2.75846e-47	2.48665e-40	5.38996e-39
ENSG00000077279.19	DCX	protein_coding	0.647226	3.83192	2.32462	2.29053e-48	2.9189e-47	4.23629e-28	6.70333e-27
ENSG00000179632.10	MAF1	protein_coding	123.955	87.602	-0.731135	2.39438e-48	3.04884e-47	0.00230232	0.00999682
ENSG00000152642.11	GPD1L	protein_coding	0.930973	5.83986	2.41436	2.51942e-48	3.20555e-47	9.64966e-29	1.55728e-27
ENSG00000005700.15	IBTK	protein_coding	21.5823	10.2004	-1.30277	2.72766e-48	3.46778e-47	4.28402e-16	4.56672e-15
ENSG00000173376.14	NDNF	protein_coding	0.0519613	12.5606	7.49076	2.84332e-48	3.61199e-47	2.02095e-41	4.47004e-40
ENSG00000148700.15	ADD3	protein_coding	23.9451	78.377	1.47351	2.93159e-48	3.72122e-47	6.74611e-19	7.99439e-18
ENSG00000173262.11	SLC2A14	protein_coding	28.9156	12.6756	-1.41369	3.18946e-48	4.04538e-47	5.97811e-18	6.84448e-17
ENSG00000163468.15	CCT3	protein_coding	413.567	330.582	-0.551873	3.22736e-48	4.09026e-47	1	1
ENSG00000105223.20	PLD3	protein_coding	228.61	445.874	0.731475	4.81113e-48	6.09272e-47	0.00226595	0.00984947
ENSG00000185565.12	LSAMP	protein_coding	0.380507	24.5449	5.75443	5.50719e-48	6.96876e-47	3.26184e-39	6.85959e-38
ENSG00000259974.3	LINC00261	lncRNA	22.3816	6.28036	-2.05463	5.73479e-48	7.25111e-47	1.13816e-25	1.6783e-24
ENSG00000117362.13	APH1A	protein_coding	111.484	80.9091	-0.691269	7.74404e-48	9.78401e-47	0.0181504	0.0681615
ENSG00000168621.15	GDNF	protein_coding	8.08072	0.041394	-7.75021	8.29783e-48	1.04755e-46	3.10884e-41	6.84832e-40
ENSG00000143153.13	ATP1B1	protein_coding	60.1947	28.8942	-1.28378	8.50236e-48	1.07254e-46	1.44761e-15	1.50557e-14
ENSG00000109790.16	KLHL5	protein_coding	8.68327	31.9528	1.64166	8.67104e-48	1.09297e-46	4.54559e-21	5.79259e-20
ENSG00000134207.17	SYT6	protein_coding	0.136438	4.98328	5.20286	1.11052e-47	1.39871e-46	4.2098e-38	8.597e-37
ENSG00000132646.11	PCNA	protein_coding	174.39	368.705	0.848661	1.11476e-47	1.40296e-46	4.03199e-06	2.37239e-05
ENSG00000151892.14	GFRA1	protein_coding	0.150332	127.082	9.4726	1.20551e-47	1.51599e-46	2.97591e-42	6.71025e-41
ENSG00000269113.4	TRABD2B	protein_coding	10.725	0.596882	-4.40872	1.29221e-47	1.62377e-46	1.9551e-36	3.82423e-35
ENSG00000152926.15	ZNF117	protein_coding	4.74395	13.3357	1.25501	1.30435e-47	1.63775e-46	5.10179e-15	5.1897e-14
ENSG00000146072.6	TNFRSF21	protein_coding	59.4426	32.6321	-1.0925	1.42976e-47	1.79383e-46	8.75051e-12	7.63788e-11
ENSG00000269743.3	SLC25A53	protein_coding	11.9658	4.32644	-1.68751	1.46705e-47	1.83919e-46	1.49755e-21	1.92805e-20
ENSG00000280079.1	AC011447.7	TEC	18.5904	6.11366	-1.81653	1.58345e-47	1.98359e-46	4.75653e-23	6.50567e-22
ENSG00000015171.20	ZMYND11	protein_coding	11.9841	29.8273	1.08694	1.70974e-47	2.14014e-46	1.21654e-11	1.0528e-10
ENSG00000204335.4	SP5	protein_coding	19.1373	0.948709	-4.56767	1.88851e-47	2.36209e-46	1.12821e-36	2.22019e-35
ENSG00000127603.29	MACF1	protein_coding	126.535	63.8792	-1.21337	2.02152e-47	2.52651e-46	3.48481e-14	3.44555e-13
ENSG00000019144.19	PHLDB1	protein_coding	14.2019	48.841	1.54923	2.07464e-47	2.59091e-46	1.17286e-19	1.43061e-18
ENSG00000100167.20	SEPTIN3	protein_coding	6.91021	19.5415	1.26362	2.18256e-47	2.72358e-46	4.14636e-15	4.23639e-14
ENSG00000108671.11	PSMD11	protein_coding	176.192	121.637	-0.762514	2.33367e-47	2.90991e-46	0.000504253	0.00238953
ENSG00000253304.2	TMEM200B	protein_coding	18.7635	6.37651	-1.77728	2.5275e-47	3.14919e-46	1.61711e-22	2.16259e-21
ENSG00000146386.8	ABRACL	protein_coding	53.3164	170.662	1.44153	3.03817e-47	3.78257e-46	4.83106e-18	5.54683e-17
ENSG00000088832.17	FKBP1A	protein_coding	423.147	331.737	-0.579827	3.47267e-47	4.32022e-46	0.976581	1
ENSG00000112796.10	ENPP5	protein_coding	0.592577	5.11535	2.86224	4.22207e-47	5.24744e-46	1.09822e-30	1.86112e-29
ENSG00000196670.14	ZFP62	protein_coding	10.0608	24.5991	1.05701	4.22445e-47	5.24744e-46	6.50073e-11	5.44017e-10
ENSG00000163297.17	ANTXR2	protein_coding	4.24304	19.2851	1.94031	4.90816e-47	6.09205e-46	4.08445e-24	5.75617e-23
ENSG00000123700.5	KCNJ2	protein_coding	0.39157	4.68567	3.31398	5.06416e-47	6.28087e-46	1.15656e-32	2.0566e-31
ENSG00000183307.4	TMEM121B	protein_coding	8.69579	3.01602	-1.74758	5.41521e-47	6.71114e-46	5.05221e-22	6.64151e-21
ENSG00000198668.13	CALM1	protein_coding	671.944	446.228	-0.823147	5.95071e-47	7.36917e-46	2.44348e-05	0.000133704
ENSG00000123989.14	CHPF	protein_coding	69.0051	43.2072	-0.902331	6.52376e-47	8.07266e-46	2.41005e-07	1.56509e-06
ENSG00000000003.15	TSPAN6	protein_coding	41.395	96.3911	0.985719	6.65495e-47	8.22872e-46	2.52398e-09	1.88921e-08
ENSG00000139737.22	SLAIN1	protein_coding	7.77504	22.4993	1.29252	6.6714e-47	8.24279e-46	1.75288e-15	1.8184e-14
ENSG00000181215.15	C4orf50	protein_coding	1.08233	0.0216393	-5.86505	6.80556e-47	8.40215e-46	1.77676e-38	3.68871e-37
ENSG00000197217.13	ENTPD4	protein_coding	35.2829	79.6864	0.941797	6.90593e-47	8.51959e-46	2.73201e-08	1.90853e-07
ENSG00000171492.14	LRRC8D	protein_coding	9.14489	28.6676	1.4111	7.3906e-47	9.11059e-46	1.98663e-17	2.21061e-16
ENSG00000284428.1	AC092329.4	lncRNA	14.4767	56.5906	1.72224	7.49601e-47	9.23352e-46	1.17145e-21	1.51662e-20
ENSG00000148841.17	ITPRIP	protein_coding	14.9493	8.52403	-1.03795	9.54123e-47	1.17439e-45	1.9746e-10	1.60048e-09
ENSG00000116161.18	CACYBP	protein_coding	220.75	143.088	-0.853277	1.09688e-46	1.34908e-45	3.97356e-06	2.33989e-05
ENSG00000155158.20	TTC39B	protein_coding	7.69691	1.54137	-2.52895	1.38151e-46	1.69787e-45	1.75591e-28	2.80609e-27
ENSG00000146834.14	MEPCE	protein_coding	63.4264	34.2519	-1.11499	1.39805e-46	1.7169e-45	4.91742e-12	4.35301e-11
ENSG00000011275.19	RNF216	protein_coding	32.9717	15.2344	-1.33914	1.53811e-46	1.88747e-45	4.05229e-16	4.32253e-15
ENSG00000149485.19	FADS1	protein_coding	228.011	166.553	-0.682128	1.53959e-46	1.88786e-45	0.0302282	0.108574
ENSG00000130706.13	ADRM1	protein_coding	217.793	147.165	-0.794157	1.65393e-46	2.02653e-45	0.000103081	0.000528425
ENSG00000110315.7	RNF141	protein_coding	22.1595	81.9064	1.64231	1.81226e-46	2.21886e-45	1.38133e-20	1.73709e-19
ENSG00000143786.8	CNIH3	protein_coding	11.4589	1.39792	-3.23106	1.95972e-46	2.39759e-45	6.2568e-32	1.09343e-30
ENSG00000186197.15	EDARADD	protein_coding	0.554288	4.82043	2.86284	2.03104e-46	2.48298e-45	2.96358e-30	4.96529e-29
ENSG00000143870.13	PDIA6	protein_coding	605.039	438.038	-0.694309	2.07166e-46	2.53073e-45	0.0174229	0.0656748
ENSG00000131669.10	NINJ1	protein_coding	16.8172	56.0611	1.49625	2.12586e-46	2.59498e-45	1.5653e-18	1.8322e-17
ENSG00000185652.12	NTF3	protein_coding	0.496186	11.5008	4.25474	2.15707e-46	2.63111e-45	3.83714e-35	7.28607e-34
ENSG00000137747.16	TMPRSS13	protein_coding	0.049225	8.9631	7.04247	2.15994e-46	2.63263e-45	2.08861e-39	4.41519e-38
ENSG00000116133.13	DHCR24	protein_coding	450.013	343.823	-0.621473	2.18037e-46	2.65553e-45	0.373491	0.992408
ENSG00000121281.13	ADCY7	protein_coding	1.13074	7.4878	2.47277	2.56916e-46	3.12671e-45	5.85778e-28	9.23311e-27
ENSG00000101849.17	TBL1X	protein_coding	22.5943	52.1887	0.976241	2.57968e-46	3.13716e-45	5.823e-09	4.27187e-08
ENSG00000179833.4	SERTAD2	protein_coding	19.7076	9.56794	-1.26653	2.89043e-46	3.51243e-45	7.91771e-15	7.98906e-14
ENSG00000173535.15	TNFRSF10C	protein_coding	0.815791	11.3765	3.53037	2.93917e-46	3.56899e-45	6.22666e-33	1.11088e-31
ENSG00000163430.12	FSTL1	protein_coding	144.743	424.839	1.31282	3.07437e-46	3.73038e-45	1.04661e-15	1.09766e-14
ENSG00000171530.15	TBCA	protein_coding	577.24	266.625	-1.33794	3.14596e-46	3.81438e-45	4.8312e-16	5.13988e-15
ENSG00000155506.18	LARP1	protein_coding	102.305	68.4291	-0.808858	4.81579e-46	5.83465e-45	4.97675e-05	0.000262842
ENSG00000189057.11	FAM111B	protein_coding	11.0951	31.1044	1.25298	5.0978e-46	6.17172e-45	1.69625e-14	1.69573e-13
ENSG00000114993.17	RTKN	protein_coding	61.5775	30.9888	-1.21551	5.14834e-46	6.22827e-45	7.89501e-14	7.65227e-13
ENSG00000138709.19	LARP1B	protein_coding	34.3721	15.4359	-1.3783	5.51775e-46	6.67019e-45	1.29583e-16	1.40158e-15
ENSG00000103316.12	CRYM	protein_coding	1.05226	13.758	3.48275	5.82655e-46	7.03825e-45	1.47377e-32	2.61494e-31
ENSG00000146411.6	SLC2A12	protein_coding	0.391991	4.77151	3.34933	6.08922e-46	7.35007e-45	4.66255e-32	8.17456e-31
ENSG00000153956.16	CACNA2D1	protein_coding	6.53742	1.46851	-2.37277	6.71079e-46	8.09433e-45	4.67385e-27	7.23355e-26
ENSG00000130429.15	ARPC1B	protein_coding	86.1146	53.243	-0.920949	6.72167e-46	8.10143e-45	1.21249e-07	8.0808e-07
ENSG00000258315.5	C17orf49	protein_coding	110.461	64.5736	-1.00153	8.16833e-46	9.83775e-45	1.88739e-09	1.42786e-08
ENSG00000154188.10	ANGPT1	protein_coding	5.04132	0.4977	-3.53772	8.56715e-46	1.03104e-44	1.25366e-32	2.22682e-31
ENSG00000142208.16	AKT1	protein_coding	89.1949	61.2848	-0.773922	8.88201e-46	1.06814e-44	0.000364968	0.00176032
ENSG00000225366.4	TDGF1P3	transcribed_processed_pseudogene	81.587	0.153033	-9.30722	9.9927e-46	1.20082e-44	1.88447e-40	4.10113e-39
ENSG00000184979.10	USP18	protein_coding	0.511413	8.60262	3.82929	1.0413e-45	1.25041e-44	1.70572e-33	3.09757e-32
ENSG00000123908.12	AGO2	protein_coding	15.4396	8.44692	-1.09738	1.06986e-45	1.28375e-44	1.87854e-11	1.60432e-10
ENSG00000133657.16	ATP13A3	protein_coding	37.1104	24.1556	-0.847642	1.12585e-45	1.34994e-44	6.61798e-06	3.81544e-05
ENSG00000188038.8	NRN1L	protein_coding	16.384	79.4743	2.0295	1.18154e-45	1.41567e-44	3.13119e-24	4.43586e-23
ENSG00000188176.12	SMTNL2	protein_coding	0.353864	12.1332	4.97389	1.26515e-45	1.51472e-44	4.5446e-36	8.79399e-35
ENSG00000055130.17	CUL1	protein_coding	33.2958	68.9068	0.818003	1.30697e-45	1.56358e-44	3.34594e-05	0.000179932
ENSG00000165655.17	ZNF503	protein_coding	2.3796	0.287639	-3.26845	1.30788e-45	1.56358e-44	1.59824e-31	2.76625e-30
ENSG00000165966.16	PDZRN4	protein_coding	15.9276	0.0313453	-9.27955	1.32561e-45	1.58361e-44	2.41926e-40	5.2509e-39
ENSG00000115318.12	LOXL3	protein_coding	1.69927	12.268	2.62762	1.46261e-45	1.74599e-44	1.91779e-28	3.05547e-27
ENSG00000042429.12	MED17	protein_coding	40.0878	25.7877	-0.863805	1.56109e-45	1.86218e-44	2.87106e-06	1.70989e-05
ENSG00000261578.1	AP003119.3	lncRNA	4.78201	0.766824	-2.83832	1.70763e-45	2.03549e-44	1.52137e-29	2.50756e-28
ENSG00000170191.5	NANP	protein_coding	10.2839	3.75305	-1.6742	1.70946e-45	2.03618e-44	1.68699e-20	2.11656e-19
ENSG00000132716.19	DCAF8	protein_coding	43.1543	112.617	1.14992	1.98068e-45	2.3575e-44	1.94713e-12	1.7562e-11
ENSG00000153339.14	TRAPPC8	protein_coding	35.19	15.103	-1.44231	1.98349e-45	2.35912e-44	2.17861e-17	2.41927e-16
ENSG00000182446.14	NPLOC4	protein_coding	70.6691	53.0019	-0.644453	2.39035e-45	2.84095e-44	0.150984	0.457661
ENSG00000139117.14	CPNE8	protein_coding	3.19287	18.2361	2.26358	3.02041e-45	3.58716e-44	6.62831e-26	9.89068e-25
ENSG00000154096.14	THY1	protein_coding	30.1846	79.4872	1.16064	3.10241e-45	3.68185e-44	1.34828e-12	1.22698e-11
ENSG00000087245.13	MMP2	protein_coding	56.1635	37.0285	-0.826224	3.15373e-45	3.74002e-44	1.90441e-05	0.000105199
ENSG00000010278.14	CD9	protein_coding	50.1707	12.2423	-2.24737	3.18509e-45	3.77445e-44	9.03729e-26	1.33869e-24
ENSG00000169926.11	KLF13	protein_coding	7.78158	2.88087	-1.65479	3.48825e-45	4.13068e-44	4.08294e-20	5.04848e-19
ENSG00000188859.7	FAM78B	protein_coding	4.87337	0.279727	-4.31082	3.56745e-45	4.2214e-44	2.31752e-34	4.2853e-33
ENSG00000097046.13	CDC7	protein_coding	27.2047	59.8893	0.907602	3.75129e-45	4.4357e-44	3.12148e-07	2.00305e-06
ENSG00000141458.13	NPC1	protein_coding	44.3412	27.2377	-0.929438	3.95985e-45	4.6789e-44	9.97665e-08	6.68473e-07
ENSG00000176454.14	LPCAT4	protein_coding	11.0078	41.6394	1.67665	4.32195e-45	5.10304e-44	2.31447e-20	2.89042e-19
ENSG00000132694.19	ARHGEF11	protein_coding	22.8179	11.9186	-1.16264	4.92393e-45	5.80959e-44	1.37122e-12	1.24646e-11
ENSG00000108950.12	FAM20A	protein_coding	11.6034	1.5901	-3.0828	5.10723e-45	6.02149e-44	2.26922e-30	3.81769e-29
ENSG00000172461.11	FUT9	protein_coding	3.45588	1.10572	-1.86042	5.15045e-45	6.06803e-44	2.55271e-22	3.40257e-21
ENSG00000131153.9	GINS2	protein_coding	19.5408	44.4384	0.951701	5.59984e-45	6.59271e-44	3.58047e-08	2.48414e-07
ENSG00000182827.9	ACBD3	protein_coding	32.8616	20.7666	-0.891498	6.07166e-45	7.14046e-44	8.26273e-07	5.1181e-06
ENSG00000167874.7	TMEM88	protein_coding	37.0435	98.3948	1.17421	6.0739e-45	7.14046e-44	9.08193e-13	8.33023e-12
ENSG00000255690.3	TRIL	protein_coding	1.94162	7.6763	1.74861	6.31573e-45	7.41939e-44	4.1878e-21	5.34504e-20
ENSG00000144036.16	EXOC6B	protein_coding	25.4696	15.6924	-0.924693	6.40833e-45	7.52272e-44	1.38071e-07	9.15679e-07
ENSG00000170684.9	ZNF296	protein_coding	13.3856	1.69862	-3.18403	6.53868e-45	7.67019e-44	1.0191e-30	1.72884e-29
ENSG00000162734.13	PEA15	protein_coding	73.754	207.441	1.25619	7.33263e-45	8.59533e-44	3.19067e-14	3.15856e-13
ENSG00000152078.10	TLCD4	protein_coding	0.527255	3.77629	2.57249	7.98958e-45	9.35865e-44	1.07523e-27	1.67689e-26
ENSG00000111704.11	NANOG	protein_coding	15.8776	0.014275	-10.3181	8.61077e-45	1.0079e-43	3.92246e-40	8.45699e-39
ENSG00000102230.14	PCYT1B	protein_coding	15.1266	8.64113	-1.03695	1.17923e-44	1.37931e-43	5.50431e-10	4.32538e-09
ENSG00000080824.19	HSP90AA1	protein_coding	1188.97	774.627	-0.843349	1.48581e-44	1.73665e-43	9.80313e-06	5.55899e-05
ENSG00000141569.12	TRIM65	protein_coding	23.7391	11.2148	-1.30703	1.58235e-44	1.84817e-43	5.49673e-15	5.58095e-14
ENSG00000050820.17	BCAR1	protein_coding	35.7489	70.9549	0.758703	1.592e-44	1.8581e-43	0.000893909	0.00411239
ENSG00000145730.20	PAM	protein_coding	32.8865	112.179	1.5326	1.60444e-44	1.87127e-43	2.55467e-18	2.96251e-17
ENSG00000159212.12	CLIC6	protein_coding	0.0790297	6.21048	6.07184	1.66981e-44	1.94611e-43	8.53326e-37	1.68332e-35
ENSG00000129654.8	FOXJ1	protein_coding	0.523871	4.68148	2.89982	1.90941e-44	2.22376e-43	3.58949e-29	5.83922e-28
ENSG00000152518.8	ZFP36L2	protein_coding	13.8539	49.951	1.60722	2.36764e-44	2.75546e-43	3.26665e-19	3.90531e-18
ENSG00000131236.17	CAP1	protein_coding	271.179	166.951	-0.928209	2.94581e-44	3.42588e-43	1.5426e-07	1.01888e-06
ENSG00000114126.18	TFDP2	protein_coding	15.8904	48.014	1.36181	3.13287e-44	3.64081e-43	9.13321e-16	9.59726e-15
ENSG00000124299.15	PEPD	protein_coding	69.1244	48.3801	-0.74527	3.16707e-44	3.67793e-43	0.00191724	0.00841707
ENSG00000110080.19	ST3GAL4	protein_coding	24.017	9.17169	-1.61274	3.20075e-44	3.71438e-43	3.22385e-19	3.85983e-18
ENSG00000182010.11	RTKN2	protein_coding	6.51065	18.3845	1.26011	3.2559e-44	3.77568e-43	4.13044e-14	4.0715e-13
ENSG00000268119.6	AC010615.2	lncRNA	11.4375	35.0065	1.38104	3.73598e-44	4.32932e-43	4.9328e-16	5.23767e-15
ENSG00000169299.14	PGM2	protein_coding	20.4895	50.8289	1.07596	3.8493e-44	4.45745e-43	1.10599e-10	9.14243e-10
ENSG00000108106.14	UBE2S	protein_coding	846.568	512.365	-0.95334	3.98812e-44	4.6149e-43	4.16585e-08	2.88043e-07
ENSG00000145919.11	BOD1	protein_coding	53.4504	113.375	0.854115	4.05792e-44	4.69233e-43	6.96383e-06	4.00772e-05
ENSG00000172270.20	BSG	protein_coding	822.116	1323.84	0.455691	4.40618e-44	5.09141e-43	1	1
ENSG00000286592.1	LINC02885	lncRNA	6.3581	0.210376	-5.06966	4.46271e-44	5.15306e-43	5.0594e-35	9.58453e-34
ENSG00000124191.18	TOX2	protein_coding	6.63628	1.09164	-2.81253	5.1108e-44	5.89722e-43	1.76677e-28	2.8204e-27
ENSG00000168734.14	PKIG	protein_coding	75.8224	41.7269	-1.08952	5.18964e-44	5.98394e-43	6.3195e-11	5.29396e-10
ENSG00000145391.13	SETD7	protein_coding	16.2121	8.14361	-1.21866	5.75266e-44	6.62842e-43	2.52953e-13	2.38207e-12
ENSG00000131368.8	MRPS25	protein_coding	59.5552	30.931	-1.16775	5.86937e-44	6.7581e-43	1.87991e-12	1.69746e-11
ENSG00000163710.9	PCOLCE2	protein_coding	9.1664	31.9287	1.56421	5.91982e-44	6.81136e-43	1.66922e-18	1.94823e-17
ENSG00000241697.5	TMEFF1	protein_coding	41.7345	91.2199	0.895806	6.36385e-44	7.31707e-43	7.63282e-07	4.74967e-06
ENSG00000138768.15	USO1	protein_coding	69.1004	42.1022	-0.94117	7.29682e-44	8.38385e-43	8.15326e-08	5.51304e-07
ENSG00000168243.11	GNG4	protein_coding	12.661	4.15403	-1.83043	7.93354e-44	9.10898e-43	1.85827e-21	2.38491e-20
ENSG00000109265.14	CRACD	protein_coding	9.16972	24.6342	1.19286	8.17629e-44	9.38106e-43	8.14722e-13	7.4983e-12
ENSG00000149428.19	HYOU1	protein_coding	339.42	201.853	-0.977897	8.57157e-44	9.82765e-43	1.40435e-08	1.00174e-07
ENSG00000143702.16	CEP170	protein_coding	63.1148	36.2819	-1.02419	8.59479e-44	9.84732e-43	1.42254e-09	1.08682e-08
ENSG00000109686.18	SH3D19	protein_coding	16.3488	36.1688	0.912872	1.10726e-43	1.26773e-42	3.77618e-07	2.41363e-06
ENSG00000176971.4	FIBIN	protein_coding	0.0371533	15.1626	8.36974	1.11588e-43	1.27669e-42	4.05043e-38	8.28195e-37
ENSG00000109762.16	SNX25	protein_coding	16.1576	6.94257	-1.44409	1.1533e-43	1.31858e-42	9.45969e-17	1.02797e-15
ENSG00000138600.10	SPPL2A	protein_coding	37.3299	19.9617	-1.12879	1.29313e-43	1.4774e-42	1.35263e-11	1.16684e-10
ENSG00000214425.8	LRRC37A4P	transcribed_unprocessed_pseudogene	3.30086	14.3785	1.8867	1.58698e-43	1.81186e-42	7.29598e-22	9.51408e-21
ENSG00000146122.17	DAAM2	protein_coding	0.206592	3.02915	3.61381	1.63608e-43	1.8666e-42	2.83777e-31	4.88042e-30
ENSG00000136099.13	PCDH8	protein_coding	0.049809	18.1666	8.83461	2.04646e-43	2.33317e-42	3.58018e-38	7.32967e-37
ENSG00000085788.14	DDHD2	protein_coding	15.0379	39.4743	1.1591	2.66109e-43	3.03177e-42	4.44874e-12	3.95105e-11
ENSG00000073711.11	PPP2R3A	protein_coding	4.15238	14.011	1.51685	3.18913e-43	3.63082e-42	1.31621e-17	1.47881e-16
ENSG00000146776.14	ATXN7L1	protein_coding	8.58353	3.92507	-1.35181	3.28688e-43	3.73949e-42	2.55826e-15	2.63537e-14
ENSG00000100902.11	PSMA6	protein_coding	459.214	261.279	-1.03898	3.35641e-43	3.81592e-42	9.45459e-10	7.32674e-09
ENSG00000141736.13	ERBB2	protein_coding	50.2397	35.975	-0.710884	3.78263e-43	4.29748e-42	0.0104731	0.0409613
ENSG00000133606.11	MKRN1	protein_coding	93.0195	41.6578	-1.38607	5.04299e-43	5.72538e-42	1.11622e-15	1.1684e-14
ENSG00000135083.16	CCNJL	protein_coding	11.6381	30.1189	1.13678	5.43372e-43	6.16467e-42	1.36257e-11	1.17479e-10
ENSG00000181896.12	ZNF101	protein_coding	19.2366	9.12738	-1.30278	5.68938e-43	6.45021e-42	1.9524e-14	1.9482e-13
ENSG00000071205.12	ARHGAP10	protein_coding	3.68139	13.3501	1.621	6.71143e-43	7.60364e-42	9.31729e-19	1.09772e-17
ENSG00000102317.18	RBM3	protein_coding	265.451	166.034	-0.904185	7.32779e-43	8.29614e-42	8.08443e-07	5.00957e-06
ENSG00000152558.15	TMEM123	protein_coding	232.964	114.922	-1.24243	7.65353e-43	8.65888e-42	2.02604e-13	1.91683e-12
ENSG00000159658.13	EFCAB14	protein_coding	38.8254	24.6492	-0.8831	7.78538e-43	8.80192e-42	2.1753e-06	1.30848e-05
ENSG00000169813.16	HNRNPF	protein_coding	380.182	310.445	-0.521399	8.43858e-43	9.53377e-42	1	1
ENSG00000204983.14	PRSS1	protein_coding	23.6135	3.2474	-3.06458	8.75441e-43	9.88372e-42	8.07556e-29	1.30714e-27
ENSG00000197903.8	H2BC12	protein_coding	72.7792	18.049	-2.2168	1.01061e-42	1.14019e-41	3.54818e-24	5.01783e-23
ENSG00000184185.10	KCNJ12	protein_coding	2.33759	0.226391	-3.56604	1.02549e-42	1.15617e-41	1.44423e-30	2.4424e-29
ENSG00000106462.11	EZH2	protein_coding	35.3384	77.3269	0.897864	1.17037e-42	1.31859e-41	1.12722e-06	6.93722e-06
ENSG00000130513.6	GDF15	protein_coding	1.7328	15.3645	2.87665	1.23781e-42	1.39361e-41	6.62682e-28	1.0425e-26
ENSG00000078114.19	NEBL	protein_coding	11.4542	29.6914	1.13888	1.35676e-42	1.52648e-41	1.57431e-11	1.35304e-10
ENSG00000143321.19	HDGF	protein_coding	577.037	485.526	-0.479943	1.37165e-42	1.54216e-41	1	1
ENSG00000141084.11	RANBP10	protein_coding	8.87646	22.4676	1.10365	1.40766e-42	1.58155e-41	6.63976e-11	5.5508e-10
ENSG00000145365.11	TIFA	protein_coding	0.958404	9.79599	3.15871	1.50272e-42	1.68718e-41	4.87496e-29	7.9145e-28
ENSG00000064300.9	NGFR	protein_coding	0.456314	6.92018	3.66245	1.54358e-42	1.73186e-41	9.85989e-31	1.67443e-29
ENSG00000065675.15	PRKCQ	protein_coding	13.9703	5.56286	-1.54582	1.79264e-42	2.00991e-41	1.08951e-17	1.2292e-16
ENSG00000167632.17	TRAPPC9	protein_coding	4.77924	13.0459	1.21157	2.06267e-42	2.31107e-41	8.80786e-13	8.09257e-12
ENSG00000073712.15	FERMT2	protein_coding	304.512	151.039	-1.23323	2.19811e-42	2.46113e-41	3.64503e-13	3.41078e-12
ENSG00000113580.15	NR3C1	protein_coding	8.06743	3.55472	-1.4088	2.52363e-42	2.82365e-41	8.17771e-16	8.60993e-15
ENSG00000121621.7	KIF18A	protein_coding	9.28899	25.4908	1.22228	2.57708e-42	2.88146e-41	6.34526e-13	5.86648e-12
ENSG00000168476.12	REEP4	protein_coding	63.2569	37.3212	-0.985415	2.92197e-42	3.26484e-41	1.77364e-08	1.25305e-07
ENSG00000100105.18	PATZ1	protein_coding	62.2229	43.1808	-0.756169	3.05673e-42	3.41306e-41	0.00137306	0.00615622
ENSG00000134917.10	ADAMTS8	protein_coding	3.09439	0.0885863	-5.33519	3.52726e-42	3.93575e-41	5.96127e-34	1.09111e-32
ENSG00000176485.11	PLAAT3	protein_coding	15.5445	4.99302	-1.86068	3.7911e-42	4.22723e-41	5.86785e-21	7.45419e-20
ENSG00000017797.13	RALBP1	protein_coding	55.0067	37.6767	-0.770793	4.54529e-42	5.06471e-41	0.000620597	0.00290944
ENSG00000196468.8	FGF16	protein_coding	0.081342	20.4092	7.67999	4.56931e-42	5.08798e-41	2.91584e-36	5.68292e-35
ENSG00000162434.13	JAK1	protein_coding	8.89991	3.07474	-1.74388	4.64123e-42	5.16452e-41	8.9904e-20	1.09952e-18
ENSG00000110906.13	KCTD10	protein_coding	72.1813	34.8858	-1.27683	4.6813e-42	5.20554e-41	1.05655e-13	1.01739e-12
ENSG00000184009.12	ACTG1	protein_coding	6409.57	4952.13	-0.600604	5.88227e-42	6.53653e-41	0.616658	1
ENSG00000178184.16	PARD6G	protein_coding	10.9044	23.9675	0.901868	5.95393e-42	6.61163e-41	1.13051e-06	6.95486e-06
ENSG00000197594.13	ENPP1	protein_coding	5.49401	1.50763	-2.08202	6.28857e-42	6.97846e-41	9.5996e-23	1.29658e-21
ENSG00000141756.19	FKBP10	protein_coding	59.9232	139.379	0.985927	6.39283e-42	7.08932e-41	2.04142e-08	1.43598e-07
ENSG00000112964.14	GHR	protein_coding	0.33404	3.36259	3.07867	6.69919e-42	7.42399e-41	2.64747e-28	4.2139e-27
ENSG00000175093.5	SPSB4	protein_coding	7.37408	23.4652	1.43017	6.8775e-42	7.61639e-41	5.93341e-16	6.28779e-15
ENSG00000133169.6	BEX1	protein_coding	190.487	76.3644	-1.53951	7.11301e-42	7.87183e-41	2.42917e-17	2.69382e-16
ENSG00000163596.16	ICA1L	protein_coding	0.652051	6.97595	3.22196	7.558e-42	8.3586e-41	8.49268e-29	1.37193e-27
ENSG00000107201.10	DDX58	protein_coding	4.21671	1.26482	-1.94299	7.87735e-42	8.70584e-41	1.48865e-21	1.91812e-20
ENSG00000137075.18	RNF38	protein_coding	14.8784	31.7652	0.861997	8.19301e-42	9.04853e-41	8.4399e-06	4.81285e-05
ENSG00000140470.14	ADAMTS17	protein_coding	0.61261	9.73493	3.75137	8.61363e-42	9.50661e-41	2.14283e-30	3.6088e-29
ENSG00000119547.6	ONECUT2	protein_coding	1.69654	0.155672	-3.6472	9.46029e-42	1.0434e-40	3.90859e-30	6.5284e-29
ENSG00000163431.13	LMOD1	protein_coding	0.111095	3.34122	4.60028	9.83795e-42	1.08431e-40	2.29065e-32	4.05106e-31
ENSG00000162337.12	LRP5	protein_coding	13.735	32.9267	1.02764	9.99527e-42	1.1009e-40	3.28143e-09	2.43705e-08
ENSG00000111145.8	ELK3	protein_coding	12.865	5.31616	-1.49087	1.00315e-41	1.10414e-40	1.01866e-16	1.10622e-15
ENSG00000243943.10	ZNF512	protein_coding	13.7906	40.8248	1.32924	1.28473e-41	1.41311e-40	2.09091e-14	2.07875e-13
ENSG00000026103.22	FAS	protein_coding	0.395829	8.39516	4.28645	1.47181e-41	1.61779e-40	1.33684e-31	2.32123e-30
ENSG00000183688.4	RFLNB	protein_coding	3.93343	0.861765	-2.39711	1.49148e-41	1.63831e-40	1.03946e-24	1.48422e-23
ENSG00000081803.16	CADPS2	protein_coding	1.52848	8.23119	2.19567	1.59538e-41	1.75125e-40	2.27578e-23	3.13644e-22
ENSG00000228526.7	MIR34AHG	lncRNA	0.124243	2.5407	4.08134	1.6216e-41	1.77882e-40	4.177e-31	7.16846e-30
ENSG00000132698.15	RAB25	protein_coding	13.2778	55.9417	1.84753	1.64824e-41	1.80684e-40	1.58143e-20	1.98719e-19
ENSG00000213516.10	RBMXL1	protein_coding	18.3199	9.37019	-1.19437	1.93817e-41	2.12322e-40	3.29709e-12	2.94273e-11
ENSG00000121440.15	PDZRN3	protein_coding	2.00948	8.99373	1.91762	1.95514e-41	2.14037e-40	3.93997e-21	5.04062e-20
ENSG00000143036.17	SLC44A3	protein_coding	0.435112	6.27631	3.5971	1.95715e-41	2.14112e-40	9.17e-30	1.51913e-28
ENSG00000135926.15	TMBIM1	protein_coding	29.8478	6.95086	-2.31869	2.05589e-41	2.24763e-40	3.80303e-24	5.36888e-23
ENSG00000131626.18	PPFIA1	protein_coding	48.7568	27.3596	-1.06197	2.31149e-41	2.52537e-40	8.03687e-10	6.24599e-09
ENSG00000114541.15	FRMD4B	protein_coding	1.02926	6.92985	2.54264	2.3496e-41	2.56529e-40	1.95654e-25	2.85394e-24
ENSG00000196549.12	MME	protein_coding	7.35385	1.2206	-2.84327	2.37993e-41	2.59666e-40	6.17032e-27	9.52235e-26
ENSG00000107105.15	ELAVL2	protein_coding	0.581088	4.03723	2.5337	2.52536e-41	2.75348e-40	2.2328e-25	3.25108e-24
ENSG00000113163.17	CERT1	protein_coding	42.7119	27.2349	-0.876716	2.53839e-41	2.76582e-40	4.76004e-06	2.78383e-05
ENSG00000068438.15	FTSJ1	protein_coding	45.3445	28.9185	-0.875926	2.55397e-41	2.78093e-40	4.98547e-06	2.9073e-05
ENSG00000180304.14	OAZ2	protein_coding	73.8233	149.798	0.78923	2.66613e-41	2.90112e-40	0.000336147	0.00162886
ENSG00000177685.17	CRACR2B	protein_coding	1.43962	18.0586	3.61855	2.89146e-41	3.1442e-40	1.05219e-29	1.73955e-28
ENSG00000185339.9	TCN2	protein_coding	55.7243	27.9516	-1.21943	3.45125e-41	3.7504e-40	1.43032e-12	1.29945e-11
ENSG00000172354.10	GNB2	protein_coding	232.212	170.526	-0.671177	3.65968e-41	3.97424e-40	0.0565124	0.191341
ENSG00000153093.19	ACOXL	protein_coding	4.07178	0.381175	-3.59797	4.04483e-41	4.38956e-40	1.60618e-29	2.64466e-28
ENSG00000115539.14	PDCL3	protein_coding	84.9075	46.423	-1.0957	4.17049e-41	4.52291e-40	2.16167e-10	1.746e-09
ENSG00000275832.5	ARHGAP23	protein_coding	8.87999	50.5122	2.26178	4.34534e-41	4.70939e-40	1.50116e-23	2.08659e-22
ENSG00000006831.10	ADIPOR2	protein_coding	43.1234	31.4438	-0.68458	4.70911e-41	5.10023e-40	0.0376294	0.132692
ENSG00000095066.11	HOOK2	protein_coding	7.00796	34.3214	2.05002	5.08489e-41	5.50355e-40	5.01344e-22	6.59588e-21
ENSG00000101290.14	CDS2	protein_coding	54.325	35.9245	-0.825314	5.63106e-41	6.09062e-40	6.19226e-05	0.000324399
ENSG00000088387.19	DOCK9	protein_coding	13.6929	40.2165	1.31807	5.77444e-41	6.24154e-40	4.70854e-14	4.62172e-13
ENSG00000130762.15	ARHGEF16	protein_coding	30.1478	17.2136	-1.03506	5.81906e-41	6.28559e-40	3.1718e-09	2.36212e-08
ENSG00000138162.19	TACC2	protein_coding	12.7067	32.0063	1.09676	6.0099e-41	6.48741e-40	2.24726e-10	1.81243e-09
ENSG00000136295.15	TTYH3	protein_coding	124.321	70.4087	-1.04352	6.4718e-41	6.98137e-40	1.87699e-09	1.42131e-08
ENSG00000117971.12	CHRNB4	protein_coding	4.13991	0.195757	-4.67716	7.25305e-41	7.81895e-40	7.6893e-32	1.34088e-30
ENSG00000148688.14	RPP30	protein_coding	60.0454	131.505	0.896425	7.76126e-41	8.36126e-40	2.00725e-06	1.21189e-05
ENSG00000130844.18	ZNF331	protein_coding	9.02799	26.7527	1.32988	8.48095e-41	9.13052e-40	3.69513e-14	3.64684e-13
ENSG00000135740.17	SLC9A5	protein_coding	3.85491	0.243127	-4.22258	8.53202e-41	9.17942e-40	6.80536e-31	1.15812e-29
ENSG00000163462.18	TRIM46	protein_coding	1.28501	6.85564	2.16494	9.20586e-41	9.89783e-40	9.69842e-23	1.30884e-21
ENSG00000175029.17	CTBP2	protein_coding	63.0066	115.633	0.643936	9.32056e-41	1.00145e-39	0.178377	0.529327
ENSG00000177511.6	ST8SIA3	protein_coding	2.84245	0.679568	-2.27554	9.66546e-41	1.03782e-39	1.72369e-23	2.38366e-22
ENSG00000126878.13	AIF1L	protein_coding	50.4616	91.8105	0.630893	9.68504e-41	1.03924e-39	0.270231	0.754721
ENSG00000030110.13	BAK1	protein_coding	51.5687	31.0552	-0.957119	1.05262e-40	1.12875e-39	1.2087e-07	8.05884e-07
ENSG00000204131.9	NHSL2	protein_coding	0.429712	2.89819	2.50807	1.30107e-40	1.39425e-39	8.33981e-25	1.19292e-23
ENSG00000101104.13	PABPC1L	protein_coding	5.4681	41.0857	2.66106	1.34666e-40	1.44215e-39	1.31922e-25	1.93474e-24
ENSG00000137764.20	MAP2K5	protein_coding	6.10252	20.5561	1.51241	1.37702e-40	1.4737e-39	1.54419e-16	1.66578e-15
ENSG00000171823.7	FBXL14	protein_coding	5.58146	16.8495	1.35481	1.57846e-40	1.68816e-39	1.98929e-14	1.98258e-13
ENSG00000151276.23	MAGI1	protein_coding	13.4335	29.1496	0.886592	1.99296e-40	2.13006e-39	3.35357e-06	1.98778e-05
ENSG00000205744.10	DENND1C	protein_coding	0.814935	9.80798	3.35399	2.00009e-40	2.13628e-39	2.72119e-28	4.32699e-27
ENSG00000182718.17	ANXA2	protein_coding	320.806	970.105	1.36062	2.05817e-40	2.19687e-39	1.78599e-14	1.78434e-13
ENSG00000145247.12	OCIAD2	protein_coding	34.7151	103.17	1.33287	2.1674e-40	2.31194e-39	4.44993e-14	4.37846e-13
ENSG00000079931.15	MOXD1	protein_coding	0.483747	4.50238	2.97091	2.19875e-40	2.34384e-39	7.33685e-27	1.12904e-25
ENSG00000083307.12	GRHL2	protein_coding	0.156049	10.6666	6.03484	2.27952e-40	2.42835e-39	2.18254e-33	3.95463e-32
ENSG00000113552.16	GNPDA1	protein_coding	39.5458	95.2219	1.03318	2.37332e-40	2.52661e-39	4.64235e-09	3.42118e-08
ENSG00000100503.25	NIN	protein_coding	2.48972	7.18967	1.28899	2.92643e-40	3.1134e-39	2.06344e-13	1.94994e-12
ENSG00000144583.5	MARCHF4	protein_coding	2.3827	0.110085	-4.63725	4.11492e-40	4.37497e-39	3.39693e-31	5.83588e-30
ENSG00000139146.14	SINHCAF	protein_coding	190.524	416.398	0.894799	4.23598e-40	4.50073e-39	2.67851e-06	1.59991e-05
ENSG00000043143.20	JADE2	protein_coding	8.38299	1.98499	-2.29111	4.32505e-40	4.59237e-39	3.22327e-23	4.42722e-22
ENSG00000180901.11	KCTD2	protein_coding	27.1499	16.7437	-0.925	4.3636e-40	4.63026e-39	6.58801e-07	4.128e-06
ENSG00000100722.20	ZC3H14	protein_coding	51.3037	93.4806	0.63532	4.48175e-40	4.75253e-39	0.240426	0.683592
ENSG00000105953.15	OGDH	protein_coding	44.375	31.0315	-0.742357	4.67368e-40	4.95282e-39	0.00337258	0.0142811
ENSG00000123405.14	NFE2	protein_coding	0.321401	7.65075	4.28558	4.7662e-40	5.04757e-39	1.83369e-30	3.0946e-29
ENSG00000182107.7	TMEM30B	protein_coding	0.0845363	3.44746	5.00501	4.88463e-40	5.16962e-39	9.33179e-32	1.62555e-30
ENSG00000197977.4	ELOVL2	protein_coding	25.3873	13.1504	-1.16922	5.06591e-40	5.35798e-39	1.72059e-11	1.47486e-10
ENSG00000146223.16	RPL7L1	protein_coding	73.8727	53.6425	-0.691537	6.67361e-40	7.05379e-39	0.0311058	0.111406
ENSG00000159251.8	ACTC1	protein_coding	6.13683	111.577	3.91616	7.35428e-40	7.76816e-39	1.71931e-29	2.82807e-28
ENSG00000009335.18	UBE3C	protein_coding	35.9715	26.0261	-0.695389	7.9472e-40	8.389e-39	0.0266576	0.0970809
ENSG00000113369.9	ARRDC3	protein_coding	7.13242	29.6651	1.81674	8.17183e-40	8.62051e-39	1.94869e-19	2.35921e-18
ENSG00000101194.18	SLC17A9	protein_coding	3.2162	0.271455	-3.82009	9.34409e-40	9.85073e-39	3.54717e-29	5.77616e-28
ENSG00000123080.12	CDKN2C	protein_coding	8.69538	0.126927	-6.24402	1.02764e-39	1.08265e-38	4.72084e-33	8.46881e-32
ENSG00000105700.11	KXD1	protein_coding	136.051	96.8218	-0.720076	1.05018e-39	1.10569e-38	0.00958422	0.0377212
ENSG00000164619.10	BMPER	protein_coding	7.75277	0.989166	-3.18684	1.05927e-39	1.11453e-38	3.08479e-27	4.7925e-26
ENSG00000027697.15	IFNGR1	protein_coding	41.3208	24.2475	-0.995309	1.14242e-39	1.20125e-38	3.21319e-08	2.23601e-07
ENSG00000128739.23	SNRPN	protein_coding	379.784	315.353	-0.498912	1.14706e-39	1.20534e-38	1	1
ENSG00000160298.18	C21orf58	protein_coding	3.96942	16.0355	1.77473	1.15056e-39	1.20824e-38	5.71054e-19	6.78702e-18
ENSG00000120756.13	PLS1	protein_coding	3.64008	16.1686	1.9037	1.24576e-39	1.30737e-38	3.97953e-20	4.92436e-19
ENSG00000138759.19	FRAS1	protein_coding	6.94126	14.3119	0.811663	1.25484e-39	1.31604e-38	0.000154549	0.00077657
ENSG00000185112.6	FAM43A	protein_coding	5.67693	1.43678	-2.19417	1.34828e-39	1.41313e-38	2.59078e-22	3.45048e-21
ENSG00000133872.14	SARAF	protein_coding	213.661	128.443	-0.959598	1.38492e-39	1.4506e-38	1.62745e-07	1.07231e-06
ENSG00000248801.7	C8orf34-AS1	lncRNA	5.20602	0.172479	-5.17313	1.49387e-39	1.5637e-38	1.28912e-31	2.24078e-30
ENSG00000142549.9	IGLON5	protein_coding	27.7285	11.9118	-1.4429	1.50138e-39	1.57054e-38	2.76089e-15	2.83511e-14
ENSG00000148143.13	ZNF462	protein_coding	9.41631	23.2227	1.0702	1.55149e-39	1.62192e-38	1.39629e-09	1.06727e-08
ENSG00000198346.11	ZNF813	protein_coding	15.4887	8.60376	-1.07366	1.60698e-39	1.67885e-38	1.17961e-09	9.07202e-09
ENSG00000180209.12	MYLPF	protein_coding	2.47456	38.2757	3.69046	1.86949e-39	1.95184e-38	1.28412e-28	2.06413e-27
ENSG00000116096.6	SPR	protein_coding	3.69849	18.6822	2.0857	1.89426e-39	1.97644e-38	1.79766e-21	2.31077e-20
ENSG00000167460.17	TPM4	protein_coding	597.381	474	-0.568345	1.89699e-39	1.97801e-38	1	1
ENSG00000160094.15	ZNF362	protein_coding	11.326	33.185	1.31119	1.97831e-39	2.06148e-38	1.68153e-13	1.59741e-12
ENSG00000102897.10	LYRM1	protein_coding	7.07057	24.8124	1.56377	1.98111e-39	2.06307e-38	1.08017e-16	1.17145e-15
ENSG00000163602.10	RYBP	protein_coding	23.0849	14.353	-0.912276	2.04029e-39	2.12334e-38	1.48719e-06	9.05649e-06
ENSG00000184613.11	NELL2	protein_coding	5.23375	19.2017	1.63068	2.12511e-39	2.2102e-38	2.01474e-17	2.24036e-16
ENSG00000167992.13	VWCE	protein_coding	1.40665	12.601	2.90641	2.24521e-39	2.33361e-38	6.07825e-26	9.0866e-25
ENSG00000151458.12	ANKRD50	protein_coding	15.4689	10.3488	-0.807221	2.25731e-39	2.34469e-38	0.000197019	0.000979065
ENSG00000198732.11	SMOC1	protein_coding	0.161342	4.38285	4.48903	2.33764e-39	2.42657e-38	2.42446e-30	4.07043e-29
ENSG00000128606.13	LRRC17	protein_coding	7.0506	0.726957	-3.47791	2.81247e-39	2.9176e-38	6.87072e-28	1.07983e-26
ENSG00000141639.12	MAPK4	protein_coding	0.266186	2.87647	3.17506	2.90474e-39	3.01139e-38	6.68724e-27	1.03005e-25
ENSG00000091436.17	MAP3K20	protein_coding	8.09644	18.268	0.942272	2.99706e-39	3.10512e-38	4.01177e-07	2.55717e-06
ENSG00000255666.7	LINC02700	lncRNA	7.92415	0.436518	-4.86383	3.06269e-39	3.17007e-38	6.50252e-31	1.10891e-29
ENSG00000167193.8	CRK	protein_coding	58.5765	47.1796	-0.540824	3.06365e-39	3.17007e-38	1	1
ENSG00000135447.17	PPP1R1A	protein_coding	2.27194	15.0046	2.46254	3.17571e-39	3.28392e-38	1.02897e-23	1.43887e-22
ENSG00000133477.17	FAM83F	protein_coding	6.04368	2.00351	-1.80666	3.38727e-39	3.50046e-38	4.49682e-19	5.35626e-18
ENSG00000125170.11	DOK4	protein_coding	8.05349	23.8517	1.33137	3.57326e-39	3.69033e-38	1.17122e-13	1.12248e-12
ENSG00000163249.13	CCNYL1	protein_coding	28.317	19.5202	-0.765595	4.33217e-39	4.47125e-38	0.00137959	0.00618207
ENSG00000112245.12	PTP4A1	protein_coding	34.102	85.6951	1.09479	4.364e-39	4.50125e-38	6.38622e-10	4.99183e-09
ENSG00000277268.2	LHX1-DT	lncRNA	35.2206	0.050667	-9.5333	4.3743e-39	4.509e-38	1.01057e-34	1.89453e-33
ENSG00000101266.19	CSNK2A1	protein_coding	196.579	169.299	-0.444004	4.48923e-39	4.62454e-38	1	1
ENSG00000122550.18	KLHL7	protein_coding	31.767	81.5565	1.12554	4.51042e-39	4.64342e-38	1.92199e-10	1.56018e-09
ENSG00000134108.14	ARL8B	protein_coding	52.3865	28.1772	-1.11903	7.32725e-39	7.53853e-38	2.80135e-10	2.24039e-09
ENSG00000107242.20	PIP5K1B	protein_coding	5.30055	1.20747	-2.33701	7.33583e-39	7.54258e-38	8.0286e-23	1.08802e-21
ENSG00000163492.15	CCDC141	protein_coding	1.28554	0.0759363	-4.34176	8.10816e-39	8.33139e-38	1.18216e-29	1.95044e-28
ENSG00000183960.9	KCNH8	protein_coding	3.18071	0.565747	-2.69821	8.14028e-39	8.35911e-38	1.09514e-24	1.56235e-23
ENSG00000108961.14	RANGRF	protein_coding	54.3678	31.4176	-1.01698	8.44179e-39	8.66324e-38	1.82645e-08	1.28924e-07
ENSG00000159307.19	SCUBE1	protein_coding	0.18654	1.9752	3.24321	1.01503e-38	1.04099e-37	9.02333e-27	1.37941e-25
ENSG00000196526.10	AFAP1	protein_coding	14.0351	9.0367	-0.86194	1.06101e-38	1.08747e-37	1.88748e-05	0.000104335
ENSG00000100003.18	SEC14L2	protein_coding	1.48785	25.5439	3.89888	1.07218e-38	1.09822e-37	1.32657e-28	2.13025e-27
ENSG00000185883.12	ATP6V0C	protein_coding	357.654	270.861	-0.629349	1.07474e-38	1.10015e-37	0.295125	0.813327
ENSG00000134532.19	SOX5	protein_coding	5.3881	0.896051	-2.78382	1.1794e-38	1.20652e-37	5.65012e-25	8.13207e-24
ENSG00000144847.13	IGSF11	protein_coding	0.961269	17.6591	3.93675	1.18326e-38	1.20972e-37	1.15489e-28	1.86008e-27
ENSG00000240849.11	TMEM189	protein_coding	35.8534	20.541	-1.02922	1.2031e-38	1.22922e-37	1.16221e-08	8.31577e-08
ENSG00000189227.6	C15orf61	protein_coding	0.490553	5.87957	3.33053	1.23142e-38	1.25737e-37	5.405e-27	8.34921e-26
ENSG00000180628.15	PCGF5	protein_coding	6.12887	23.1528	1.67912	1.27293e-38	1.29893e-37	1.41414e-17	1.58334e-16
ENSG00000139613.12	SMARCC2	protein_coding	13.7068	39.9266	1.30229	1.7181e-38	1.75209e-37	4.96415e-13	4.61851e-12
ENSG00000203883.7	SOX18	protein_coding	7.37232	0.215641	-5.2589	1.74881e-38	1.78229e-37	6.7725e-31	1.15374e-29
ENSG00000105289.15	TJP3	protein_coding	0.270169	9.35122	5.35452	1.79243e-38	1.82561e-37	5.06052e-31	8.67555e-30
ENSG00000197461.13	PDGFA	protein_coding	1.1292	8.60914	2.6466	1.80523e-38	1.83749e-37	3.20919e-24	4.54239e-23
ENSG00000149658.18	YTHDF1	protein_coding	59.1235	44.3099	-0.645085	1.8118e-38	1.84301e-37	0.182552	0.539438
ENSG00000203879.12	GDI1	protein_coding	156.807	107.763	-0.768422	1.98351e-38	2.01642e-37	0.00135105	0.00606424
ENSG00000251022.6	THAP9-AS1	lncRNA	17.3312	47.4215	1.21162	2.3001e-38	2.33681e-37	1.17227e-11	1.01666e-10
ENSG00000117602.12	RCAN3	protein_coding	25.2232	8.97372	-1.71009	2.38262e-38	2.41913e-37	9.08384e-18	1.02843e-16
ENSG00000166532.16	RIMKLB	protein_coding	20.7259	39.3867	0.697234	2.47004e-38	2.50632e-37	0.0272613	0.0991016
ENSG00000078549.15	ADCYAP1R1	protein_coding	2.03776	0.25546	-3.1851	2.55119e-38	2.58704e-37	2.51226e-26	3.80471e-25
ENSG00000137868.19	STRA6	protein_coding	2.72293	15.5928	2.26202	2.68332e-38	2.71933e-37	4.90516e-22	6.4639e-21
ENSG00000175792.12	RUVBL1	protein_coding	102.063	77.3717	-0.627846	2.77279e-38	2.80825e-37	0.309214	0.847558
ENSG00000157741.15	UBN2	protein_coding	5.82056	4.04939	-0.750415	2.90099e-38	2.93626e-37	0.00300041	0.0128155
ENSG00000173540.13	GMPPB	protein_coding	32.9841	17.9009	-1.10769	3.14946e-38	3.18577e-37	6.03879e-10	4.72709e-09
ENSG00000104388.15	RAB2A	protein_coding	136.635	81.9703	-0.965038	3.4582e-38	3.49589e-37	2.28732e-07	1.49076e-06
ENSG00000106080.11	FKBP14	protein_coding	15.9744	5.75549	-1.69092	3.47691e-38	3.51261e-37	1.59681e-17	1.78296e-16
ENSG00000176058.13	TPRN	protein_coding	18.0642	7.50411	-1.48672	3.73974e-38	3.77579e-37	2.6339e-15	2.70985e-14
ENSG00000182831.12	C16orf72	protein_coding	29.5952	21.5006	-0.688399	3.74665e-38	3.78042e-37	0.0396503	0.139424
ENSG00000026297.16	RNASET2	protein_coding	11.6628	37.4271	1.445	3.81632e-38	3.84832e-37	8.47342e-15	8.5233e-14
ENSG00000051523.11	CYBA	protein_coding	220.049	147.611	-0.803929	5.33472e-38	5.37611e-37	0.000291253	0.00142382
ENSG00000125462.18	C1orf61	protein_coding	27.6234	0.267163	-6.89217	5.78537e-38	5.82664e-37	3.49321e-32	6.15101e-31
ENSG00000187764.11	SEMA4D	protein_coding	4.92915	19.0016	1.70675	6.14593e-38	6.18593e-37	1.47389e-17	1.64911e-16
ENSG00000138772.13	ANXA3	protein_coding	54.2727	184.49	1.52734	6.31387e-38	6.35103e-37	1.12974e-15	1.18103e-14
ENSG00000107831.13	FGF8	protein_coding	79.647	17.0811	-2.43094	7.09142e-38	7.12874e-37	8.86819e-23	1.19979e-21
ENSG00000177600.9	RPLP2	protein_coding	2374.32	1887.62	-0.560082	7.65681e-38	7.69234e-37	1	1
ENSG00000072609.17	CHFR	protein_coding	34.208	20.8353	-0.945805	8.10863e-38	8.14122e-37	5.70608e-07	3.599e-06
ENSG00000164402.14	SEPTIN8	protein_coding	18.8721	40.086	0.85289	8.27373e-38	8.30185e-37	3.43434e-05	0.000184502
ENSG00000104611.12	SH2D4A	protein_coding	2.0775	12.1985	2.33501	8.44542e-38	8.46889e-37	3.38176e-22	4.48553e-21
ENSG00000095777.17	MYO3A	protein_coding	5.63968	0.855558	-2.94057	8.49957e-38	8.51793e-37	4.55536e-25	6.57388e-24
ENSG00000160888.7	IER2	protein_coding	77.9249	55.2831	-0.722827	8.67591e-38	8.68929e-37	0.00987282	0.0387537
ENSG00000163754.18	GYG1	protein_coding	16.859	51.0563	1.3624	9.39872e-38	9.40741e-37	1.30028e-13	1.24396e-12
ENSG00000105419.18	MEIS3	protein_coding	71.7661	41.944	-1.00245	1.02047e-37	1.02079e-36	5.15136e-08	3.53028e-07
ENSG00000048140.18	TSPAN17	protein_coding	50.7731	33.808	-0.813022	1.02328e-37	1.02297e-36	0.000208639	0.00103396
ENSG00000069869.16	NEDD4	protein_coding	7.46061	26.3711	1.58391	1.12176e-37	1.12072e-36	3.14742e-16	3.37061e-15
ENSG00000168282.6	MGAT2	protein_coding	39.6544	27.1279	-0.773798	1.52508e-37	1.52274e-36	0.00112483	0.00511387
ENSG00000188070.9	C11orf95	protein_coding	25.8369	14.0235	-1.1086	1.58769e-37	1.58427e-36	8.4364e-10	6.55022e-09
ENSG00000120256.11	LRP11	protein_coding	3.86104	0.719547	-2.61245	1.62037e-37	1.61589e-36	1.72189e-23	2.3832e-22
ENSG00000167977.9	KCTD5	protein_coding	42.6041	30.7176	-0.700751	1.6278e-37	1.6223e-36	0.025676	0.094012
ENSG00000167771.6	RCOR2	protein_coding	58.9779	36.7072	-0.901042	1.68037e-37	1.67367e-36	2.85524e-06	1.70172e-05
ENSG00000042980.13	ADAM28	protein_coding	0.506884	147.4	7.93918	1.88095e-37	1.87231e-36	1.73302e-32	3.06823e-31
ENSG00000132563.16	REEP2	protein_coding	9.64052	30.4514	1.41968	1.88266e-37	1.87285e-36	3.03689e-14	3.00817e-13
ENSG00000138443.17	ABI2	protein_coding	43.4148	94.2497	0.885592	2.04878e-37	2.03686e-36	9.04455e-06	5.1432e-05
ENSG00000113328.19	CCNG1	protein_coding	453.015	259.086	-1.03078	2.07869e-37	2.06534e-36	1.85179e-08	1.30599e-07
ENSG00000103202.13	NME4	protein_coding	317.582	209.166	-0.831104	2.10618e-37	2.09137e-36	0.000101184	0.000519025
ENSG00000170004.17	CHD3	protein_coding	21.2163	7.12297	-1.78922	2.11325e-37	2.09711e-36	4.33812e-18	4.99145e-17
ENSG00000073910.22	FRY	protein_coding	0.324951	3.4698	3.15509	2.29547e-37	2.27654e-36	1.44895e-25	2.12116e-24
ENSG00000112655.16	PTK7	protein_coding	126.38	95.2905	-0.635225	2.34951e-37	2.32871e-36	0.250652	0.707431
ENSG00000147854.17	UHRF2	protein_coding	18.7919	36.2181	0.713959	2.39865e-37	2.37597e-36	0.0155759	0.0592905
ENSG00000164649.20	CDCA7L	protein_coding	13.7263	34.1881	1.08404	2.49768e-37	2.47255e-36	2.43038e-09	1.82334e-08
ENSG00000134317.18	GRHL1	protein_coding	0.431805	6.13376	3.70991	2.54872e-37	2.52154e-36	3.75631e-27	5.82461e-26
ENSG00000099250.18	NRP1	protein_coding	9.51926	0.895005	-3.59919	2.6294e-37	2.59832e-36	7.42283e-27	1.13903e-25
ENSG00000099800.8	TIMM13	protein_coding	167.587	129.031	-0.606439	2.62953e-37	2.59832e-36	0.559955	1
ENSG00000104549.12	SQLE	protein_coding	207.244	144.248	-0.750195	2.68581e-37	2.65232e-36	0.00347762	0.0147029
ENSG00000242265.5	PEG10	protein_coding	62.7215	126.887	0.78361	3.86154e-37	3.81107e-36	0.000875417	0.0040298
ENSG00000131196.17	NFATC1	protein_coding	17.9481	4.09371	-2.34095	3.89942e-37	3.84611e-36	7.44575e-22	9.70159e-21
ENSG00000086475.15	SEPHS1	protein_coding	168.061	118.495	-0.732459	4.07237e-37	4.01426e-36	0.00760168	0.0303824
ENSG00000123358.20	NR4A1	protein_coding	35.2169	12.753	-1.67993	4.42041e-37	4.3547e-36	6.15888e-17	6.74237e-16
ENSG00000163347.6	CLDN1	protein_coding	6.08937	1.63928	-2.10192	5.06973e-37	4.99133e-36	2.60014e-20	3.2397e-19
ENSG00000280623.1	PCAT14	lncRNA	1.9692	7.51705	1.67919	5.34603e-37	5.26017e-36	7.09591e-17	7.73169e-16
ENSG00000093000.19	NUP50	protein_coding	86.705	61.2725	-0.729214	5.48548e-37	5.39412e-36	0.00856933	0.0339573
ENSG00000186205.13	MTARC1	protein_coding	9.28274	27.7161	1.33692	5.49601e-37	5.40119e-36	5.00774e-13	4.65373e-12
ENSG00000133687.16	TMTC1	protein_coding	8.49387	4.4376	-1.16073	7.53017e-37	7.39578e-36	1.81516e-10	1.48012e-09
ENSG00000134779.15	TPGS2	protein_coding	121.889	225.884	0.658104	7.56293e-37	7.42347e-36	0.127955	0.39576
ENSG00000109854.13	HTATIP2	protein_coding	35.9816	10.1386	-2.04062	8.07051e-37	7.91691e-36	8.56762e-20	1.04898e-18
ENSG00000135636.14	DYSF	protein_coding	2.36294	7.08162	1.34967	8.29466e-37	8.13187e-36	4.08824e-13	3.81451e-12
ENSG00000077782.21	FGFR1	protein_coding	62.0036	130.825	0.844027	8.31783e-37	8.14967e-36	6.59223e-05	0.000344353
ENSG00000169564.7	PCBP1	protein_coding	544.606	381.372	-0.741671	8.39741e-37	8.22267e-36	0.00521814	0.0214689
ENSG00000087301.9	TXNDC16	protein_coding	4.70679	13.8351	1.3154	8.448e-37	8.26723e-36	1.10783e-12	1.01157e-11
ENSG00000198561.15	CTNND1	protein_coding	52.5416	131.181	1.08728	9.82582e-37	9.60977e-36	3.06227e-09	2.2816e-08
ENSG00000173402.12	DAG1	protein_coding	50.8983	114.517	0.936681	9.95941e-37	9.73456e-36	1.25084e-06	7.64873e-06
ENSG00000165731.20	RET	protein_coding	9.26628	2.1102	-2.34617	9.9712e-37	9.74022e-36	1.19152e-21	1.54139e-20
ENSG00000153989.8	NUS1	protein_coding	47.8757	38.8992	-0.528319	1.02587e-36	1.0015e-35	1	1
ENSG00000144152.13	FBLN7	protein_coding	0.145831	10.9115	5.93513	1.10181e-36	1.07499e-35	2.97361e-30	4.97696e-29
ENSG00000141447.18	OSBPL1A	protein_coding	13.3487	36.4023	1.21411	1.16106e-36	1.13212e-35	3.2176e-11	2.72355e-10
ENSG00000140557.12	ST8SIA2	protein_coding	6.39762	20.3695	1.43211	1.19136e-36	1.16097e-35	4.0596e-14	4.00411e-13
ENSG00000134115.13	CNTN6	protein_coding	0.203811	8.01267	5.29412	1.25288e-36	1.22018e-35	1.80258e-29	2.96099e-28
[truncated: 13,384 more rows]

## Sheet: DE_PE
Ensembl Gene ID	Gene Symbol	Gene Type	DE TPM	PE TPM	Shrunken Log2FC	P-value Relaxed	FDR Relaxed	P-value Strict	FDR Strict
[truncated: 15,033 more rows]

[truncated: 3 more sheets: hESCs_AFE, hESCs_DE, hESCs_PE]
