# Supplementary material for: Transcriptional and epigenetic characterization of a new in vitro platform to model the formation of human pharyngeal endoderm
Source: Genome Biol. 2024 Aug 8;25:211. doi: 10.1186/s13059-024-03354-z (PMC11312149; doi:10.1186/s13059-024-03354-z)
Supplement: Supplementary file 4 — Additional file 4. Supplementary table S3. [file 13059_2024_3354_MOESM4_ESM.xlsx]

## Sheet: Table Legend
Table S3: Tables reporting the results of the GO BP term enrichment analyses performed for each gene cluster identified via k-means clustering of the greatly varying DEGs, and for the murine e_b3, e_b4, and e_c3 gene markers expressed in PE (d5 +RA).
For each set of genes, the corresponding table reports the GO ID, the GO term, the gene set size, the number of genes in the set that are annotated with the GO term (overlapping genes), the enrichment ratio, the p-value, the FDR, and the gene symbols of the overlapping genes. Only categories with FDR < 0.1 are reported.

## Sheet: Cluster 1
GO ID	GO Term	Set Size	Overlap	Enrichment Ratio	P-value	FDR	Genes
GO:0003008	system process	943	64	3.20721	0	0	PDE6B,ACTN3,SCN4A,LMX1A,SHISA9,TBR1,BBS7,GJA5,KCNE5,CACNA2D4,ABCA4,TNNT1,TNNC2,TNNI3,KCNJ2,KIRREL1,RBP4,CLDN19,P2RY2,DSP,STRC,EDN3,SLC8A2,ABCC6,C5AR1,TNNT2,DRD4,PTAFR,SULF1,RAMP2,GPD1L,UCHL1,FABP7,PDE4D,RCAN1,UNC119,NOX4,GRIK5,SNX10,HRH3,ATP1A2,PDE5A,PRKCA,THRB,STRA6,MYLPF,MAP2K6,SCN9A,OTOF,CRYBA1,TMEM100,ADCY8,CYP1B1,EDNRB,FOS,PTK2B,RDH12,NGF,EDN1,MYL4,ATP6V1B1,IRX5,PTGER3,NOS3
GO:0050877	nervous system process	517	39	3.56478	3.11984e-12	1.23592e-08	PDE6B,SCN4A,LMX1A,SHISA9,TBR1,BBS7,CACNA2D4,ABCA4,TNNI3,RBP4,CLDN19,STRC,SLC8A2,ABCC6,C5AR1,DRD4,PTAFR,UCHL1,FABP7,UNC119,GRIK5,HRH3,ATP1A2,THRB,STRA6,SCN9A,OTOF,CRYBA1,TMEM100,ADCY8,CYP1B1,EDNRB,FOS,PTK2B,RDH12,NGF,EDN1,ATP6V1B1,IRX5
GO:0003015	heart process	154	20	6.13717	7.607e-11	2.00901e-07	GJA5,KCNE5,TNNT1,TNNI3,KCNJ2,DSP,EDN3,SLC8A2,TNNT2,GPD1L,PDE4D,NOX4,ATP1A2,PDE5A,THRB,MAP2K6,EDN1,MYL4,IRX5,NOS3
GO:0006936	muscle contraction	211	23	5.15115	1.02724e-10	2.03471e-07	ACTN3,SCN4A,GJA5,KCNE5,TNNT1,TNNC2,TNNI3,KCNJ2,DSP,EDN3,TNNT2,PTAFR,SULF1,GPD1L,PDE4D,ATP1A2,PDE5A,MYLPF,MAP2K6,EDNRB,EDN1,MYL4,PTGER3
GO:0060047	heart contraction	147	19	6.10794	2.50923e-10	3.97613e-07	GJA5,KCNE5,TNNT1,TNNI3,KCNJ2,DSP,EDN3,SLC8A2,TNNT2,GPD1L,PDE4D,ATP1A2,PDE5A,THRB,MAP2K6,EDN1,MYL4,IRX5,NOS3
GO:0003012	muscle system process	268	25	4.40823	4.39707e-10	5.80633e-07	ACTN3,SCN4A,GJA5,KCNE5,TNNT1,TNNC2,TNNI3,KCNJ2,DSP,EDN3,TNNT2,PTAFR,SULF1,GPD1L,PDE4D,ATP1A2,PDE5A,PRKCA,MYLPF,MAP2K6,EDNRB,EDN1,MYL4,PTGER3,NOS3
GO:0044057	regulation of system process	319	27	3.99974	7.53379e-10	8.52718e-07	ACTN3,SHISA9,GJA5,KCNE5,TNNT1,TNNC2,TNNI3,KCNJ2,DSP,EDN3,SLC8A2,TNNT2,PTAFR,GPD1L,PDE4D,ATP1A2,PDE5A,PRKCA,THRB,TMEM100,EDNRB,PTK2B,EDN1,MYL4,IRX5,PTGER3,NOS3
GO:0003013	circulatory system process	284	25	4.15988	1.48588e-09	1.47158e-06	GJA5,KCNE5,TNNT1,TNNI3,KCNJ2,P2RY2,DSP,EDN3,SLC8A2,TNNT2,PTAFR,RAMP2,GPD1L,PDE4D,RCAN1,NOX4,ATP1A2,PDE5A,THRB,MAP2K6,EDNRB,EDN1,MYL4,IRX5,NOS3
GO:0008016	regulation of heart contraction	130	17	6.17966	1.89571e-09	1.47455e-06	GJA5,KCNE5,TNNI3,KCNJ2,DSP,EDN3,SLC8A2,TNNT2,GPD1L,PDE4D,ATP1A2,PDE5A,THRB,EDN1,MYL4,IRX5,NOS3
GO:0007600	sensory perception	246	23	4.41826	2.18411e-09	1.47455e-06	PDE6B,BBS7,CACNA2D4,ABCA4,RBP4,CLDN19,STRC,ABCC6,C5AR1,PTAFR,UCHL1,UNC119,THRB,SCN9A,OTOF,CRYBA1,TMEM100,CYP1B1,EDNRB,RDH12,EDN1,ATP6V1B1,IRX5
GO:1903522	regulation of blood circulation	149	18	5.7088	2.29865e-09	1.47455e-06	GJA5,KCNE5,TNNI3,KCNJ2,DSP,EDN3,SLC8A2,TNNT2,PTAFR,GPD1L,PDE4D,ATP1A2,PDE5A,THRB,EDN1,MYL4,IRX5,NOS3
GO:0050801	ion homeostasis	458	32	3.30174	2.34418e-09	1.47455e-06	PDE6B,LPAR1,THY1,LPAR4,GJA5,PRKCB,SFXN3,TNNI3,KCNJ2,ATP6V0D2,P2RY2,MT1E,SLC4A10,EDN3,SLC8A2,C5AR1,DRD4,GPD1L,PDE4D,SNX10,GPR20,ATP1A2,SLC40A1,ADCY8,CKB,EDNRB,PTK2B,EDN1,CCR10,ATP6V1B1,PTGER3,ABCG2
GO:0070252	actin-mediated cell contraction	71	13	8.65254	2.41943e-09	1.47455e-06	ACTN3,GJA5,KCNE5,TNNT1,TNNC2,TNNI3,KCNJ2,DSP,TNNT2,GPD1L,PDE4D,ATP1A2,MYL4
GO:0006928	movement of cell or subcellular component	1377	62	2.12773	3.63312e-09	2.05609e-06	ACTN3,CSPG4,SEMA3F,LPAR1,THY1,LMX1A,TBR1,BST2,HMGB2,GJA5,KCNE5,UNC5D,ESAM,GCSAM,TNNT1,TNNC2,TNNI3,KCNJ2,FOXC2,FGF16,ADAMTS9,SEMA3B,BCAR1,DSP,EDN3,C5AR1,EPS8,TNNT2,PTAFR,IL6R,CARMIL2,SULF1,GPD1L,PARD6B,LGI1,UCHL1,PALLD,ARID5B,PDE4D,TGFBR3,NOX4,TNFAIP3,CNTN6,ATP1A2,EFNB2,PRKCA,PLAT,KIF18A,LIMCH1,SLC16A8,CYP1B1,CITED2,EDNRB,PTK2B,PDGFRB,EDN1,CCR10,GFRA1,MYL4,GAS8,HDAC9,NOS3
GO:0008015	blood circulation	277	24	4.0944	4.4252e-09	2.33739e-06	GJA5,KCNE5,TNNT1,TNNI3,KCNJ2,P2RY2,DSP,EDN3,SLC8A2,TNNT2,PTAFR,RAMP2,GPD1L,PDE4D,RCAN1,ATP1A2,PDE5A,THRB,MAP2K6,EDNRB,EDN1,MYL4,IRX5,NOS3
GO:0006941	striated muscle contraction	105	15	6.75089	5.07074e-09	2.51097e-06	ACTN3,GJA5,KCNE5,TNNT1,TNNC2,TNNI3,KCNJ2,DSP,TNNT2,GPD1L,PDE4D,ATP1A2,PDE5A,MAP2K6,MYL4
GO:0006873	cellular ion homeostasis	356	27	3.58404	8.24988e-09	3.84493e-06	PDE6B,LPAR1,THY1,LPAR4,PRKCB,TNNI3,KCNJ2,ATP6V0D2,P2RY2,MT1E,SLC4A10,EDN3,SLC8A2,C5AR1,DRD4,PDE4D,GPR20,ATP1A2,SLC40A1,ADCY8,CKB,EDNRB,PTK2B,EDN1,CCR10,PTGER3,ABCG2
GO:0098771	inorganic ion homeostasis	409	29	3.35068	1.0181e-08	4.48134e-06	PDE6B,LPAR1,THY1,LPAR4,PRKCB,SFXN3,TNNI3,KCNJ2,ATP6V0D2,MT1E,SLC4A10,EDN3,SLC8A2,C5AR1,DRD4,PDE4D,SNX10,GPR20,ATP1A2,SLC40A1,ADCY8,CKB,EDNRB,PTK2B,EDN1,CCR10,ATP6V1B1,PTGER3,ABCG2
GO:0009653	anatomical structure morphogenesis	1812	73	1.90381	1.22934e-08	5.12636e-06	ZFP36L1,CSPG4,SEMA3F,LPAR1,THY1,LMX1A,NRN1L,TBR1,BBS7,GJA5,UNC5D,PRKCB,TNNT1,NEBL,TNNI3,AMBN,FOXC2,TM4SF1,RBP4,FGF16,ADAMTS9,OTX1,MINAR1,ARHGAP22,PKDCC,SHROOM3,WNT6,SEMA3B,SLC4A10,DSP,STRC,ARHGAP15,C5AR1,EPS8,CCM2L,TNNT2,PARD6A,CARMIL2,SULF1,RAMP2,MAB21L2,PARD6B,LGI1,NIN,UCHL1,PALLD,ARID5B,PHIP,TGFBR3,NOX4,SNX10,TNFAIP3,CNTN6,EFNB2,FZD1,PRKCA,THRB,STRA6,SLC40A1,TMEM100,CYP1B1,PAX1,CITED2,PTK2B,PD…
GO:0060048	cardiac muscle contraction	83	13	7.40157	1.7585e-08	6.9663e-06	GJA5,KCNE5,TNNT1,TNNI3,KCNJ2,DSP,TNNT2,GPD1L,PDE4D,ATP1A2,PDE5A,MAP2K6,MYL4
GO:0051239	regulation of multicellular organismal process	1979	77	1.83867	1.92253e-08	7.25343e-06	ACTN3,ZFP36L1,SEMA3F,LPAR1,THY1,LRRTM1,LMX1A,CTSV,SHISA9,TBR1,BST2,HMGB2,GJA5,KCNE5,UNC5D,PRKCB,TNNT1,TNNC2,G0S2,TNNI3,KCNJ2,GDF6,FOXC2,TRIL,ESRRG,RBP4,FGF16,ADAMTS9,MINAR1,PKDCC,EBF2,WNT6,SEMA3B,P2RY2,BCAR1,DSP,EDN3,SLC8A2,BEND6,C5AR1,TRIM6,CCM2L,TNNT2,PARD6A,PTAFR,IL6R,SULF1,RAMP2,GPD1L,NIN,PDE4D,TGFBR3,TNFAIP3,ATP1A2,EFNB2,PDE5A,FZD1,PRKCA,THRB,PLAT,MAP2K6,CRYBA1,TMEM100,LBH,CYP1B1,CITED2,EDNR…
GO:0072507	divalent inorganic cation homeostasis	256	22	4.06108	2.34268e-08	8.43686e-06	PDE6B,LPAR1,THY1,LPAR4,PRKCB,TNNI3,MT1E,EDN3,SLC8A2,C5AR1,DRD4,PDE4D,SNX10,GPR20,ATP1A2,ADCY8,EDNRB,PTK2B,EDN1,CCR10,ATP6V1B1,PTGER3
GO:0055074	calcium ion homeostasis	235	21	4.22289	2.50931e-08	8.64401e-06	PDE6B,LPAR1,THY1,LPAR4,PRKCB,TNNI3,EDN3,SLC8A2,C5AR1,DRD4,PDE4D,SNX10,GPR20,ATP1A2,ADCY8,EDNRB,PTK2B,EDN1,CCR10,ATP6V1B1,PTGER3
GO:0055080	cation homeostasis	403	28	3.28331	2.89333e-08	9.55162e-06	PDE6B,LPAR1,THY1,LPAR4,PRKCB,SFXN3,TNNI3,KCNJ2,ATP6V0D2,MT1E,SLC4A10,EDN3,SLC8A2,C5AR1,DRD4,PDE4D,SNX10,GPR20,ATP1A2,SLC40A1,ADCY8,EDNRB,PTK2B,EDN1,CCR10,ATP6V1B1,PTGER3,ABCG2
GO:0055065	metal ion homeostasis	359	26	3.42245	4.07814e-08	1.25368e-05	PDE6B,LPAR1,THY1,LPAR4,PRKCB,SFXN3,TNNI3,KCNJ2,MT1E,EDN3,SLC8A2,C5AR1,DRD4,PDE4D,SNX10,GPR20,ATP1A2,SLC40A1,ADCY8,EDNRB,PTK2B,EDN1,CCR10,ATP6V1B1,PTGER3,ABCG2
GO:0055082	cellular chemical homeostasis	462	30	3.06858	4.11405e-08	1.25368e-05	PDE6B,LPAR1,THY1,LPAR4,PRKCB,TNNI3,KCNJ2,ATP6V0D2,P2RY2,MT1E,SLC4A10,EDN3,SLC8A2,C5AR1,DRD4,HMGN3,PDE4D,NOX4,GRIK5,GPR20,ATP1A2,SLC40A1,ADCY8,CKB,EDNRB,PTK2B,EDN1,CCR10,PTGER3,ABCG2
GO:0032879	regulation of localization	1803	71	1.86089	5.50589e-08	1.61567e-05	SCN4A,MYRIP,ZFP36L1,SEMA3F,LPAR1,THY1,LRRTM1,SHISA9,TBR1,BST2,GJA5,KCNE5,UNC5D,CACNA2D4,CACNA2D3,PRKCB,GCSAM,ATCAY,KCNJ2,FOXC2,ACSL3,RBP4,FGF16,ADAMTS9,PKDCC,SEMA3B,P2RY2,BCAR1,DSP,EDN3,C5AR1,TRIM6,CLIC6,TNNT2,PARD6A,DRD4,PTAFR,IL6R,CARMIL2,SULF1,GPD1L,PARD6B,HMGN3,PEA15,PDE4D,TGFBR3,UNC119,NOX4,GRIK5,HRH3,TNFAIP3,ATP1A2,EFNB2,PRKCA,MAP2K6,LIMCH1,SCN9A,ADCY8,CYP1B1,EPB41L2,CITED2,EDNRB,PTK2B,CLDN…
GO:0030048	actin filament-based movement	92	13	6.67751	6.26993e-08	1.77417e-05	ACTN3,GJA5,KCNE5,TNNT1,TNNC2,TNNI3,KCNJ2,DSP,TNNT2,GPD1L,PDE4D,ATP1A2,MYL4
GO:0030003	cellular cation homeostasis	348	25	3.39484	8.85313e-08	2.41874e-05	PDE6B,LPAR1,THY1,LPAR4,PRKCB,TNNI3,KCNJ2,ATP6V0D2,MT1E,SLC4A10,EDN3,SLC8A2,C5AR1,DRD4,PDE4D,GPR20,ATP1A2,SLC40A1,ADCY8,EDNRB,PTK2B,EDN1,CCR10,PTGER3,ABCG2
GO:0007186	G protein-coupled receptor signaling pathway	405	27	3.15041	1.21649e-07	3.19727e-05	PDE6B,LPAR1,LPAR4,CHRM4,P2RY2,BCAR1,EDN3,MRGPRF,C5AR1,DRD4,PTAFR,RAMP2,PDE4D,ADGRE5,HRH3,GPR20,FZD1,PRKCA,PLCB4,ADCY8,EDNRB,PDGFRB,EDN1,CCR10,PDE7B,PTGER3,GPR87
GO:0006875	cellular metal ion homeostasis	305	23	3.56358	1.25098e-07	3.19727e-05	PDE6B,LPAR1,THY1,LPAR4,PRKCB,TNNI3,KCNJ2,MT1E,EDN3,SLC8A2,C5AR1,DRD4,PDE4D,GPR20,ATP1A2,SLC40A1,ADCY8,EDNRB,PTK2B,EDN1,CCR10,PTGER3,ABCG2
GO:0009888	tissue development	1242	54	2.05462	1.60637e-07	3.95439e-05	ACTN3,ZFP36L1,SEMA3F,CTSV,BBS7,GJA5,NEBL,TNNI3,GDF6,AMBN,FOXC2,RBP4,ADAMTS9,CYP26C1,VGLL2,PKDCC,EBF2,SHROOM3,WNT6,SEMA3B,DSP,STRC,EDN3,CCM2L,TNNT2,PARD6A,CARMIL2,SULF1,PALLD,ARID5B,FAM172A,PDE4D,TGFBR3,NOX4,SNX10,GSTA2,EFNB2,FZD1,THRB,STRA6,SLC40A1,MYLPF,TMEM100,LBH,CYP1B1,PAX1,CITED2,EDNRB,FOS,PTK2B,PDGFRB,EDN1,HDAC9,NOS3
GO:0019932	second-messenger-mediated signaling	217	19	4.13764	1.64704e-07	3.95439e-05	ACTN3,LPAR1,TNNI3,EDN3,RAMP2,PDE4D,RCAN1,ADGRE5,ATP1A2,PDE5A,PRKCA,TMEM100,ADCY8,EDNRB,PTK2B,EDN1,CCR10,PTGER3,NOS3
GO:0006937	regulation of muscle contraction	100	13	6.14331	1.71861e-07	4.00486e-05	ACTN3,GJA5,TNNT1,TNNC2,TNNI3,KCNJ2,DSP,TNNT2,PTAFR,PDE4D,ATP1A2,PDE5A,EDN1
GO:0007200	phospholipase C-activating G protein-coupled receptor signaling pathway	31	8	12.1951	1.85553e-07	4.20038e-05	LPAR1,LPAR4,P2RY2,C5AR1,GPR20,EDNRB,EDN1,PTGER3
GO:0072503	cellular divalent inorganic cation homeostasis	245	20	3.85765	2.42571e-07	5.33859e-05	PDE6B,LPAR1,THY1,LPAR4,PRKCB,TNNI3,MT1E,EDN3,SLC8A2,C5AR1,DRD4,PDE4D,GPR20,ATP1A2,ADCY8,EDNRB,PTK2B,EDN1,CCR10,PTGER3
GO:0006874	cellular calcium ion homeostasis	228	19	3.93802	3.56679e-07	7.63776e-05	PDE6B,LPAR1,THY1,LPAR4,PRKCB,TNNI3,EDN3,SLC8A2,C5AR1,DRD4,PDE4D,GPR20,ATP1A2,ADCY8,EDNRB,PTK2B,EDN1,CCR10,PTGER3
GO:0051270	regulation of cellular component movement	691	36	2.46197	4.34582e-07	9.06104e-05	SEMA3F,LPAR1,THY1,TBR1,BST2,GJA5,UNC5D,GCSAM,KCNJ2,FOXC2,FGF16,ADAMTS9,SEMA3B,BCAR1,DSP,EDN3,C5AR1,TNNT2,PTAFR,IL6R,CARMIL2,SULF1,PARD6B,PDE4D,TGFBR3,NOX4,ATP1A2,PRKCA,LIMCH1,CYP1B1,CITED2,PTK2B,PDGFRB,EDN1,HDAC9,NOS3
GO:0090257	regulation of muscle system process	146	15	4.85509	4.46963e-07	9.08023e-05	ACTN3,GJA5,TNNT1,TNNC2,TNNI3,KCNJ2,DSP,TNNT2,PTAFR,PDE4D,ATP1A2,PDE5A,PRKCA,EDN1,NOS3
GO:0009887	animal organ morphogenesis	665	35	2.48717	5.05267e-07	9.81645e-05	THY1,TBR1,BBS7,GJA5,TNNI3,AMBN,RBP4,FGF16,OTX1,WNT6,SLC4A10,DSP,STRC,CCM2L,TNNT2,PARD6A,SULF1,ARID5B,TGFBR3,SNX10,TNFAIP3,EFNB2,FZD1,THRB,STRA6,SLC40A1,TMEM100,PAX1,CITED2,PDGFRB,EDN1,ATP6V1B1,IRX5,NECTIN3,NOS3
GO:0048514	blood vessel morphogenesis	408	26	3.01142	5.07982e-07	9.81645e-05	ZFP36L1,CSPG4,THY1,GJA5,PRKCB,TNNI3,FOXC2,FGF16,ADAMTS9,MINAR1,ARHGAP22,C5AR1,SULF1,RAMP2,TGFBR3,TNFAIP3,EFNB2,PRKCA,STRA6,TMEM100,CYP1B1,PTK2B,PDGFRB,EDN1,HDAC9,NOS3
GO:0048878	chemical homeostasis	700	36	2.43032	5.93175e-07	0.000111898	PDE6B,LPAR1,THY1,LPAR4,GJA5,PRKCB,SFXN3,TNNI3,KCNJ2,RBP4,ATP6V0D2,P2RY2,MT1E,SLC4A10,EDN3,SLC8A2,C5AR1,DRD4,GPD1L,HMGN3,PDE4D,NOX4,GRIK5,SNX10,GPR20,ATP1A2,SLC40A1,ADCY8,CKB,EDNRB,PTK2B,EDN1,CCR10,ATP6V1B1,PTGER3,ABCG2
GO:0007601	visual perception	94	12	6.03271	6.31956e-07	0.000116442	PDE6B,BBS7,CACNA2D4,ABCA4,RBP4,CLDN19,ABCC6,UNC119,CRYBA1,CYP1B1,RDH12,IRX5
GO:0050953	sensory perception of light stimulus	95	12	5.9692	7.0993e-07	0.000127836	PDE6B,BBS7,CACNA2D4,ABCA4,RBP4,CLDN19,ABCC6,UNC119,CRYBA1,CYP1B1,RDH12,IRX5
GO:0006935	chemotaxis	391	25	3.0215	8.02999e-07	0.000141381	SEMA3F,LPAR1,LMX1A,TBR1,HMGB2,UNC5D,FGF16,SEMA3B,BCAR1,EDN3,C5AR1,PTAFR,IL6R,LGI1,PALLD,PDE4D,CNTN6,EFNB2,PRKCA,EDNRB,PTK2B,PDGFRB,EDN1,CCR10,GFRA1
GO:0019725	cellular homeostasis	589	32	2.5674	8.27464e-07	0.000142522	PDE6B,LPAR1,THY1,LPAR4,PRKCB,TNNI3,KCNJ2,ATP6V0D2,P2RY2,MT1E,SLC4A10,EDN3,SLC8A2,C5AR1,TRIM6,DRD4,HMGN3,PDE4D,NOX4,GRIK5,GPR20,ATP1A2,SLC40A1,ADCY8,CKB,EDNRB,PTK2B,EDN1,CCR10,PTGER3,ABCG2,NOS3
GO:0042330	taxis	393	25	3.00612	8.82203e-07	0.000148717	SEMA3F,LPAR1,LMX1A,TBR1,HMGB2,UNC5D,FGF16,SEMA3B,BCAR1,EDN3,C5AR1,PTAFR,IL6R,LGI1,PALLD,PDE4D,CNTN6,EFNB2,PRKCA,EDNRB,PTK2B,PDGFRB,EDN1,CCR10,GFRA1
GO:0035295	tube development	721	36	2.35953	1.19629e-06	0.000194485	ZFP36L1,CSPG4,THY1,BBS7,GJA5,PRKCB,TNNI3,FOXC2,RBP4,FGF16,ADAMTS9,MINAR1,ARHGAP22,PKDCC,SHROOM3,WNT6,C5AR1,SULF1,RAMP2,TGFBR3,TNFAIP3,EFNB2,FZD1,PRKCA,THRB,STRA6,KIF18A,TMEM100,CYP1B1,CITED2,EDNRB,PTK2B,PDGFRB,EDN1,HDAC9,NOS3
GO:1901700	response to oxygen-containing compound	1046	46	2.07819	1.2028e-06	0.000194485	ZFP36L1,LPAR1,CTSV,HMGB2,AL035425.2,PRKCB,FOXC2,FIBIN,RBP4,CHRM4,ATP6V0D2,WNT6,P2RY2,BCAR1,GGT1,C5AR1,EPS8,TRIM6,DRD4,PTAFR,RAMP2,HMGN3,RAB31,PDE4D,PHIP,TGFBR3,SOD3,NOX4,GRIK5,HRH3,TNFAIP3,ATP1A2,PRKCA,MAP2K6,KIF18A,ADCY8,CYP1B1,IRS4,EDNRB,FOS,PTK2B,PDGFRB,EDN1,ATP6V1B1,CA3,HDAC9,NOS3
GO:0040011	locomotion	1191	50	1.98389	1.47913e-06	0.000234383	CSPG4,SEMA3F,LPAR1,THY1,LMX1A,TBR1,BST2,HMGB2,UNC5D,ESAM,GCSAM,FOXC2,CHRM4,FGF16,ADAMTS9,SEMA3B,BCAR1,EDN3,C5AR1,EPS8,PTAFR,IL6R,CARMIL2,SULF1,PARD6B,LGI1,PALLD,ARID5B,PDE4D,TGFBR3,NOX4,TNFAIP3,CNTN6,ATP1A2,EFNB2,PRKCA,PLAT,LIMCH1,SLC16A8,CYP1B1,CITED2,EDNRB,PTK2B,PDGFRB,EDN1,CCR10,GFRA1,GAS8,HDAC9,NOS3
GO:0042592	homeostatic process	1227	51	1.96419	1.522e-06	0.000236447	PDE6B,ACTN3,ZFP36L1,LPAR1,THY1,HMGB2,LPAR4,GJA5,ABCA4,PRKCB,SFXN3,G0S2,TNNI3,KCNJ2,FOXC2,ESRRG,RBP4,ATP6V0D2,EBF2,P2RY2,MT1E,SLC4A10,EDN3,SLC8A2,C5AR1,TRIM6,DRD4,GPD1L,HMGN3,PDE4D,TGFBR3,NOX4,GRIK5,SNX10,TNFAIP3,GPR20,ATP1A2,PRKCA,SLC40A1,MAP2K6,ADCY8,CKB,EDNRB,PTK2B,RDH12,EDN1,CCR10,ATP6V1B1,PTGER3,ABCG2,NOS3
GO:0043269	regulation of ion transport	352	23	3.08776	1.5687e-06	0.000239015	SCN4A,THY1,SHISA9,GJA5,KCNE5,CACNA2D4,CACNA2D3,KCNJ2,EDN3,CLIC6,DRD4,PTAFR,GPD1L,PDE4D,HRH3,ATP1A2,MAP2K6,SCN9A,PTK2B,CLDN10,PDGFRB,EDN1,NOS3
GO:0002027	regulation of heart rate	54	9	7.87603	1.70052e-06	0.000254211	GJA5,KCNE5,KCNJ2,DSP,EDN3,GPD1L,PDE4D,EDN1,IRX5
GO:0051240	positive regulation of multicellular organismal process	1102	47	2.01546	2.1263e-06	0.000311975	ACTN3,ZFP36L1,LPAR1,LRRTM1,HMGB2,GJA5,PRKCB,G0S2,GDF6,FOXC2,ESRRG,FGF16,PKDCC,EBF2,WNT6,P2RY2,BCAR1,EDN3,BEND6,C5AR1,TRIM6,CCM2L,PTAFR,IL6R,SULF1,RAMP2,NIN,PDE4D,TGFBR3,TNFAIP3,EFNB2,PDE5A,FZD1,PRKCA,TMEM100,LBH,CYP1B1,CITED2,EDNRB,FOS,PTK2B,PDGFRB,NGF,EDN1,PTGER3,HDAC9,NOS3
GO:0034762	regulation of transmembrane transport	308	21	3.22201	2.3289e-06	0.000330729	SCN4A,THY1,SHISA9,GJA5,KCNE5,CACNA2D4,CACNA2D3,PRKCB,KCNJ2,EDN3,CLIC6,DRD4,PTAFR,GPD1L,PEA15,PDE4D,ATP1A2,SCN9A,PTK2B,OAZ2,EDN1
GO:0030029	actin filament-based process	558	30	2.54066	2.3376e-06	0.000330729	ACTN3,LPAR1,BST2,GJA5,KCNE5,TNNT1,NEBL,TNNC2,TNNI3,KCNJ2,KIRREL1,SHROOM3,BCAR1,DSP,EPS8,TNNT2,CARMIL2,GPD1L,PALLD,ADD3,PDE4D,DIAPH3,NOX4,ATP1A2,LIMCH1,EPB41L2,PTK2B,PDGFRB,EDN1,MYL4
GO:0048646	anatomical structure formation involved in morphogenesis	746	36	2.28046	2.64324e-06	0.00036741	CSPG4,THY1,TBR1,GJA5,PRKCB,TNNT1,NEBL,FOXC2,TM4SF1,RBP4,FGF16,ADAMTS9,MINAR1,ARHGAP22,SHROOM3,WNT6,C5AR1,TNNT2,SULF1,RAMP2,TGFBR3,TNFAIP3,EFNB2,FZD1,PRKCA,STRA6,SLC40A1,TMEM100,CYP1B1,PAX1,CITED2,PTK2B,PDGFRB,EDN1,HDAC9,NOS3
GO:0006811	ion transport	952	42	2.08483	3.53355e-06	0.000482695	SCN4A,THY1,SHISA9,GJA5,KCNE5,CACNA2D4,CACNA2D3,ABCA4,PRKCB,SFXN3,KCNJ2,ACSL3,ATP6V0D2,SLC4A10,EDN3,SLC8A2,ABCC6,SLC13A4,CLIC6,OSBPL10,DRD4,PTAFR,RAMP2,GPD1L,PDE4D,GRIK5,HRH3,ATP1A2,SLC38A4,STRA6,SLC40A1,MAP2K6,SCN9A,SLC16A8,PTK2B,CLDN10,PDGFRB,SLC38A8,EDN1,ATP6V1B1,CA3,NOS3
GO:0060537	muscle tissue development	266	19	3.37544	3.65169e-06	0.000490378	ACTN3,GJA5,NEBL,TNNI3,RBP4,ADAMTS9,VGLL2,DSP,CCM2L,TNNT2,TGFBR3,NOX4,EFNB2,STRA6,MYLPF,FOS,PDGFRB,EDN1,HDAC9
GO:0001525	angiogenesis	344	22	3.0222	3.79612e-06	0.000497006	CSPG4,THY1,GJA5,PRKCB,FOXC2,FGF16,ADAMTS9,MINAR1,ARHGAP22,C5AR1,SULF1,RAMP2,TNFAIP3,EFNB2,PRKCA,TMEM100,CYP1B1,PTK2B,PDGFRB,EDN1,HDAC9,NOS3
GO:0016477	cell migration	955	42	2.07828	3.8265e-06	0.000497006	CSPG4,SEMA3F,LPAR1,THY1,BST2,HMGB2,UNC5D,ESAM,GCSAM,FOXC2,FGF16,ADAMTS9,SEMA3B,BCAR1,EDN3,C5AR1,EPS8,PTAFR,IL6R,CARMIL2,SULF1,PARD6B,PALLD,ARID5B,PDE4D,TGFBR3,NOX4,TNFAIP3,EFNB2,PRKCA,PLAT,LIMCH1,SLC16A8,CYP1B1,CITED2,EDNRB,PTK2B,PDGFRB,EDN1,CCR10,HDAC9,NOS3
GO:0006939	smooth muscle contraction	60	9	7.08843	4.23281e-06	0.000540912	TNNI3,EDN3,PTAFR,SULF1,PDE4D,ATP1A2,EDNRB,EDN1,PTGER3
GO:0007188	adenylate cyclase-modulating G protein-coupled receptor signaling pathway	96	11	5.41477	5.48933e-06	0.000690348	LPAR1,CHRM4,DRD4,RAMP2,PDE4D,ADGRE5,HRH3,PRKCA,ADCY8,EDN1,PTGER3
GO:0030049	muscle filament sliding	23	6	12.3277	6.29909e-06	0.000767811	ACTN3,TNNT1,TNNC2,TNNI3,TNNT2,MYL4
GO:0033275	actin-myosin filament sliding	23	6	12.3277	6.29909e-06	0.000767811	ACTN3,TNNT1,TNNC2,TNNI3,TNNT2,MYL4
GO:0035239	tube morphogenesis	589	30	2.40694	6.91084e-06	0.000829614	ZFP36L1,CSPG4,THY1,BBS7,GJA5,PRKCB,TNNI3,FOXC2,FGF16,ADAMTS9,MINAR1,ARHGAP22,SHROOM3,WNT6,C5AR1,SULF1,RAMP2,TGFBR3,TNFAIP3,EFNB2,FZD1,PRKCA,STRA6,TMEM100,CYP1B1,PTK2B,PDGFRB,EDN1,HDAC9,NOS3
GO:0001568	blood vessel development	471	26	2.60862	7.27131e-06	0.00085986	ZFP36L1,CSPG4,THY1,GJA5,PRKCB,TNNI3,FOXC2,FGF16,ADAMTS9,MINAR1,ARHGAP22,C5AR1,SULF1,RAMP2,TGFBR3,TNFAIP3,EFNB2,PRKCA,STRA6,TMEM100,CYP1B1,PTK2B,PDGFRB,EDN1,HDAC9,NOS3
GO:0051480	regulation of cytosolic calcium ion concentration	161	14	4.10923	7.9015e-06	0.000920641	PDE6B,LPAR1,THY1,LPAR4,C5AR1,PDE4D,GPR20,ATP1A2,ADCY8,EDNRB,PTK2B,EDN1,CCR10,PTGER3
GO:0007187	G protein-coupled receptor signaling pathway, coupled to cyclic nucleotide second messenger	100	11	5.19818	8.18387e-06	0.000928074	LPAR1,CHRM4,DRD4,RAMP2,PDE4D,ADGRE5,HRH3,PRKCA,ADCY8,EDN1,PTGER3
GO:0007204	positive regulation of cytosolic calcium ion concentration	140	13	4.38808	8.19957e-06	0.000928074	LPAR1,THY1,LPAR4,C5AR1,PDE4D,GPR20,ATP1A2,ADCY8,EDNRB,PTK2B,EDN1,CCR10,PTGER3
GO:0014706	striated muscle tissue development	257	18	3.30977	8.70505e-06	0.00097141	ACTN3,GJA5,NEBL,TNNI3,RBP4,ADAMTS9,VGLL2,DSP,CCM2L,TNNT2,TGFBR3,NOX4,EFNB2,MYLPF,FOS,PDGFRB,EDN1,HDAC9
GO:0072359	circulatory system development	756	35	2.18779	9.24148e-06	0.00101695	ZFP36L1,CSPG4,THY1,BBS7,GJA5,PRKCB,NEBL,TNNI3,FOXC2,RBP4,FGF16,ADAMTS9,MINAR1,ARHGAP22,DSP,C5AR1,CCM2L,TNNT2,SULF1,RAMP2,TGFBR3,NOX4,TNFAIP3,EFNB2,FZD1,PRKCA,STRA6,TMEM100,CYP1B1,CITED2,PTK2B,PDGFRB,EDN1,HDAC9,NOS3
GO:0033993	response to lipid	570	29	2.40426	1.01769e-05	0.00110454	ZFP36L1,LPAR1,CTSV,HMGB2,FIBIN,ESRRG,RBP4,WNT6,GGT1,C5AR1,LMO3,TRIM6,PTAFR,RAMP2,PDE4D,TGFBR3,TNFAIP3,ATP1A2,PRKCA,THRB,KIF18A,LBH,ADCY8,EDNRB,FOS,PTK2B,PDGFRB,EDN1,NOS3
GO:0048870	cell motility	1029	43	1.97475	1.05102e-05	0.00111029	CSPG4,SEMA3F,LPAR1,THY1,BST2,HMGB2,UNC5D,ESAM,GCSAM,FOXC2,FGF16,ADAMTS9,SEMA3B,BCAR1,EDN3,C5AR1,EPS8,PTAFR,IL6R,CARMIL2,SULF1,PARD6B,PALLD,ARID5B,PDE4D,TGFBR3,NOX4,TNFAIP3,EFNB2,PRKCA,PLAT,LIMCH1,SLC16A8,CYP1B1,CITED2,EDNRB,PTK2B,PDGFRB,EDN1,CCR10,GAS8,HDAC9,NOS3
GO:0051674	localization of cell	1029	43	1.97475	1.05102e-05	0.00111029	CSPG4,SEMA3F,LPAR1,THY1,BST2,HMGB2,UNC5D,ESAM,GCSAM,FOXC2,FGF16,ADAMTS9,SEMA3B,BCAR1,EDN3,C5AR1,EPS8,PTAFR,IL6R,CARMIL2,SULF1,PARD6B,PALLD,ARID5B,PDE4D,TGFBR3,NOX4,TNFAIP3,EFNB2,PRKCA,PLAT,LIMCH1,SLC16A8,CYP1B1,CITED2,EDNRB,PTK2B,PDGFRB,EDN1,CCR10,GAS8,HDAC9,NOS3
GO:0060326	cell chemotaxis	144	13	4.26618	1.11553e-05	0.00116294	LPAR1,HMGB2,FGF16,BCAR1,EDN3,C5AR1,IL6R,PDE4D,EDNRB,PTK2B,PDGFRB,EDN1,CCR10
GO:0030001	metal ion transport	484	26	2.53856	1.17827e-05	0.00121239	SCN4A,THY1,GJA5,KCNE5,CACNA2D4,CACNA2D3,PRKCB,KCNJ2,ATP6V0D2,SLC4A10,EDN3,SLC8A2,SLC13A4,DRD4,RAMP2,GPD1L,PDE4D,ATP1A2,SLC38A4,SLC40A1,SCN9A,PTK2B,PDGFRB,SLC38A8,ATP6V1B1,NOS3
GO:0014821	phasic smooth muscle contraction	8	4	23.6281	1.28092e-05	0.00130112	EDN3,EDNRB,EDN1,PTGER3
GO:0009725	response to hormone	673	32	2.24695	1.36783e-05	0.00137182	ZFP36L1,CTSV,HMGB2,AL035425.2,PRKCB,FOXC2,FIBIN,ESRRG,CHRM4,ATP6V0D2,BCAR1,GGT1,LMO3,PTAFR,RAMP2,RAB31,PHIP,TGFBR3,HRH3,ATP1A2,THRB,KIF18A,LBH,ADCY8,IRS4,EDNRB,FOS,PTK2B,PDGFRB,EDN1,ATP6V1B1,HDAC9,NOS3
GO:0048738	cardiac muscle tissue development	147	13	4.17912	1.39515e-05	0.00138172	GJA5,NEBL,TNNI3,RBP4,ADAMTS9,DSP,CCM2L,TNNT2,TGFBR3,NOX4,EFNB2,PDGFRB,EDN1
GO:0048871	multicellular organismal homeostasis	295	19	3.04362	1.61383e-05	0.00157857	ACTN3,ABCA4,G0S2,FOXC2,ESRRG,RBP4,EBF2,NOX4,SNX10,TNFAIP3,PRKCA,SLC40A1,MAP2K6,ADCY8,EDNRB,PTK2B,RDH12,PTGER3,NOS3
GO:0001944	vasculature development	494	26	2.48717	1.68498e-05	0.00162806	ZFP36L1,CSPG4,THY1,GJA5,PRKCB,TNNI3,FOXC2,FGF16,ADAMTS9,MINAR1,ARHGAP22,C5AR1,SULF1,RAMP2,TGFBR3,TNFAIP3,EFNB2,PRKCA,STRA6,TMEM100,CYP1B1,PTK2B,PDGFRB,EDN1,HDAC9,NOS3
GO:0003009	skeletal muscle contraction	27	6	10.5014	1.72049e-05	0.00163711	ACTN3,TNNT1,TNNC2,TNNI3,KCNJ2,TNNT2
GO:1901342	regulation of vasculature development	220	16	3.43681	1.74552e-05	0.00163711	PRKCB,FOXC2,FGF16,ADAMTS9,MINAR1,C5AR1,SULF1,RAMP2,TNFAIP3,EFNB2,PRKCA,TMEM100,CYP1B1,PTK2B,HDAC9,NOS3
GO:0035637	multicellular organismal signaling	89	10	5.30969	1.75633e-05	0.00163711	SCN4A,GJA5,KCNE5,KCNJ2,CLDN19,DSP,SLC8A2,PDE4D,ATP1A2,SCN9A
GO:0086003	cardiac muscle cell contraction	40	7	8.26983	1.78991e-05	0.001649	GJA5,KCNE5,KCNJ2,DSP,GPD1L,PDE4D,ATP1A2
GO:0001508	action potential	72	9	5.90702	1.95448e-05	0.00177992	SCN4A,GJA5,KCNE5,KCNJ2,CLDN19,DSP,GPD1L,ATP1A2,SCN9A
GO:0034765	regulation of ion transmembrane transport	248	17	3.23934	2.05643e-05	0.00185149	SCN4A,THY1,SHISA9,GJA5,KCNE5,CACNA2D4,CACNA2D3,KCNJ2,EDN3,CLIC6,DRD4,PTAFR,GPD1L,PDE4D,ATP1A2,SCN9A,PTK2B
GO:0072358	cardiovascular system development	501	26	2.45242	2.14989e-05	0.00191388	ZFP36L1,CSPG4,THY1,GJA5,PRKCB,TNNI3,FOXC2,FGF16,ADAMTS9,MINAR1,ARHGAP22,C5AR1,SULF1,RAMP2,TGFBR3,TNFAIP3,EFNB2,PRKCA,STRA6,TMEM100,CYP1B1,PTK2B,PDGFRB,EDN1,HDAC9,NOS3
GO:0051482	positive regulation of cytosolic calcium ion concentration involved in phospholipase C-activating G protein-coupled signaling pathway	9	4	21.0028	2.26736e-05	0.00197477	LPAR1,LPAR4,GPR20,EDN1
GO:0061061	muscle structure development	443	24	2.56016	2.26813e-05	0.00197477	ACTN3,ZFP36L1,TNNT1,NEBL,TNNI3,RBP4,VGLL2,DSP,CCM2L,TNNT2,RAMP2,UCHL1,ARID5B,TGFBR3,NOX4,EFNB2,FZD1,STRA6,MYLPF,EDNRB,FOS,PDGFRB,EDN1,HDAC9
GO:0008217	regulation of blood pressure	93	10	5.08131	2.59169e-05	0.00223195	GJA5,TNNI3,EDN3,PTAFR,RAMP2,PDE4D,ATP1A2,EDNRB,EDN1,NOS3
GO:1901701	cellular response to oxygen-containing compound	732	33	2.1304	2.93516e-05	0.00250057	ZFP36L1,LPAR1,HMGB2,AL035425.2,PRKCB,FOXC2,CHRM4,ATP6V0D2,WNT6,P2RY2,BCAR1,PTAFR,HMGN3,RAB31,PDE4D,PHIP,SOD3,NOX4,GRIK5,HRH3,TNFAIP3,PRKCA,MAP2K6,KIF18A,ADCY8,CYP1B1,IRS4,EDNRB,FOS,PTK2B,EDN1,ATP6V1B1,HDAC9,NOS3
GO:0007507	heart development	423	23	2.56949	3.19803e-05	0.00269553	ZFP36L1,BBS7,GJA5,NEBL,TNNI3,FOXC2,RBP4,ADAMTS9,DSP,CCM2L,TNNT2,RAMP2,TGFBR3,NOX4,EFNB2,FZD1,STRA6,TMEM100,CITED2,PDGFRB,EDN1,HDAC9,NOS3
GO:0006942	regulation of striated muscle contraction	61	8	6.19753	4.00615e-05	0.00334113	ACTN3,GJA5,TNNI3,KCNJ2,DSP,PDE4D,ATP1A2,PDE5A
GO:0050920	regulation of chemotaxis	140	12	4.05053	4.08765e-05	0.00337359	SEMA3F,LPAR1,TBR1,FGF16,SEMA3B,EDN3,C5AR1,IL6R,EFNB2,PTK2B,PDGFRB,EDN1
GO:0003231	cardiac ventricle development	99	10	4.77335	4.47315e-05	0.00365369	GJA5,TNNI3,DSP,CCM2L,TNNT2,TGFBR3,FZD1,STRA6,CITED2,NOS3
GO:0003206	cardiac chamber morphogenesis	100	10	4.72562	4.87924e-05	0.00390548	GJA5,TNNI3,RBP4,DSP,CCM2L,TNNT2,TGFBR3,FZD1,CITED2,NOS3
GO:0022603	regulation of anatomical structure morphogenesis	751	33	2.0765	4.88e-05	0.00390548	SEMA3F,LPAR1,THY1,TBR1,PRKCB,FOXC2,FGF16,ADAMTS9,MINAR1,SHROOM3,WNT6,SEMA3B,ARHGAP15,C5AR1,EPS8,PARD6A,SULF1,RAMP2,NIN,PHIP,TNFAIP3,EFNB2,FZD1,PRKCA,THRB,TMEM100,CYP1B1,CITED2,PTK2B,NGF,EDN1,HDAC9,NOS3
GO:0040012	regulation of locomotion	687	31	2.13238	5.1497e-05	0.00408011	SEMA3F,LPAR1,THY1,TBR1,BST2,UNC5D,GCSAM,FOXC2,CHRM4,FGF16,ADAMTS9,SEMA3B,BCAR1,EDN3,C5AR1,PTAFR,IL6R,CARMIL2,SULF1,PARD6B,NOX4,EFNB2,PRKCA,LIMCH1,CYP1B1,CITED2,PTK2B,PDGFRB,EDN1,HDAC9,NOS3
GO:1903115	regulation of actin filament-based movement	33	6	8.59204	5.78807e-05	0.00454049	GJA5,KCNJ2,DSP,TNNT2,PDE4D,ATP1A2
GO:0030334	regulation of cell migration	595	28	2.22382	5.92715e-05	0.004604	SEMA3F,LPAR1,THY1,BST2,UNC5D,GCSAM,FOXC2,FGF16,ADAMTS9,SEMA3B,BCAR1,EDN3,C5AR1,PTAFR,IL6R,CARMIL2,SULF1,PARD6B,NOX4,PRKCA,LIMCH1,CYP1B1,CITED2,PTK2B,PDGFRB,EDN1,HDAC9,NOS3
GO:0043406	positive regulation of MAP kinase activity	193	14	3.42791	6.05983e-05	0.00466136	CSPG4,LPAR1,EDN3,C5AR1,DRD4,PEA15,NOX4,PDE5A,MAP3K15,MAP2K6,PTK2B,PDGFRB,NGF,EDN1
GO:0009719	response to endogenous stimulus	1144	44	1.81755	6.2337e-05	0.004749	ZFP36L1,CTSV,HMGB2,AL035425.2,PRKCB,GDF6,FOXC2,FIBIN,ESRRG,CHRM4,FGF16,ATP6V0D2,P2RY2,BCAR1,GGT1,LMO3,PARD6A,PTAFR,SULF1,RAMP2,RAB31,PDE4D,PHIP,TGFBR3,NOX4,HRH3,ATP1A2,FZD1,THRB,KIF18A,TMEM100,LBH,ADCY8,IRS4,CITED2,EDNRB,FOS,PTK2B,PDGFRB,NGF,FGF5,EDN1,ATP6V1B1,HDAC9,NOS3
GO:0051049	regulation of transport	1147	44	1.81279	6.63069e-05	0.00497221	SCN4A,MYRIP,THY1,LRRTM1,SHISA9,BST2,GJA5,KCNE5,CACNA2D4,CACNA2D3,PRKCB,KCNJ2,ACSL3,RBP4,PKDCC,P2RY2,EDN3,TRIM6,CLIC6,TNNT2,DRD4,PTAFR,GPD1L,HMGN3,PEA15,PDE4D,UNC119,GRIK5,HRH3,TNFAIP3,ATP1A2,EFNB2,PRKCA,MAP2K6,SCN9A,ADCY8,EDNRB,PTK2B,CLDN10,OAZ2,PDGFRB,EDN1,PTGER3,NOS3
GO:0009605	response to external stimulus	1368	50	1.7272	6.72785e-05	0.00497221	PDE6B,SEMA3F,LPAR1,LMX1A,CTSV,TBR1,BST2,HMGB2,UNC5D,CACNA2D4,ABCA4,KCNJ2,ACSL3,FGF16,BTBD17,ADAMTS9,SHROOM3,SEMA3B,P2RY2,BCAR1,GGT1,STRC,EDN3,C5AR1,TRIM6,PTAFR,IL6R,LGI1,PALLD,MAP1LC3C,FABP7,PDE4D,UNC119,TNFAIP3,CNTN6,ATP1A2,EFNB2,PRKCA,STRA6,PLAT,EDNRB,FOS,PTK2B,PDGFRB,EDN1,CCR10,GFRA1,PTGER3,CA3,NOS3
GO:1904018	positive regulation of vasculature development	125	11	4.15855	6.73538e-05	0.00497221	PRKCB,FOXC2,C5AR1,RAMP2,EFNB2,PRKCA,TMEM100,CYP1B1,PTK2B,HDAC9,NOS3
GO:0045765	regulation of angiogenesis	195	14	3.39275	6.77772e-05	0.00497221	PRKCB,FOXC2,FGF16,ADAMTS9,MINAR1,C5AR1,SULF1,RAMP2,TNFAIP3,PRKCA,CYP1B1,PTK2B,HDAC9,NOS3
GO:0035296	regulation of tube diameter	66	8	5.72802	7.13429e-05	0.00513863	GJA5,P2RY2,EDN3,PTAFR,ATP1A2,EDNRB,EDN1,NOS3
GO:0097746	regulation of blood vessel diameter	66	8	5.72802	7.13429e-05	0.00513863	GJA5,P2RY2,EDN3,PTAFR,ATP1A2,EDNRB,EDN1,NOS3
GO:0003044	regulation of systemic arterial blood pressure mediated by a chemical signal	22	5	10.74	7.98589e-05	0.0056493	GJA5,EDN3,PDE4D,EDN1,NOS3
GO:0086010	membrane depolarization during action potential	22	5	10.74	7.98589e-05	0.0056493	SCN4A,GJA5,KCNJ2,ATP1A2,SCN9A
GO:0055085	transmembrane transport	909	37	1.92352	8.30374e-05	0.0058107	SCN4A,THY1,SHISA9,GJA5,KCNE5,CACNA2D4,CACNA2D3,ABCA4,PRKCB,SFXN3,KCNJ2,ATP6V0D2,SLC4A10,EDN3,SLC8A2,ABCC6,SLC13A4,CLIC6,DRD4,PTAFR,GPD1L,PEA15,ADD3,PDE4D,GRIK5,ATP1A2,SLC38A4,STRA6,SLC40A1,SCN9A,SLC16A8,PTK2B,OAZ2,SLC38A8,EDN1,ATP6V1B1,ABCG2
GO:0006814	sodium ion transport	128	11	4.06108	8.36073e-05	0.0058107	SCN4A,SLC4A10,SLC8A2,SLC13A4,DRD4,GPD1L,ATP1A2,SLC38A4,SCN9A,SLC38A8,NOS3
GO:0003100	regulation of systemic arterial blood pressure by endothelin	5	3	28.3537	9.07018e-05	0.00614214	EDN3,EDN1,NOS3
GO:0007210	serotonin receptor signaling pathway	5	3	28.3537	9.07018e-05	0.00614214	CHRM4,DRD4,HRH3
GO:0098664	G protein-coupled serotonin receptor signaling pathway	5	3	28.3537	9.07018e-05	0.00614214	CHRM4,DRD4,HRH3
GO:0042310	vasoconstriction	36	6	7.87603	9.65275e-05	0.00648125	GJA5,EDN3,PTAFR,ATP1A2,EDNRB,EDN1
GO:0055117	regulation of cardiac muscle contraction	52	7	6.36141	0.000103502	0.00689115	GJA5,TNNI3,KCNJ2,DSP,PDE4D,ATP1A2,PDE5A
GO:0015672	monovalent inorganic cation transport	312	18	2.72632	0.000113151	0.00732547	SCN4A,GJA5,KCNE5,KCNJ2,ATP6V0D2,SLC4A10,EDN3,SLC8A2,SLC13A4,DRD4,GPD1L,ATP1A2,SLC38A4,SCN9A,PTK2B,SLC38A8,ATP6V1B1,NOS3
GO:0050879	multicellular organismal movement	37	6	7.66317	0.000113191	0.00732547	ACTN3,TNNT1,TNNC2,TNNI3,KCNJ2,TNNT2
GO:0050881	musculoskeletal movement	37	6	7.66317	0.000113191	0.00732547	ACTN3,TNNT1,TNNC2,TNNI3,KCNJ2,TNNT2
GO:0043405	regulation of MAP kinase activity	257	16	2.94202	0.000113724	0.00732547	CSPG4,LPAR1,FGF16,EDN3,C5AR1,DRD4,UCHL1,PEA15,NOX4,PDE5A,MAP3K15,MAP2K6,PTK2B,PDGFRB,NGF,EDN1
GO:0003018	vascular process in circulatory system	90	9	4.72562	0.00011657	0.00744826	GJA5,P2RY2,EDN3,PTAFR,RAMP2,ATP1A2,EDNRB,EDN1,NOS3
GO:0003205	cardiac chamber development	133	11	3.90841	0.000118159	0.00748941	GJA5,TNNI3,RBP4,DSP,CCM2L,TNNT2,TGFBR3,FZD1,STRA6,CITED2,NOS3
GO:0007399	nervous system development	1706	58	1.6066	0.000119872	0.00753765	ZFP36L1,CSPG4,SEMA3F,LPAR1,THY1,LRRTM1,LMX1A,FOXG1,CTSV,NRN1L,TBR1,BBS7,HMGB2,UNC5D,ATCAY,GDF6,DMBX1,ACSL3,OTX1,MINAR1,CYP26C1,SHROOM3,WNT6,SEMA3B,CA10,SLC4A10,STRC,EDN3,BEND6,C5AR1,SULF1,MAB21L2,PARD6B,LGI1,NIN,UCHL1,PALLD,MPPED2,FABP7,RCAN1,UNC119,CNTN6,IGSF21,EFNB2,FZD1,PRKCA,THRB,CKB,EDNRB,FOS,PTK2B,NGF,FGF5,GFRA1,IRX5,GAS8,PLPPR1,HDAC9
GO:0034220	ion transmembrane transport	653	29	2.09867	0.000121029	0.0075505	SCN4A,THY1,SHISA9,GJA5,KCNE5,CACNA2D4,CACNA2D3,SFXN3,KCNJ2,ATP6V0D2,SLC4A10,EDN3,SLC8A2,SLC13A4,CLIC6,DRD4,PTAFR,GPD1L,PDE4D,GRIK5,ATP1A2,SLC38A4,STRA6,SLC40A1,SCN9A,SLC16A8,PTK2B,SLC38A8,ATP6V1B1
GO:0032970	regulation of actin filament-based process	287	17	2.79915	0.000127833	0.00791263	LPAR1,BST2,GJA5,KCNJ2,KIRREL1,DSP,EPS8,TNNT2,CARMIL2,ADD3,PDE4D,NOX4,ATP1A2,LIMCH1,PTK2B,PDGFRB,EDN1
GO:0035150	regulation of tube size	72	8	5.25069	0.000133316	0.0081251	GJA5,P2RY2,EDN3,PTAFR,ATP1A2,EDNRB,EDN1,NOS3
GO:0050880	regulation of blood vessel size	72	8	5.25069	0.000133316	0.0081251	GJA5,P2RY2,EDN3,PTAFR,ATP1A2,EDNRB,EDN1,NOS3
GO:0006812	cation transport	657	29	2.08589	0.000134524	0.00813615	SCN4A,THY1,SHISA9,GJA5,KCNE5,CACNA2D4,CACNA2D3,PRKCB,KCNJ2,ATP6V0D2,SLC4A10,EDN3,SLC8A2,SLC13A4,DRD4,RAMP2,GPD1L,PDE4D,HRH3,ATP1A2,SLC38A4,SLC40A1,SCN9A,PTK2B,PDGFRB,SLC38A8,EDN1,ATP6V1B1,NOS3
GO:0019722	calcium-mediated signaling	115	10	4.10923	0.000159322	0.00956294	ACTN3,TNNI3,PDE4D,RCAN1,ATP1A2,TMEM100,EDNRB,PTK2B,EDN1,CCR10
GO:0055119	relaxation of cardiac muscle	14	4	13.5018	0.000165683	0.00980042	KCNJ2,PDE4D,ATP1A2,PDE5A
GO:2000145	regulation of cell motility	632	28	2.09363	0.000166191	0.00980042	SEMA3F,LPAR1,THY1,BST2,UNC5D,GCSAM,FOXC2,FGF16,ADAMTS9,SEMA3B,BCAR1,EDN3,C5AR1,PTAFR,IL6R,CARMIL2,SULF1,PARD6B,NOX4,PRKCA,LIMCH1,CYP1B1,CITED2,PTK2B,PDGFRB,EDN1,HDAC9,NOS3
GO:0051899	membrane depolarization	56	7	5.90702	0.000166989	0.00980042	SCN4A,GJA5,KCNJ2,GPD1L,ATP1A2,SCN9A,EDN1
GO:0097756	negative regulation of blood vessel diameter	40	6	7.08843	0.000177237	0.0103253	GJA5,EDN3,PTAFR,ATP1A2,EDNRB,EDN1
GO:0035589	G protein-coupled purinergic nucleotide receptor signaling pathway	6	3	23.6281	0.000178565	0.0103268	P2RY2,PTAFR,GPR87
GO:0019229	regulation of vasoconstriction	26	5	9.08773	0.000186155	0.0106877	GJA5,EDN3,PTAFR,ATP1A2,EDN1
GO:0032101	regulation of response to external stimulus	445	22	2.33626	0.000191084	0.0108918	PDE6B,SEMA3F,LPAR1,TBR1,FGF16,SEMA3B,GGT1,EDN3,C5AR1,TRIM6,IL6R,FABP7,TNFAIP3,EFNB2,PRKCA,PLAT,EDNRB,PTK2B,PDGFRB,EDN1,PTGER3,NOS3
GO:0032496	response to lipopolysaccharide	165	12	3.43681	0.000198778	0.0112494	HMGB2,GGT1,C5AR1,TRIM6,PTAFR,PDE4D,TNFAIP3,PRKCA,EDNRB,FOS,EDN1,NOS3
GO:0060485	mesenchyme development	216	14	3.0629	0.000200874	0.0112874	ZFP36L1,SEMA3F,CYP26C1,SEMA3B,EDN3,FAM172A,TGFBR3,TMEM100,PAX1,CITED2,EDNRB,PDGFRB,EDN1,NOS3
GO:0019935	cyclic-nucleotide-mediated signaling	97	9	4.3846	0.000207514	0.011527	LPAR1,RAMP2,PDE4D,ADGRE5,PRKCA,ADCY8,EDNRB,PTK2B,PTGER3
GO:0048644	muscle organ morphogenesis	58	7	5.70333	0.000208867	0.011527	TNNI3,DSP,CCM2L,TNNT2,ARID5B,TGFBR3,FZD1
GO:0007517	muscle organ development	271	16	2.79003	0.000209503	0.011527	ACTN3,TNNI3,RBP4,VGLL2,DSP,CCM2L,TNNT2,ARID5B,TGFBR3,EFNB2,FZD1,STRA6,MYLPF,FOS,EDN1,HDAC9
GO:0030335	positive regulation of cell migration	360	19	2.49408	0.000232601	0.0127097	SEMA3F,LPAR1,THY1,FOXC2,FGF16,SEMA3B,BCAR1,EDN3,C5AR1,PTAFR,IL6R,CARMIL2,NOX4,PRKCA,PTK2B,PDGFRB,EDN1,HDAC9,NOS3
GO:0071902	positive regulation of protein serine/threonine kinase activity	247	15	2.86981	0.000243758	0.013228	CSPG4,LPAR1,EDN3,C5AR1,DRD4,PEA15,NOX4,PDE5A,MAP3K15,MAP2K6,CCND2,PTK2B,PDGFRB,NGF,EDN1
GO:0007423	sensory organ development	362	19	2.4803	0.000249548	0.0134501	PDE6B,THY1,BBS7,RBP4,OTX1,LIM2,WNT6,STRC,MAB21L2,THRB,STRA6,CRYBA1,CYP1B1,PDGFRB,C1QTNF5,EDN1,ATP6V1B1,IRX5,NECTIN3
GO:0010595	positive regulation of endothelial cell migration	79	8	4.78544	0.000255928	0.0137008	FOXC2,FGF16,BCAR1,PRKCA,PTK2B,EDN1,HDAC9,NOS3
GO:0007193	adenylate cyclase-inhibiting G protein-coupled receptor signaling pathway	43	6	6.59389	0.000266983	0.014102	LPAR1,CHRM4,DRD4,HRH3,ADCY8,EDN1
GO:0003229	ventricular cardiac muscle tissue development	43	6	6.59389	0.000266983	0.014102	TNNI3,ADAMTS9,DSP,CCM2L,TNNT2,TGFBR3
GO:0002237	response to molecule of bacterial origin	171	12	3.31622	0.000276997	0.0145341	HMGB2,GGT1,C5AR1,TRIM6,PTAFR,PDE4D,TNFAIP3,PRKCA,EDNRB,FOS,EDN1,NOS3
GO:0051930	regulation of sensory perception of pain	16	4	11.814	0.000291358	0.0150878	PTAFR,TMEM100,EDNRB,EDN1
GO:0035025	positive regulation of Rho protein signal transduction	16	4	11.814	0.000291358	0.0150878	LPAR1,LPAR4,GPR20,PDGFRB
GO:0014831	gastro-intestinal system smooth muscle contraction	7	3	20.2527	0.000307605	0.0158257	PTAFR,SULF1,PTGER3
GO:0045453	bone resorption	29	5	8.14762	0.000319118	0.0163121	NOX4,SNX10,TNFAIP3,PRKCA,PTK2B
GO:0043542	endothelial cell migration	149	11	3.48871	0.000321219	0.0163142	FOXC2,FGF16,ADAMTS9,BCAR1,EFNB2,PRKCA,CYP1B1,PTK2B,EDN1,HDAC9,NOS3
GO:0007267	cell-cell signaling	1009	38	1.77972	0.00032506	0.0164042	MYRIP,THY1,LRRTM1,SHISA9,BST2,GJA5,KCNE5,PRKCB,RBP4,CHRM4,FGF16,WNT6,SEMA3B,EDN3,SLC8A2,PARD6A,DRD4,SULF1,HMGN3,LGI1,ADGRE5,UNC119,GRIK5,HRH3,TNFAIP3,ATP1A2,EFNB2,FZD1,PRKCA,PLAT,PLCB4,OTOF,ADCY8,PTK2B,NGF,FGF5,EDN1,PDE7B
GO:2000147	positive regulation of cell motility	370	19	2.42667	0.000328631	0.0164794	SEMA3F,LPAR1,THY1,FOXC2,FGF16,SEMA3B,BCAR1,EDN3,C5AR1,PTAFR,IL6R,CARMIL2,NOX4,PRKCA,PTK2B,PDGFRB,EDN1,HDAC9,NOS3
GO:0003073	regulation of systemic arterial blood pressure	45	6	6.30083	0.000344336	0.0169452	GJA5,TNNI3,EDN3,PDE4D,EDN1,NOS3
GO:0019233	sensory perception of pain	45	6	6.30083	0.000344336	0.0169452	PTAFR,UCHL1,SCN9A,TMEM100,EDNRB,EDN1
GO:0086001	cardiac muscle cell action potential	45	6	6.30083	0.000344336	0.0169452	GJA5,KCNE5,KCNJ2,DSP,GPD1L,ATP1A2
GO:0051931	regulation of sensory perception	17	4	11.1191	0.00037471	0.0181841	PTAFR,TMEM100,EDNRB,EDN1
GO:0086004	regulation of cardiac muscle cell contraction	30	5	7.87603	0.000376397	0.0181841	GJA5,KCNJ2,DSP,PDE4D,ATP1A2
GO:0086002	cardiac muscle cell action potential involved in contraction	30	5	7.87603	0.000376397	0.0181841	GJA5,KCNE5,KCNJ2,DSP,GPD1L
GO:0061337	cardiac conduction	64	7	5.16865	0.000387549	0.018601	GJA5,KCNE5,KCNJ2,DSP,SLC8A2,PDE4D,ATP1A2
GO:0001932	regulation of protein phosphorylation	982	37	1.78053	0.000389722	0.018601	CSPG4,LPAR1,THY1,KIRREL1,GDF6,FGF16,EDN3,C5AR1,LMO3,TRIM6,PARD6A,DRD4,IL6R,GPD1L,UCHL1,PEA15,PDE4D,PHIP,TGFBR3,UNC119,NOX4,TNFAIP3,PDE5A,FZD1,PRKCA,MAP3K15,MAP2K6,LIMCH1,SBK2,CRYBA1,ADCY8,CCND2,EDNRB,PTK2B,PDGFRB,NGF,EDN1
GO:0071495	cellular response to endogenous stimulus	985	37	1.77511	0.00041327	0.0195348	ZFP36L1,AL035425.2,PRKCB,GDF6,FOXC2,ESRRG,CHRM4,FGF16,ATP6V0D2,P2RY2,BCAR1,LMO3,PARD6A,PTAFR,SULF1,RAMP2,RAB31,PDE4D,PHIP,TGFBR3,NOX4,HRH3,ATP1A2,FZD1,THRB,KIF18A,TMEM100,LBH,ADCY8,IRS4,CITED2,FOS,PDGFRB,NGF,FGF5,EDN1,ATP6V1B1,HDAC9
GO:0051051	negative regulation of transport	288	16	2.62534	0.000414218	0.0195348	LRRTM1,BST2,KCNE5,PRKCB,PKDCC,DRD4,PEA15,UNC119,HRH3,TNFAIP3,ATP1A2,PTK2B,OAZ2,EDN1,PTGER3,NOS3
GO:0010647	positive regulation of cell communication	1207	43	1.68353	0.000417945	0.019594	MYRIP,CSPG4,LPAR1,LRRTM1,BST2,LPAR4,GJA5,AL035425.2,PRKCB,G0S2,GDF6,RBP4,FGF16,EDN3,SLC8A2,C5AR1,EPS8,LMO3,TRIM6,DRD4,IL6R,SULF1,LGI1,PEA15,PHIP,TGFBR3,NOX4,TNFAIP3,GPR20,CNTN6,PDE5A,PRKCA,MAP3K15,MAP2K6,ADCY8,CYP1B1,IRS4,CITED2,PTK2B,PDGFRB,NGF,FGF5,EDN1,GAS8
GO:0071310	cellular response to organic substance	1748	57	1.54096	0.000420884	0.0196157	ZFP36L1,LPAR1,BST2,HMGB2,AL035425.2,PRKCB,GDF6,FOXC2,ESRRG,CHRM4,FGF16,ATP6V0D2,WNT6,P2RY2,BCAR1,EPS8,LMO3,TRIM6,PARD6A,PTAFR,IL6R,SULF1,RAMP2,HMGN3,ARID5B,RAB31,PDE4D,PHIP,TGFBR3,NOX4,GRIK5,SNX10,HRH3,TNFAIP3,GSTA2,ATP1A2,FZD1,PRKCA,THRB,MAP2K6,KIF18A,TMEM100,LBH,ADCY8,CYP1B1,IRS4,CITED2,EDNRB,FOS,PTK2B,PDGFRB,NGF,FGF5,EDN1,CCR10,ATP6V1B1,HDAC9,NOS3
GO:0050921	positive regulation of chemotaxis	85	8	4.44764	0.000423466	0.0196206	LPAR1,FGF16,EDN3,C5AR1,IL6R,PTK2B,PDGFRB,EDN1
GO:0045860	positive regulation of protein kinase activity	378	19	2.37531	0.000428761	0.0197504	CSPG4,LPAR1,EDN3,C5AR1,DRD4,IL6R,PEA15,UNC119,NOX4,PDE5A,MAP3K15,MAP2K6,SBK2,ADCY8,CCND2,PTK2B,PDGFRB,NGF,EDN1
GO:0051272	positive regulation of cellular component movement	380	19	2.36281	0.000457594	0.0209568	SEMA3F,LPAR1,THY1,FOXC2,FGF16,SEMA3B,BCAR1,EDN3,C5AR1,PTAFR,IL6R,CARMIL2,NOX4,PRKCA,PTK2B,PDGFRB,EDN1,HDAC9,NOS3
GO:0006820	anion transport	350	18	2.43032	0.000463049	0.0210847	ABCA4,ACSL3,SLC4A10,ABCC6,SLC13A4,CLIC6,OSBPL10,DRD4,PTAFR,HRH3,ATP1A2,SLC38A4,STRA6,MAP2K6,SLC16A8,SLC38A8,EDN1,CA3
GO:0001990	regulation of systemic arterial blood pressure by hormone	18	4	10.5014	0.000473815	0.0214516	GJA5,EDN3,EDN1,NOS3
GO:0035590	purinergic nucleotide receptor signaling pathway	8	3	17.7211	0.000484482	0.0218099	P2RY2,PTAFR,GPR87
GO:0019220	regulation of phosphate metabolic process	1216	43	1.67107	0.000488916	0.0218852	ACTN3,CSPG4,LPAR1,THY1,KIRREL1,GDF6,ACSL3,FGF16,EDN3,C5AR1,LMO3,TRIM6,PARD6A,DRD4,PTAFR,IL6R,GPD1L,PPP1R1A,UCHL1,PEA15,PDE4D,PHIP,RCAN1,TGFBR3,UNC119,NOX4,TNFAIP3,PDE5A,FZD1,PRKCA,MAP3K15,MAP2K6,LIMCH1,SBK2,CRYBA1,ADCY8,CCND2,EDNRB,PTK2B,PDGFRB,NGF,EDN1,NOS3
GO:0051174	regulation of phosphorus metabolic process	1218	43	1.66832	0.000506083	0.0225264	ACTN3,CSPG4,LPAR1,THY1,KIRREL1,GDF6,ACSL3,FGF16,EDN3,C5AR1,LMO3,TRIM6,PARD6A,DRD4,PTAFR,IL6R,GPD1L,PPP1R1A,UCHL1,PEA15,PDE4D,PHIP,RCAN1,TGFBR3,UNC119,NOX4,TNFAIP3,PDE5A,FZD1,PRKCA,MAP3K15,MAP2K6,LIMCH1,SBK2,CRYBA1,ADCY8,CCND2,EDNRB,PTK2B,PDGFRB,NGF,EDN1,NOS3
GO:0060042	retina morphogenesis in camera-type eye	32	5	7.38378	0.000513877	0.0227326	THY1,RBP4,THRB,IRX5,NECTIN3
GO:0051094	positive regulation of developmental process	924	35	1.79001	0.000516453	0.0227326	ACTN3,ZFP36L1,LPAR1,LRRTM1,HMGB2,PRKCB,GDF6,FOXC2,ADAMTS9,PKDCC,WNT6,EDN3,BEND6,C5AR1,LMO3,IL6R,RAMP2,NIN,TGFBR3,TNFAIP3,EFNB2,PDE5A,FZD1,PRKCA,TMEM100,LBH,CYP1B1,CITED2,FOS,PTK2B,PDGFRB,NGF,EDN1,HDAC9,NOS3
GO:0043010	camera-type eye development	210	13	2.92538	0.000525194	0.0229896	PDE6B,THY1,RBP4,LIM2,WNT6,MAB21L2,THRB,STRA6,CRYBA1,CYP1B1,PDGFRB,IRX5,NECTIN3
GO:0071396	cellular response to lipid	385	19	2.33212	0.000537158	0.0233841	ZFP36L1,LPAR1,HMGB2,ESRRG,WNT6,LMO3,PTAFR,PDE4D,TNFAIP3,ATP1A2,PRKCA,THRB,KIF18A,LBH,ADCY8,EDNRB,PTK2B,EDN1,NOS3
GO:0045766	positive regulation of angiogenesis	111	9	3.83158	0.000568092	0.0245956	PRKCB,FOXC2,C5AR1,RAMP2,PRKCA,CYP1B1,PTK2B,HDAC9,NOS3
GO:0086005	ventricular cardiac muscle cell action potential	19	4	9.94867	0.00059026	0.025358	GJA5,KCNE5,DSP,GPD1L
GO:1903524	positive regulation of blood circulation	33	5	7.16003	0.000595304	0.025358	GJA5,EDN3,PTAFR,PDE4D,EDN1
GO:0086065	cell communication involved in cardiac conduction	33	5	7.16003	0.000595304	0.025358	GJA5,KCNE5,DSP,PDE4D,ATP1A2
GO:0014070	response to organic cyclic compound	617	26	1.99135	0.000615833	0.0260922	ZFP36L1,CTSV,HMGB2,FIBIN,ACSL3,ESRRG,P2RY2,GGT1,LMO3,DRD4,PTAFR,RAMP2,PEA15,PDE4D,NOX4,ATP1A2,THRB,KIF18A,LBH,ADCY8,CYP1B1,EDNRB,FOS,PTK2B,PDGFRB,EDN1
GO:0007166	cell surface receptor signaling pathway	1896	60	1.49545	0.000626848	0.0264177	CSPG4,SEMA3F,THY1,SHISA9,BST2,BBS7,HMGB2,AL035425.2,UNC5D,PRKCB,GCSAM,G0S2,GDF6,FOXC2,CHRM4,FGF16,ATP6V0D2,WNT6,SEMA3B,P2RY2,BCAR1,EDN3,BEND6,C5AR1,EPS8,TRIM6,PARD6A,DRD4,PTAFR,IL6R,SULF1,PEA15,ARID5B,PDE4D,PHIP,ADGRE5,TGFBR3,GRIK5,TNFAIP3,GSTA2,CNTN6,EFNB2,FZD1,PRKCA,PLAT,TMEM100,IRS4,CITED2,EDNRB,FOS,PTK2B,PDGFRB,NGF,FGF5,EDN1,CCR10,GFRA1,ATP6V1B1,GAS8,GPR87,NOS3
GO:0009617	response to bacterium	271	15	2.61566	0.000649962	0.0272468	HMGB2,ADAMTS9,GGT1,C5AR1,TRIM6,PTAFR,IL6R,PDE4D,TNFAIP3,PRKCA,EDNRB,FOS,EDN1,CA3,NOS3
GO:0046717	acid secretion	51	6	5.55955	0.000685014	0.0283019	DRD4,SNX10,HRH3,MAP2K6,EDN1,PTGER3
GO:0030239	myofibril assembly	34	5	6.94944	0.000686038	0.0283019	TNNT1,NEBL,TNNT2,PDGFRB,EDN1
GO:0040017	positive regulation of locomotion	393	19	2.28465	0.000689418	0.0283019	SEMA3F,LPAR1,THY1,FOXC2,FGF16,SEMA3B,BCAR1,EDN3,C5AR1,PTAFR,IL6R,CARMIL2,NOX4,PRKCA,PTK2B,PDGFRB,EDN1,HDAC9,NOS3
GO:0071900	regulation of protein serine/threonine kinase activity	393	19	2.28465	0.000689418	0.0283019	CSPG4,LPAR1,THY1,FGF16,EDN3,C5AR1,DRD4,UCHL1,PEA15,NOX4,TNFAIP3,PDE5A,MAP3K15,MAP2K6,CCND2,PTK2B,PDGFRB,NGF,EDN1
GO:0007268	chemical synaptic transmission	394	19	2.27885	0.000710847	0.0288823	LRRTM1,SHISA9,PRKCB,CHRM4,SLC8A2,DRD4,LGI1,UNC119,GRIK5,HRH3,ATP1A2,PLAT,PLCB4,OTOF,ADCY8,PTK2B,NGF,EDN1,PDE7B
GO:0098916	anterograde trans-synaptic signaling	394	19	2.27885	0.000710847	0.0288823	LRRTM1,SHISA9,PRKCB,CHRM4,SLC8A2,DRD4,LGI1,UNC119,GRIK5,HRH3,ATP1A2,PLAT,PLCB4,OTOF,ADCY8,PTK2B,NGF,EDN1,PDE7B
GO:0003007	heart morphogenesis	190	12	2.9846	0.000717643	0.0290096	BBS7,GJA5,TNNI3,RBP4,DSP,CCM2L,TNNT2,TGFBR3,FZD1,TMEM100,CITED2,NOS3
GO:0048771	tissue remodeling	92	8	4.10923	0.000721626	0.0290226	CSPG4,GJA5,NOX4,SNX10,TNFAIP3,PRKCA,PTK2B,NOS3
GO:0002687	positive regulation of leukocyte migration	71	7	4.65906	0.000732027	0.0291509	THY1,EDN3,C5AR1,PTAFR,IL6R,PTK2B,EDN1
GO:0031032	actomyosin structure organization	139	10	3.39973	0.000732176	0.0291509	LPAR1,TNNT1,NEBL,TNNT2,NOX4,LIMCH1,EPB41L2,PTK2B,PDGFRB,EDN1
GO:0001654	eye development	246	14	2.68938	0.000747303	0.0294571	PDE6B,THY1,BBS7,RBP4,LIM2,WNT6,MAB21L2,THRB,STRA6,CRYBA1,CYP1B1,PDGFRB,IRX5,NECTIN3
GO:0150063	visual system development	246	14	2.68938	0.000747303	0.0294571	PDE6B,THY1,BBS7,RBP4,LIM2,WNT6,MAB21L2,THRB,STRA6,CRYBA1,CYP1B1,PDGFRB,IRX5,NECTIN3
GO:0042493	response to drug	660	27	1.93321	0.000758904	0.0296961	HMGB2,FIBIN,RBP4,CHRM4,P2RY2,ABCC6,SLC13A4,EPS8,DRD4,PTAFR,RAMP2,PEA15,HRH3,TNFAIP3,ATP1A2,FZD1,STRA6,MAP2K6,ADCY8,CYP1B1,FOS,PTK2B,PDGFRB,EDN1,ABCG2,CA3,HDAC9
GO:0001523	retinoid metabolic process	52	6	5.45264	0.000760863	0.0296961	ABCA4,RBP4,CYP26C1,STRA6,CYP1B1,RDH12
GO:0010562	positive regulation of phosphorus metabolic process	730	29	1.8773	0.000769155	0.0297269	ACTN3,CSPG4,LPAR1,GDF6,ACSL3,EDN3,C5AR1,TRIM6,DRD4,PTAFR,IL6R,PEA15,UNC119,NOX4,PDE5A,FZD1,PRKCA,MAP3K15,MAP2K6,LIMCH1,SBK2,ADCY8,CCND2,EDNRB,PTK2B,PDGFRB,NGF,EDN1,NOS3
GO:0045937	positive regulation of phosphate metabolic process	730	29	1.8773	0.000769155	0.0297269	ACTN3,CSPG4,LPAR1,GDF6,ACSL3,EDN3,C5AR1,TRIM6,DRD4,PTAFR,IL6R,PEA15,UNC119,NOX4,PDE5A,FZD1,PRKCA,MAP3K15,MAP2K6,LIMCH1,SBK2,ADCY8,CCND2,EDNRB,PTK2B,PDGFRB,NGF,EDN1,NOS3
GO:0010594	regulation of endothelial cell migration	116	9	3.66643	0.000782375	0.030091	FOXC2,FGF16,ADAMTS9,BCAR1,PRKCA,PTK2B,EDN1,HDAC9,NOS3
GO:0001667	ameboidal-type cell migration	306	16	2.47091	0.000799765	0.0306113	SEMA3F,FOXC2,FGF16,ADAMTS9,SEMA3B,BCAR1,EDN3,ARID5B,EFNB2,PRKCA,CYP1B1,EDNRB,PTK2B,EDN1,HDAC9,NOS3
GO:0099537	trans-synaptic signaling	399	19	2.2503	0.000826829	0.031495	LRRTM1,SHISA9,PRKCB,CHRM4,SLC8A2,DRD4,LGI1,UNC119,GRIK5,HRH3,ATP1A2,PLAT,PLCB4,OTOF,ADCY8,PTK2B,NGF,EDN1,PDE7B
GO:0048880	sensory system development	249	14	2.65698	0.000841189	0.0317068	PDE6B,THY1,BBS7,RBP4,LIM2,WNT6,MAB21L2,THRB,STRA6,CRYBA1,CYP1B1,PDGFRB,IRX5,NECTIN3
GO:0060415	muscle tissue morphogenesis	53	6	5.34976	0.000843042	0.0317068	TNNI3,DSP,CCM2L,TNNT2,TGFBR3,FZD1
GO:0015711	organic anion transport	278	15	2.54979	0.000844394	0.0317068	ABCA4,ACSL3,SLC4A10,SLC13A4,OSBPL10,DRD4,HRH3,ATP1A2,SLC38A4,STRA6,MAP2K6,SLC16A8,SLC38A8,EDN1,CA3
GO:0032870	cellular response to hormone stimulus	497	22	2.09182	0.000862443	0.0322318	ZFP36L1,AL035425.2,PRKCB,FOXC2,ESRRG,CHRM4,ATP6V0D2,BCAR1,LMO3,RAMP2,RAB31,PHIP,HRH3,ATP1A2,THRB,KIF18A,LBH,ADCY8,IRS4,FOS,EDN1,ATP6V1B1,HDAC9
GO:0023056	positive regulation of signaling	1213	42	1.63624	0.000879694	0.0326408	MYRIP,CSPG4,LPAR1,LRRTM1,BST2,LPAR4,AL035425.2,PRKCB,G0S2,GDF6,RBP4,FGF16,EDN3,SLC8A2,C5AR1,EPS8,LMO3,TRIM6,DRD4,IL6R,SULF1,LGI1,PEA15,PHIP,TGFBR3,NOX4,TNFAIP3,GPR20,CNTN6,PDE5A,PRKCA,MAP3K15,MAP2K6,ADCY8,CYP1B1,IRS4,CITED2,PTK2B,PDGFRB,NGF,FGF5,EDN1,GAS8
GO:0090075	relaxation of muscle	21	4	9.00118	0.000881627	0.0326408	KCNJ2,PDE4D,ATP1A2,PDE5A
GO:0050900	leukocyte migration	223	13	2.75485	0.000920751	0.0339308	THY1,ESAM,GCSAM,EDN3,C5AR1,EPS8,PTAFR,IL6R,PDE4D,SLC16A8,EDNRB,PTK2B,EDN1
GO:0014032	neural crest cell development	74	7	4.47018	0.000938887	0.0344389	SEMA3F,CYP26C1,SEMA3B,EDN3,FAM172A,EDNRB,EDN1
GO:0098660	inorganic ion transmembrane transport	468	21	2.12047	0.000951819	0.0347524	SCN4A,THY1,KCNE5,CACNA2D4,CACNA2D3,KCNJ2,ATP6V0D2,SLC4A10,EDN3,SLC8A2,SLC13A4,CLIC6,DRD4,PTAFR,GPD1L,PDE4D,ATP1A2,SLC40A1,SCN9A,PTK2B,ATP6V1B1
GO:0099536	synaptic signaling	404	19	2.22244	0.000958744	0.034817	LRRTM1,SHISA9,PRKCB,CHRM4,SLC8A2,DRD4,LGI1,UNC119,GRIK5,HRH3,ATP1A2,PLAT,PLCB4,OTOF,ADCY8,PTK2B,NGF,EDN1,PDE7B
GO:0043270	positive regulation of ion transport	144	10	3.28168	0.000962379	0.034817	THY1,KCNE5,KCNJ2,EDN3,DRD4,PTAFR,GPD1L,MAP2K6,PDGFRB,EDN1
GO:0070838	divalent metal ion transport	254	14	2.60467	0.00101978	0.0365924	THY1,CACNA2D4,CACNA2D3,PRKCB,KCNJ2,SLC8A2,DRD4,RAMP2,PDE4D,ATP1A2,SLC40A1,PTK2B,PDGFRB,NOS3
GO:0055010	ventricular cardiac muscle tissue morphogenesis	37	5	6.38597	0.00102069	0.0365924	TNNI3,DSP,CCM2L,TNNT2,TGFBR3
GO:0042325	regulation of phosphorylation	1072	38	1.67513	0.00103756	0.0370296	ACTN3,CSPG4,LPAR1,THY1,KIRREL1,GDF6,FGF16,EDN3,C5AR1,LMO3,TRIM6,PARD6A,DRD4,IL6R,GPD1L,UCHL1,PEA15,PDE4D,PHIP,TGFBR3,UNC119,NOX4,TNFAIP3,PDE5A,FZD1,PRKCA,MAP3K15,MAP2K6,LIMCH1,SBK2,CRYBA1,ADCY8,CCND2,EDNRB,PTK2B,PDGFRB,NGF,EDN1
GO:0072511	divalent inorganic cation transport	255	14	2.59446	0.00105909	0.0373968	THY1,CACNA2D4,CACNA2D3,PRKCB,KCNJ2,SLC8A2,DRD4,RAMP2,PDE4D,ATP1A2,SLC40A1,PTK2B,PDGFRB,NOS3
GO:0086091	regulation of heart rate by cardiac conduction	22	4	8.59204	0.0010598	0.0373968	GJA5,KCNE5,KCNJ2,DSP
GO:0000165	MAPK cascade	606	25	1.94951	0.00106201	0.0373968	ZFP36L1,CSPG4,LPAR1,GDF6,FGF16,EDN3,C5AR1,LMO3,DRD4,UCHL1,PEA15,TGFBR3,NOX4,PDE5A,PRKCA,MAP3K15,MAP2K6,SBK2,CRYBA1,PTK2B,PDGFRB,NGF,FGF5,EDN1,GFRA1
GO:0060041	retina development in camera-type eye	98	8	3.85765	0.00109469	0.0382458	PDE6B,THY1,RBP4,THRB,CYP1B1,PDGFRB,IRX5,NECTIN3
GO:0014031	mesenchymal cell development	76	7	4.35254	0.0011006	0.0382458	SEMA3F,CYP26C1,SEMA3B,EDN3,FAM172A,EDNRB,EDN1
GO:0048864	stem cell development	76	7	4.35254	0.0011006	0.0382458	SEMA3F,CYP26C1,SEMA3B,EDN3,FAM172A,EDNRB,EDN1
GO:0007189	adenylate cyclase-activating G protein-coupled receptor signaling pathway	56	6	5.06316	0.00113109	0.0391338	RAMP2,PDE4D,ADGRE5,PRKCA,ADCY8,PTGER3
GO:0033674	positive regulation of kinase activity	410	19	2.18992	0.00114054	0.0392891	CSPG4,LPAR1,EDN3,C5AR1,DRD4,IL6R,PEA15,UNC119,NOX4,PDE5A,MAP3K15,MAP2K6,SBK2,ADCY8,CCND2,PTK2B,PDGFRB,NGF,EDN1
GO:0060412	ventricular septum morphogenesis	38	5	6.21792	0.00115533	0.0396264	GJA5,TGFBR3,FZD1,CITED2,NOS3
GO:0043408	regulation of MAPK cascade	509	22	2.04251	0.00117582	0.0401552	CSPG4,LPAR1,GDF6,FGF16,EDN3,C5AR1,LMO3,DRD4,UCHL1,PEA15,TGFBR3,NOX4,PDE5A,PRKCA,MAP3K15,MAP2K6,SBK2,CRYBA1,PTK2B,PDGFRB,NGF,EDN1
GO:0016101	diterpenoid metabolic process	57	6	4.97434	0.00124216	0.0422388	ABCA4,RBP4,CYP26C1,STRA6,CYP1B1,RDH12
GO:0006468	protein phosphorylation	1351	45	1.57404	0.00126063	0.0425414	ZFP36L1,CSPG4,LPAR1,THY1,PRKCB,KIRREL1,GDF6,FGF16,PKDCC,EDN3,SBK3,C5AR1,LMO3,TRIM6,PARD6A,DRD4,IL6R,GPD1L,UCHL1,PEA15,PDE4D,PHIP,TGFBR3,UNC119,NOX4,TNFAIP3,CDC7,EFNB2,PDE5A,FZD1,PRKCA,MAP3K15,MAP2K6,LIMCH1,SBK2,CRYBA1,ADCY8,CCND2,EDNRB,PTK2B,PDGFRB,NGF,FGF5,EDN1,GFRA1
GO:0010863	positive regulation of phospholipase C activity	23	4	8.21847	0.0012618	0.0425414	LPAR1,C5AR1,PTAFR,PDGFRB
GO:0023014	signal transduction by protein phosphorylation	615	25	1.92098	0.0013052	0.0438181	ZFP36L1,CSPG4,LPAR1,GDF6,FGF16,EDN3,C5AR1,LMO3,DRD4,UCHL1,PEA15,TGFBR3,NOX4,PDE5A,PRKCA,MAP3K15,MAP2K6,SBK2,CRYBA1,PTK2B,PDGFRB,NGF,FGF5,EDN1,GFRA1
GO:0009214	cyclic nucleotide catabolic process	11	3	12.8881	0.00136179	0.0455251	PDE4D,PDE5A,PDE7B
GO:0032103	positive regulation of response to external stimulus	151	10	3.12955	0.0013814	0.0459865	LPAR1,FGF16,EDN3,C5AR1,IL6R,PRKCA,PTK2B,PDGFRB,EDN1,PTGER3
GO:0007626	locomotory behavior	126	9	3.37544	0.00140846	0.0466914	LRRTM1,LMX1A,DMBX1,SLC4A10,EPS8,DRD4,UCHL1,ATP1A2,ADCY8
GO:0051046	regulation of secretion	452	20	2.09098	0.00148563	0.0485545	MYRIP,GJA5,PRKCB,ACSL3,RBP4,P2RY2,EDN3,TRIM6,DRD4,PTAFR,HMGN3,GRIK5,HRH3,TNFAIP3,PRKCA,MAP2K6,ADCY8,EDNRB,EDN1,PTGER3
GO:0001894	tissue homeostasis	127	9	3.34886	0.00148855	0.0485545	ABCA4,RBP4,NOX4,SNX10,TNFAIP3,PRKCA,PTK2B,RDH12,NOS3
GO:0001570	vasculogenesis	59	6	4.80572	0.00148916	0.0485545	ZFP36L1,TNNI3,RAMP2,TGFBR3,TMEM100,PDGFRB
GO:0014033	neural crest cell differentiation	80	7	4.13492	0.00148918	0.0485545	SEMA3F,CYP26C1,SEMA3B,EDN3,FAM172A,EDNRB,EDN1
GO:0007155	cell adhesion	873	32	1.73219	0.00156505	0.0508193	ACTN3,ZFP36L1,THY1,UNC5D,ESAM,IGSF11,KIRREL1,AMBN,FOXC2,ADAMTS9,CLDN19,BCAR1,DSP,STRC,CCM2L,PTAFR,IL6R,PALLD,ADGRE5,CNTN6,PARD3B,IGSF21,EFNB2,PDE5A,PRKCA,LIMCH1,LRRN2,CYP1B1,CITED2,PTK2B,CLDN10,NECTIN3
GO:0019933	cAMP-mediated signaling	81	7	4.08387	0.00160126	0.0517828	LPAR1,RAMP2,PDE4D,ADGRE5,PRKCA,ADCY8,PTGER3
GO:0002685	regulation of leukocyte migration	104	8	3.63509	0.00160798	0.0517887	THY1,GCSAM,EDN3,C5AR1,PTAFR,IL6R,PTK2B,EDN1
GO:0043502	regulation of muscle adaptation	60	6	4.72562	0.00162586	0.0521525	ACTN3,TNNT1,PDE5A,PRKCA,EDN1,NOS3
GO:0046579	positive regulation of Ras protein signal transduction	41	5	5.76295	0.00163839	0.0523426	LPAR1,LPAR4,GPR20,PDGFRB,NGF
GO:0051241	negative regulation of multicellular organismal process	767	29	1.78674	0.00165008	0.0525045	ACTN3,ZFP36L1,SEMA3F,LPAR1,THY1,LMX1A,BST2,GJA5,TNNT1,FOXC2,RBP4,ADAMTS9,MINAR1,SEMA3B,SULF1,PDE4D,TNFAIP3,ATP1A2,EFNB2,PDE5A,THRB,PLAT,MAP2K6,CRYBA1,EDNRB,PTK2B,EDN1,PTGER3,NOS3
GO:0034330	cell junction organization	238	13	2.58122	0.00166162	0.05266	ACTN3,THY1,GJA5,CLDN19,LIM2,DSP,PARD6A,RAMP2,PARD6B,PRKCA,LIMCH1,PTK2B,NECTIN3
GO:2000026	regulation of multicellular organismal development	1370	45	1.55221	0.00167261	0.0527972	ACTN3,ZFP36L1,SEMA3F,LPAR1,THY1,LRRTM1,LMX1A,CTSV,TBR1,HMGB2,UNC5D,PRKCB,GDF6,FOXC2,RBP4,FGF16,ADAMTS9,MINAR1,PKDCC,WNT6,SEMA3B,BEND6,C5AR1,PARD6A,SULF1,RAMP2,NIN,TGFBR3,TNFAIP3,EFNB2,FZD1,PRKCA,THRB,TMEM100,LBH,CYP1B1,CITED2,EDNRB,FOS,PTK2B,PDGFRB,NGF,EDN1,HDAC9,NOS3
GO:0022610	biological adhesion	877	32	1.72429	0.0016844	0.0529582	ACTN3,ZFP36L1,THY1,UNC5D,ESAM,IGSF11,KIRREL1,AMBN,FOXC2,ADAMTS9,CLDN19,BCAR1,DSP,STRC,CCM2L,PTAFR,IL6R,PALLD,ADGRE5,CNTN6,PARD3B,IGSF21,EFNB2,PDE5A,PRKCA,LIMCH1,LRRN2,CYP1B1,CITED2,PTK2B,CLDN10,NECTIN3
GO:0060359	response to ammonium ion	82	7	4.03407	0.0017198	0.0538577	CHRM4,DRD4,PTAFR,PEA15,HRH3,ADCY8,PTK2B
GO:1902042	negative regulation of extrinsic apoptotic signaling pathway via death domain receptors	25	4	7.56099	0.00174379	0.0543938	HMGB2,PEA15,TNFAIP3,NOS3
GO:0003281	ventricular septum development	61	6	4.64815	0.00177189	0.0548922	GJA5,TGFBR3,FZD1,STRA6,CITED2,NOS3
GO:0006953	acute-phase response	12	3	11.814	0.00178748	0.0548922	IL6R,EDNRB,PTGER3
GO:0035588	G protein-coupled purinergic receptor signaling pathway	12	3	11.814	0.00178748	0.0548922	P2RY2,PTAFR,GPR87
GO:0010460	positive regulation of heart rate	12	3	11.814	0.00178748	0.0548922	EDN3,PDE4D,EDN1
GO:0042391	regulation of membrane potential	241	13	2.54909	0.00185734	0.0568175	SCN4A,GJA5,KCNE5,KCNJ2,CLDN19,DSP,DRD4,GPD1L,GRIK5,ATP1A2,SCN9A,PTK2B,EDN1
GO:0050804	modulation of chemical synaptic transmission	271	14	2.44128	0.00188325	0.0573886	LRRTM1,SHISA9,PRKCB,SLC8A2,DRD4,LGI1,GRIK5,ATP1A2,PLAT,PLCB4,ADCY8,PTK2B,NGF,EDN1
GO:0015849	organic acid transport	185	11	2.80983	0.00192611	0.0580719	ACSL3,SLC13A4,DRD4,HRH3,ATP1A2,SLC38A4,STRA6,MAP2K6,SLC16A8,SLC38A8,EDN1
GO:0046942	carboxylic acid transport	185	11	2.80983	0.00192611	0.0580719	ACSL3,SLC13A4,DRD4,HRH3,ATP1A2,SLC38A4,STRA6,MAP2K6,SLC16A8,SLC38A8,EDN1
GO:0006721	terpenoid metabolic process	62	6	4.57318	0.00192767	0.0580719	ABCA4,RBP4,CYP26C1,STRA6,CYP1B1,RDH12
GO:0099177	regulation of trans-synaptic signaling	272	14	2.4323	0.00194881	0.0584865	LRRTM1,SHISA9,PRKCB,SLC8A2,DRD4,LGI1,GRIK5,ATP1A2,PLAT,PLCB4,ADCY8,PTK2B,NGF,EDN1
GO:0032890	regulation of organic acid transport	26	4	7.27018	0.00202699	0.0603754	HRH3,ATP1A2,MAP2K6,EDN1
GO:1900274	regulation of phospholipase C activity	26	4	7.27018	0.00202699	0.0603754	LPAR1,C5AR1,PTAFR,PDGFRB
GO:0055001	muscle cell development	108	8	3.50046	0.00204481	0.060678	TNNT1,NEBL,TNNT2,RAMP2,UCHL1,PDGFRB,EDN1,HDAC9
GO:0009636	response to toxic substance	336	16	2.2503	0.00211152	0.0619553	RBP4,MT1E,EPS8,DRD4,SOD3,TNFAIP3,ATP1A2,SCN9A,CYP1B1,FOS,PTK2B,PDGFRB,EDN1,CA3,HDAC9,NOS3
GO:0046683	response to organophosphorus	85	7	3.89169	0.00211673	0.0619553	ZFP36L1,LPAR1,P2RY2,PTAFR,NOX4,FOS,PTK2B
GO:0055067	monovalent inorganic cation homeostasis	85	7	3.89169	0.00211673	0.0619553	KCNJ2,ATP6V0D2,SLC4A10,ATP1A2,EDNRB,EDN1,ATP6V1B1
GO:0048863	stem cell differentiation	160	10	2.95351	0.00212695	0.0619553	SEMA3F,CYP26C1,SEMA3B,EDN3,TRIM6,FAM172A,FZD1,LBH,EDNRB,EDN1
GO:0009410	response to xenobiotic stimulus	160	10	2.95351	0.00212695	0.0619553	FIBIN,GGT1,DRD4,PTAFR,PEA15,ADCY8,CYP1B1,PTK2B,EDN1,HDAC9
GO:0007631	feeding behavior	44	5	5.37002	0.0022554	0.0654561	TBR1,DMBX1,UCHL1,STRA6,FOS
GO:0003184	pulmonary valve morphogenesis	13	3	10.9053	0.00228762	0.066149	GJA5,STRA6,NOS3
GO:0034405	response to fluid shear stress	27	4	7.00092	0.00234046	0.0669439	CITED2,PTK2B,PDGFRB,NOS3
GO:0009583	detection of light stimulus	27	4	7.00092	0.00234046	0.0669439	PDE6B,CACNA2D4,ABCA4,UNC119
GO:0009187	cyclic nucleotide metabolic process	27	4	7.00092	0.00234046	0.0669439	PDE4D,PDE5A,ADCY8,PDE7B
GO:0097435	supramolecular fiber organization	504	21	1.96901	0.00236738	0.0674704	LPAR1,LOXL4,TNNT1,NEBL,KIRREL1,SHROOM3,BCAR1,DSP,EPS8,TNNT2,CARMIL2,NIN,ADD3,DIAPH3,NOX4,KIF18A,LIMCH1,CYP1B1,PTK2B,PDGFRB,EDN1
GO:0050793	regulation of developmental process	1755	54	1.45404	0.00238492	0.0677267	ACTN3,ZFP36L1,SEMA3F,LPAR1,THY1,LRRTM1,LMX1A,CTSV,TBR1,HMGB2,UNC5D,PRKCB,GDF6,FOXC2,RBP4,FGF16,ADAMTS9,MINAR1,PKDCC,SHROOM3,WNT6,SEMA3B,ARHGAP15,EDN3,BEND6,C5AR1,EPS8,LMO3,TRIM6,PARD6A,IL6R,SULF1,RAMP2,NIN,PHIP,TGFBR3,TNFAIP3,EFNB2,PDE5A,FZD1,PRKCA,THRB,TMEM100,LBH,CYP1B1,CITED2,EDNRB,FOS,PTK2B,PDGFRB,NGF,EDN1,HDAC9,NOS3
GO:0002040	sprouting angiogenesis	87	7	3.80222	0.00241834	0.0684303	FOXC2,FGF16,ADAMTS9,RAMP2,EFNB2,PTK2B,HDAC9
GO:0055008	cardiac muscle tissue morphogenesis	45	5	5.25069	0.00249428	0.0700787	TNNI3,DSP,CCM2L,TNNT2,TGFBR3
GO:0048844	artery morphogenesis	45	5	5.25069	0.00249428	0.0700787	GJA5,ADAMTS9,EFNB2,STRA6,PDGFRB
GO:0006816	calcium ion transport	220	12	2.57761	0.00251252	0.0703417	THY1,CACNA2D4,CACNA2D3,PRKCB,SLC8A2,DRD4,RAMP2,PDE4D,ATP1A2,PTK2B,PDGFRB,NOS3
GO:0010634	positive regulation of epithelial cell migration	112	8	3.37544	0.00257013	0.0714496	FOXC2,FGF16,BCAR1,PRKCA,PTK2B,EDN1,HDAC9,NOS3
GO:0001659	temperature homeostasis	112	8	3.37544	0.00257013	0.0714496	ACTN3,G0S2,FOXC2,ESRRG,EBF2,MAP2K6,EDNRB,PTGER3
GO:0006954	inflammatory response	343	16	2.20437	0.0025958	0.071911	HMGB2,TRIL,GGT1,C5AR1,PTAFR,IL6R,ADGRE5,NOX4,TNFAIP3,CHST2,SCN9A,ADCY8,EDNRB,FOS,PTGER3,HDAC9
GO:0086009	membrane repolarization	28	4	6.75089	0.00268575	0.0741436	GJA5,KCNE5,KCNJ2,ATP1A2
GO:0051057	positive regulation of small GTPase mediated signal transduction	46	5	5.13654	0.00275101	0.0756815	LPAR1,LPAR4,GPR20,PDGFRB,NGF
GO:1901136	carbohydrate derivative catabolic process	139	9	3.05975	0.00276736	0.0758678	CSPG4,NPL,ADAMTS9,AOAH,FBXO2,GPD1L,PDE4D,PDE5A,PDE7B
GO:0090596	sensory organ morphogenesis	166	10	2.84676	0.00278338	0.0760175	THY1,RBP4,OTX1,STRC,THRB,STRA6,EDN1,ATP6V1B1,IRX5,NECTIN3
GO:0034329	cell junction assembly	194	11	2.67948	0.00279201	0.0760175	ACTN3,THY1,GJA5,CLDN19,LIM2,PARD6A,RAMP2,PARD6B,PRKCA,LIMCH1,PTK2B
GO:0035587	purinergic receptor signaling pathway	14	3	10.1263	0.00286633	0.0775083	P2RY2,PTAFR,GPR87
GO:0086012	membrane depolarization during cardiac muscle cell action potential	14	3	10.1263	0.00286633	0.0775083	GJA5,KCNJ2,ATP1A2
GO:0048468	cell development	1490	47	1.49063	0.00296265	0.0798405	SEMA3F,LPAR1,THY1,LMX1A,NRN1L,TBR1,HMGB2,UNC5D,ATCAY,TNNT1,NEBL,GDF6,MINAR1,CYP26C1,SHROOM3,SEMA3B,SLC4A10,STRC,EDN3,BEND6,TNNT2,SULF1,RAMP2,PARD6B,LGI1,NIN,UCHL1,PALLD,ARID5B,FAM172A,PDE4D,TGFBR3,CNTN6,EFNB2,PDE5A,FZD1,PRKCA,THRB,EDNRB,PTK2B,PDGFRB,NGF,EDN1,GFRA1,IRX5,NECTIN3,HDAC9
GO:0045859	regulation of protein kinase activity	585	23	1.85794	0.00310012	0.083262	CSPG4,LPAR1,THY1,FGF16,EDN3,C5AR1,DRD4,IL6R,UCHL1,PEA15,UNC119,NOX4,TNFAIP3,PDE5A,MAP3K15,MAP2K6,SBK2,ADCY8,CCND2,PTK2B,PDGFRB,NGF,EDN1
GO:0001934	positive regulation of protein phosphorylation	656	25	1.80092	0.00311888	0.0834827	CSPG4,LPAR1,GDF6,EDN3,C5AR1,TRIM6,DRD4,IL6R,PEA15,UNC119,NOX4,PDE5A,FZD1,PRKCA,MAP3K15,MAP2K6,LIMCH1,SBK2,ADCY8,CCND2,EDNRB,PTK2B,PDGFRB,NGF,EDN1
GO:1901698	response to nitrogen compound	729	27	1.75023	0.00318432	0.0849473	ZFP36L1,AL035425.2,PRKCB,FOXC2,CHRM4,ATP6V0D2,P2RY2,BCAR1,C5AR1,DRD4,PTAFR,FBXO2,PEA15,RAB31,PDE4D,PHIP,TGFBR3,NOX4,HRH3,TNFAIP3,ADCY8,IRS4,EDNRB,FOS,PTK2B,EDN1,ATP6V1B1,HDAC9
GO:0097529	myeloid leukocyte migration	92	7	3.59558	0.00331747	0.0878344	EDN3,C5AR1,IL6R,PDE4D,EDNRB,PTK2B,EDN1
GO:0046849	bone remodeling	48	5	4.92252	0.00332103	0.0878344	NOX4,SNX10,TNFAIP3,PRKCA,PTK2B
GO:0043500	muscle adaptation	69	6	4.10923	0.0033258	0.0878344	ACTN3,TNNT1,PDE5A,PRKCA,EDN1,NOS3
GO:0032869	cellular response to insulin stimulus	171	10	2.76352	0.00344629	0.0907142	ZFP36L1,AL035425.2,PRKCB,FOXC2,ATP6V0D2,BCAR1,RAB31,PHIP,IRS4,ATP6V1B1,HDAC9
GO:0031663	lipopolysaccharide-mediated signaling pathway	30	4	6.30083	0.00347796	0.0910336	PTAFR,TNFAIP3,PRKCA,NOS3
GO:0007043	cell-cell junction assembly	93	7	3.55692	0.00352438	0.0910336	GJA5,CLDN19,LIM2,PARD6A,RAMP2,PARD6B,PRKCA
GO:0014829	vascular smooth muscle contraction	15	3	9.45124	0.00352737	0.0910336	EDN3,EDNRB,EDN1
GO:0043267	negative regulation of potassium ion transport	15	3	9.45124	0.00352737	0.0910336	KCNE5,PTK2B,NOS3
GO:0003177	pulmonary valve development	15	3	9.45124	0.00352737	0.0910336	GJA5,STRA6,NOS3
GO:0032309	icosanoid secretion	15	3	9.45124	0.00352737	0.0910336	DRD4,MAP2K6,EDN1
GO:0040007	growth	735	27	1.73594	0.00356193	0.0916271	ACTN3,ZFP36L1,SEMA3F,LMX1A,NRN1L,BST2,IGSF11,DMBX1,RBP4,MINAR1,PKDCC,SEMA3B,BCAR1,MT1E,SLC4A10,CCM2L,KAZALD1,LGI1,NIN,ARID5B,PDE4D,TGFBR3,STRA6,PTK2B,PDGFRB,NGF,EDN1
GO:0071375	cellular response to peptide hormone stimulus	230	12	2.46554	0.00360933	0.092546	ZFP36L1,AL035425.2,PRKCB,FOXC2,ATP6V0D2,BCAR1,RAB31,PHIP,ADCY8,IRS4,EDN1,ATP6V1B1,HDAC9
GO:0032989	cellular component morphogenesis	849	30	1.66983	0.00379128	0.0968978	SEMA3F,LPAR1,THY1,LMX1A,NRN1L,TBR1,UNC5D,TNNT1,NEBL,SHROOM3,SEMA3B,STRC,ARHGAP15,EPS8,TNNT2,PARD6B,LGI1,NIN,UCHL1,PALLD,PHIP,NOX4,CNTN6,EFNB2,PRKCA,PTK2B,PDGFRB,NGF,EDN1,GFRA1

## Sheet: Cluster 2
GO ID	GO Term	Set Size	Overlap	Enrichment Ratio	P-value	FDR	Genes
GO:0003008	system process	943	65	2.14204	2.49732e-09	1.97863e-05	NOS1AP,SLC8A1,BIN1,SCN7A,MB,FOXC1,CD34,GSN,NFE2,MCAM,ACTA1,DYSF,SYNGAP1,RIN1,ABCA7,TFF3,ADRA2B,MYLK,EPHX2,EPHB1,IGFBP5,RAB11FIP1,CLCNKB,COL1A1,TAC4,RETREG1,ITGA1,GABRG3,SNCA,SOBP,MYOF,ACTC1,RD3,PDZD7,DDHD2,VIL1,ABL1,FMR1,KCNH2,SNTB1,CNTNAP1,FZD2,KCND3,FAM161A,WASF3,BDNF,HMCN1,SIX1,HTR1B,PLS1,PGAM2,NR2F2,TPM1,ACTA2,SPX,SLC1A4,GPR143,LMOD1,EYA1,TNNI1,ADRA1B,MYO7A,NLGN3,GNB3,PRKG1
GO:0006936	muscle contraction	211	23	3.38744	3.01481e-07	0.00119432	NOS1AP,SLC8A1,BIN1,SCN7A,MB,ACTA1,DYSF,ADRA2B,MYLK,ITGA1,MYOF,ACTC1,KCNH2,SNTB1,KCND3,PGAM2,TPM1,ACTA2,SPX,LMOD1,TNNI1,ADRA1B,PRKG1
GO:0003012	muscle system process	268	25	2.89889	1.74962e-06	0.00462075	NOS1AP,SLC8A1,BIN1,SCN7A,MB,GSN,ACTA1,DYSF,ADRA2B,MYLK,IGFBP5,ITGA1,MYOF,ACTC1,KCNH2,SNTB1,KCND3,PGAM2,TPM1,ACTA2,SPX,LMOD1,TNNI1,ADRA1B,PRKG1
GO:0030029	actin filament-based process	558	39	2.17198	3.94339e-06	0.00781087	NOS1AP,NUAK2,BIN1,DAAM2,SMTNL2,GSN,MYO1C,TNIK,ACTA1,BAIAP2L2,PRKCE,WIPF3,FCHSD2,PDGFA,CARMIL1,GDPD2,RFLNA,ACTC1,PLS3,TTC17,VIL1,CORO2B,ABI2,ABL1,KCNH2,KCND3,WASF3,NEDD9,INA,PLS1,PAM,TPM1,LMOD1,ANXA1,TNNI1,MYO7A,FRMD3,BAIAP2L1,PRKG1
GO:0061061	muscle structure development	443	33	2.31492	6.06604e-06	0.00961225	SLC8A1,BIN1,ISL1,SPEG,FOXC1,FGFR2,ACTA1,DYSF,MYLK,EGR1,EPHB1,IGFBP5,MBNL1,MYEF2,MYOF,CTH,ACTC1,BOC,PITX1,ABL1,DNER,JAG1,FZD2,BDNF,SIX1,NR2F2,TPM1,JPH2,SOX15,LMOD1,XK,TNNI1,CAMK1
GO:0009653	anatomical structure morphogenesis	1812	90	1.54351	9.19635e-06	0.0121438	LAMA3,SLC44A4,ISL1,EFNA1,SCARA3,NECTIN1,MFGE8,ALCAM,GLI3,PRICKLE2,SCML1,ZNF219,SPRY1,ARAP3,ITGB4,FOXC1,CD34,AXL,SYNE4,FGFR2,TNIK,MAP2K5,LFNG,CEMIP2,IRX3,MCAM,ACTA1,CREB3L1,DYSF,EZH1,SYNGAP1,GDF11,MYLK,EPHB1,IGFBP5,COL1A1,COL25A1,MBNL1,ITGA1,PDGFA,CARMIL1,BMPR1B,SOBP,MYOF,RFLNA,ACTC1,PDZD7,LEPR,DDHD2,VIL1,BOC,PITX1,ABL1,SH2D2A,FMR1,JAG1,ENPP2,BMERB1,CNTNAP1,FZD2,MELTF,WASF3,BDNF,UGT8,DOK4,NEDD9,SI…
GO:0030036	actin cytoskeleton organization	498	35	2.18406	1.12766e-05	0.0127635	NOS1AP,NUAK2,BIN1,DAAM2,SMTNL2,GSN,MYO1C,TNIK,ACTA1,BAIAP2L2,PRKCE,WIPF3,FCHSD2,PDGFA,CARMIL1,GDPD2,RFLNA,ACTC1,PLS3,TTC17,VIL1,CORO2B,ABI2,ABL1,WASF3,NEDD9,INA,PLS1,PAM,TPM1,LMOD1,ANXA1,FRMD3,BAIAP2L1,PRKG1
GO:0007155	cell adhesion	873	51	1.81544	2.11363e-05	0.017264	LAMA3,EFNA1,NECTIN1,MFGE8,ALCAM,GLI3,ITGB4,CD34,AXL,GSN,MAP2K5,CCDC80,NID2,MCAM,PKP3,DYSF,HAPLN4,RAPGEF1,NTM,EPHB1,PRKCE,COL1A1,ITGA1,STXBP6,EDIL3,CARMIL1,TTYH1,BOC,ABL1,LRRC4B,JAG1,LSAMP,TNFSF4,FYB2,CNTNAP1,MELTF,HMCN1,NEDD9,TPM1,KITLG,ANXA1,ANXA2,NLGN3,LAG3,PCDH8,TMEM131L,TYRO3,CLDN3,BAIAP2L1,UBASH3B,PRKG1
GO:0022610	biological adhesion	877	51	1.80716	2.38994e-05	0.017264	LAMA3,EFNA1,NECTIN1,MFGE8,ALCAM,GLI3,ITGB4,CD34,AXL,GSN,MAP2K5,CCDC80,NID2,MCAM,PKP3,DYSF,HAPLN4,RAPGEF1,NTM,EPHB1,PRKCE,COL1A1,ITGA1,STXBP6,EDIL3,CARMIL1,TTYH1,BOC,ABL1,LRRC4B,JAG1,LSAMP,TNFSF4,FYB2,CNTNAP1,MELTF,HMCN1,NEDD9,TPM1,KITLG,ANXA1,ANXA2,NLGN3,LAG3,PCDH8,TMEM131L,TYRO3,CLDN3,BAIAP2L1,UBASH3B,PRKG1
GO:0009888	tissue development	1242	66	1.65139	2.49666e-05	0.017264	LAMA3,SLC44A4,SLC8A1,ISL1,EFNA1,SCARA3,NECTIN1,GLI3,PRICKLE2,ZNF219,SPRY1,GRHL1,ITGB4,MCOLN3,FOXC1,CD34,GSN,SYNE4,FGFR2,LFNG,WNT5B,IRX3,MAF,ACTA1,PKP3,DYSF,RAPGEF1,GDF11,MYLK,EGR1,EPHB1,IGFBP5,COL1A1,ELL3,PDGFA,BMPR1B,RFLNA,ACTC1,SCEL,PDZD7,VIL1,PITX1,ABL1,GSTK1,DNER,JAG1,FZD2,SIX1,ALX1,NR2F2,TPM1,ACTA2,JPH2,SEMA3D,SOX15,FOLR1,KITLG,EYA1,XK,ANXA1,ANXA2,TNNI1,MYO7A,PCDH8,NKX2-3,CLDN3
GO:0098657	import into cell	539	36	2.07558	2.54459e-05	0.017264	SLC8A1,BIN1,SCARA3,MFGE8,AXL,GSN,MYO1C,CLIP3,DYSF,RIN1,ABCA7,RAPGEF1,CD3G,SGIP1,PRKCE,WIPF3,CXCL16,CARMIL1,SNCA,LEPR,ABL1,FMR1,KCNH2,DNER,ENPP2,NECAB2,HTR1B,FOLR1,SLC7A2,ANXA1,ANXA2,MCTP1,MYO7A,NLGN3,TRPV6,TYRO3
GO:0050793	regulation of developmental process	1755	86	1.52282	2.61477e-05	0.017264	LAMA3,JDP2,SLC8A1,BIN1,ISL1,EFNA1,NECTIN1,TMEM178A,RASSF2,DAAM2,GLI3,PRICKLE2,ZNF219,TLCD3B,SPRY1,GRHL1,ARAP3,FOXC1,CD34,AXL,FGFR2,ARHGEF9,TNIK,MAP2K5,NFE2,LFNG,WNT5B,CEMIP2,IRX3,MAF,CREB3L1,KAT2B,SYNGAP1,RAPGEF1,GDF11,ADRA2B,EGR1,EPHB1,IGFBP5,COL1A1,NR2F1,ELL3,PDGFA,CARMIL1,BMPR1B,GDPD2,SNCA,RFLNA,CTH,DDHD2,VIL1,BOC,ABL1,FMR1,INPP5J,LRRC4B,JAG1,ENPP2,TNFSF4,BMERB1,FZD2,MELTF,WASF3,BDNF,NEDD9,SIX…
GO:0048646	anatomical structure formation involved in morphogenesis	746	45	1.87456	3.13646e-05	0.0183676	LAMA3,SLC44A4,ISL1,EFNA1,NECTIN1,MFGE8,GLI3,ZNF219,SPRY1,ITGB4,FOXC1,CD34,FGFR2,MAP2K5,LFNG,CEMIP2,IRX3,MCAM,ACTA1,CREB3L1,DYSF,EPHB1,COL1A1,PDGFA,MYOF,ACTC1,LEPR,ABL1,SH2D2A,JAG1,ENPP2,BMERB1,CNTNAP1,FZD2,UGT8,SIX1,ALX1,TPM1,FOLR1,LMOD1,EYA1,ANXA1,ANXA2,PCDH8,CAMK1
GO:0044262	cellular carbohydrate metabolic process	206	19	2.86624	3.63174e-05	0.0183676	PYGL,OGT,DYRK2,DYSF,KAT2B,PPP1R3E,TFF3,IGFBP5,PRKCE,KHK,PYGM,STBD1,SNCA,MYOF,LEPR,GOT1,INPP5J,PPP1R3C,GNB3
GO:0030048	actin filament-based movement	92	12	4.0534	3.67283e-05	0.0183676	NOS1AP,BIN1,MYO1C,ACTA1,WIPF3,ACTC1,VIL1,KCNH2,KCND3,TPM1,TNNI1,MYO7A
GO:0030838	positive regulation of actin filament polymerization	78	11	4.38253	3.70921e-05	0.0183676	BIN1,GSN,MYO1C,BAIAP2L2,PRKCE,WIPF3,CARMIL1,VIL1,ABI2,LMOD1,BAIAP2L1
GO:0048468	cell development	1490	75	1.56423	4.0865e-05	0.0187646	SLC44A4,ICA1L,SLC8A1,BIN1,ISL1,EFNA1,SCARA3,NECTIN1,ALCAM,DAAM2,GLI3,SPRY1,FOXC1,AXL,GSN,FGFR2,TNIK,L3MBTL3,WNT5B,IRX3,MAF,ACTA1,DYSF,SYNGAP1,RAPGEF1,GDF11,NTM,ADRA2B,EPHB1,NR2F1,COL25A1,ELL3,ITGA1,CARMIL1,BMPR1B,MYOF,RFLNA,ACTC1,PDZD7,BOC,ABL1,FMR1,INPP5J,DNER,JAG1,BMERB1,PAQR7,CNTNAP1,FZD2,MELTF,WASF3,BDNF,UGT8,DOK4,NEDD9,SIX1,ALX1,GRB7,TPM1,ACTA2,SEMA3D,SOX15,FOLR1,LMOD1,KITLG,EYA1,XK,ANXA2,DC…
GO:0090066	regulation of anatomical structure size	362	27	2.31783	4.26306e-05	0.0187646	SLC8A1,BIN1,FOXC1,GSN,MYO1C,BAIAP2L2,ADRA2B,EPHX2,PRKCE,WIPF3,ITGA1,FCHSD2,CARMIL1,VIL1,ABI2,ABL1,BDNF,HTR1B,PLS1,ACTA2,SEMA3D,LMOD1,XK,ADRA1B,GNB3,BAIAP2L1,PRKG1
GO:0006897	endocytosis	471	32	2.11133	5.26042e-05	0.021936	BIN1,SCARA3,MFGE8,AXL,GSN,MYO1C,CLIP3,DYSF,RIN1,ABCA7,RAPGEF1,CD3G,SGIP1,PRKCE,WIPF3,CXCL16,CARMIL1,SNCA,LEPR,ABL1,FMR1,DNER,ENPP2,NECAB2,HTR1B,FOLR1,ANXA1,ANXA2,MCTP1,MYO7A,NLGN3,TYRO3
GO:0032879	regulation of localization	1803	86	1.48228	7.09774e-05	0.0264416	LAMA3,NOS1AP,NKAIN4,SLC8A1,BIN1,ISL1,EFNA1,MFGE8,SCN7A,GLI3,SV2A,ARAP3,MCOLN3,CD34,AXL,GSN,MYO1C,CLIP3,MAP2K5,WNT5B,MCAM,DYSF,PADI2,KCNC3,ABCA7,RAPGEF1,PLIN5,ADRA2B,MYLK,IGFBP5,RAB11FIP1,SGIP1,PRKCE,CLCNKB,COL1A1,DPP6,TAC4,CXCL16,STXBP6,IL17RC,PDGFA,CARMIL1,SNCA,STOM,VIL1,RIMS3,ABL1,FMR1,GAS1,KCNH2,JAG1,ENPP2,TNFSF4,BMERB1,DOC2A,KCND3,NECAB2,BDNF,NNAT,NEDD9,SIX1,HTR1B,GRB7,PLS1,PAM,SINHCAF,NR2F2,…
GO:0042692	muscle cell differentiation	235	20	2.64477	7.1407e-05	0.0264416	SLC8A1,BIN1,SPEG,FGFR2,ACTA1,DYSF,IGFBP5,MYEF2,MYOF,CTH,ACTC1,BOC,ABL1,DNER,BDNF,SIX1,TPM1,LMOD1,XK,CAMK1
GO:0072358	cardiovascular system development	501	33	2.04693	7.34211e-05	0.0264416	AHR,ISL1,EFNA1,MFGE8,GLI3,SPEG,FOXC1,CD34,FGFR2,MAP2K5,CEMIP2,MCAM,CREB3L1,DYSF,RAPGEF1,MYLK,EGR1,EPHB1,COL1A1,PDGFA,CTH,LEPR,ABL1,SH2D2A,JAG1,ENPP2,SIX1,NR2F2,ACTA2,FOLR1,EYA1,ANXA1,ANXA2
GO:0097435	supramolecular fiber organization	504	33	2.03474	8.23694e-05	0.0282942	BIN1,EFEMP2,FOXC1,GSN,MYO1C,CLIP3,ACTA1,BAIAP2L2,PRKCE,COL1A1,WIPF3,FCHSD2,CARMIL1,GDPD2,SNCA,RFLNA,ACTC1,PLS3,TTC17,VIL1,ABI2,ABL1,INPP5J,MID1,BMERB1,WASF3,NEDD9,PLS1,TPM1,LMOD1,ANXA2,FIGN,BAIAP2L1
GO:0008015	blood circulation	277	22	2.46814	8.82369e-05	0.0282942	NOS1AP,SLC8A1,BIN1,FOXC1,CD34,NFE2,ADRA2B,EPHX2,TAC4,ITGA1,MYOF,ACTC1,KCNH2,KCND3,HTR1B,NR2F2,TPM1,ACTA2,SPX,ADRA1B,GNB3,PRKG1
GO:0009887	animal organ morphogenesis	665	40	1.86924	9.4774e-05	0.0282942	SLC44A4,ISL1,EFNA1,SCARA3,NECTIN1,GLI3,PRICKLE2,SPRY1,ITGB4,FOXC1,CD34,FGFR2,LFNG,IRX3,ACTA1,GDF11,MYLK,EPHB1,IGFBP5,COL1A1,PDGFA,BMPR1B,SOBP,RFLNA,ACTC1,PDZD7,ABL1,JAG1,FZD2,SIX1,ALX1,PAM,TPM1,ACTA2,FOLR1,EYA1,ANXA2,TNNI1,MYO7A,NKX2-3
GO:0032271	regulation of protein polymerization	167	16	2.97735	9.51109e-05	0.0282942	BIN1,GSN,MYO1C,CLIP3,BAIAP2L2,PRKCE,WIPF3,FCHSD2,CARMIL1,SNCA,VIL1,ABI2,ABL1,INPP5J,LMOD1,BAIAP2L1
GO:0051239	regulation of multicellular organismal process	1979	92	1.44467	9.64211e-05	0.0282942	LAMA3,NOS1AP,SLC8A1,BIN1,LITAF,ISL1,EFNA1,NECTIN1,TMEM178A,RASSF2,DAAM2,GLI3,PRICKLE2,ZNF219,SPRY1,GRHL1,OGT,FOXC1,CD34,AXL,FGFR2,ACADL,ARHGEF9,TNIK,MAP2K5,NFE2,LFNG,CEMIP2,IRX3,MAF,CREB3L1,NOVA2,KAT2B,SYNGAP1,ABCA7,RAPGEF1,GDF11,ADRA2B,EGR1,EPHB1,IGFBP5,RAB11FIP1,PRKCE,COL1A1,NR2F1,ELL3,IL17RC,PDGFA,BMPR1B,GDPD2,SNCA,RFLNA,CTH,LEPR,VIL1,ABL1,FMR1,KCNH2,INPP5J,LRRC4B,JAG1,ENPP2,TNFSF4,BMERB1,FZD2…
GO:0006909	phagocytosis	152	15	3.06672	0.000112305	0.0317784	MFGE8,AXL,GSN,MYO1C,DYSF,ABCA7,RAPGEF1,CD3G,PRKCE,WIPF3,LEPR,ABL1,ANXA1,MYO7A,TYRO3
GO:0001568	blood vessel development	471	31	2.04535	0.000123673	0.0329981	AHR,ISL1,EFNA1,MFGE8,GLI3,FOXC1,CD34,FGFR2,MAP2K5,CEMIP2,MCAM,CREB3L1,DYSF,RAPGEF1,MYLK,EGR1,EPHB1,COL1A1,PDGFA,LEPR,ABL1,SH2D2A,JAG1,ENPP2,SIX1,NR2F2,ACTA2,FOLR1,EYA1,ANXA1,ANXA2
GO:0003013	circulatory system process	284	22	2.4073	0.000127066	0.0329981	NOS1AP,SLC8A1,BIN1,FOXC1,CD34,NFE2,ADRA2B,EPHX2,TAC4,ITGA1,MYOF,ACTC1,KCNH2,KCND3,HTR1B,NR2F2,TPM1,ACTA2,SPX,ADRA1B,GNB3,PRKG1
GO:0001944	vasculature development	494	32	2.01303	0.00012911	0.0329981	AHR,ISL1,EFNA1,MFGE8,GLI3,FOXC1,CD34,FGFR2,MAP2K5,CEMIP2,MCAM,CREB3L1,DYSF,RAPGEF1,MYLK,EGR1,EPHB1,COL1A1,PDGFA,CTH,LEPR,ABL1,SH2D2A,JAG1,ENPP2,SIX1,NR2F2,ACTA2,FOLR1,EYA1,ANXA1,ANXA2
GO:0007399	nervous system development	1706	81	1.47548	0.00014362	0.0350754	RBFOX1,SLC44A4,SLC8A1,BIN1,ISL1,EFNA1,NECTIN1,ALCAM,DAAM2,GLI3,MCOLN3,FOXC1,AXL,GSN,FGFR2,ARHGEF9,TNIK,WNT5B,IRX3,PADI2,EZH1,SYNGAP1,HAPLN4,ZSCAN26,RAPGEF1,GDF11,NTM,ADRA2B,EPHB1,TAL2,NR2F1,COL25A1,ELL3,MBNL1,ITGA1,WRN,BMPR1B,MYEF2,SNCA,PDZD7,BOC,ABI2,PITX1,ABL1,FMR1,INPP5J,DNER,LRRC4B,JAG1,LSAMP,BMERB1,DOC2A,CNTNAP1,FZD2,WASF3,BDNF,UGT8,NNAT,DOK4,ATOH7,SIX1,ALX1,INA,GRB7,PAM,NR2F2,HNMT,SEMA3D,FO…
GO:0050803	regulation of synapse structure or activity	156	15	2.98809	0.000150399	0.0350754	EFNA1,NECTIN1,ARHGEF9,SYNGAP1,EPHB1,SNCA,ABL1,FMR1,LRRC4B,BDNF,SIX1,NLGN3,PCDH8,CAMK1,CTTNBP2
GO:0045777	positive regulation of blood pressure	17	5	9.14003	0.000150916	0.0350754	ADRA2B,NR2F2,TPM1,SPX,ADRA1B
GO:0007015	actin filament organization	308	23	2.32062	0.000154946	0.0350754	BIN1,GSN,MYO1C,ACTA1,BAIAP2L2,PRKCE,WIPF3,FCHSD2,CARMIL1,GDPD2,RFLNA,ACTC1,PLS3,TTC17,VIL1,ABI2,ABL1,WASF3,NEDD9,PLS1,TPM1,LMOD1,BAIAP2L1
GO:0030041	actin filament polymerization	140	14	3.10761	0.000164295	0.0357673	BIN1,GSN,MYO1C,BAIAP2L2,PRKCE,WIPF3,FCHSD2,CARMIL1,TTC17,VIL1,ABI2,WASF3,LMOD1,BAIAP2L1
GO:0042060	wound healing	351	25	2.2134	0.000170037	0.0357673	GLI3,DGKK,CD34,AXL,GSN,FGFR2,NFE2,WNT5B,MCAM,DYSF,ADRA2B,MYLK,PRKCE,COL1A1,PDGFA,CARMIL1,MYOF,VIL1,TPM1,SOX15,ANXA1,ANXA2,TYRO3,UBASH3B,PRKG1
GO:0043269	regulation of ion transport	352	25	2.20711	0.000177719	0.0357673	NOS1AP,NKAIN4,SLC8A1,BIN1,SCN7A,SV2A,DYSF,KCNC3,ABCA7,MYLK,PRKCE,CLCNKB,DPP6,SNCA,STOM,ABL1,FMR1,KCNH2,KCND3,HTR1B,JPH2,ANXA2,SLC38A3,NLGN3,UBASH3B
GO:0006928	movement of cell or subcellular component	1377	68	1.53462	0.0001799	0.0357673	LAMA3,NOS1AP,SLC8A1,BIN1,SLC7A8,ISL1,EFNA1,NECTIN1,ALCAM,GLI3,ARAP3,ITGB4,FOXC1,CD34,AXL,MYO1C,MAP2K5,WNT5B,MCAM,ACTA1,DYSF,PADI2,MYLK,EPHB1,IGFBP5,PRKCE,COL1A1,TAC4,WIPF3,ITGA1,CXCL16,IL17RC,PDGFA,CARMIL1,BMPR1B,ACTC1,VIL1,BOC,ABI2,ABL1,FMR1,KCNH2,DNER,JAG1,ENPP2,BMERB1,KCND3,BDNF,DOK4,NEDD9,SIX1,ALX1,GRB7,SINHCAF,NR2F2,TPM1,SEMA3D,FOLR1,KITLG,ANXA1,MCTP1,TNNI1,DCX,KIF12,MYO7A,TYRO3,NKX2-3,PRKG1
GO:0072359	circulatory system development	756	43	1.76756	0.000180574	0.0357673	AHR,SLC8A1,ISL1,EFNA1,MFGE8,GLI3,SPRY1,MB,SPEG,FOXC1,CD34,FGFR2,MAP2K5,CEMIP2,MCAM,CREB3L1,DYSF,KAT2B,RAPGEF1,MYLK,EGR1,EPHB1,COL1A1,PDGFA,CTH,ACTC1,LEPR,ABL1,SH2D2A,JAG1,ENPP2,FZD2,SIX1,PAM,NR2F2,TPM1,ACTA2,JPH2,FOLR1,EYA1,ANXA1,ANXA2,TNNI1
GO:0048665	neuron fate specification	10	4	12.4304	0.000189923	0.0364525	ISL1,GLI3,SIX1,EYA1
GO:0001656	metanephros development	64	9	4.37007	0.000193236	0.0364525	GLI3,SPRY1,CD34,IRX3,GDF11,EGR1,PDGFA,SIX1,EYA1
GO:0051480	regulation of cytosolic calcium ion concentration	161	15	2.89529	0.000213422	0.0393243	SLC8A1,TMEM178A,MCOLN3,PRKCE,TAC4,SNCA,GOT1,ABL1,HTR1B,JPH2,ANXA2,ADRA1B,TSPOAP1,TRPV6,UBASH3B
GO:0072507	divalent inorganic cation homeostasis	256	20	2.42782	0.000228946	0.0412258	SLC8A1,TMEM178A,SV2A,MCOLN3,EPHX2,MT2A,PRKCE,TAC4,SNCA,GOT1,ABL1,HTR1B,JPH2,XK,ANXA2,ADRA1B,TSPOAP1,CNNM2,TRPV6,UBASH3B
GO:0055065	metal ion homeostasis	359	25	2.16407	0.000240702	0.0418694	SLC8A1,SLC7A8,TMEM178A,SCN7A,SV2A,MCOLN3,EPHX2,MT2A,PRKCE,TAC4,SNCA,GOT1,ABL1,KCNH2,MELTF,HTR1B,JPH2,SPX,XK,ANXA2,ADRA1B,TSPOAP1,CNNM2,TRPV6,UBASH3B
GO:0061041	regulation of wound healing	81	10	3.83655	0.000258633	0.0418694	CD34,MYLK,PRKCE,PDGFA,VIL1,SOX15,ANXA1,ANXA2,UBASH3B,PRKG1
GO:1903169	regulation of calcium ion transmembrane transport	81	10	3.83655	0.000258633	0.0418694	NOS1AP,SLC8A1,BIN1,DYSF,PRKCE,SNCA,ABL1,FMR1,JPH2,UBASH3B
GO:0060415	muscle tissue morphogenesis	53	8	4.69073	0.00026592	0.0418694	ISL1,FOXC1,FGFR2,MYLK,ACTC1,FZD2,TPM1,TNNI1
GO:0043062	extracellular structure organization	259	20	2.3997	0.000267066	0.0418694	LAMA3,ITGB4,EFEMP2,FOXC1,CD34,GSN,CCDC80,NID2,CREB3L1,OLFML2A,ABCA7,COL1A1,PLAGL2,COL25A1,ITGA1,PDGFA,ABL1,GFOD2,MELTF,ANXA2
GO:2000026	regulation of multicellular organismal development	1370	67	1.51978	0.000268158	0.0418694	LAMA3,SLC8A1,BIN1,ISL1,EFNA1,NECTIN1,TMEM178A,RASSF2,DAAM2,GLI3,PRICKLE2,ZNF219,SPRY1,GRHL1,FOXC1,CD34,AXL,FGFR2,ARHGEF9,TNIK,MAP2K5,NFE2,LFNG,CEMIP2,IRX3,MAF,CREB3L1,KAT2B,SYNGAP1,RAPGEF1,GDF11,ADRA2B,EGR1,EPHB1,COL1A1,NR2F1,ELL3,PDGFA,BMPR1B,SNCA,RFLNA,CTH,ABL1,FMR1,INPP5J,LRRC4B,JAG1,ENPP2,TNFSF4,BMERB1,FZD2,WASF3,BDNF,SIX1,ALX1,JPH2,SEMA3D,SOX15,KITLG,EYA1,XK,ANXA1,ANXA2,NLGN3,TMEM131L,CAMK1,…
GO:0009611	response to wounding	426	28	2.04256	0.000269512	0.0418694	ISL1,GLI3,DGKK,ITGB4,CD34,AXL,GSN,FGFR2,NFE2,WNT5B,MCAM,DYSF,ADRA2B,MYLK,PRKCE,COL1A1,PDGFA,CARMIL1,MYOF,VIL1,TPM1,SOX15,FOLR1,ANXA1,ANXA2,TYRO3,UBASH3B,PRKG1
GO:0010675	regulation of cellular carbohydrate metabolic process	97	11	3.52409	0.00027496	0.0418943	OGT,DYRK2,KAT2B,PPP1R3E,TFF3,IGFBP5,PRKCE,KHK,SNCA,LEPR,GNB3
GO:0051258	protein polymerization	221	18	2.53108	0.00028175	0.042119	BIN1,GSN,MYO1C,CLIP3,BAIAP2L2,PRKCE,WIPF3,FCHSD2,CARMIL1,SNCA,TTC17,VIL1,ABI2,ABL1,INPP5J,WASF3,LMOD1,BAIAP2L1
GO:0033292	T-tubule organization	5	3	18.6457	0.000314958	0.0453711	BIN1,DYSF,MYOF
GO:0098915	membrane repolarization during ventricular cardiac muscle cell action potential	5	3	18.6457	0.000314958	0.0453711	NOS1AP,KCNH2,KCND3
GO:0010092	specification of animal organ identity	20	5	7.76902	0.000349159	0.0493997	ISL1,GLI3,SPRY1,FGFR2,SIX1
GO:0072503	cellular divalent inorganic cation homeostasis	245	19	2.40998	0.000358634	0.0494706	SLC8A1,TMEM178A,SV2A,MCOLN3,EPHX2,MT2A,PRKCE,TAC4,SNCA,GOT1,ABL1,HTR1B,JPH2,XK,ANXA2,ADRA1B,TSPOAP1,TRPV6,UBASH3B
GO:0050807	regulation of synapse organization	151	14	2.88123	0.000362148	0.0494706	EFNA1,NECTIN1,ARHGEF9,EPHB1,SNCA,ABL1,FMR1,LRRC4B,BDNF,SIX1,NLGN3,PCDH8,CAMK1,CTTNBP2
GO:0060537	muscle tissue development	266	20	2.33655	0.000378332	0.0508055	SLC8A1,ISL1,FOXC1,FGFR2,ACTA1,MYLK,EGR1,EPHB1,IGFBP5,ACTC1,PITX1,DNER,SIX1,NR2F2,TPM1,JPH2,SOX15,EYA1,XK,TNNI1
GO:0016477	cell migration	955	50	1.62702	0.000390102	0.051513	LAMA3,SLC8A1,SLC7A8,ISL1,EFNA1,GLI3,ARAP3,ITGB4,FOXC1,CD34,AXL,MYO1C,MAP2K5,WNT5B,MCAM,DYSF,PADI2,MYLK,EPHB1,IGFBP5,PRKCE,COL1A1,ITGA1,CXCL16,IL17RC,PDGFA,CARMIL1,VIL1,ABI2,ABL1,DNER,JAG1,ENPP2,BMERB1,NEDD9,SIX1,ALX1,GRB7,SINHCAF,NR2F2,TPM1,SEMA3D,FOLR1,KITLG,ANXA1,MCTP1,DCX,TYRO3,NKX2-3,PRKG1
GO:0006874	cellular calcium ion homeostasis	228	18	2.45338	0.000411558	0.053083	SLC8A1,TMEM178A,SV2A,MCOLN3,EPHX2,PRKCE,TAC4,SNCA,GOT1,ABL1,HTR1B,JPH2,XK,ANXA2,ADRA1B,TSPOAP1,TRPV6,UBASH3B
GO:0072109	glomerular mesangium development	12	4	10.3587	0.000425309	0.053083	CD34,EGR1,PDGFA,ACTA2
GO:0043649	dicarboxylic acid catabolic process	12	4	10.3587	0.000425309	0.053083	ALDH1L2,GOT1,GLUD2,ADHFE1
GO:0070252	actin-mediated cell contraction	71	9	3.93922	0.000428791	0.053083	NOS1AP,BIN1,ACTA1,ACTC1,VIL1,KCNH2,KCND3,TPM1,TNNI1
GO:0030001	metal ion transport	484	30	1.9262	0.000444233	0.0539475	NOS1AP,NKAIN4,SLC8A1,BIN1,NECTIN1,SCN7A,BSPRY,MCOLN3,DYSF,KCNC3,MYLK,PRKCE,DPP6,SLC39A11,TTYH1,SNCA,STOM,ABL1,FMR1,KCNH2,KCND3,MELTF,JPH2,TMEM163,TMEM38B,ANXA2,SLC38A3,CNNM2,TRPV6,UBASH3B
GO:0048645	animal organ formation	44	7	4.94392	0.000462657	0.0539475	ISL1,GLI3,SPRY1,FGFR2,SIX1,FOLR1,EYA1
GO:0032273	positive regulation of protein polymerization	103	11	3.31881	0.000464358	0.0539475	BIN1,GSN,MYO1C,BAIAP2L2,PRKCE,WIPF3,CARMIL1,VIL1,ABI2,LMOD1,BAIAP2L1
GO:0035150	regulation of tube size	72	9	3.88451	0.000476416	0.0539475	SLC8A1,FOXC1,ADRA2B,EPHX2,ITGA1,HTR1B,ACTA2,ADRA1B,PRKG1
GO:0050880	regulation of blood vessel size	72	9	3.88451	0.000476416	0.0539475	SLC8A1,FOXC1,ADRA2B,EPHX2,ITGA1,HTR1B,ACTA2,ADRA1B,PRKG1
GO:0040011	locomotion	1191	59	1.53945	0.000476628	0.0539475	LAMA3,SLC8A1,SLC7A8,ISL1,EFNA1,NECTIN1,ALCAM,GLI3,ARAP3,ITGB4,FOXC1,CD34,AXL,MYO1C,MAP2K5,WNT5B,MCAM,DYSF,PADI2,MYLK,EPHB1,IGFBP5,PRKCE,COL1A1,TAC4,ITGA1,CXCL16,IL17RC,PDGFA,CARMIL1,BMPR1B,SNCA,VIL1,BOC,ABI2,ABL1,DNER,JAG1,ENPP2,BMERB1,BDNF,DOK4,NEDD9,SIX1,ALX1,GRB7,SINHCAF,NR2F2,TPM1,SEMA3D,FOLR1,KITLG,ANXA1,MCTP1,DCX,GNB3,TYRO3,NKX2-3,PRKG1
GO:0048644	muscle organ morphogenesis	58	8	4.28636	0.000500061	0.0547141	ISL1,FOXC1,FGFR2,MYLK,ACTC1,FZD2,TPM1,TNNI1
GO:0019752	carboxylic acid metabolic process	697	39	1.73883	0.000505198	0.0547141	ACCS,CYP27C1,SLC7A8,ALDH4A1,DGLUCY,OGT,FAAH,AMT,ALDH1L2,ACADL,CEMIP2,PFKP,AASDH,PLIN5,EPHX2,LTC4S,PRKCE,CKMT1B,OSBPL7,PTGR2,ST3GAL1,DSE,SNCA,CTH,GOT1,HPD,OSBPL1A,GLUD2,ADHFE1,PGAM2,PAM,ASNS,HNMT,PSAT1,FOLR1,SLC7A2,ANXA1,MLXIPL,PECR
GO:0045595	regulation of cell differentiation	1220	60	1.52833	0.000511308	0.0547141	JDP2,BIN1,ISL1,EFNA1,TMEM178A,RASSF2,DAAM2,GLI3,ZNF219,TLCD3B,GRHL1,FOXC1,CD34,AXL,FGFR2,TNIK,NFE2,WNT5B,IRX3,MAF,KAT2B,SYNGAP1,RAPGEF1,GDF11,ADRA2B,EPHB1,IGFBP5,COL1A1,NR2F1,ELL3,CARMIL1,BMPR1B,GDPD2,RFLNA,CTH,BOC,ABL1,FMR1,INPP5J,JAG1,TNFSF4,BMERB1,MELTF,BDNF,NEDD9,SIX1,ALX1,SINHCAF,SEMA3D,KITLG,EYA1,XK,WDFY2,ANXA1,ANXA2,NLGN3,GNB3,TMEM131L,CAMK1,UBASH3B
GO:0006109	regulation of carbohydrate metabolic process	121	12	3.08193	0.000513706	0.0547141	OGT,DYRK2,KAT2B,PPP1R3E,TFF3,IGFBP5,PRKCE,KHK,SNCA,LEPR,MLXIPL,GNB3
GO:0006082	organic acid metabolic process	770	42	1.69506	0.00051793	0.0547141	ACCS,CYP27C1,SLC7A8,CHST9,ALDH4A1,DGLUCY,OGT,FAAH,AMT,ALDH1L2,ACADL,CEMIP2,PFKP,AASDH,PLIN5,EPHX2,LTC4S,PRKCE,CKMT1B,OSBPL7,PTGR2,SULT1C4,ST3GAL1,CARMIL1,DSE,SNCA,CTH,GOT1,HPD,OSBPL1A,GLUD2,ADHFE1,PGAM2,PAM,ASNS,HNMT,PSAT1,FOLR1,SLC7A2,ANXA1,MLXIPL,PECR
GO:0006941	striated muscle contraction	105	11	3.25559	0.00054781	0.0571091	NOS1AP,SLC8A1,BIN1,MB,ACTC1,KCNH2,KCND3,PGAM2,TPM1,TNNI1,ADRA1B
GO:0055080	cation homeostasis	403	26	2.00491	0.000588973	0.0599622	SLC8A1,SLC7A8,TMEM178A,SCN7A,SV2A,MCOLN3,EPHX2,MT2A,PRKCE,TAC4,SNCA,GOT1,ABL1,KCNH2,MELTF,RAB38,HTR1B,JPH2,SPX,XK,ANXA2,ADRA1B,TSPOAP1,CNNM2,TRPV6,UBASH3B
GO:0055074	calcium ion homeostasis	235	18	2.3803	0.000590313	0.0599622	SLC8A1,TMEM178A,SV2A,MCOLN3,EPHX2,PRKCE,TAC4,SNCA,GOT1,ABL1,HTR1B,JPH2,XK,ANXA2,ADRA1B,TSPOAP1,TRPV6,UBASH3B
GO:0032332	positive regulation of chondrocyte differentiation	13	4	9.56187	0.000598817	0.0600561	GLI3,ZNF219,BMPR1B,ANXA2
GO:0006538	glutamate catabolic process	6	3	15.538	0.000614881	0.0601445	GOT1,GLUD2,ADHFE1
GO:0003062	regulation of heart rate by chemical signal	6	3	15.538	0.000614881	0.0601445	NOS1AP,KCNH2,TPM1
GO:0048839	inner ear development	124	12	3.00736	0.000641269	0.0612141	SLC44A4,GLI3,MCOLN3,FGFR2,MAF,SOBP,PDZD7,JAG1,FZD2,SIX1,EYA1,MYO7A
GO:0030833	regulation of actin filament polymerization	124	12	3.00736	0.000641269	0.0612141	BIN1,GSN,MYO1C,BAIAP2L2,PRKCE,WIPF3,FCHSD2,CARMIL1,VIL1,ABI2,LMOD1,BAIAP2L1
GO:0032330	regulation of chondrocyte differentiation	34	6	5.48402	0.000667859	0.0629934	GLI3,ZNF219,MAF,BMPR1B,RFLNA,ANXA2
GO:0050808	synapse organization	279	20	2.22768	0.000694936	0.0643438	NOS1AP,EFNA1,NECTIN1,ARHGEF9,SYNGAP1,EPHB1,SNCA,ABL1,PDZRN3,FMR1,DNER,LRRC4B,WASF3,BDNF,SIX1,INA,NLGN3,PCDH8,CAMK1,CTTNBP2
GO:0061448	connective tissue development	180	15	2.58967	0.000704471	0.0643438	SCARA3,GLI3,ZNF219,CD34,WNT5B,MAF,EGR1,COL1A1,PDGFA,BMPR1B,RFLNA,PITX1,ALX1,ACTA2,ANXA2
GO:0006112	energy reserve metabolic process	61	8	4.07555	0.000706539	0.0643438	PYGL,DYRK2,PPP1R3E,KHK,PYGM,STBD1,LEPR,PPP1R3C
GO:0098771	inorganic ion homeostasis	409	26	1.9755	0.000733726	0.0651697	SLC8A1,SLC7A8,TMEM178A,SCN7A,SV2A,MCOLN3,EPHX2,MT2A,PRKCE,TAC4,SNCA,GOT1,ABL1,KCNH2,MELTF,RAB38,HTR1B,JPH2,SPX,XK,ANXA2,ADRA1B,TSPOAP1,CNNM2,TRPV6,UBASH3B
GO:0008154	actin polymerization or depolymerization	162	14	2.68559	0.000736124	0.0651697	BIN1,GSN,MYO1C,BAIAP2L2,PRKCE,WIPF3,FCHSD2,CARMIL1,TTC17,VIL1,ABI2,WASF3,LMOD1,BAIAP2L1
GO:0051924	regulation of calcium ion transport	126	12	2.95963	0.000740284	0.0651697	NOS1AP,SLC8A1,BIN1,DYSF,MYLK,PRKCE,SNCA,ABL1,FMR1,JPH2,ANXA2,UBASH3B
GO:0043436	oxoacid metabolic process	761	41	1.67427	0.000772409	0.0672505	ACCS,CYP27C1,SLC7A8,CHST9,ALDH4A1,DGLUCY,OGT,FAAH,AMT,ALDH1L2,ACADL,CEMIP2,PFKP,AASDH,PLIN5,EPHX2,LTC4S,PRKCE,CKMT1B,OSBPL7,PTGR2,SULT1C4,ST3GAL1,DSE,SNCA,CTH,GOT1,HPD,OSBPL1A,GLUD2,ADHFE1,PGAM2,PAM,ASNS,HNMT,PSAT1,FOLR1,SLC7A2,ANXA1,MLXIPL,PECR
GO:0042472	inner ear morphogenesis	62	8	4.00982	0.000788897	0.0673836	SLC44A4,FGFR2,SOBP,PDZD7,FZD2,SIX1,EYA1,MYO7A
GO:0008217	regulation of blood pressure	93	10	3.34151	0.000790948	0.0673836	CD34,ADRA2B,EPHX2,TAC4,NR2F2,TPM1,ACTA2,SPX,ADRA1B,GNB3
GO:0051494	negative regulation of cytoskeleton organization	111	11	3.07961	0.000876645	0.07389	GSN,CLIP3,KAT2B,IQCJ-SCHIP1,CARMIL1,SNCA,VIL1,INPP5J,MID1,BMERB1,LMOD1
GO:0098655	cation transmembrane transport	482	29	1.86972	0.000886222	0.073911	SLC44A4,NOS1AP,SLC8A1,BIN1,SCN7A,MCOLN3,DYSF,KCNC3,PRKCE,DPP6,SLC39A11,TTYH1,SNCA,STOM,ABL1,FMR1,KCNH2,KCND3,JPH2,TMEM163,TMEM38B,SLC1A4,SLC7A2,ANXA2,SLC38A3,NLGN3,CNNM2,TRPV6,UBASH3B
GO:0031589	cell-substrate adhesion	245	18	2.28314	0.000959624	0.079199	EFNA1,ITGB4,CD34,AXL,CCDC80,NID2,EPHB1,PRKCE,COL1A1,ITGA1,EDIL3,CARMIL1,TTYH1,ABL1,JAG1,MELTF,NEDD9,TYRO3
GO:0051639	actin filament network formation	7	3	13.3183	0.0010504	0.0840637	CARMIL1,PLS3,PLS1
GO:0003263	cardioblast proliferation	7	3	13.3183	0.0010504	0.0840637	ISL1,SIX1,EYA1
GO:0032536	regulation of cell projection size	7	3	13.3183	0.0010504	0.0840637	VIL1,PLS1,XK
GO:0030198	extracellular matrix organization	227	17	2.32728	0.00106862	0.0841407	LAMA3,ITGB4,EFEMP2,FOXC1,GSN,CCDC80,NID2,CREB3L1,OLFML2A,COL1A1,COL25A1,ITGA1,PDGFA,ABL1,GFOD2,MELTF,ANXA2
GO:0051963	regulation of synapse assembly	65	8	3.82475	0.00108322	0.0841407	NECTIN1,ARHGEF9,EPHB1,SNCA,LRRC4B,BDNF,SIX1,NLGN3
GO:0003151	outflow tract morphogenesis	65	8	3.82475	0.00108322	0.0841407	ISL1,FOXC1,FGFR2,JAG1,FZD2,SIX1,FOLR1,EYA1
GO:0034765	regulation of ion transmembrane transport	248	18	2.25552	0.00110318	0.08481	NOS1AP,SLC8A1,BIN1,SCN7A,DYSF,KCNC3,PRKCE,CLCNKB,DPP6,SNCA,STOM,ABL1,FMR1,KCNH2,KCND3,JPH2,NLGN3,UBASH3B
GO:0021675	nerve development	51	7	4.26535	0.00115266	0.08481	ISL1,GLI3,EPHB1,COL25A1,BDNF,ATOH7,SIX1
GO:1902903	regulation of supramolecular fiber organization	270	19	2.18684	0.00116974	0.08481	BIN1,GSN,MYO1C,CLIP3,BAIAP2L2,PRKCE,WIPF3,FCHSD2,CARMIL1,SNCA,VIL1,ABI2,ABL1,INPP5J,MID1,BMERB1,TPM1,LMOD1,BAIAP2L1
GO:0048870	cell motility	1029	51	1.54021	0.00118521	0.08481	LAMA3,SLC8A1,SLC7A8,ISL1,EFNA1,GLI3,ARAP3,ITGB4,FOXC1,CD34,AXL,MYO1C,MAP2K5,WNT5B,MCAM,DYSF,PADI2,MYLK,EPHB1,IGFBP5,PRKCE,COL1A1,TAC4,ITGA1,CXCL16,IL17RC,PDGFA,CARMIL1,VIL1,ABI2,ABL1,DNER,JAG1,ENPP2,BMERB1,NEDD9,SIX1,ALX1,GRB7,SINHCAF,NR2F2,TPM1,SEMA3D,FOLR1,KITLG,ANXA1,MCTP1,DCX,TYRO3,NKX2-3,PRKG1
GO:0051674	localization of cell	1029	51	1.54021	0.00118521	0.08481	LAMA3,SLC8A1,SLC7A8,ISL1,EFNA1,GLI3,ARAP3,ITGB4,FOXC1,CD34,AXL,MYO1C,MAP2K5,WNT5B,MCAM,DYSF,PADI2,MYLK,EPHB1,IGFBP5,PRKCE,COL1A1,TAC4,ITGA1,CXCL16,IL17RC,PDGFA,CARMIL1,VIL1,ABI2,ABL1,DNER,JAG1,ENPP2,BMERB1,NEDD9,SIX1,ALX1,GRB7,SINHCAF,NR2F2,TPM1,SEMA3D,FOLR1,KITLG,ANXA1,MCTP1,DCX,TYRO3,NKX2-3,PRKG1
GO:1903034	regulation of response to wounding	98	10	3.17103	0.00118986	0.08481	CD34,MYLK,PRKCE,PDGFA,VIL1,SOX15,ANXA1,ANXA2,UBASH3B,PRKG1
GO:0072006	nephron development	98	10	3.17103	0.00118986	0.08481	GLI3,FOXC1,CD34,IRX3,EGR1,PDGFA,JAG1,SIX1,ACTA2,EYA1
GO:0035296	regulation of tube diameter	66	8	3.7668	0.00119878	0.08481	SLC8A1,ADRA2B,EPHX2,ITGA1,HTR1B,ACTA2,ADRA1B,PRKG1
GO:0097746	regulation of blood vessel diameter	66	8	3.7668	0.00119878	0.08481	SLC8A1,ADRA2B,EPHX2,ITGA1,HTR1B,ACTA2,ADRA1B,PRKG1
GO:0006812	cation transport	657	36	1.7028	0.00120948	0.08481	SLC44A4,NOS1AP,NKAIN4,SLC8A1,BIN1,SLC7A8,NECTIN1,SCN7A,BSPRY,MCOLN3,DYSF,KCNC3,MYLK,PRKCE,DPP6,SLC39A11,TTYH1,SNCA,STOM,ABL1,FMR1,KCNH2,KCND3,MELTF,HTR1B,JPH2,TMEM163,TMEM38B,SLC1A4,SLC7A2,ANXA2,SLC38A3,NLGN3,CNNM2,TRPV6,UBASH3B
GO:0009605	response to external stimulus	1368	64	1.45385	0.00120958	0.08481	SLC8A1,NUAK2,LITAF,PYGL,ISL1,EFNA1,NECTIN1,SCN7A,ALCAM,USP18,GLI3,OGT,CD34,AXL,GSN,FGFR2,CCDC80,ACTA1,DYSF,PADI2,EPHB1,SGIP1,PRKCE,COL1A1,ITGA1,CXCL16,IL17RC,PDGFA,WRN,BMPR1B,SNCA,SCEL,PDZD7,GOT1,VIL1,BOC,ABL1,FMR1,ENPP2,TNFSF4,BDNF,DOK4,ATOH7,HMCN1,RAB38,GRB7,ACTA2,ASNS,SEMA3D,CASP8AP2,RRAGD,SPX,SOX15,FOLR1,SLC7A2,ANXA1,ANXA2,SLC38A3,NOD1,CADPS2,TYRO3,BAIAP2L1,UBASH3B,PRKG1
GO:0007517	muscle organ development	271	19	2.17877	0.00122168	0.0849069	ISL1,SPEG,FOXC1,FGFR2,ACTA1,MYLK,EGR1,EPHB1,ACTC1,PITX1,DNER,FZD2,SIX1,NR2F2,TPM1,JPH2,SOX15,XK,TNNI1
GO:0021545	cranial nerve development	26	5	5.97617	0.00126388	0.0870756	ISL1,GLI3,EPHB1,ATOH7,SIX1
GO:0010959	regulation of metal ion transport	211	16	2.35648	0.00130479	0.0891192	NOS1AP,NKAIN4,SLC8A1,BIN1,DYSF,MYLK,PRKCE,DPP6,SNCA,STOM,ABL1,FMR1,KCNH2,JPH2,ANXA2,UBASH3B
GO:0007417	central nervous system development	685	37	1.67856	0.00133773	0.0905883	SLC8A1,BIN1,ISL1,DAAM2,GLI3,FOXC1,AXL,GSN,FGFR2,PADI2,EZH1,HAPLN4,GDF11,EPHB1,TAL2,WRN,PITX1,ABL1,FMR1,DNER,BMERB1,CNTNAP1,WASF3,UGT8,NNAT,SIX1,INA,PAM,NR2F2,HNMT,SLC38A3,DCX,NLGN3,TYRO3,CCDC14,CTTNBP2,PRKG1
GO:0030855	epithelial cell differentiation	404	25	1.92303	0.00134966	0.0906219	SLC44A4,GRHL1,MCOLN3,FOXC1,CD34,SYNE4,FGFR2,WNT5B,MAF,PKP3,RAPGEF1,SCEL,PDZD7,VIL1,ABL1,GSTK1,JAG1,FZD2,SIX1,NR2F2,ACTA2,ANXA1,ANXA2,MYO7A,CLDN3
GO:0051093	negative regulation of developmental process	638	35	1.7048	0.00138525	0.0922297	JDP2,ISL1,EFNA1,TMEM178A,DAAM2,GLI3,TLCD3B,FOXC1,MAP2K5,LFNG,IRX3,CREB3L1,SYNGAP1,GDF11,EPHB1,IGFBP5,NR2F1,RFLNA,ABL1,INPP5J,JAG1,TNFSF4,BMERB1,MELTF,BDNF,SIX1,SINHCAF,SEMA3D,SOX15,ANXA1,ANXA2,RBL1,NLGN3,TMEM131L,UBASH3B
GO:0031290	retinal ganglion cell axon guidance	16	4	7.76902	0.00141188	0.0932195	ISL1,ALCAM,EPHB1,BMPR1B
GO:0070838	divalent metal ion transport	254	18	2.20224	0.00144581	0.0946706	NOS1AP,SLC8A1,BIN1,BSPRY,MCOLN3,DYSF,MYLK,PRKCE,SLC39A11,SNCA,ABL1,FMR1,JPH2,TMEM163,ANXA2,CNNM2,TRPV6,UBASH3B
GO:0042476	odontogenesis	84	9	3.32958	0.00146993	0.0954608	NECTIN1,GLI3,ITGB4,FOXC1,CD34,FGFR2,COL1A1,PAM,NKX2-3
GO:0097009	energy homeostasis	27	5	5.75483	0.00151072	0.0965385	IRX3,SGIP1,LEPR,AMPD3,MLXIPL
GO:0072511	divalent inorganic cation transport	255	18	2.19361	0.00151089	0.0965385	NOS1AP,SLC8A1,BIN1,BSPRY,MCOLN3,DYSF,MYLK,PRKCE,SLC39A11,SNCA,ABL1,FMR1,JPH2,TMEM163,ANXA2,CNNM2,TRPV6,UBASH3B
GO:0048514	blood vessel morphogenesis	408	25	1.90417	0.00154655	0.0974717	ISL1,EFNA1,MFGE8,FOXC1,CD34,FGFR2,MAP2K5,CEMIP2,MCAM,CREB3L1,DYSF,MYLK,EPHB1,PDGFA,LEPR,ABL1,SH2D2A,JAG1,ENPP2,SIX1,NR2F2,FOLR1,EYA1,ANXA1,ANXA2
GO:0007166	cell surface receptor signaling pathway	1896	83	1.3604	0.00156257	0.0974717	ISL1,EFNA1,MAML2,RASSF2,DAAM2,USP18,GLI3,PRICKLE2,TMEM88,SPRY1,OGT,ITGB4,DYRK2,FOXC1,AXL,MYO1C,FGFR2,CLIP3,TNIK,MAP2K5,LFNG,WNT5B,CREB3L1,CGN,PADI2,KAT2B,ABCA7,RAPGEF1,GDF11,EGR1,CD3G,MT2A,EPHB1,IGFBP5,RFTN1,PRKCE,COL1A1,WIPF3,ITGA1,IL17RC,PDGFA,BMPR1B,SNCA,MYOF,SCEL,LEPR,GOT1,VIL1,BOC,ABL1,SH2D2A,FMR1,GAS1,MID1,DNER,JAG1,TNFSF4,FYB2,FZD2,NECAB2,BDNF,NEDD9,LY6E,GRB7,PGAM2,SEMA3D,CASP8AP2,FOLR1,TL…
GO:0001505	regulation of neurotransmitter levels	215	16	2.31264	0.00158637	0.0974717	SLC44A4,NOS1AP,SV2A,ZNF219,CD34,AMT,AASDH,SNCA,RIMS3,FMR1,DOC2A,HTR1B,HNMT,SLC7A2,MCTP1,CADPS2
GO:0010906	regulation of glucose metabolic process	85	9	3.29041	0.00159846	0.0974717	OGT,DYRK2,KAT2B,PPP1R3E,TFF3,IGFBP5,KHK,LEPR,GNB3
GO:0051049	regulation of transport	1147	55	1.49013	0.00160806	0.0974717	NOS1AP,NKAIN4,SLC8A1,BIN1,ISL1,MFGE8,SCN7A,GLI3,SV2A,CD34,AXL,MYO1C,CLIP3,DYSF,KCNC3,ABCA7,RAPGEF1,ADRA2B,MYLK,RAB11FIP1,SGIP1,PRKCE,CLCNKB,DPP6,STXBP6,IL17RC,SNCA,STOM,RIMS3,ABL1,FMR1,GAS1,KCNH2,TNFSF4,DOC2A,KCND3,NECAB2,NNAT,HTR1B,PAM,JPH2,PKIA,SPX,REEP1,GPR143,ANXA1,ANXA2,MCTP1,SLC38A3,NLGN3,TRPV6,CADPS2,CAMK1,UBASH3B,BARD1
GO:0002027	regulation of heart rate	54	7	4.02838	0.0016237	0.0974717	NOS1AP,SLC8A1,BIN1,KCNH2,KCND3,TPM1,SPX
GO:0021554	optic nerve development	8	3	11.6535	0.00164065	0.0974717	GLI3,EPHB1,ATOH7
GO:0003266	regulation of secondary heart field cardioblast proliferation	8	3	11.6535	0.00164065	0.0974717	ISL1,SIX1,EYA1
GO:0090527	actin filament reorganization	8	3	11.6535	0.00164065	0.0974717	GSN,GDPD2,NEDD9
GO:0014706	striated muscle tissue development	257	18	2.17654	0.00164852	0.0974717	SLC8A1,ISL1,FOXC1,FGFR2,ACTA1,EGR1,EPHB1,ACTC1,PITX1,DNER,SIX1,NR2F2,TPM1,JPH2,SOX15,EYA1,XK,TNNI1
GO:0060485	mesenchyme development	216	16	2.30193	0.00166424	0.0976724	ISL1,EFNA1,SPRY1,FOXC1,FGFR2,ACTA1,COL1A1,ELL3,ACTC1,JAG1,SIX1,ALX1,ACTA2,SEMA3D,FOLR1,KITLG
GO:0022408	negative regulation of cell-cell adhesion	103	10	3.0171	0.00173964	0.0995942	GLI3,MAP2K5,ABL1,JAG1,TNFSF4,ANXA1,LAG3,TMEM131L,UBASH3B,PRKG1
GO:0050866	negative regulation of cell activation	103	10	3.0171	0.00173964	0.0995942	GLI3,AXL,PDGFA,TNFSF4,ANXA1,LAG3,TMEM131L,TYRO3,UBASH3B,PRKG1
GO:0050801	ion homeostasis	458	27	1.832	0.0017806	0.0995942	SLC8A1,SLC7A8,TMEM178A,SCN7A,SV2A,MCOLN3,EPHX2,MT2A,PRKCE,TAC4,SNCA,GOT1,ABL1,KCNH2,MELTF,RAB38,HTR1B,JPH2,SPX,XK,ANXA2,MLXIPL,ADRA1B,TSPOAP1,CNNM2,TRPV6,UBASH3B
GO:0030195	negative regulation of blood coagulation	28	5	5.5493	0.00179127	0.0995942	CD34,PDGFA,ANXA2,UBASH3B,PRKG1
GO:1900047	negative regulation of hemostasis	28	5	5.5493	0.00179127	0.0995942	CD34,PDGFA,ANXA2,UBASH3B,PRKG1
GO:0006536	glutamate metabolic process	28	5	5.5493	0.00179127	0.0995942	ALDH4A1,DGLUCY,GOT1,GLUD2,ADHFE1
GO:0005977	glycogen metabolic process	55	7	3.95514	0.00181012	0.0995942	PYGL,DYRK2,PPP1R3E,KHK,PYGM,STBD1,PPP1R3C
GO:0006073	cellular glucan metabolic process	55	7	3.95514	0.00181012	0.0995942	PYGL,DYRK2,PPP1R3E,KHK,PYGM,STBD1,PPP1R3C
GO:0044042	glucan metabolic process	55	7	3.95514	0.00181012	0.0995942	PYGL,DYRK2,PPP1R3E,KHK,PYGM,STBD1,PPP1R3C

## Sheet: Cluster 3
GO ID	GO Term	Set Size	Overlap	Enrichment Ratio	P-value	FDR	Genes
GO:0007155	cell adhesion	873	25	2.66253	5.03566e-06	0.0169252	ITPKB,F11R,FZD4,CNTNAP3,CNTNAP3B,RHOB,CD24,FBLN2,APOA1,CDH8,BMP4,EPHA7,PCDH17,DSC2,FGFRL1,CSF1,IGF2,COL18A1,ADD2,ADGRL3,PTPRK,NRXN3,SPON1,CGREF1,NLGN1
GO:0022610	biological adhesion	877	25	2.65039	5.459e-06	0.0169252	ITPKB,F11R,FZD4,CNTNAP3,CNTNAP3B,RHOB,CD24,FBLN2,APOA1,CDH8,BMP4,EPHA7,PCDH17,DSC2,FGFRL1,CSF1,IGF2,COL18A1,ADD2,ADGRL3,PTPRK,NRXN3,SPON1,CGREF1,NLGN1
GO:0040011	locomotion	1191	30	2.34195	6.40864e-06	0.0169252	F2R,F11R,FZD4,RNF165,RHOB,CD24,IGFBP3,APOA1,BMP4,SEMA3G,EPHA7,FOSL1,TNS3,UNC5B,TNFRSF10A,CSF1,DACH1,COL18A1,DPYSL4,LYPLA2,ADD2,DAB2,ADGRL3,SORL1,PTPRK,BAMBI,S100A14,NRXN3,PRKD1,CMTM7
GO:0045595	regulation of cell differentiation	1220	29	2.21008	2.87409e-05	0.0569286	ITPKB,ZBTB46,FBN2,FZD4,TBX3,MMP11,COBL,FGF20,FAM210B,CD24,IGFBP3,APOA1,SARM1,BMP4,HEY1,SEMA3G,ST7,EPHA7,SIK1B,CSF1,ALKAL1,IGF2,SORT1,DAB2,SORL1,BAMBI,PRKD1,METRN,NLGN1

## Sheet: Cluster 4
GO ID	GO Term	Set Size	Overlap	Enrichment Ratio	P-value	FDR	Genes
GO:0061138	morphogenesis of a branching epithelium	134	21	4.12002	3.11207e-08	0.000144412	FGFR1,LRP5L,LRP5,ESRP2,SOX9,EDNRA,LGR4,WNT5A,SALL1,ADAMTS16,SPINT1,SMO,LAMA1,TACSTD2,MSX2,MET,NKX3-1,PBX1,FOXA1,SPINT2,NOG
GO:0060562	epithelial tube morphogenesis	244	29	3.12459	4.78679e-08	0.000144412	LRP5L,LRP5,ESRP2,ADAMTS12,OVOL2,LRP2,SOX9,EDNRA,LGR4,WNT5A,SALL1,IRX2,ADAMTS16,SPINT1,GATA3,HES1,SMO,LAMA1,TACSTD2,SCRIB,MSX2,MET,NKX3-1,SOX11,PBX1,NKX2-5,FOXA1,SPINT2,NOG
GO:0051093	negative regulation of developmental process	638	53	2.18394	5.46809e-08	0.000144412	CNMD,BCL6,ADCY6,ADAMTS7,LRP5,FGFR3,RAI1,E2F1,PLK2,ADAMTS12,CCND1,OVOL2,MEIS1,SOX9,ABCA1,IL17D,WNT5A,ZC3H8,LRP1,WWC1,PDE3B,LINGO1,SOX3,PKP2,IDH2,GATA3,HES1,SEMA6A,SMO,E2F2,TBX1,SFRP5,TACSTD2,CD74,RARB,ROBO2,MSX2,RTN4RL2,DRAXIN,SAV1,NKX3-1,GDF15,SOX11,PBX1,ZBTB16,NKX2-5,FOXA1,SPP1,NME1,CHRD,EGFR,MAP2,NOG
GO:0007155	cell adhesion	873	65	1.95742	9.90741e-08	0.000155072	PCDHA2,BCL6,PCDHA4,CD44,CD83,ZFHX3,CELSR2,ADAMTS12,SOX9,COL4A6,ZNF703,COL26A1,WNT5A,SDK1,ADAM22,NINJ1,ZC3H8,PTPRF,PDE3B,PEAK1,PKP2,GATA3,HES1,NLGN4X,SEMA6A,CADM4,CDH24,LAMB1,LAMA1,CD47,DSG2,TACSTD2,CD74,ACER2,PRNP,VCAN,FRMD5,MBP,CDH11,ANK3,CD55,SCRIB,ROBO2,CADM1,PLXNB1,MYB,PLPP3,VTN,ZBTB16,RIPOR2,FOXA1,CCN2,SPP1,PCDH18,CHRD,HLA-DPB1,SPOCK2,EGFR,RND1,SPINT2,PTPRU,CLDN7,THBS3,NRXN1,BLM
GO:0001763	morphogenesis of a branching structure	144	21	3.83391	1.11963e-07	0.000155072	FGFR1,LRP5L,LRP5,ESRP2,SOX9,EDNRA,LGR4,WNT5A,SALL1,ADAMTS16,SPINT1,SMO,LAMA1,TACSTD2,MSX2,MET,NKX3-1,PBX1,FOXA1,SPINT2,NOG
GO:0022610	biological adhesion	877	65	1.94849	1.17434e-07	0.000155072	PCDHA2,BCL6,PCDHA4,CD44,CD83,ZFHX3,CELSR2,ADAMTS12,SOX9,COL4A6,ZNF703,COL26A1,WNT5A,SDK1,ADAM22,NINJ1,ZC3H8,PTPRF,PDE3B,PEAK1,PKP2,GATA3,HES1,NLGN4X,SEMA6A,CADM4,CDH24,LAMB1,LAMA1,CD47,DSG2,TACSTD2,CD74,ACER2,PRNP,VCAN,FRMD5,MBP,CDH11,ANK3,CD55,SCRIB,ROBO2,CADM1,PLXNB1,MYB,PLPP3,VTN,ZBTB16,RIPOR2,FOXA1,CCN2,SPP1,PCDH18,CHRD,HLA-DPB1,SPOCK2,EGFR,RND1,SPINT2,PTPRU,CLDN7,THBS3,NRXN1,BLM
GO:0048754	branching morphogenesis of an epithelial tube	111	18	4.26319	1.78324e-07	0.000201838	LRP5L,LRP5,ESRP2,SOX9,EDNRA,LGR4,WNT5A,SALL1,ADAMTS16,SMO,LAMA1,TACSTD2,MSX2,MET,NKX3-1,PBX1,FOXA1,NOG
GO:0030155	regulation of cell adhesion	458	41	2.35344	2.79614e-07	0.000276923	BCL6,CD44,CD83,ZFHX3,CELSR2,SOX9,ZNF703,COL26A1,WNT5A,ADAM22,NINJ1,ZC3H8,PDE3B,PEAK1,GATA3,HES1,SEMA6A,LAMA1,CD47,TACSTD2,CD74,ACER2,PRNP,FRMD5,MBP,ANK3,CD55,PLXNB1,MYB,PLPP3,VTN,ZBTB16,RIPOR2,FOXA1,CHRD,HLA-DPB1,SPOCK2,RND1,SPINT2,PTPRU,BLM
GO:0060411	cardiac septum morphogenesis	63	13	5.42485	5.38511e-07	0.000468964	LRP2,WNT5A,HES1,SMO,TBX1,RARB,ROBO2,MSX2,SAV1,DHRS3,SOX11,NKX2-5,NOG
GO:0098609	cell-cell adhesion	506	43	2.2341	5.91902e-07	0.000468964	PCDHA2,BCL6,PCDHA4,CD44,CD83,CELSR2,SOX9,ZNF703,WNT5A,SDK1,ZC3H8,PTPRF,PKP2,GATA3,HES1,NLGN4X,CDH24,LAMB1,CD47,DSG2,TACSTD2,CD74,PRNP,MBP,CDH11,ANK3,CD55,SCRIB,ROBO2,CADM1,MYB,PLPP3,ZBTB16,RIPOR2,FOXA1,PCDH18,HLA-DPB1,EGFR,SPINT2,PTPRU,CLDN7,NRXN1,BLM
GO:0048729	tissue morphogenesis	457	40	2.30106	7.0626e-07	0.0005087	FGFR1,CD44,LRP5L,LRP5,ESRP2,CELSR2,APELA,ADAMTS12,OVOL2,LRP2,SOX9,FRAS1,EDNRA,LGR4,WNT5A,SALL1,IRX2,ADAMTS16,SPINT1,PKP2,GATA3,HES1,SMO,TBX1,LAMA1,TACSTD2,ANKRD1,SCRIB,ROBO2,MSX2,MET,NKX3-1,SOX11,PBX1,NKX2-5,FOXA1,CHRD,EGFR,SPINT2,NOG
GO:0045596	negative regulation of cell differentiation	480	41	2.24557	9.63354e-07	0.000633484	BCL6,ADCY6,ADAMTS7,LRP5,E2F1,PLK2,ADAMTS12,CCND1,OVOL2,MEIS1,SOX9,ABCA1,WNT5A,ZC3H8,LRP1,LINGO1,SOX3,PKP2,IDH2,GATA3,HES1,SEMA6A,SMO,TBX1,TACSTD2,CD74,RARB,MSX2,RTN4RL2,DRAXIN,SOX11,PBX1,ZBTB16,NKX2-5,FOXA1,SPP1,NME1,CHRD,EGFR,MAP2,NOG
GO:0003206	cardiac chamber morphogenesis	100	16	4.20634	1.03942e-06	0.000633484	OVOL2,LRP2,WNT5A,PKP2,GATA3,HES1,SMO,TBX1,RARB,ROBO2,MSX2,SAV1,DHRS3,SOX11,NKX2-5,NOG
GO:0001823	mesonephros development	78	14	4.71866	1.18772e-06	0.000652396	FGFR1,SOX9,LGR4,SALL1,ADAMTS16,GATA3,HES1,SMO,TACSTD2,RARB,ROBO2,PBX1,ZBTB16,NOG
GO:0007417	central nervous system development	685	52	1.99571	1.23513e-06	0.000652396	FA2H,FGFR1,SHANK2,SLC45A3,ZFHX3,DPYSL2,E2F1,MDK,PAFAH1B3,LRP2,KDM1A,SOX9,NKX2-6,WNT5A,ADAM22,SYNE2,LRP1,SALL1,WHRN,SOX3,HES1,NLGN4X,ARNT2,SMO,TBX1,LAMB1,RARB,VCAN,RPS6KA3,MBP,CDH11,OXCT1,SYT1,HPRT1,SCRIB,ROBO2,CRTAC1,RTN4RL2,DRAXIN,SYNJ2,SOX11,VTN,ZBTB16,PDGFC,AFF2,NME1,PCDH18,DCLK1,CHRD,EGFR,MAP2,NOG
GO:0051241	negative regulation of multicellular organismal process	767	56	1.91945	1.59073e-06	0.000667294	TRIM25,CNMD,FGFR1,BCL6,CD83,ADCY6,ADAMTS7,LRP5,RAI1,PLK2,ADAMTS12,NFKB1,OVOL2,MEIS1,SOX9,IL17D,LGR4,WNT5A,ZC3H8,LRP1,EVL,WWC1,PDE3B,LINGO1,SOX3,IDH2,GATA3,HES1,NLGN4X,SEMA6A,SMO,E2F2,SFRP5,TACSTD2,CD74,RARB,PRDX4,PRNP,ROBO2,MSX2,RTN4RL2,DRAXIN,SAV1,NKX3-1,GDF15,SOX11,VTN,PBX1,ZBTB16,FOXA1,SPP1,NME1,CHRD,EGFR,MAP2,NOG
GO:0002009	morphogenesis of an epithelium	370	34	2.41581	1.69449e-06	0.000667294	FGFR1,CD44,LRP5L,LRP5,ESRP2,CELSR2,ADAMTS12,OVOL2,LRP2,SOX9,FRAS1,EDNRA,LGR4,WNT5A,SALL1,IRX2,ADAMTS16,SPINT1,GATA3,HES1,SMO,LAMA1,TACSTD2,SCRIB,MSX2,MET,NKX3-1,SOX11,PBX1,NKX2-5,FOXA1,EGFR,SPINT2,NOG
GO:0071772	response to BMP	116	17	3.85279	1.70351e-06	0.000667294	ADAMTS7,ADAMTS12,LRP2,SOX9,WNT5A,CERS1,SPINT1,GATA3,HES1,SFRP5,MSX2,GDF15,SOX11,NKX2-5,CHRD,SPINT2,NOG
GO:0071773	cellular response to BMP stimulus	116	17	3.85279	1.70351e-06	0.000667294	ADAMTS7,ADAMTS12,LRP2,SOX9,WNT5A,CERS1,SPINT1,GATA3,HES1,SFRP5,MSX2,GDF15,SOX11,NKX2-5,CHRD,SPINT2,NOG
GO:0060037	pharyngeal system development	24	8	8.76322	1.76676e-06	0.000667294	NKX2-6,RIPPLY3,GATA3,HES1,TBX1,NKX3-1,NKX2-5,NOG
GO:0003279	cardiac septum development	92	15	4.28636	1.76867e-06	0.000667294	LRP2,WNT5A,SALL1,GATA3,HES1,SMO,TBX1,RARB,ROBO2,MSX2,SAV1,DHRS3,SOX11,NKX2-5,NOG
GO:0007399	nervous system development	1706	101	1.55642	1.98095e-06	0.000698654	FA2H,FGFR1,PCDHA2,BCL6,SHANK2,PCDHA4,SLC45A3,ADCY6,TRAK1,ZFHX3,TRIM3,DPYSL2,CELSR2,E2F1,MAFK,MDK,PLK2,PAFAH1B3,OVOL2,LRP2,MEIS1,KDM1A,SOX9,NKX2-6,EDNRA,EPOP,CMTM8,KLF15,WNT5A,SDK1,ADAM22,NINJ1,SYNE2,PTPRF,LRP1,SALL1,EVL,WHRN,GAL3ST1,SDHA,LINGO1,SPINT1,SOX3,IDH2,GATA3,HES1,ST8SIA2,NLGN4X,SEMA6A,ARNT2,SMO,TBX1,LAMB1,LAMA1,FRY,RARB,ANKRD1,VCAN,RPS6KA3,LRRN3,SLC1A3,MBP,CDH11,ANK3,OXCT1,CHN1,SYT1,HPRT…
GO:0060429	epithelium development	773	56	1.90455	2.02815e-06	0.000698654	FA2H,FGFR1,CD44,LRP5L,LRP5,ESRP2,CELSR2,APELA,ADAMTS12,CCND1,OVOL2,LRP2,SOX9,FRAS1,NKX2-6,ZNF703,EDNRA,KLF15,LGR4,WNT5A,SALL1,IRX2,WHRN,ADAMTS16,SPINT1,PKP2,GATA3,HES1,KRT19,SMO,TBX1,LAMA1,SCUBE1,DSG2,TACSTD2,RARB,EXPH5,CEP152,RFX3,SCRIB,ROBO2,MSX2,ARHGEF26,SAV1,MET,NKX3-1,TNFRSF19,SOX11,PBX1,RIPOR2,NKX2-5,FOXA1,CHRD,EGFR,SPINT2,NOG
GO:0051239	regulation of multicellular organismal process	1979	113	1.50113	2.37396e-06	0.000783704	TRIM25,FA2H,CNMD,FGFR1,PASK,BCL6,SHANK2,SLC45A3,SOX13,CD83,ADCY6,TRAK1,KCNN2,ADAMTS7,LRP5,RAI1,ZFHX3,DPYSL2,CELSR2,E2F1,APELA,GCH1,PLK2,ADAMTS12,CCND1,NFKB1,OVOL2,SP6,LRP2,MEIS1,KDM1A,SOX9,ABCA1,IL17D,ZNF703,LGR4,WNT5A,SDK1,BMP1,ZC3H8,PTPRF,LRP1,EVL,SLC22A5,WWC1,PDE3B,UNG,LINGO1,SPINT1,SOX3,GHR,PKP2,DTX4,IDH2,GATA3,HES1,NLGN4X,SEMA6A,SMO,E2F2,TBX1,SCN4B,SFRP5,LAMA1,CD47,DSG2,TACSTD2,CD74,RARB,PRD…
GO:0009887	animal organ morphogenesis	665	50	1.97667	2.65776e-06	0.000842296	FGFR1,SHANK2,KCNQ4,LRP5L,LRP5,ESRP2,FGFR3,CELSR2,OVOL2,SP6,LRP2,MEIS1,SOX9,FRAS1,LGR4,WNT5A,SDK1,BMP1,SALL1,IRX2,EVL,WHRN,ADAMTS16,PKP2,GATA3,HES1,SEMA6A,SMO,TBX1,LAMB1,LAMA1,TACSTD2,RARB,ANKRD1,SCRIB,ROBO2,MSX2,SAV1,DHRS3,NKX3-1,SOX11,PBX1,PDGFC,RIPOR2,NKX2-5,FOXA1,CCN2,EGFR,NOG,THBS3
GO:0008283	cell proliferation	1382	85	1.61695	3.65283e-06	0.00111313	FA2H,FGFR1,BCL6,LTBP3,MYCNOS,NACC2,UHRF1,LRP5,GRK5,ESRP2,FGFR3,E2F1,APELA,PODN,CCND1,CDCA7L,OVOL2,LRP2,CAMK2N1,MEIS1,KDM1A,SOX9,NKX2-6,ZNF703,EDNRA,ELF4,LGR4,WNT5A,LRP1,TBC1D8,SETMAR,EGLN3,IRS1,RIPPLY3,SPINT1,IDH2,GATA3,HES1,ARNT2,SMO,TBX1,SFRP5,LAMB1,CD47,BRIP1,TACSTD2,CD74,RARB,ACER2,ODC1,PRDX4,FAM83B,PRNP,CDK2,TES,RNF43,CD55,HPRT1,SCRIB,MSX2,RPS27L,POC1B,SAV1,CADM1,PLXNB1,MYB,MET,NKX3-1,SOX11,…
GO:0072078	nephron tubule morphogenesis	53	11	5.45634	3.8219e-06	0.00112151	SOX9,LGR4,SALL1,IRX2,ADAMTS16,GATA3,HES1,SMO,TACSTD2,PBX1,NOG
GO:0008284	positive regulation of cell proliferation	581	45	2.0362	4.03162e-06	0.0011408	FGFR1,BCL6,LTBP3,MYCNOS,NACC2,LRP5,GRK5,ESRP2,FGFR3,E2F1,APELA,CCND1,CDCA7L,LRP2,KDM1A,SOX9,NKX2-6,ZNF703,WNT5A,TBC1D8,IRS1,HES1,ARNT2,SMO,TBX1,LAMB1,CD47,CD74,ACER2,ODC1,CDK2,CD55,MYB,NKX3-1,SOX11,PBX1,PDGFC,NKX2-5,CCN2,NME1,CHRD,HLA-DPB1,EGFR,NOG,BLM
GO:0072088	nephron epithelium morphogenesis	54	11	5.3553	4.63764e-06	0.00126703	SOX9,LGR4,SALL1,IRX2,ADAMTS16,GATA3,HES1,SMO,TACSTD2,PBX1,NOG
GO:0001657	ureteric bud development	76	13	4.49691	5.00676e-06	0.00132228	FGFR1,SOX9,LGR4,SALL1,ADAMTS16,GATA3,HES1,SMO,TACSTD2,RARB,ROBO2,PBX1,NOG
GO:0002053	positive regulation of mesenchymal cell proliferation	20	7	9.20138	5.53465e-06	0.00139704	FGFR1,LRP5,SOX9,WNT5A,SMO,TBX1,CHRD
GO:0072163	mesonephric epithelium development	77	13	4.43851	5.8188e-06	0.00139704	FGFR1,SOX9,LGR4,SALL1,ADAMTS16,GATA3,HES1,SMO,TACSTD2,RARB,ROBO2,PBX1,NOG
GO:0072164	mesonephric tubule development	77	13	4.43851	5.8188e-06	0.00139704	FGFR1,SOX9,LGR4,SALL1,ADAMTS16,GATA3,HES1,SMO,TACSTD2,RARB,ROBO2,PBX1,NOG
GO:0001501	skeletal system development	325	30	2.42674	6.41322e-06	0.00141169	CNMD,FGFR1,CD44,LRP5L,ADAMTS7,LRP5,FGFR3,TRIM45,RAI1,ADAMTS12,MEIS1,SOX9,WNT5A,BMP1,WFIKKN1,TBX1,RARB,RPS6KA3,CDH11,MSX2,PLXNB1,DHRS3,SOX11,PBX1,ZBTB16,PDGFC,CCN2,CHRD,NOG,THBS3
GO:0042127	regulation of cell proliferation	1065	69	1.70327	6.43281e-06	0.00141169	FA2H,FGFR1,BCL6,LTBP3,MYCNOS,NACC2,LRP5,GRK5,ESRP2,FGFR3,E2F1,APELA,PODN,CCND1,CDCA7L,OVOL2,LRP2,CAMK2N1,MEIS1,KDM1A,SOX9,NKX2-6,ZNF703,WNT5A,TBC1D8,EGLN3,IRS1,RIPPLY3,SPINT1,IDH2,GATA3,HES1,ARNT2,SMO,TBX1,SFRP5,LAMB1,CD47,BRIP1,TACSTD2,CD74,RARB,ACER2,ODC1,PRDX4,PRNP,CDK2,TES,CD55,MSX2,SAV1,PLXNB1,MYB,NKX3-1,SOX11,PBX1,ZBTB16,PDGFC,NKX2-5,CCN2,NME1,CHRD,HLA-DPB1,EGFR,BID,SPINT2,PTPRU,NOG,BLM
GO:0061333	renal tubule morphogenesis	56	11	5.16404	6.73562e-06	0.00141169	SOX9,LGR4,SALL1,IRX2,ADAMTS16,GATA3,HES1,SMO,TACSTD2,PBX1,NOG
GO:0072028	nephron morphogenesis	56	11	5.16404	6.73562e-06	0.00141169	SOX9,LGR4,SALL1,IRX2,ADAMTS16,GATA3,HES1,SMO,TACSTD2,PBX1,NOG
GO:0048468	cell development	1490	89	1.57032	6.7707e-06	0.00141169	FA2H,FGFR1,BCL6,SHANK2,SLC45A3,LRP5L,SORBS2,ADCY6,TRAK1,LRP5,CCDC136,ZFHX3,DPYSL2,CELSR2,E2F1,PLK2,OVOL2,LRP2,MEIS1,KDM1A,SOX9,NKX2-6,EDNRA,WNT5A,SDK1,WFIKKN1,ADAM22,PTPRF,LRP1,CERS1,EVL,WHRN,PEAK1,LINGO1,SPINT1,SOX3,IDH2,GATA3,HES1,KRT19,SEMA6A,SMO,TBX1,LAMB1,LAMA1,FRY,BRIP1,TACSTD2,RARB,ANKRD1,SLC1A3,EXPH5,CDH11,DZIP1,ANK3,RFX3,RFX2,CHN1,SYT1,HPRT1,SCRIB,ROBO2,TGIF2,MSX2,CRTAC1,RTN4RL2,ARHGEF26…
GO:0060993	kidney morphogenesis	68	12	4.63935	8.29076e-06	0.00161603	SOX9,FRAS1,LGR4,SALL1,IRX2,ADAMTS16,GATA3,HES1,SMO,TACSTD2,PBX1,NOG
GO:0060675	ureteric bud morphogenesis	47	10	5.59354	8.36264e-06	0.00161603	SOX9,LGR4,SALL1,ADAMTS16,GATA3,HES1,SMO,TACSTD2,PBX1,NOG
GO:0072171	mesonephric tubule morphogenesis	47	10	5.59354	8.36264e-06	0.00161603	SOX9,LGR4,SALL1,ADAMTS16,GATA3,HES1,SMO,TACSTD2,PBX1,NOG
GO:0072073	kidney epithelium development	105	15	3.75567	9.55409e-06	0.001774	FGFR1,SOX9,KLF15,LGR4,SALL1,IRX2,ADAMTS16,GATA3,HES1,SMO,TACSTD2,RARB,ROBO2,PBX1,NOG
GO:0009653	anatomical structure morphogenesis	1812	103	1.49439	9.62789e-06	0.001774	RHOV,CNMD,FGFR1,BCL6,SHANK2,CD44,KCNQ4,LRP5L,SOX13,TRAK1,LRP5,ESRP2,FGFR3,CCDC136,VAV2,DPYSL2,CELSR2,APELA,PLK2,ADAMTS12,OVOL2,SP6,LRP2,MEIS1,SOX9,FRAS1,EDNRA,LGR4,WNT5A,SDK1,BMP1,NINJ1,LRP1,SALL1,IRX2,EVL,WHRN,PDE3B,PEAK1,LINGO1,ADAMTS16,SPINT1,PKP2,GATA3,HES1,KRT19,SEMA6A,SMO,E2F2,TBX1,SFRP5,LAMB1,LAMA1,FRY,LGALS8,TACSTD2,RARB,FMNL2,ANKRD1,SLC1A3,MBP,CDH11,ANK3,C5,RFX2,CHN1,SYT1,HPRT1,SCRIB,ROB…
GO:0042063	gliogenesis	189	21	2.92107	1.01517e-05	0.00182799	FA2H,SLC45A3,E2F1,LRP2,SOX9,KLF15,ADAM22,SYNE2,LRP1,SPINT1,IDH2,HES1,SMO,LAMB1,SCRIB,MYB,SOX11,VTN,P2RY1,EGFR,NOG
GO:0048732	gland development	317	29	2.40505	1.08933e-05	0.00191794	FA2H,FGFR1,LRP5L,LRP5,ESRP2,MDK,CCND1,SOX9,ZNF703,WNT5A,SALL1,SOX3,GATA3,HES1,SMO,TBX1,LAMA1,RARB,SCRIB,MSX2,MET,NKX3-1,VTN,PBX1,NKX2-5,FOXA1,NME1,EGFR,NOG
GO:0003205	cardiac chamber development	133	17	3.36033	1.13323e-05	0.00192138	OVOL2,LRP2,WNT5A,SALL1,PKP2,GATA3,HES1,SMO,TBX1,RARB,ROBO2,MSX2,SAV1,DHRS3,SOX11,NKX2-5,NOG
GO:0035295	tube development	721	51	1.8596	1.18221e-05	0.00192138	CNMD,FGFR1,LRP5L,LRP5,ESRP2,VAV2,APELA,PLK2,ADAMTS12,OVOL2,LRP2,MEIS1,SOX9,NKX2-6,EDNRA,LGR4,WNT5A,LRP1,SALL1,IRX2,PDE3B,ADAMTS16,SPINT1,GATA3,HES1,SEMA6A,SMO,E2F2,TBX1,SFRP5,LAMA1,BRIP1,TACSTD2,RARB,C5,SCRIB,ROBO2,MSX2,SAV1,MET,NKX3-1,SOX11,PBX1,PDGFC,NKX2-5,FOXA1,CCN2,CHRD,EGFR,SPINT2,NOG
GO:0060322	head development	568	43	1.99024	1.18227e-05	0.00192138	FGFR1,SHANK2,ZFHX3,DPYSL2,E2F1,MDK,PAFAH1B3,LRP2,KDM1A,SOX9,NKX2-6,EDNRA,WNT5A,SYNE2,LRP1,SALL1,LIMK2,WHRN,SOX3,HES1,NLGN4X,ARNT2,SMO,TBX1,LAMB1,RARB,MBP,OXCT1,SYT1,HPRT1,SCRIB,ROBO2,CRTAC1,RTN4RL2,DRAXIN,SYNJ2,AFF2,NME1,PCDH18,DCLK1,CHRD,EGFR,NOG
GO:0035270	endocrine system development	82	13	4.16787	1.18829e-05	0.00192138	MDK,SOX9,WNT5A,SALL1,SOX3,GATA3,HES1,SMO,TBX1,RFX3,PBX1,NKX2-5,NOG
GO:0050793	regulation of developmental process	1755	100	1.49799	1.22669e-05	0.00194381	RHOV,CNMD,FGFR1,BCL6,LTBP3,SHANK2,SLC45A3,CD44,SOX13,CD83,ADCY6,TRAK1,ADAMTS7,LRP5,FGFR3,RAI1,ZFHX3,DPYSL2,CELSR2,E2F1,APELA,PLK2,ADAMTS12,CCND1,NFKB1,OVOL2,SP6,LRP2,MEIS1,KDM1A,SOX9,ABCA1,IL17D,ZNF703,LGR4,WNT5A,SDK1,MAPK12,BMP1,ZC3H8,PTPRF,LRP1,WWC1,PDE3B,UNG,LINGO1,SPINT1,SOX3,GHR,PKP2,IDH2,GATA3,HES1,SEMA6A,SMO,E2F2,TBX1,SFRP5,LAMA1,TACSTD2,CD74,RARB,FMNL2,ANKRD1,RPS6KA3,LRRN3,MBP,PLEKHB1,RFX…
GO:0035239	tube morphogenesis	589	44	1.96391	1.29944e-05	0.00201872	CNMD,FGFR1,LRP5L,LRP5,ESRP2,VAV2,APELA,PLK2,ADAMTS12,OVOL2,LRP2,MEIS1,SOX9,EDNRA,LGR4,WNT5A,LRP1,SALL1,IRX2,PDE3B,ADAMTS16,SPINT1,GATA3,HES1,SEMA6A,SMO,E2F2,TBX1,SFRP5,LAMA1,TACSTD2,C5,SCRIB,MSX2,MET,NKX3-1,SOX11,PBX1,NKX2-5,FOXA1,CCN2,EGFR,SPINT2,NOG
GO:0022008	neurogenesis	1165	72	1.62477	2.01192e-05	0.00306547	FA2H,FGFR1,BCL6,SHANK2,SLC45A3,ADCY6,TRAK1,ZFHX3,DPYSL2,CELSR2,E2F1,PLK2,LRP2,MEIS1,KDM1A,SOX9,EPOP,KLF15,WNT5A,SDK1,ADAM22,SYNE2,PTPRF,LRP1,SALL1,EVL,WHRN,LINGO1,SPINT1,SOX3,IDH2,GATA3,HES1,NLGN4X,SEMA6A,SMO,LAMB1,LAMA1,FRY,RARB,ANKRD1,SLC1A3,CDH11,ANK3,CHN1,SYT1,HPRT1,SCRIB,ROBO2,TGIF2,CRTAC1,RTN4RL2,DRAXIN,PLXNB1,MYB,SOX11,VTN,PBX1,RIPOR2,NKX2-5,FOXA1,P2RY1,CRPPA,SPP1,NME1,DCLK1,EGFR,RND1,ATL1…
GO:0022407	regulation of cell-cell adhesion	245	24	2.57531	2.06547e-05	0.00308768	BCL6,CD44,CD83,CELSR2,ZNF703,WNT5A,ZC3H8,GATA3,HES1,CD47,CD74,PRNP,MBP,ANK3,CD55,MYB,PLPP3,ZBTB16,RIPOR2,FOXA1,HLA-DPB1,SPINT2,PTPRU,BLM
GO:0050767	regulation of neurogenesis	603	44	1.91832	2.32004e-05	0.00340402	FGFR1,BCL6,SHANK2,SLC45A3,ADCY6,TRAK1,ZFHX3,DPYSL2,E2F1,PLK2,LRP2,MEIS1,KDM1A,SOX9,WNT5A,SDK1,PTPRF,LRP1,LINGO1,SPINT1,SOX3,IDH2,GATA3,HES1,SEMA6A,SMO,RARB,ANKRD1,CHN1,SYT1,ROBO2,TGIF2,RTN4RL2,DRAXIN,PLXNB1,MYB,SOX11,PBX1,NKX2-5,FOXA1,SPP1,NME1,MAP2,NOG
GO:0072009	nephron epithelium development	76	12	4.151	2.68147e-05	0.00386278	SOX9,KLF15,LGR4,SALL1,IRX2,ADAMTS16,GATA3,HES1,SMO,TACSTD2,PBX1,NOG
GO:0045595	regulation of cell differentiation	1220	74	1.59462	2.86788e-05	0.00405754	FGFR1,BCL6,LTBP3,SHANK2,SLC45A3,SOX13,CD83,ADCY6,TRAK1,ADAMTS7,LRP5,ZFHX3,DPYSL2,E2F1,PLK2,ADAMTS12,CCND1,NFKB1,OVOL2,LRP2,MEIS1,KDM1A,SOX9,ABCA1,ZNF703,WNT5A,SDK1,MAPK12,ZC3H8,PTPRF,LRP1,LINGO1,SPINT1,SOX3,PKP2,IDH2,GATA3,HES1,SEMA6A,SMO,TBX1,TACSTD2,CD74,RARB,ANKRD1,RPS6KA3,PLEKHB1,RFX3,CHN1,SYT1,ROBO2,TGIF2,MSX2,RTN4RL2,DRAXIN,SAV1,PLXNB1,MYB,GDF15,SOX11,PBX1,ZBTB16,RIPOR2,NKX2-5,FOXA1,CCN2,SP…
GO:0072080	nephron tubule development	65	11	4.44902	2.97431e-05	0.00406301	SOX9,LGR4,SALL1,IRX2,ADAMTS16,GATA3,HES1,SMO,TACSTD2,PBX1,NOG
GO:0003151	outflow tract morphogenesis	65	11	4.44902	2.97431e-05	0.00406301	LRP2,WNT5A,HES1,TBX1,RARB,ROBO2,MSX2,DHRS3,SOX11,NKX2-5,NOG
GO:0002065	columnar/cuboidal epithelial cell differentiation	77	12	4.09709	3.06909e-05	0.0040881	FGFR1,WNT5A,WHRN,HES1,SMO,RARB,RFX3,SCRIB,SAV1,SOX11,RIPOR2,FOXA1
GO:0072001	renal system development	219	22	2.64097	3.09587e-05	0.0040881	FGFR1,SOX9,FRAS1,KLF15,LGR4,WNT5A,SALL1,IRX2,ADAMTS16,GATA3,HES1,SMO,TACSTD2,RARB,ODC1,ROBO2,RRM2B,NKX3-1,SOX11,PBX1,ZBTB16,NOG
GO:0030900	forebrain development	268	25	2.45239	3.19582e-05	0.00415089	FGFR1,E2F1,MDK,LRP2,KDM1A,NKX2-6,WNT5A,SYNE2,LRP1,SALL1,SOX3,HES1,SMO,LAMB1,RARB,HPRT1,ROBO2,CRTAC1,RTN4RL2,DRAXIN,NME1,DCLK1,CHRD,EGFR,NOG
GO:0051960	regulation of nervous system development	671	47	1.84145	3.41893e-05	0.00436906	FGFR1,BCL6,SHANK2,SLC45A3,ADCY6,TRAK1,ZFHX3,DPYSL2,E2F1,PLK2,LRP2,MEIS1,KDM1A,SOX9,WNT5A,SDK1,PTPRF,LRP1,LINGO1,SPINT1,SOX3,IDH2,GATA3,HES1,SEMA6A,SMO,RARB,ANKRD1,LRRN3,CHN1,SYT1,ROBO2,TGIF2,RTN4RL2,DRAXIN,PLXNB1,MYB,SOX11,PBX1,NKX2-5,FOXA1,SPP1,NME1,CHRD,MAP2,NOG,NRXN1
GO:0022612	gland morphogenesis	91	13	3.75567	3.74191e-05	0.00470589	FGFR1,LRP5L,LRP5,ESRP2,SOX9,WNT5A,LAMA1,SCRIB,MSX2,NKX3-1,FOXA1,EGFR,NOG
GO:0061326	renal tubule development	67	11	4.31621	3.98775e-05	0.00493672	SOX9,LGR4,SALL1,IRX2,ADAMTS16,GATA3,HES1,SMO,TACSTD2,PBX1,NOG
GO:0001822	kidney development	208	21	2.65424	4.34265e-05	0.00529335	FGFR1,SOX9,FRAS1,KLF15,LGR4,SALL1,IRX2,ADAMTS16,GATA3,HES1,SMO,TACSTD2,RARB,ODC1,ROBO2,RRM2B,NKX3-1,SOX11,PBX1,ZBTB16,NOG
GO:0022409	positive regulation of cell-cell adhesion	148	17	3.01976	4.62037e-05	0.00554654	BCL6,CD44,CD83,WNT5A,GATA3,HES1,CD47,CD74,ANK3,CD55,MYB,PLPP3,ZBTB16,FOXA1,HLA-DPB1,PTPRU,BLM
GO:0048598	embryonic morphogenesis	415	33	2.0905	4.9125e-05	0.00575129	FGFR1,KCNQ4,LRP5L,LRP5,APELA,OVOL2,LRP2,SOX9,FRAS1,WNT5A,SALL1,IRX2,WHRN,SPINT1,GATA3,HES1,SMO,TBX1,LAMB1,RARB,MBP,SCRIB,TGIF2,MSX2,SOX11,VTN,PBX1,ZBTB16,RIPOR2,NKX2-5,CHRD,SPINT2,NOG
GO:2000026	regulation of multicellular organismal development	1370	80	1.53516	4.93611e-05	0.00575129	CNMD,FGFR1,BCL6,SHANK2,SLC45A3,SOX13,CD83,ADCY6,TRAK1,ADAMTS7,ZFHX3,DPYSL2,CELSR2,E2F1,APELA,PLK2,ADAMTS12,CCND1,OVOL2,SP6,LRP2,MEIS1,KDM1A,SOX9,IL17D,ZNF703,LGR4,WNT5A,SDK1,BMP1,ZC3H8,PTPRF,LRP1,PDE3B,UNG,LINGO1,SPINT1,SOX3,IDH2,GATA3,HES1,SEMA6A,SMO,E2F2,TBX1,SFRP5,LAMA1,TACSTD2,CD74,RARB,ANKRD1,LRRN3,MBP,RFX3,C5,CHN1,SYT1,ROBO2,TGIF2,MSX2,RTN4RL2,DRAXIN,SAV1,PLXNB1,MYB,NKX3-1,SOX11,PBX1,ZBTB16…
GO:0010464	regulation of mesenchymal cell proliferation	27	7	6.81584	5.03062e-05	0.00577646	FGFR1,LRP5,SOX9,WNT5A,SMO,TBX1,CHRD
GO:0045785	positive regulation of cell adhesion	259	24	2.43611	5.11036e-05	0.0057842	BCL6,CD44,CD83,ZFHX3,COL26A1,WNT5A,NINJ1,GATA3,HES1,CD47,CD74,FRMD5,ANK3,CD55,MYB,PLPP3,VTN,ZBTB16,FOXA1,CHRD,HLA-DPB1,SPOCK2,PTPRU,BLM
GO:0061448	connective tissue development	180	19	2.77502	5.45841e-05	0.00606359	CNMD,FGFR1,CD44,LRP5L,ADAMTS7,LRP5,FGFR3,ADAMTS12,SOX9,WNT5A,BMP1,RARB,OXCT1,MSX2,ZBTB16,FOXA1,CCN2,NOG,THBS3
GO:0007420	brain development	529	39	1.93818	5.51027e-05	0.00606359	FGFR1,SHANK2,ZFHX3,DPYSL2,E2F1,MDK,PAFAH1B3,LRP2,KDM1A,NKX2-6,WNT5A,SYNE2,LRP1,SALL1,WHRN,SOX3,HES1,NLGN4X,ARNT2,SMO,LAMB1,RARB,MBP,OXCT1,SYT1,HPRT1,SCRIB,ROBO2,CRTAC1,RTN4RL2,DRAXIN,SYNJ2,AFF2,NME1,PCDH18,DCLK1,CHRD,EGFR,NOG
GO:0048640	negative regulation of developmental growth	82	12	3.84727	5.82622e-05	0.00631755	FGFR3,RAI1,MEIS1,WNT5A,WWC1,SEMA6A,DRAXIN,SAV1,GDF15,SPP1,MAP2,NOG
GO:0048565	digestive tract development	95	13	3.59753	5.93249e-05	0.00631755	OVOL2,NKX2-6,LGR4,WNT5A,SALL1,HES1,SMO,SFRP5,RARB,SAV1,SOX11,PDGFC,EGFR
GO:0001655	urogenital system development	245	23	2.46801	5.98026e-05	0.00631755	FGFR1,SOX9,FRAS1,KLF15,LGR4,WNT5A,SALL1,IRX2,ADAMTS16,GATA3,HES1,SMO,TACSTD2,RARB,ODC1,ROBO2,RRM2B,NKX3-1,SOX11,PBX1,ZBTB16,FOXA1,NOG
GO:0008544	epidermis development	197	20	2.669	6.08703e-05	0.00634572	FA2H,FGFR1,OVOL2,SOX9,LGR4,WNT5A,WHRN,PKP2,HES1,KRT19,SMO,DSG2,EXPH5,SCRIB,MSX2,SAV1,TNFRSF19,RIPOR2,CCN2,EGFR
GO:0007166	cell surface receptor signaling pathway	1896	103	1.42818	6.56008e-05	0.00675007	TRIM25,GRB14,FGFR1,BCL6,SHANK2,CD44,LRP5L,COL4A5,SORBS2,LRP5,GRK5,ESRP2,FGFR3,VAV2,CELSR2,MDK,ADAMTS12,CCND1,TRIM5,NFKB1,OVOL2,LRP2,SOX9,ABCA1,COL4A6,CCDC88C,ZNF703,LGR4,WNT5A,ZBED3,PEG10,WFIKKN1,EDARADD,PTPRF,LRP1,SALL1,CERS1,EVL,WWC1,IRS1,TNFRSF10D,TNFRSF10B,GHR,DTX4,GATA3,HES1,KRT19,SCUBE3,NLGN4X,SEMA6A,SMO,SFRP5,CBLB,LAMA1,SCUBE1,CD47,TACSTD2,CD74,BAG1,DTX3L,FAM83B,PRNP,RNF43,DZIP1,C5,CHN1,CD…
GO:0061035	regulation of cartilage development	48	9	4.92931	6.87005e-05	0.00691146	ADAMTS7,ADAMTS12,SOX9,WNT5A,BMP1,RARB,ZBTB16,CCN2,NOG
GO:0030855	epithelial cell differentiation	404	32	2.08235	6.8914e-05	0.00691146	FA2H,FGFR1,CCND1,OVOL2,SOX9,ZNF703,KLF15,WNT5A,SALL1,WHRN,PKP2,GATA3,HES1,KRT19,SMO,TBX1,LAMA1,SCUBE1,DSG2,RARB,EXPH5,CEP152,RFX3,SCRIB,MSX2,ARHGEF26,SAV1,MET,SOX11,RIPOR2,FOXA1,SPINT2
GO:0007507	heart development	423	33	2.05097	7.13445e-05	0.00704084	PDLIM3,FGFR1,SORBS2,APELA,OVOL2,LRP2,MEIS1,SOX9,NKX2-6,EDNRA,WNT5A,SALL1,RIPPLY3,PKP2,GATA3,HES1,SMO,TBX1,SCUBE1,MTERF4,DSG2,RARB,ANKRD1,OXCT1,ROBO2,MSX2,SAV1,DHRS3,NKX3-1,SOX11,NKX2-5,EGFR,NOG
GO:0061217	regulation of mesonephros development	20	6	7.8869	7.19813e-05	0.00704084	SOX9,LGR4,GATA3,SMO,TACSTD2,NOG
GO:0003002	regionalization	217	21	2.54416	8.0606e-05	0.00778831	FGFR1,LRP5L,LRP5,SCMH1,CELSR2,OVOL2,LRP2,WNT5A,IRX2,HES1,SMO,TBX1,ROBO2,MSX2,NKX3-1,PBX1,ZBTB16,NKX2-5,FOXA1,CHRD,NOG
GO:0060284	regulation of cell development	678	46	1.78366	8.98119e-05	0.00852408	FGFR1,BCL6,SHANK2,SLC45A3,ADCY6,TRAK1,ZFHX3,DPYSL2,E2F1,PLK2,LRP2,MEIS1,KDM1A,SOX9,WNT5A,SDK1,PTPRF,LRP1,LINGO1,SPINT1,SOX3,IDH2,GATA3,HES1,SEMA6A,SMO,TACSTD2,RARB,ANKRD1,RFX3,CHN1,SYT1,ROBO2,TGIF2,RTN4RL2,DRAXIN,PLXNB1,MYB,SOX11,PBX1,NKX2-5,FOXA1,SPP1,NME1,MAP2,NOG
GO:0003281	ventricular septum development	61	10	4.30978	9.04503e-05	0.00852408	LRP2,WNT5A,SALL1,GATA3,HES1,ROBO2,SAV1,SOX11,NKX2-5,NOG
GO:0009888	tissue development	1242	73	1.54521	9.14485e-05	0.00852408	FA2H,CNMD,FGFR1,CD44,LRP5L,SORBS2,ADAMTS7,LRP5,ESRP2,FGFR3,CELSR2,APELA,ADAMTS12,CCND1,OVOL2,LRP2,MEIS1,SOX9,FRAS1,NKX2-6,ZNF703,EDNRA,KLF15,LGR4,WNT5A,BMP1,NINJ1,SALL1,IRX2,WHRN,ADAMTS16,SPINT1,PKP2,GATA3,HES1,KRT19,SEMA6A,SMO,TBX1,LAMB1,LAMA1,SCUBE1,DSG2,TACSTD2,S100A4,RARB,ANKRD1,EXPH5,CEP152,RFX3,OXCT1,SCRIB,ROBO2,MSX2,ARHGEF26,SAV1,MET,NKX3-1,TNFRSF19,SOX11,VTN,PBX1,ZBTB16,RIPOR2,NKX2-5,FOXA…
GO:0048699	generation of neurons	1095	66	1.58458	0.000100399	0.00924956	FGFR1,BCL6,SHANK2,SLC45A3,ADCY6,TRAK1,ZFHX3,DPYSL2,CELSR2,E2F1,PLK2,LRP2,MEIS1,KDM1A,SOX9,EPOP,WNT5A,SDK1,PTPRF,LRP1,SALL1,EVL,WHRN,LINGO1,SPINT1,SOX3,IDH2,GATA3,HES1,NLGN4X,SEMA6A,SMO,LAMB1,LAMA1,FRY,RARB,ANKRD1,SLC1A3,CDH11,ANK3,CHN1,SYT1,HPRT1,SCRIB,ROBO2,TGIF2,CRTAC1,RTN4RL2,DRAXIN,PLXNB1,MYB,SOX11,PBX1,RIPOR2,NKX2-5,FOXA1,CRPPA,SPP1,NME1,DCLK1,EGFR,RND1,ATL1,MAP2,NOG,NRXN1
GO:0030182	neuron differentiation	991	61	1.61823	0.000106132	0.00966532	FGFR1,BCL6,SHANK2,ADCY6,TRAK1,ZFHX3,DPYSL2,CELSR2,PLK2,LRP2,MEIS1,KDM1A,SOX9,EPOP,WNT5A,SDK1,PTPRF,LRP1,SALL1,EVL,WHRN,LINGO1,SOX3,GATA3,HES1,NLGN4X,SEMA6A,SMO,LAMB1,LAMA1,FRY,RARB,ANKRD1,SLC1A3,CDH11,ANK3,CHN1,SYT1,HPRT1,SCRIB,ROBO2,TGIF2,CRTAC1,RTN4RL2,DRAXIN,PLXNB1,SOX11,PBX1,RIPOR2,NKX2-5,FOXA1,CRPPA,SPP1,NME1,DCLK1,EGFR,RND1,ATL1,MAP2,NOG,NRXN1
GO:0051216	cartilage development	130	15	3.03342	0.00012174	0.0108951	CNMD,FGFR1,CD44,ADAMTS7,FGFR3,ADAMTS12,SOX9,WNT5A,BMP1,RARB,MSX2,ZBTB16,CCN2,NOG,THBS3
GO:0048568	embryonic organ development	291	25	2.25856	0.000122386	0.0108951	FGFR1,KCNQ4,APELA,OVOL2,SOX9,NKX2-6,WNT5A,SALL1,WHRN,SPINT1,GATA3,HES1,KRT19,SMO,TBX1,RARB,SCRIB,SOX11,PBX1,PDGFC,RIPOR2,NKX2-5,EGFR,SPINT2,NOG
GO:0042471	ear morphogenesis	76	11	3.80508	0.000130667	0.0113427	FGFR1,KCNQ4,SOX9,WNT5A,SALL1,WHRN,GATA3,TBX1,SCRIB,RIPOR2,NOG
GO:0040011	locomotion	1191	70	1.54515	0.000130717	0.0113427	TRIM25,CCDC125,GRB14,FGFR1,CD44,SLC7A7,VAV2,DPYSL2,MGAT5,APELA,MDK,PODN,PLK2,ADAMTS12,TRIM5,OVOL2,SOX9,ZNF703,CENPV,CMTM8,WNT5A,SYNE2,PTPRF,LRP1,EVL,WWC1,PEAK1,TNFRSF10D,TNFRSF10B,IDH2,GATA3,HES1,SEMA6A,SMO,TBX1,LAMB1,LAMA1,CD47,LGALS8,TACSTD2,CD74,FRMD5,RFX3,PLD1,C5,CHN1,SCRIB,ROBO2,MSX2,DRAXIN,PLXNB1,MET,PLPP3,VTN,PDGFC,RIPOR2,CCN2,P2RY1,CRPPA,DEPDC1B,DCLK1,CHRD,SPOCK2,RHOBTB1,EGFR,RND1,SPINT2,…
GO:0061180	mammary gland epithelium development	52	9	4.55013	0.000131709	0.0113427	LRP5L,LRP5,CCND1,ZNF703,WNT5A,GATA3,SMO,SCRIB,MSX2
GO:0001656	metanephros development	64	10	4.10776	0.000137226	0.0116163	SOX9,FRAS1,LGR4,SALL1,IRX2,GATA3,HES1,SMO,ROBO2,NKX3-1
GO:0055123	digestive system development	103	13	3.31811	0.000138103	0.0116163	OVOL2,NKX2-6,LGR4,WNT5A,SALL1,HES1,SMO,SFRP5,RARB,SAV1,SOX11,PDGFC,EGFR
GO:0001503	ossification	259	23	2.3346	0.000139284	0.0116163	LRP5L,MN1,LRP5,FGFR3,SOX9,LGR4,WNT5A,BMP1,SMO,VCAN,CDH11,MSX2,PLXNB1,DHRS3,SOX11,PBX1,ZBTB16,CCN2,SPP1,CHRD,EGFR,NOG,THBS3
GO:0030030	cell projection organization	1220	71	1.52997	0.000157143	0.0129692	RHOV,SFI1,SH3YL1,LRRC49,FGFR1,SHANK2,CD44,ADCY6,TRAK1,VAV2,DPYSL2,CELSR2,PLK2,LRP2,KDM1A,WNT5A,SDK1,ESPN,SYNE2,PTPRF,LRP1,EVL,WHRN,TBC1D8,SPAG1,LINGO1,ADAMTS16,SEPTIN3,GATA3,HES1,SEMA6A,SMO,LAMB1,LAMA1,FRY,TACSTD2,FHDC1,PRNP,ANKRD1,PRKAR2B,CEP152,CDH11,DZIP1,ANK3,RFX3,PLD1,RFX2,CHN1,SYT1,HPRT1,SCRIB,ROBO2,CRTAC1,KIAA0586,RTN4RL2,ARHGEF26,DRAXIN,POC1B,PLXNB1,RIPOR2,CRPPA,SPP1,NME1,DCLK1,TSGA10IP,E…
GO:0010463	mesenchymal cell proliferation	32	7	5.75086	0.000161714	0.0132089	FGFR1,LRP5,SOX9,WNT5A,SMO,TBX1,CHRD
GO:0045664	regulation of neuron differentiation	499	36	1.89665	0.000165062	0.0133447	FGFR1,BCL6,SHANK2,ADCY6,TRAK1,ZFHX3,DPYSL2,PLK2,MEIS1,KDM1A,SOX9,WNT5A,SDK1,PTPRF,LRP1,LINGO1,SOX3,GATA3,HES1,SEMA6A,RARB,ANKRD1,CHN1,SYT1,ROBO2,TGIF2,RTN4RL2,DRAXIN,PLXNB1,SOX11,PBX1,NKX2-5,FOXA1,SPP1,NME1,MAP2
GO:0003338	metanephros morphogenesis	23	6	6.85817	0.000170117	0.0135216	SOX9,FRAS1,LGR4,SALL1,HES1,SMO
GO:0006928	movement of cell or subcellular component	1377	78	1.48917	0.000170663	0.0135216	CCDC125,GRB14,FGFR1,BCL6,CD44,SLC7A7,TRAK1,KCNN2,VAV2,DPYSL2,MGAT5,APELA,MDK,PODN,PLK2,ADAMTS12,OVOL2,SOX9,ZNF703,CENPV,WNT5A,STARD9,SYNE2,PTPRF,LRP1,EVL,CFAP91,FYCO1,WWC1,PEAK1,TNFRSF10D,TNFRSF10B,PKP2,IDH2,GATA3,HES1,SEMA6A,SMO,TBX1,SCN4B,LAMB1,LAMA1,CD47,DSG2,LGALS8,TACSTD2,CD74,FRMD5,RFX3,PLD1,C5,CHN1,SCRIB,ROBO2,KIF21B,MSX2,DRAXIN,PLXNB1,MET,PLPP3,VTN,PDGFC,RIPOR2,CCN2,P2RY1,CRPPA,DEPDC1B,DC…
GO:0009913	epidermal cell differentiation	120	14	3.06713	0.000181045	0.0142022	FA2H,FGFR1,OVOL2,WNT5A,WHRN,PKP2,HES1,KRT19,DSG2,EXPH5,SCRIB,MSX2,SAV1,RIPOR2
GO:0002066	columnar/cuboidal epithelial cell development	43	8	4.8911	0.000184509	0.014332	FGFR1,WNT5A,WHRN,SMO,RARB,RFX3,SCRIB,RIPOR2
GO:0035265	organ growth	121	14	3.04178	0.00019778	0.0152137	FGFR1,SORBS2,FGFR3,MEIS1,SOX9,WWC1,NLGN4X,SMO,RARB,MSX2,SAV1,NKX2-5,NOG,THBS3
GO:0051240	positive regulation of multicellular organismal process	1102	65	1.55066	0.000212565	0.0161938	FGFR1,BCL6,SHANK2,CD83,TRAK1,LRP5,E2F1,APELA,GCH1,PLK2,CCND1,NFKB1,OVOL2,LRP2,KDM1A,SOX9,IL17D,ZNF703,LGR4,WNT5A,BMP1,LRP1,SLC22A5,UNG,SPINT1,GHR,GATA3,HES1,SEMA6A,SMO,TBX1,CD74,RARB,ANKRD1,ENPP4,LRRN3,MBP,RFX3,C5,SYT1,ROBO2,TGIF2,MSX2,TXK,CADM1,PLXNB1,MYB,MET,NKX3-1,PLPP3,SOX11,ZBTB16,PDGFC,NKX2-5,FOXA1,CCN2,P2RY1,SPP1,NME1,HLA-DPB1,ATP11C,EGFR,NOG,AIM2,NRXN1
GO:0001658	branching involved in ureteric bud morphogenesis	44	8	4.77994	0.000218125	0.0164591	SOX9,LGR4,SALL1,ADAMTS16,SMO,TACSTD2,PBX1,NOG
GO:1900121	negative regulation of receptor binding	9	4	11.6843	0.000223418	0.0166994	PTPRF,CRTAC1,NKX3-1,NOG
GO:0050679	positive regulation of epithelial cell proliferation	123	14	2.99232	0.000235285	0.0174221	FGFR1,ESRP2,APELA,CCND1,SOX9,ZNF703,WNT5A,SMO,TBX1,LAMB1,SOX11,NME1,EGFR,NOG
GO:0061213	positive regulation of mesonephros development	16	5	8.21552	0.000240016	0.0174911	SOX9,LGR4,GATA3,SMO,NOG
GO:0045597	positive regulation of cell differentiation	667	44	1.73425	0.000240633	0.0174911	FGFR1,BCL6,LTBP3,SHANK2,CD83,TRAK1,LRP5,E2F1,NFKB1,OVOL2,LRP2,KDM1A,SOX9,ZNF703,WNT5A,MAPK12,SPINT1,GATA3,HES1,SEMA6A,SMO,TBX1,TACSTD2,CD74,RARB,ANKRD1,RPS6KA3,RFX3,SYT1,ROBO2,TGIF2,MSX2,SAV1,PLXNB1,MYB,GDF15,SOX11,ZBTB16,RIPOR2,NKX2-5,FOXA1,CCN2,NME1,ATP11C
GO:0120036	plasma membrane bounded cell projection organization	1198	69	1.51418	0.000267195	0.0192453	SFI1,SH3YL1,LRRC49,FGFR1,SHANK2,CD44,ADCY6,TRAK1,VAV2,DPYSL2,CELSR2,PLK2,LRP2,KDM1A,WNT5A,SDK1,ESPN,SYNE2,PTPRF,LRP1,EVL,WHRN,TBC1D8,SPAG1,LINGO1,ADAMTS16,SEPTIN3,GATA3,HES1,SEMA6A,SMO,LAMB1,LAMA1,FRY,TACSTD2,FHDC1,PRNP,ANKRD1,PRKAR2B,CEP152,CDH11,DZIP1,ANK3,RFX3,PLD1,RFX2,CHN1,SYT1,HPRT1,SCRIB,ROBO2,CRTAC1,KIAA0586,RTN4RL2,ARHGEF26,DRAXIN,POC1B,PLXNB1,RIPOR2,CRPPA,SPP1,NME1,DCLK1,TSGA10IP,EGFR,A…
GO:0003148	outflow tract septum morphogenesis	25	6	6.30952	0.000279769	0.0199695	LRP2,TBX1,RARB,ROBO2,MSX2,NKX2-5
GO:0048870	cell motility	1029	61	1.55847	0.000297521	0.0208607	CCDC125,GRB14,FGFR1,CD44,SLC7A7,VAV2,MGAT5,APELA,MDK,PODN,PLK2,ADAMTS12,OVOL2,SOX9,ZNF703,CENPV,WNT5A,SYNE2,PTPRF,LRP1,EVL,WWC1,PEAK1,TNFRSF10D,TNFRSF10B,IDH2,GATA3,HES1,SEMA6A,SMO,TBX1,LAMB1,LAMA1,CD47,LGALS8,TACSTD2,CD74,FRMD5,RFX3,PLD1,C5,SCRIB,MSX2,PLXNB1,MET,PLPP3,VTN,PDGFC,RIPOR2,CCN2,P2RY1,DEPDC1B,DCLK1,CHRD,SPOCK2,RHOBTB1,EGFR,RND1,SPINT2,PTPRU,NOG
GO:0051674	localization of cell	1029	61	1.55847	0.000297521	0.0208607	CCDC125,GRB14,FGFR1,CD44,SLC7A7,VAV2,MGAT5,APELA,MDK,PODN,PLK2,ADAMTS12,OVOL2,SOX9,ZNF703,CENPV,WNT5A,SYNE2,PTPRF,LRP1,EVL,WWC1,PEAK1,TNFRSF10D,TNFRSF10B,IDH2,GATA3,HES1,SEMA6A,SMO,TBX1,LAMB1,LAMA1,CD47,LGALS8,TACSTD2,CD74,FRMD5,RFX3,PLD1,C5,SCRIB,MSX2,PLXNB1,MET,PLPP3,VTN,PDGFC,RIPOR2,CCN2,P2RY1,DEPDC1B,DCLK1,CHRD,SPOCK2,RHOBTB1,EGFR,RND1,SPINT2,PTPRU,NOG
GO:0007267	cell-cell signaling	1009	60	1.56331	0.000308902	0.0214687	SYT13,FGFR1,PASK,SHANK2,LRP5L,KCNN2,LRP5,GRK5,FGFR3,CELSR2,PLK2,CCND1,NFKB1,NSG1,SOX9,CCDC88C,ZNF703,LGR4,WNT5A,ZBED3,SLC12A4,LRP1,SALL1,SLC1A6,IRS1,PKP2,GATA3,HES1,NLGN4X,SMO,SCN4B,SFRP5,PRNP,PRKAR2B,SLC1A3,MBP,RNF43,CDH11,RFX3,OXCT1,SYT1,SCRIB,DRAXIN,MYB,MET,NKX3-1,GDF15,PLPP3,SOX11,NKX2-5,FOXA1,P2RY1,SPP1,DEPDC1B,AKAP5,TM7SF3,EGFR,PTPRU,NOG,NRXN1
GO:0090189	regulation of branching involved in ureteric bud morphogenesis	17	5	7.73225	0.000329467	0.0225385	SOX9,LGR4,SMO,TACSTD2,NOG
GO:0072006	nephron development	98	12	3.21914	0.000329984	0.0225385	SOX9,KLF15,LGR4,SALL1,IRX2,ADAMTS16,GATA3,HES1,SMO,TACSTD2,PBX1,NOG
GO:0003007	heart morphogenesis	190	18	2.4906	0.000334436	0.0226473	OVOL2,LRP2,SOX9,WNT5A,PKP2,GATA3,HES1,SMO,TBX1,RARB,ANKRD1,ROBO2,MSX2,SAV1,DHRS3,SOX11,NKX2-5,NOG
GO:0007186	G protein-coupled receptor signaling pathway	405	30	1.94738	0.000371772	0.0249623	KISS1R,PDE4A,ADCY6,GRK5,VAV2,CELSR2,USP20,APELA,GNG3,NSG1,ABCA1,EDNRA,LGR4,WNT5A,LRP1,PDE3B,SMO,GPRC5C,XPR1,NXPH2,RPH3AL,C5,ARHGEF26,PLXNB1,MET,ADGRA3,P2RY1,AKAP5,GRK3,TAC3
GO:0048863	stem cell differentiation	160	16	2.62897	0.000387818	0.0258209	LTBP3,OVOL2,SOX9,EDNRA,EPOP,GATA3,HES1,SEMA6A,SMO,TBX1,TACSTD2,MSX2,MYB,SOX11,NKX2-5,FOXA1
GO:0050678	regulation of epithelial cell proliferation	226	20	2.32652	0.000392315	0.0259026	FGFR1,ESRP2,APELA,CCND1,OVOL2,SOX9,ZNF703,WNT5A,GATA3,HES1,SMO,TBX1,LAMB1,TACSTD2,SAV1,NKX3-1,SOX11,NME1,EGFR,NOG
GO:0030198	extracellular matrix organization	227	20	2.31627	0.000415438	0.0271879	CD44,COL4A5,SOX9,COL4A6,BMP1,LRP1,SPINT1,SCUBE3,LAMB1,LAMA1,SCUBE1,CD47,PRDX4,VCAN,HAS3,VTN,CCN2,SPP1,SPOCK2,SPINT2
GO:0051100	negative regulation of binding	130	14	2.83119	0.000418645	0.0271879	E2F1,KDM1A,WFIKKN1,PTPRF,SMO,MSX2,CRTAC1,MET,NKX3-1,SOX11,RIPOR2,P2RY1,MAP2,NOG
GO:0031344	regulation of cell projection organization	544	37	1.78808	0.000426798	0.027492	SH3YL1,FGFR1,SHANK2,CD44,ADCY6,TRAK1,DPYSL2,PLK2,KDM1A,WNT5A,SDK1,ESPN,SYNE2,PTPRF,LRP1,EVL,TBC1D8,LINGO1,ADAMTS16,GATA3,SEMA6A,TACSTD2,PRNP,ANKRD1,DZIP1,PLD1,CHN1,SYT1,ROBO2,RTN4RL2,DRAXIN,PLXNB1,RIPOR2,SPP1,NME1,MAP2,PIFO
GO:0072210	metanephric nephron development	27	6	5.84215	0.000438386	0.0280107	SOX9,LGR4,SALL1,IRX2,HES1,SMO
GO:1903532	positive regulation of secretion by cell	212	19	2.35615	0.000465578	0.0295102	FGFR1,WNT5A,GATA3,ANKRD1,EXPH5,MBP,RPH3AL,OXCT1,C5,SYT1,CADM1,MYB,NKX3-1,SOX11,P2RY1,SPP1,TM7SF3,EGFR,AIM2
GO:0060412	ventricular septum morphogenesis	38	7	4.84283	0.000497893	0.031308	WNT5A,HES1,ROBO2,SAV1,SOX11,NKX2-5,NOG
GO:0043588	skin development	164	16	2.56484	0.000511021	0.0317048	FA2H,OVOL2,SOX9,FRAS1,LGR4,WNT5A,PKP2,KRT19,SMO,DSG2,EXPH5,MSX2,SAV1,MET,TNFRSF19,EGFR
GO:0072282	metanephric nephron tubule morphogenesis	5	3	15.7738	0.000516192	0.0317048	SOX9,LGR4,HES1
GO:0042472	inner ear morphogenesis	62	9	3.81624	0.000519005	0.0317048	FGFR1,KCNQ4,SOX9,WNT5A,WHRN,GATA3,TBX1,SCRIB,RIPOR2
GO:0051961	negative regulation of nervous system development	231	20	2.27616	0.00052021	0.0317048	ADCY6,PLK2,MEIS1,SOX9,WNT5A,LRP1,LINGO1,SOX3,IDH2,HES1,SEMA6A,ROBO2,RTN4RL2,DRAXIN,SOX11,PBX1,SPP1,CHRD,MAP2,NOG
GO:0051094	positive regulation of developmental process	924	55	1.56486	0.000547874	0.0331359	FGFR1,BCL6,LTBP3,SHANK2,CD83,TRAK1,LRP5,E2F1,APELA,PLK2,CCND1,NFKB1,OVOL2,LRP2,KDM1A,SOX9,ZNF703,LGR4,WNT5A,MAPK12,BMP1,UNG,SPINT1,GHR,GATA3,HES1,SEMA6A,SMO,TBX1,TACSTD2,CD74,RARB,ANKRD1,RPS6KA3,LRRN3,RFX3,C5,SYT1,ROBO2,TGIF2,MSX2,SAV1,PLXNB1,MYB,GDF15,SOX11,ZBTB16,RIPOR2,NKX2-5,FOXA1,CCN2,NME1,ATP11C,NOG,NRXN1
GO:0072359	circulatory system development	756	47	1.63441	0.000560906	0.0336671	PDLIM3,CNMD,FGFR1,LRP5L,SORBS2,LRP5,VAV2,APELA,PLK2,OVOL2,LRP2,MEIS1,SOX9,NKX2-6,EDNRA,WNT5A,LRP1,SALL1,PDE3B,RIPPLY3,SPINT1,PKP2,GATA3,HES1,SEMA6A,SMO,E2F2,TBX1,LAMA1,SCUBE1,MTERF4,DSG2,LGALS8,RARB,ANKRD1,OXCT1,C5,ROBO2,MSX2,SAV1,DHRS3,NKX3-1,SOX11,NKX2-5,CCN2,EGFR,NOG
GO:0072273	metanephric nephron morphogenesis	19	5	6.91833	0.000581318	0.0344645	SOX9,LGR4,SALL1,HES1,SMO
GO:0090596	sensory organ morphogenesis	166	16	2.53394	0.000584301	0.0344645	FGFR1,KCNQ4,LRP5,MEIS1,SOX9,WNT5A,SDK1,SALL1,WHRN,GATA3,TBX1,RARB,SCRIB,SOX11,RIPOR2,NOG
GO:0060688	regulation of morphogenesis of a branching structure	39	7	4.71866	0.00058724	0.0344645	FGFR1,SOX9,LGR4,WNT5A,SMO,TACSTD2,NOG
GO:0048562	embryonic organ morphogenesis	183	17	2.44221	0.000608726	0.0354628	FGFR1,KCNQ4,OVOL2,SOX9,WNT5A,SALL1,WHRN,GATA3,HES1,SMO,TBX1,RARB,SCRIB,SOX11,RIPOR2,NKX2-5,NOG
GO:0007423	sensory organ development	362	27	1.96083	0.000651911	0.0377014	FGFR1,KCNQ4,LRP5L,LRP5,MEIS1,SOX9,NKX2-6,WNT5A,SDK1,NINJ1,SALL1,LIMK2,WHRN,GPD2,SOX3,GATA3,HES1,TBX1,LAMA1,MTERF4,RARB,SCRIB,TGIF2,SOX11,RIPOR2,EGFR,NOG
GO:0006665	sphingolipid metabolic process	121	13	2.82451	0.0006818	0.0391442	FA2H,SERINC2,CERS1,GAL3ST1,ST8SIA2,SMPDL3B,ACER2,NEU3,PLPP3,ELOVL7,ASAH1,CERS6,SPTSSB
GO:0016477	cell migration	955	56	1.54159	0.000699526	0.039873	GRB14,FGFR1,CD44,SLC7A7,VAV2,MGAT5,APELA,MDK,PODN,PLK2,ADAMTS12,OVOL2,SOX9,ZNF703,CENPV,WNT5A,SYNE2,PTPRF,LRP1,EVL,WWC1,PEAK1,TNFRSF10D,TNFRSF10B,IDH2,GATA3,HES1,SEMA6A,SMO,TBX1,LAMB1,LAMA1,CD47,LGALS8,TACSTD2,CD74,FRMD5,C5,SCRIB,MSX2,PLXNB1,MET,PLPP3,VTN,PDGFC,RIPOR2,CCN2,P2RY1,DEPDC1B,DCLK1,CHRD,RHOBTB1,EGFR,RND1,PTPRU,NOG
GO:0120035	regulation of plasma membrane bounded cell projection organization	539	36	1.7559	0.000712194	0.0402791	SH3YL1,FGFR1,SHANK2,CD44,ADCY6,TRAK1,DPYSL2,PLK2,KDM1A,WNT5A,SDK1,ESPN,SYNE2,PTPRF,LRP1,EVL,TBC1D8,LINGO1,ADAMTS16,GATA3,SEMA6A,TACSTD2,PRNP,ANKRD1,DZIP1,PLD1,CHN1,SYT1,ROBO2,RTN4RL2,DRAXIN,PLXNB1,RIPOR2,SPP1,NME1,MAP2
GO:0032989	cellular component morphogenesis	849	51	1.57924	0.000716819	0.0402791	RHOV,BCL6,SHANK2,CD44,TRAK1,CCDC136,DPYSL2,CELSR2,LRP2,WNT5A,EVL,WHRN,PEAK1,LINGO1,GATA3,HES1,KRT19,SEMA6A,SMO,LAMB1,FRY,TACSTD2,FMNL2,ANKRD1,SLC1A3,CDH11,ANK3,RFX2,CHN1,SYT1,HPRT1,SCRIB,ROBO2,ARHGEF26,DRAXIN,PLXNB1,MET,RIPOR2,NKX2-5,P2RY1,CRPPA,SPP1,DCLK1,RHOBTB1,EGFR,RND1,SPINT2,ATL1,MAP2,NOG,NRXN1
GO:0060740	prostate gland epithelium morphogenesis	20	5	6.57241	0.000751097	0.041615	SOX9,WNT5A,NKX3-1,FOXA1,NOG
GO:0061037	negative regulation of cartilage development	20	5	6.57241	0.000751097	0.041615	ADAMTS7,ADAMTS12,SOX9,RARB,NOG
GO:0002067	glandular epithelial cell differentiation	30	6	5.25793	0.000798366	0.0439268	WNT5A,HES1,SMO,RARB,RFX3,FOXA1
GO:0007219	Notch signaling pathway	140	14	2.62897	0.000883219	0.0482603	BCL6,SORBS2,MDK,SOX9,WWC1,DTX4,HES1,KRT19,DTX3L,ROBO2,TSPAN5,PBX1,FOXA1,EGFR
GO:0043062	extracellular structure organization	259	21	2.13159	0.000898428	0.0484584	CD44,COL4A5,SOX9,ABCA1,COL4A6,BMP1,LRP1,SPINT1,SCUBE3,LAMB1,LAMA1,SCUBE1,CD47,PRDX4,VCAN,HAS3,VTN,CCN2,SPP1,SPOCK2,SPINT2
GO:0007389	pattern specification process	277	22	2.08799	0.000899077	0.0484584	FGFR1,LRP5L,LRP5,SCMH1,CELSR2,OVOL2,LRP2,WNT5A,IRX2,HES1,SMO,TBX1,RFX3,ROBO2,MSX2,NKX3-1,PBX1,ZBTB16,NKX2-5,FOXA1,CHRD,NOG
GO:0010647	positive regulation of cell communication	1207	67	1.45933	0.000907856	0.0486009	TRIM25,GRB14,FGFR1,SHANK2,CD44,ARHGAP8,NACC2,FGFR3,MGAT5,E2F1,APELA,GNG3,PLK2,TRIM5,NFKB1,NSG1,SOX9,LGR4,WNT5A,ZBED3,SALL1,CERS1,WWC1,IRS1,TNFRSF10B,GHR,GATA3,HES1,SCUBE3,SMO,TBX1,SCUBE1,S100A4,CD74,PRNP,ANKRD1,SLC1A3,ANK3,OXCT1,C5,CHN1,SYT1,ROBO2,MSX2,PARP14,TXK,PLXNB1,MYB,MET,TSPAN5,NKX3-1,TNFRSF19,GDF15,SOX11,VTN,PDGFC,FOXA1,TNFSF15,CCN2,P2RY1,SPP1,DEPDC1B,IFIT5,TM7SF3,EGFR,BID,NRXN1
GO:0048584	positive regulation of response to stimulus	1478	79	1.4052	0.000928638	0.0493799	TRIM25,GRB14,FGFR1,SHANK2,CD44,ARHGAP8,NACC2,FGFR3,VAV2,MGAT5,E2F1,APELA,GNG3,PLK2,TRIM5,NFKB1,SOX9,IL17D,LGR4,WNT5A,ZBED3,SALL1,CERS1,WWC1,SETMAR,UNG,IRS1,TNFRSF10B,GHR,GATA3,HES1,SCUBE3,SMO,TBX1,SCUBE1,CD47,S100A4,CD74,SMPDL3B,DTX3L,PRNP,ANKRD1,RPS6KA3,ENPP4,OXCT1,C5,CHN1,CD55,ROBO2,MSX2,ULBP3,PARP14,TXK,CADM1,PLXNB1,MYB,MET,TSPAN5,NKX3-1,TNFRSF19,GDF15,PLPP3,SOX11,VTN,PDGFC,RIPOR2,FOXA1,TNFSF1…
GO:0052547	regulation of peptidase activity	260	21	2.1234	0.000943788	0.0498509	CD44,MAPK12,WFIKKN1,PCOLCE,EGLN3,TNFRSF10B,SPINT1,MICAL1,ACER2,RPS6KA3,MBP,C5,RPS27L,NKX3-1,VTN,TNFSF15,CCN2,SPOCK2,BID,SPINT2,AIM2
GO:0060512	prostate gland morphogenesis	21	5	6.25944	0.000955327	0.0501262	SOX9,WNT5A,NKX3-1,FOXA1,NOG
GO:0009719	response to endogenous stimulus	1144	64	1.47075	0.000981264	0.0511484	GRB14,FGFR1,CD44,ADCY6,ADAMTS7,ESRP2,FGFR3,ZFHX3,E2F1,MDK,ADAMTS12,CCND1,NFKB1,OVOL2,LRP2,KDM1A,SOX9,ABCA1,ZNF703,KLF15,LGR4,WNT5A,PEG10,WFIKKN1,LRP1,CERS1,WDTC1,PDE3B,IRS1,SPINT1,GHR,GATA3,HES1,ARNT2,TBX1,SFRP5,DSG2,BRIP1,RARB,PRNP,ANKRD1,PRKAR2B,OXCT1,ROBO2,MSX2,SLC2A4,NKX3-1,GDF15,SOX11,PDGFC,NKX2-5,KLF3,FOXA1,CCN2,P2RY1,SPP1,NME1,CHRD,EGFR,SPINT2,PTPRU,NOG,EPM2AIP1,BLM
GO:0070141	response to UV-A	6	3	13.1448	0.00100324	0.0512817	CCND1,CERS1,EGFR
GO:0061304	retinal blood vessel morphogenesis	6	3	13.1448	0.00100324	0.0512817	LRP5L,LRP5,LAMA1
GO:0072173	metanephric tubule morphogenesis	6	3	13.1448	0.00100324	0.0512817	SOX9,LGR4,HES1
GO:0051047	positive regulation of secretion	226	19	2.21019	0.00101539	0.0515702	FGFR1,WNT5A,GATA3,ANKRD1,EXPH5,MBP,RPH3AL,OXCT1,C5,SYT1,CADM1,MYB,NKX3-1,SOX11,P2RY1,SPP1,TM7SF3,EGFR,AIM2
GO:0023056	positive regulation of signaling	1213	67	1.45211	0.00103435	0.0521741	TRIM25,GRB14,FGFR1,SHANK2,CD44,ARHGAP8,NACC2,FGFR3,MGAT5,E2F1,APELA,GNG3,PLK2,TRIM5,NFKB1,NSG1,SOX9,LGR4,WNT5A,ZBED3,SALL1,CERS1,WWC1,IRS1,TNFRSF10B,GHR,GATA3,HES1,SCUBE3,SMO,TBX1,SCUBE1,S100A4,CD74,PRNP,ANKRD1,SLC1A3,OXCT1,C5,CHN1,SYT1,SCRIB,ROBO2,MSX2,PARP14,TXK,PLXNB1,MYB,MET,TSPAN5,NKX3-1,TNFRSF19,GDF15,SOX11,VTN,PDGFC,FOXA1,TNFSF15,CCN2,P2RY1,SPP1,DEPDC1B,IFIT5,TM7SF3,EGFR,BID,NRXN1
GO:0050673	epithelial cell proliferation	262	21	2.10719	0.00104045	0.0521741	FGFR1,ESRP2,APELA,CCND1,OVOL2,SOX9,ZNF703,LGR4,WNT5A,GATA3,HES1,SMO,TBX1,LAMB1,TACSTD2,SAV1,NKX3-1,SOX11,NME1,EGFR,NOG
GO:0090190	positive regulation of branching involved in ureteric bud morphogenesis	13	4	8.08912	0.00112277	0.0559477	SOX9,LGR4,SMO,NOG
GO:0006672	ceramide metabolic process	69	9	3.42909	0.00114693	0.0567947	FA2H,CERS1,GAL3ST1,ST8SIA2,ACER2,NEU3,ASAH1,CERS6,SPTSSB
GO:0030879	mammary gland development	98	11	2.95088	0.00120919	0.0595055	LRP5L,LRP5,CCND1,SOX9,ZNF703,WNT5A,GATA3,SMO,SCRIB,MSX2,NME1
GO:0021536	diencephalon development	44	7	4.18245	0.00124227	0.0607564	NKX2-6,WNT5A,SALL1,SOX3,HES1,SMO,NOG
GO:0009790	embryo development	743	45	1.59224	0.00125955	0.0612236	FGFR1,KCNQ4,LRP5L,LRP5,APELA,OVOL2,LRP2,SOX9,FRAS1,NKX2-6,EDNRA,WNT5A,SALL1,IRX2,WDTC1,WHRN,RIPPLY3,SPINT1,GATA3,HES1,KRT19,ARNT2,SMO,TBX1,LAMB1,LAMA1,RARB,MBP,C5,SCRIB,TGIF2,MSX2,NKX3-1,SOX11,VTN,PBX1,ZBTB16,PDGFC,RIPOR2,NKX2-5,FOXA1,CHRD,EGFR,SPINT2,NOG
GO:0051098	regulation of binding	303	23	1.99558	0.00127611	0.0614433	E2F1,PLK2,KDM1A,WNT5A,WFIKKN1,PTPRF,LRP1,GATA3,HES1,SMO,DTX3L,DZIP1,MSX2,CRTAC1,MET,NKX3-1,SOX11,VTN,RIPOR2,P2RY1,NME1,MAP2,NOG
GO:0071310	cellular response to organic substance	1748	90	1.35359	0.00127958	0.0614433	TRIM25,ST3GAL6,GRB14,FGFR1,BCL6,CD44,PARP16,TSPYL2,LRP5L,ADCY6,ADAMTS7,LRP5,ESRP2,FGFR3,E2F1,ADAMTS12,CCND1,TRIM5,NFKB1,OVOL2,LRP2,KDM1A,SOX9,ABCA1,ZNF703,LGR4,WNT5A,MAPK12,PEG10,WFIKKN1,EDARADD,LRP1,PCOLCE,CERS1,CERS1,WDTC1,EVL,PDE3B,IRS1,SPINT1,GHR,GATA3,HES1,SEMA6A,SMO,TBX1,SFRP5,CD47,BRIP1,CD74,RARB,PRNP,ANKRD1,PRKAR2B,OXCT1,RFX2,CD55,SCRIB,ROBO2,MSX2,SLC2A4,RNF5,PARP14,TXK,MYB,NKX3-1,TNFRSF1…
GO:0003231	cardiac ventricle development	99	11	2.92107	0.00131498	0.0624709	LRP2,WNT5A,SALL1,PKP2,GATA3,HES1,ROBO2,SAV1,SOX11,NKX2-5,NOG
GO:0043067	regulation of programmed cell death	1113	62	1.46447	0.00131675	0.0624709	GLS2,FGFR1,BCL6,CD44,MYCNOS,NACC2,GRK5,FGFR3,VAV2,E2F1,MDK,PLK2,NFKB1,KDM1A,SOX9,NKX2-6,TRAP1,WNT5A,ZC3H8,LRP1,CERS1,EGLN3,UNG,TNFRSF10D,TNFRSF10B,GATA3,ARNT2,SMO,TBX1,MICAL1,CD74,RARB,ACER2,BAG1,PRNP,ANKRD1,RPS6KA3,ZMAT3,ARHGAP10,SCRIB,MSX2,ARHGEF26,DRAXIN,RRM2B,RPS27L,SAV1,MYB,MET,NKX3-1,GDF15,ZBTB16,NKX2-5,STK17A,FOXA1,TNFSF15,CCN2,NME1,TM7SF3,EGFR,BID,NOG,BLM
GO:0032370	positive regulation of lipid transport	33	6	4.77994	0.00135231	0.0637757	ABCA1,LRP1,MYB,NKX3-1,SPP1,SCP2
GO:0048646	anatomical structure formation involved in morphogenesis	746	45	1.58584	0.00136572	0.0640271	CNMD,FGFR1,BCL6,CCDC136,VAV2,APELA,PLK2,OVOL2,LRP2,MEIS1,SOX9,EDNRA,WNT5A,SDK1,SALL1,IRX2,WHRN,PDE3B,SPINT1,GATA3,HES1,KRT19,SEMA6A,SMO,E2F2,TBX1,LAMB1,ANKRD1,C5,RFX2,SCRIB,ROBO2,MSX2,NKX3-1,GDF15,SOX11,VTN,RIPOR2,NKX2-5,FOXA1,CCN2,CHRD,SPINT2,NOG,THBS3
GO:0009952	anterior/posterior pattern specification	131	13	2.6089	0.00143221	0.0667495	LRP5L,LRP5,SCMH1,CELSR2,WNT5A,HES1,SMO,TBX1,MSX2,NKX3-1,PBX1,ZBTB16,NOG
GO:0012501	programmed cell death	1456	77	1.39032	0.00147084	0.0671897	GLS2,FGFR1,RTL10,BCL6,CD44,MYCNOS,NACC2,GRK5,FGFR3,VAV2,E2F1,MDK,PLK2,NFKB1,NSG1,KDM1A,SOX9,NKX2-6,TRAP1,WNT5A,PEG10,ZC3H8,LRP1,CERS1,EGLN3,UNG,TNFRSF10D,TNFRSF10B,PKP2,GATA3,KRT19,SEMA6A,ARNT2,SMO,E2F2,TBX1,SFRP5,MICAL1,DSG2,CD74,RARB,ACER2,BAG1,PRNP,ANKRD1,RPS6KA3,ZMAT3,ARHGAP10,SCRIB,ROBO2,MSX2,ARHGEF26,DRAXIN,RRM2B,RPS27L,SAV1,CADM1,MYB,MET,NKX3-1,TNFRSF19,GDF15,AEN,ZBTB16,NKX2-5,STK17A,FOXA1…
GO:1905332	positive regulation of morphogenesis of an epithelium	23	5	5.71514	0.00148366	0.0671897	SOX9,LGR4,GATA3,SMO,NOG
GO:0060251	regulation of glial cell proliferation	23	5	5.71514	0.00148366	0.0671897	E2F1,IDH2,HES1,MYB,SOX11
GO:0060603	mammary gland duct morphogenesis	23	5	5.71514	0.00148366	0.0671897	LRP5L,LRP5,WNT5A,SCRIB,MSX2
GO:0032879	regulation of localization	1803	92	1.34146	0.00148406	0.0671897	CCDC125,SYT13,FGFR1,PASK,BCL6,SHANK2,KCNQ4,LRP5L,NKAIN1,KCNN2,LRP5,MGAT5,E2F1,APELA,PODN,PLK2,TRIM5,NFKB1,KDM1A,SOX9,ABCA1,ZNF703,EDNRA,KLF15,LGR4,WNT5A,SYNE2,LRP1,EVL,WWC1,IRS1,PKP2,IDH2,GATA3,SEMA6A,SMO,SCN4B,LAMB1,MICAL1,LAMA1,CD47,DSG2,TACSTD2,CD74,DTX3L,PRNP,ANKRD1,FRMD5,EXPH5,MBP,ANK3,RFX3,RPH3AL,OXCT1,PLD1,C5,SYT1,SCRIB,KIAA0586,SLC2A4,TSPAN13,CADM1,PLXNB1,SESTD1,MYB,MET,NKX3-1,PLPP3,SOX11…
GO:0072079	nephron tubule formation	14	4	7.51133	0.001525	0.0684625	SOX9,IRX2,GATA3,NOG
GO:0040013	negative regulation of locomotion	234	19	2.13463	0.00152945	0.0684625	TRIM25,CCDC125,PODN,TRIM5,WNT5A,LRP1,EVL,IDH2,GATA3,SEMA6A,TACSTD2,FRMD5,C5,ROBO2,RIPOR2,CHRD,SPINT2,PTPRU,NOG
GO:0050768	negative regulation of neurogenesis	217	18	2.18071	0.00158897	0.0703875	ADCY6,PLK2,MEIS1,SOX9,WNT5A,LRP1,LINGO1,SOX3,IDH2,HES1,SEMA6A,RTN4RL2,DRAXIN,SOX11,PBX1,SPP1,MAP2,NOG
GO:0032330	regulation of chondrocyte differentiation	34	6	4.63935	0.00159023	0.0703875	ADAMTS7,ADAMTS12,SOX9,RARB,ZBTB16,CCN2
GO:0042981	regulation of apoptotic process	1100	61	1.45788	0.00160929	0.0708357	GLS2,FGFR1,BCL6,CD44,MYCNOS,NACC2,GRK5,FGFR3,VAV2,E2F1,MDK,PLK2,NFKB1,KDM1A,SOX9,NKX2-6,TRAP1,WNT5A,ZC3H8,LRP1,CERS1,EGLN3,UNG,TNFRSF10D,TNFRSF10B,GATA3,ARNT2,SMO,TBX1,MICAL1,CD74,RARB,ACER2,BAG1,PRNP,ANKRD1,RPS6KA3,ZMAT3,ARHGAP10,SCRIB,MSX2,ARHGEF26,DRAXIN,RRM2B,RPS27L,SAV1,MYB,MET,NKX3-1,GDF15,ZBTB16,NKX2-5,STK17A,FOXA1,TNFSF15,CCN2,NME1,EGFR,BID,NOG,BLM
GO:1905954	positive regulation of lipid localization	46	7	4.0006	0.00162548	0.0711528	NFKB1,ABCA1,LRP1,MYB,NKX3-1,SPP1,SCP2
GO:2001053	regulation of mesenchymal cell apoptotic process	7	3	11.267	0.00170619	0.0737921	SOX9,TBX1,MSX2
GO:0072033	renal vesicle formation	7	3	11.267	0.00170619	0.0737921	SOX9,SALL1,SMO
GO:0014013	regulation of gliogenesis	73	9	3.24119	0.001719	0.0737921	SLC45A3,E2F1,LRP2,SPINT1,IDH2,HES1,MYB,SOX11,NOG
GO:0048705	skeletal system morphogenesis	150	14	2.4537	0.00172303	0.0737921	FGFR1,LRP5L,LRP5,FGFR3,SOX9,BMP1,TBX1,RARB,MSX2,DHRS3,SOX11,CCN2,NOG,THBS3
GO:0031175	neuron projection development	756	45	1.56486	0.00177864	0.0757643	FGFR1,SHANK2,ADCY6,TRAK1,DPYSL2,CELSR2,PLK2,LRP2,KDM1A,WNT5A,SDK1,PTPRF,LRP1,EVL,WHRN,LINGO1,GATA3,HES1,SEMA6A,SMO,LAMB1,LAMA1,FRY,ANKRD1,CDH11,ANK3,CHN1,SYT1,HPRT1,SCRIB,ROBO2,CRTAC1,RTN4RL2,DRAXIN,PLXNB1,RIPOR2,CRPPA,SPP1,NME1,DCLK1,EGFR,ATL1,MAP2,NOG,NRXN1
GO:0021983	pituitary gland development	24	5	5.47701	0.00181631	0.0765457	WNT5A,SALL1,SOX3,HES1,NOG
GO:0042491	inner ear auditory receptor cell differentiation	24	5	5.47701	0.00181631	0.0765457	FGFR1,WHRN,HES1,SCRIB,RIPOR2
GO:0098742	cell-cell adhesion via plasma-membrane adhesion molecules	151	14	2.43745	0.00183498	0.0769237	PCDHA2,PCDHA4,CELSR2,SDK1,PTPRF,CDH24,DSG2,MBP,CDH11,ROBO2,CADM1,PCDH18,CLDN7,NRXN1
GO:0021537	telencephalon development	185	16	2.2737	0.00185485	0.0773473	MDK,KDM1A,WNT5A,SYNE2,LRP1,SALL1,HES1,SMO,LAMB1,RARB,HPRT1,ROBO2,CRTAC1,RTN4RL2,NME1,EGFR
GO:0042303	molting cycle	74	9	3.19739	0.00189278	0.0781069	FA2H,SOX9,LGR4,WNT5A,SMO,MSX2,SAV1,TNFRSF19,EGFR
GO:0042633	hair cycle	74	9	3.19739	0.00189278	0.0781069	FA2H,SOX9,LGR4,WNT5A,SMO,MSX2,SAV1,TNFRSF19,EGFR
GO:1903037	regulation of leukocyte cell-cell adhesion	169	15	2.3334	0.00197565	0.081104	BCL6,CD44,CD83,ZC3H8,GATA3,HES1,CD47,CD74,PRNP,CD55,MYB,ZBTB16,RIPOR2,HLA-DPB1,BLM
GO:1900120	regulation of receptor binding	15	4	7.01057	0.00201762	0.0815593	PTPRF,CRTAC1,NKX3-1,NOG
GO:0048799	animal organ maturation	15	4	7.01057	0.00201762	0.0815593	FGFR3,GATA3,PLXNB1,THBS3
GO:0060117	auditory receptor cell development	15	4	7.01057	0.00201762	0.0815593	FGFR1,WHRN,SCRIB,RIPOR2
GO:0052548	regulation of endopeptidase activity	240	19	2.08126	0.0020471	0.082331	CD44,WFIKKN1,EGLN3,TNFRSF10B,SPINT1,MICAL1,ACER2,RPS6KA3,MBP,C5,RPS27L,NKX3-1,VTN,TNFSF15,CCN2,SPOCK2,BID,SPINT2,AIM2
GO:0046887	positive regulation of hormone secretion	75	9	3.15476	0.00208033	0.0832447	FGFR1,OXCT1,MYB,NKX3-1,SOX11,P2RY1,SPP1,TM7SF3,EGFR
GO:0070848	response to growth factor	533	34	1.67701	0.00215492	0.0857962	FGFR1,CD44,ADAMTS7,ESRP2,FGFR3,ZFHX3,E2F1,ADAMTS12,OVOL2,LRP2,SOX9,ZNF703,WNT5A,PEG10,WFIKKN1,CERS1,SPINT1,GATA3,HES1,SEMA6A,TBX1,SFRP5,ANKRD1,MSX2,GDF15,SOX11,VTN,NKX2-5,CCN2,P2RY1,CHRD,EGFR,SPINT2,NOG
GO:1903039	positive regulation of leukocyte cell-cell adhesion	121	12	2.60724	0.00216838	0.0859003	BCL6,CD44,CD83,GATA3,HES1,CD47,CD74,CD55,MYB,ZBTB16,HLA-DPB1,BLM
GO:0002064	epithelial cell development	154	14	2.38997	0.00220769	0.0864601	FGFR1,SOX9,WNT5A,WHRN,SMO,RARB,EXPH5,RFX3,SCRIB,ARHGEF26,MET,RIPOR2,FOXA1,SPINT2
GO:0000902	cell morphogenesis	786	46	1.53858	0.00221496	0.0864601	RHOV,BCL6,SHANK2,CD44,TRAK1,DPYSL2,CELSR2,LRP2,WNT5A,EVL,WHRN,PEAK1,LINGO1,GATA3,HES1,SEMA6A,SMO,LAMB1,FRY,TACSTD2,FMNL2,SLC1A3,CDH11,ANK3,CHN1,SYT1,HPRT1,SCRIB,ROBO2,ARHGEF26,DRAXIN,PLXNB1,MET,RIPOR2,P2RY1,CRPPA,SPP1,DCLK1,RHOBTB1,EGFR,RND1,SPINT2,ATL1,MAP2,NOG,NRXN1
GO:0008219	cell death	1547	80	1.35952	0.00221525	0.0864601	GLS2,FGFR1,RTL10,BCL6,CD44,PARP16,MYCNOS,NACC2,GRK5,FGFR3,VAV2,E2F1,MDK,PLK2,NFKB1,NSG1,KDM1A,SOX9,NKX2-6,TRAP1,WNT5A,PEG10,ZC3H8,LRP1,CERS1,EGLN3,UNG,TNFRSF10D,TNFRSF10B,PKP2,GATA3,KRT19,SEMA6A,ARNT2,SMO,E2F2,TBX1,SFRP5,MICAL1,DSG2,CD74,RARB,ACER2,BAG1,PRNP,ANKRD1,RPS6KA3,ZMAT3,ARHGAP10,SCRIB,ROBO2,MSX2,ARHGEF26,DRAXIN,RRM2B,RPS27L,SAV1,CADM1,MYB,MET,NKX3-1,TNFRSF19,GDF15,SOX11,AEN,ZBTB16,NKX2-5…
GO:0035107	appendage morphogenesis	106	11	2.72817	0.00228795	0.0881287	FGFR1,SOX9,FRAS1,WNT5A,SALL1,RARB,MSX2,SOX11,PBX1,ZBTB16,NOG
GO:0035108	limb morphogenesis	106	11	2.72817	0.00228795	0.0881287	FGFR1,SOX9,FRAS1,WNT5A,SALL1,RARB,MSX2,SOX11,PBX1,ZBTB16,NOG
GO:0001942	hair follicle development	62	8	3.39221	0.00229137	0.0881287	SOX9,LGR4,WNT5A,SMO,MSX2,SAV1,TNFRSF19,EGFR
GO:0007156	homophilic cell adhesion via plasma membrane adhesion molecules	91	10	2.88897	0.00233975	0.0895548	PCDHA2,PCDHA4,CELSR2,SDK1,CDH24,DSG2,CDH11,ROBO2,CADM1,PCDH18
GO:0002791	regulation of peptide secretion	262	20	2.00684	0.00242565	0.0923964	PASK,LRP5L,LRP5,LGR4,WNT5A,IRS1,IDH2,GATA3,CD74,ANKRD1,EXPH5,MBP,RFX3,RPH3AL,OXCT1,C5,CADM1,TM7SF3,EGFR,AIM2
GO:0010001	glial cell differentiation	139	13	2.45874	0.0024418	0.0925665	FA2H,SLC45A3,SOX9,KLF15,ADAM22,LRP1,SPINT1,HES1,SMO,SOX11,VTN,EGFR,NOG
GO:0030324	lung development	123	12	2.56484	0.00248965	0.0937585	FGFR1,ESRP2,SOX9,WNT5A,HES1,LAMA1,SAV1,SOX11,FOXA1,CCN2,EGFR,NOG
GO:0060425	lung morphogenesis	37	6	4.26319	0.00249691	0.0937585	ESRP2,SOX9,LAMA1,SOX11,FOXA1,NOG
GO:0048589	developmental growth	477	31	1.70855	0.00252195	0.0938597	FGFR1,SHANK2,SORBS2,FGFR3,RAI1,DPYSL2,MEIS1,SOX9,WNT5A,NINJ1,SALL1,WDTC1,WWC1,GPD2,GHR,GATA3,NLGN4X,SEMA6A,SMO,RARB,SYT1,MSX2,DRAXIN,SAV1,GDF15,NKX2-5,SPP1,DCLK1,MAP2,NOG,THBS3
GO:0010721	negative regulation of cell development	245	19	2.03879	0.00258478	0.0938597	ADCY6,PLK2,MEIS1,SOX9,WNT5A,LRP1,LINGO1,SOX3,IDH2,HES1,SEMA6A,TACSTD2,RTN4RL2,DRAXIN,SOX11,PBX1,SPP1,MAP2,NOG
GO:0060571	morphogenesis of an epithelial fold	16	4	6.57241	0.00261016	0.0938597	OVOL2,WNT5A,EGFR,NOG
GO:0032331	negative regulation of chondrocyte differentiation	16	4	6.57241	0.00261016	0.0938597	ADAMTS7,ADAMTS12,SOX9,RARB
GO:2000738	positive regulation of stem cell differentiation	16	4	6.57241	0.00261016	0.0938597	LTBP3,SOX9,TACSTD2,NKX2-5
GO:0030857	negative regulation of epithelial cell differentiation	26	5	5.0557	0.00264051	0.0938597	CCND1,SOX9,HES1,SMO,MSX2
GO:0044331	cell-cell adhesion mediated by cadherin	26	5	5.0557	0.00264051	0.0938597	WNT5A,CDH24,CDH11,FOXA1,PTPRU
GO:0007494	midgut development	8	3	9.85862	0.00265314	0.0938597	WNT5A,SMO,EGFR
GO:0097152	mesenchymal cell apoptotic process	8	3	9.85862	0.00265314	0.0938597	SOX9,TBX1,MSX2
GO:0060044	negative regulation of cardiac muscle cell proliferation	8	3	9.85862	0.00265314	0.0938597	MEIS1,SAV1,NOG
GO:0042473	outer ear morphogenesis	8	3	9.85862	0.00265314	0.0938597	FGFR1,SALL1,TBX1
GO:2000049	positive regulation of cell-cell adhesion mediated by cadherin	8	3	9.85862	0.00265314	0.0938597	WNT5A,FOXA1,PTPRU
GO:0030509	BMP signaling pathway	108	11	2.67765	0.00265361	0.0938597	LRP2,WNT5A,CERS1,HES1,SFRP5,MSX2,GDF15,SOX11,NKX2-5,CHRD,NOG
GO:0002683	negative regulation of immune system process	246	19	2.0305	0.00270543	0.0952672	BCL6,MEIS1,SOX9,IL17D,LGR4,ZC3H8,HES1,CD47,CD74,SMPDL3B,PRNP,C5,CD55,SCRIB,PARP14,SOX11,ZBTB16,RIPOR2,NME1
GO:0048762	mesenchymal cell differentiation	175	15	2.2534	0.00277378	0.0959005	FGFR1,OVOL2,SOX9,ZNF703,EDNRA,WNT5A,HES1,SEMA6A,SMO,TBX1,S100A4,MSX2,SOX11,FOXA1,NOG
GO:0045665	negative regulation of neuron differentiation	175	15	2.2534	0.00277378	0.0959005	ADCY6,PLK2,MEIS1,SOX9,WNT5A,LRP1,LINGO1,SOX3,HES1,SEMA6A,RTN4RL2,DRAXIN,PBX1,SPP1,MAP2
GO:0045944	positive regulation of transcription by RNA polymerase II	817	47	1.51238	0.00278743	0.0959005	LRP5L,SOX13,UHRF1,LRP5,RAI1,ZFHX3,E2F1,MAFK,NFKB1,OVOL2,MEIS1,KDM1A,SOX9,NKX2-6,ELF4,KLF15,MYCN,ZNF485,WNT5A,ZBED3,SALL1,ZMIZ2,IKZF4,WWC1,GATA3,HES1,ARNT2,SMO,E2F2,TBX1,RARB,RPS6KA3,RFX3,RFX2,TXK,MYB,MET,NKX3-1,SOX11,PBX1,ZBTB16,NKX2-5,FOXA1,P2RY1,CITED4,EGFR,NOG
GO:0030510	regulation of BMP signaling pathway	64	8	3.28621	0.00280814	0.0959005	LRP2,WNT5A,HES1,SFRP5,MSX2,SOX11,CHRD,NOG
GO:0022404	molting cycle process	64	8	3.28621	0.00280814	0.0959005	SOX9,LGR4,WNT5A,SMO,MSX2,SAV1,TNFRSF19,EGFR
GO:0022405	hair cycle process	64	8	3.28621	0.00280814	0.0959005	SOX9,LGR4,WNT5A,SMO,MSX2,SAV1,TNFRSF19,EGFR
GO:0098773	skin epidermis development	64	8	3.28621	0.00280814	0.0959005	SOX9,LGR4,WNT5A,SMO,MSX2,SAV1,TNFRSF19,EGFR
GO:0061383	trabecula morphogenesis	38	6	4.151	0.00287173	0.0972339	OVOL2,MSX2,PLXNB1,NKX2-5,NOG,THBS3
GO:0035272	exocrine system development	38	6	4.151	0.00287173	0.0972339	FGFR1,ESRP2,SOX9,LAMA1,NKX3-1,EGFR
GO:0050867	positive regulation of cell activation	176	15	2.2406	0.00292965	0.098773	BCL6,CD83,WNT5A,UNG,GATA3,HES1,CD47,CD74,CD55,MYB,ZBTB16,CCN2,HLA-DPB1,ATP11C,BLM

## Sheet: Cluster 5
GO ID	GO Term	Set Size	Overlap	Enrichment Ratio	P-value	FDR	Genes
GO:0009888	tissue development	1242	116	1.73392	1.08e-09	8.57e-06	NUPR1,GPCPD1,FGF9,ITGAV,IFT52,AQP3,PTGIS,E2F7,IRF6,GAA,ITGA7,LAMA5,PHLDB1,DAG1,IQGAP3,GREM1,RAB25,ZNF516,DACT3,VEGFA,BDH2,PCNA,IFRD1,MUSTN1,GRHL3,ID2,EZH2,TGFB2,LAMC1,EFNB1,AJUBA,ENO3,KDF1,PGF,LEF1,MYO5A,FGF2,PPP2R3A,SAP30,CPS1,PDPN,STOX1,NR1D2,NEDD4,RGS2,PPL,SOX2,CPLANE1,LAMC2,ITGA6,BCL2,EPPK1,TUFT1,GREB1L,COL2A1,SVIL,LOXL2,IRX1,GPC3,CRABP2,ARG2,BTG1,PPP3CA,FZD3,NRG1,SMAD1,SIX4,COL11A1,ITGB8,CDH…
GO:0072001	renal system development	219	31	2.62791	7.17e-07	0.00191037	LAMA5,HPGD,GREM1,VEGFA,ID2,TGFB2,PGF,FGF2,ADAMTS1,CPLANE1,ITGA6,BCL2,SERPINF1,GREB1L,IRX1,GPC3,ARG2,SMAD1,SIX4,PYGO1,KLHL3,SDC1,FOXJ1,KANK2,ITGA3,NID1,ID3,PROM1,PCSK5,EPCAM,DLL1
GO:0001822	kidney development	208	30	2.67763	7.23e-07	0.00191037	LAMA5,HPGD,GREM1,VEGFA,ID2,TGFB2,PGF,FGF2,ADAMTS1,CPLANE1,BCL2,SERPINF1,GREB1L,IRX1,GPC3,ARG2,SMAD1,SIX4,PYGO1,KLHL3,SDC1,FOXJ1,KANK2,ITGA3,NID1,ID3,PROM1,PCSK5,EPCAM,DLL1
GO:0060429	epithelium development	773	73	1.75322	1.39e-06	0.00274517	IFT52,AQP3,E2F7,IRF6,LAMA5,DAG1,IQGAP3,GREM1,RAB25,VEGFA,BDH2,PCNA,GRHL3,ID2,EZH2,TGFB2,AJUBA,KDF1,PGF,LEF1,MYO5A,FGF2,PPP2R3A,CPS1,PDPN,STOX1,PPL,CPLANE1,BCL2,EPPK1,GREB1L,COL2A1,IRX1,GPC3,ARG2,BTG1,FZD3,NRG1,SMAD1,SIX4,CDH3,TJP2,KLHL3,E2F8,SDC1,FOXJ1,FREM2,ARRB2,KANK2,FAT1,LOXL3,CASP6,GRHL2,PTN,FOXP1,ST14,XRCC2,ID1,ID3,CDKN1A,PROM1,ID4,TMEM79,MARVELD2,CRB2,ESRP1,ASTN2,PRSS8,EPCAM,CCN1,TCTN1,DLL…
GO:0072073	kidney epithelium development	105	19	3.35937	2.8e-06	0.003765	LAMA5,GREM1,VEGFA,PGF,FGF2,BCL2,GREB1L,IRX1,GPC3,ARG2,SMAD1,SIX4,KLHL3,SDC1,FOXJ1,KANK2,PROM1,EPCAM,DLL1
GO:0001655	urogenital system development	245	32	2.42481	2.85e-06	0.003765	LAMA5,HPGD,GREM1,VEGFA,ID2,TGFB2,PGF,FGF2,ADAMTS1,CPLANE1,ITGA6,BCL2,SERPINF1,GREB1L,IRX1,GPC3,ARG2,SMAD1,SIX4,PYGO1,KLHL3,SDC1,FOXJ1,KANK2,ITGA3,NID1,ID3,PROM1,ID4,PCSK5,EPCAM,DLL1
GO:0009653	anatomical structure morphogenesis	1812	139	1.42413	4.48e-06	0.00507634	FGF9,PLCD3,ITGAV,IFT52,AQP3,PTGIS,E2F7,ASXL3,ZNF385A,GAA,ITGA7,LZTS3,LAMA5,PHLDB1,DAG1,MOV10,HPGD,GREM1,RAB25,SRCIN1,MAFB,EPAS1,VEGFA,RLN2,IFRD1,TMOD2,GRHL3,ID2,TGFB2,EEF2K,LAMC1,EFNB1,AJUBA,IGSF9,APLP1,KDF1,PGF,LEF1,MYO5A,FGF2,FIG4,ANXA3,F3,MAP3K20,DTNBP1,PDPN,STOX1,NEDD4,TMEM106B,TRIM46,SOX2,DDAH1,ADAMTS1,SDC2,CPLANE1,ITGA6,MDFI,BCL2,APBB2,SLITRK4,SERPINF1,TUFT1,GREB1L,COL2A1,APOB,LOXL2,IRX1,GP…
GO:0035295	tube development	721	67	1.72517	6.76e-06	0.00669388	FGF9,PLCD3,ITGAV,IFT52,PTGIS,E2F7,LAMA5,DAG1,HPGD,GREM1,EPAS1,HECA,VEGFA,RLN2,GRHL3,ID2,TGFB2,PGF,LEF1,FGF2,ANXA3,F3,CPS1,PDPN,STOX1,NEDD4,DDAH1,ITGA6,BCL2,SERPINF1,GREB1L,COL2A1,APOB,LOXL2,IRX1,GPC3,ARG2,BTG1,NGFR,FZD3,SMAD1,SIX4,CCBE1,ITGB8,KLHL3,CRISPLD2,E2F8,SDC1,FOXJ1,LOXL3,GRHL2,ITGA3,PTN,FOXP1,FN1,ST14,ID1,CDKN1A,PROM1,ADGRG1,PCSK5,AMOT,NDNF,EPCAM,CCN1,TCTN1,DLL1
GO:0043062	extracellular structure organization	259	32	2.29374	9.3e-06	0.0081899	ITGAV,AGRN,ITGA7,LAMA5,PHLDB1,DAG1,GREM1,JAM2,LCAT,TGFB2,LAMC1,FGF2,PDPN,LAMC2,ITGA6,APBB2,COL2A1,APOB,LOXL2,COL11A1,ITGB8,COL14A1,CRISPLD2,SDC1,LOXL3,ITGA3,FN1,NID1,HPN,CDH1,NDNF,CCN1
GO:0030198	extracellular matrix organization	227	29	2.37173	1.28e-05	0.0101497	ITGAV,AGRN,ITGA7,LAMA5,PHLDB1,DAG1,GREM1,JAM2,TGFB2,LAMC1,FGF2,PDPN,LAMC2,ITGA6,APBB2,COL2A1,LOXL2,COL11A1,ITGB8,COL14A1,CRISPLD2,LOXL3,ITGA3,FN1,NID1,HPN,CDH1,NDNF,CCN1
GO:0000082	G1/S transition of mitotic cell cycle	209	27	2.39834	2.07e-05	0.0149298	MUC1,MDM4,E2F7,MCM3,ZNF385A,IQGAP3,PCNA,ID2,EZH2,BTN2A2,ADAMTS1,BCL2,CUL1,PRIM1,PPP3CA,UBE2E2,PLAGL1,CTDSPL,PIDD1,E2F8,KANK2,TFDP2,CDKN1A,ID4,MCM2,MCM7,DHFR
GO:0018958	phenol-containing compound metabolic process	47	11	4.34498	2.98e-05	0.0197001	EPAS1,MOXD1,TGFB2,MYO5A,CRYM,BCL2,FAH,SULT1A1,CDH3,PMEL,HPN
GO:0072080	nephron tubule development	65	13	3.71299	3.48e-05	0.0211954	LAMA5,GREM1,VEGFA,PGF,FGF2,BCL2,GREB1L,IRX1,GPC3,SIX4,KLHL3,PROM1,DLL1
GO:0072009	nephron epithelium development	76	14	3.41986	4.61e-05	0.0222289	LAMA5,GREM1,VEGFA,PGF,FGF2,BCL2,GREB1L,IRX1,GPC3,SIX4,KLHL3,FOXJ1,PROM1,DLL1
GO:0001657	ureteric bud development	76	14	3.41986	4.61e-05	0.0222289	LAMA5,GREM1,VEGFA,PGF,FGF2,BCL2,GREB1L,GPC3,ARG2,SMAD1,SIX4,SDC1,FOXJ1,EPCAM
GO:0061326	renal tubule development	67	13	3.60215	4.87e-05	0.0222289	LAMA5,GREM1,VEGFA,PGF,FGF2,BCL2,GREB1L,IRX1,GPC3,SIX4,KLHL3,PROM1,DLL1
GO:0072163	mesonephric epithelium development	77	14	3.37544	5.36e-05	0.0222289	LAMA5,GREM1,VEGFA,PGF,FGF2,BCL2,GREB1L,GPC3,ARG2,SMAD1,SIX4,SDC1,FOXJ1,EPCAM
GO:0072164	mesonephric tubule development	77	14	3.37544	5.36e-05	0.0222289	LAMA5,GREM1,VEGFA,PGF,FGF2,BCL2,GREB1L,GPC3,ARG2,SMAD1,SIX4,SDC1,FOXJ1,EPCAM
GO:2000134	negative regulation of G1/S transition of mitotic cell cycle	87	15	3.20085	5.57e-05	0.0222289	MUC1,MDM4,E2F7,ZNF385A,PCNA,EZH2,BTN2A2,BCL2,PLAGL1,CTDSPL,PIDD1,E2F8,KANK2,TFDP2,CDKN1A
GO:0044843	cell cycle G1/S phase transition	221	27	2.26811	5.61e-05	0.0222289	MUC1,MDM4,E2F7,MCM3,ZNF385A,IQGAP3,PCNA,ID2,EZH2,BTN2A2,ADAMTS1,BCL2,CUL1,PRIM1,PPP3CA,UBE2E2,PLAGL1,CTDSPL,PIDD1,E2F8,KANK2,TFDP2,CDKN1A,ID4,MCM2,MCM7,DHFR
GO:0001823	mesonephros development	78	14	3.33217	6.22e-05	0.0227511	LAMA5,GREM1,VEGFA,PGF,FGF2,BCL2,GREB1L,GPC3,ARG2,SMAD1,SIX4,SDC1,FOXJ1,EPCAM
GO:0072006	nephron development	98	16	3.03101	6.32e-05	0.0227511	LAMA5,GREM1,VEGFA,PGF,FGF2,BCL2,GREB1L,IRX1,GPC3,SIX4,KLHL3,FOXJ1,ITGA3,NID1,PROM1,DLL1
GO:1902807	negative regulation of cell cycle G1/S phase transition	89	15	3.12892	7.31e-05	0.0251895	MUC1,MDM4,E2F7,ZNF385A,PCNA,EZH2,BTN2A2,BCL2,PLAGL1,CTDSPL,PIDD1,E2F8,KANK2,TFDP2,CDKN1A
GO:0009887	animal organ morphogenesis	665	59	1.64711	9.33e-05	0.0307876	FGF9,IFT52,AQP3,ASXL3,GAA,LAMA5,DAG1,GREM1,MAFB,VEGFA,GRHL3,ID2,TGFB2,APLP1,PGF,LEF1,MYO5A,FGF2,STOX1,NEDD4,ADAMTS1,ITGA6,MDFI,BCL2,TUFT1,GREB1L,COL2A1,IRX1,GPC3,CUL1,FZD3,NRG1,SIX4,COL11A1,COL14A1,FJX1,KLHL3,PAX9,GAMT,ABLIM1,SDC1,FOXJ1,ARRB2,FAT1,GRHL2,PTN,ID1,ID3,PROM1,ID4,HPN,CRB2,SDK2,SLIT3,EFEMP1,NAB2,CCN1,DLL1,COCH
GO:0072078	nephron tubule morphogenesis	53	11	3.8531	9.73e-05	0.0308209	LAMA5,GREM1,VEGFA,PGF,FGF2,BCL2,GREB1L,IRX1,GPC3,SIX4,KLHL3
GO:0072088	nephron epithelium morphogenesis	54	11	3.78175	0.00011628	0.0354354	LAMA5,GREM1,VEGFA,PGF,FGF2,BCL2,GREB1L,IRX1,GPC3,SIX4,KLHL3
GO:2000045	regulation of G1/S transition of mitotic cell cycle	125	18	2.67335	0.00012227	0.0358788	MUC1,MDM4,E2F7,ZNF385A,PCNA,ID2,EZH2,BTN2A2,ADAMTS1,BCL2,UBE2E2,PLAGL1,CTDSPL,PIDD1,E2F8,KANK2,TFDP2,CDKN1A
GO:0045930	negative regulation of mitotic cell cycle	234	27	2.14211	0.00014917	0.0406045	MUC1,MDM4,ZFP36L2,E2F7,PTPN3,XRCC3,ZNF385A,HECA,XPC,PCNA,EZH2,BTN2A2,EME1,MAP3K20,BCL2,CUL1,BTG1,FZD3,CHMP4C,PLAGL1,CTDSPL,PIDD1,E2F8,KANK2,BCL2L1,TFDP2,CDKN1A
GO:0051302	regulation of cell division	116	17	2.72072	0.00015058	0.0406045	FGF9,EFHC1,E2F7,CIT,VEGFA,TGFB2,KDF1,RAB11FIP4,PGF,FGF2,SVIL,CHMP4C,E2F8,BCL2L1,PTN,KLHL13,DLL1
GO:0007155	cell adhesion	873	72	1.53113	0.00015916	0.0406045	ITGAV,CDH6,SSX2IP,MUC1,ITGA7,UTRN,CD4,LAMA5,CTNND1,DAG1,GREM1,SRCIN1,JAM2,VEGFA,S100A11,MPDZ,TGFB2,LAMC1,EFNB1,AJUBA,IGSF9,APLP1,LEF1,BTN2A2,ANXA3,PDPN,SOX2,LAMC2,ITGA6,BCL2,LRRC4,LOXL2,NEO1,ARG2,PPP3CA,ITGB8,C1QTNF1,CDH3,COL14A1,ERBB3,AMIGO1,CADM3,FOXJ1,FREM2,SEMA4D,MPZL2,FAT1,LOXL3,SRPX,RND3,GRHL2,ITGA3,PTN,MAGI1,HAPLN3,FN1,NID1,ID1,CYFIP2,ADGRG1,PAWR,SDK2,BCAM,CLDN4,CDH1,NDNF,EPCAM,FBLN7,EMID1…
GO:0061333	renal tubule morphogenesis	56	11	3.64668	0.000164	0.0406045	LAMA5,GREM1,VEGFA,PGF,FGF2,BCL2,GREB1L,IRX1,GPC3,SIX4,KLHL3
GO:0072028	nephron morphogenesis	56	11	3.64668	0.000164	0.0406045	LAMA5,GREM1,VEGFA,PGF,FGF2,BCL2,GREB1L,IRX1,GPC3,SIX4,KLHL3
GO:0072359	circulatory system development	756	64	1.57163	0.0001825	0.0426185	FGF9,PLCD3,ITGAV,IFT52,PTGIS,E2F7,GAA,LAMA5,DAG1,HPGD,GREM1,EPAS1,VEGFA,RLN2,PCNA,ID2,TGFB2,PGF,LEF1,FGF2,ANXA3,F3,PDPN,NEDD4,RGS2,DDAH1,ADAMTS1,CPLANE1,SERPINF1,GREB1L,COL2A1,APOB,LOXL2,GPC3,BTG1,NGFR,NRG1,SMAD1,CCBE1,COL11A1,ITGB8,ERBB3,LOXL1,E2F8,FOXJ1,FREM2,ARRB2,TFDP2,GRHL2,ITGA3,PTN,FN1,ID1,ID3,CDKN1A,ADGRG1,LTBP1,CRB2,PCSK5,SLIT3,AMOT,NDNF,CCN1,DLL1
GO:0022610	biological adhesion	877	72	1.52415	0.00018289	0.0426185	ITGAV,CDH6,SSX2IP,MUC1,ITGA7,UTRN,CD4,LAMA5,CTNND1,DAG1,GREM1,SRCIN1,JAM2,VEGFA,S100A11,MPDZ,TGFB2,LAMC1,EFNB1,AJUBA,IGSF9,APLP1,LEF1,BTN2A2,ANXA3,PDPN,SOX2,LAMC2,ITGA6,BCL2,LRRC4,LOXL2,NEO1,ARG2,PPP3CA,ITGB8,C1QTNF1,CDH3,COL14A1,ERBB3,AMIGO1,CADM3,FOXJ1,FREM2,SEMA4D,MPZL2,FAT1,LOXL3,SRPX,RND3,GRHL2,ITGA3,PTN,MAGI1,HAPLN3,FN1,NID1,ID1,CYFIP2,ADGRG1,PAWR,SDK2,BCAM,CLDN4,CDH1,NDNF,EPCAM,FBLN7,EMID1…
GO:0042246	tissue regeneration	40	9	4.17711	0.00021863	0.0479086	DAG1,IFRD1,MUSTN1,EZH2,ENO3,SOX2,EPPK1,PPP3CA,CDKN1A
GO:0048646	anatomical structure formation involved in morphogenesis	746	63	1.56782	0.00021963	0.0479086	FGF9,PLCD3,ITGAV,IFT52,PTGIS,E2F7,ZNF385A,ITGA7,LAMA5,PHLDB1,DAG1,GREM1,MAFB,EPAS1,VEGFA,RLN2,TMOD2,GRHL3,TGFB2,PGF,LEF1,FGF2,FIG4,ANXA3,F3,PDPN,SOX2,DDAH1,ADAMTS1,ITGA6,SERPINF1,COL2A1,LOXL2,IRX1,BTG1,NGFR,FZD3,SMAD1,SIX4,CCBE1,COL11A1,ITGB8,FJX1,E2F8,FOXJ1,GRHL2,ITGA3,PTN,CAPN2,FN1,ST14,XRCC2,ID1,PROM1,ADGRG1,CRB2,SDK2,AMOT,NDNF,CCN1,TCTN1,DLL1,HES4
GO:0031099	regeneration	131	18	2.55091	0.00022373	0.0479086	PTPN3,SRSF5,DAG1,MAPK8IP3,PCNA,IFRD1,MUSTN1,EZH2,ENO3,PGF,ANXA3,SOX2,BCL2,EPPK1,PPP3CA,NREP,CDKN1A,DHFR
GO:0060993	kidney morphogenesis	68	12	3.27617	0.00024313	0.0496435	LAMA5,GREM1,VEGFA,PGF,FGF2,BCL2,GREB1L,IRX1,GPC3,SIX4,KLHL3,FOXJ1
GO:0048598	embryonic morphogenesis	415	40	1.78939	0.00024436	0.0496435	FGF9,ITGAV,IFT52,ITGA7,LAMA5,PHLDB1,DAG1,GREM1,MAFB,GRHL3,ID2,TGFB2,KDF1,LEF1,FGF2,MAP3K20,STOX1,SOX2,CPLANE1,MDFI,COL2A1,IRX1,GPC3,CRABP2,FZD3,SMAD1,SIX4,COL11A1,FREM2,GRHL2,ITGA3,FN1,ST14,HPN,CRB2,AMOT,EFEMP1,CCN1,TCTN1,DLL1
GO:0035239	tube morphogenesis	589	52	1.63901	0.00027633	0.0547347	FGF9,PLCD3,ITGAV,IFT52,PTGIS,E2F7,LAMA5,DAG1,HPGD,GREM1,EPAS1,VEGFA,RLN2,GRHL3,ID2,TGFB2,PGF,LEF1,FGF2,ANXA3,F3,STOX1,NEDD4,DDAH1,BCL2,SERPINF1,GREB1L,APOB,LOXL2,IRX1,GPC3,BTG1,NGFR,FZD3,SMAD1,SIX4,CCBE1,ITGB8,KLHL3,E2F8,GRHL2,PTN,FOXP1,FN1,ST14,ID1,ADGRG1,AMOT,NDNF,CCN1,TCTN1,DLL1
GO:0048839	inner ear development	124	17	2.54519	0.00034065	0.0658286	SLC25A27,FGF9,MAFB,GRHL3,TGFB2,STOX1,SOX2,COL2A1,FZD3,SIX4,COL11A1,FREM2,MCM2,GSDME,HPN,ESRP1,DLL1
GO:1902806	regulation of cell cycle G1/S phase transition	137	18	2.43919	0.00039211	0.0739695	MUC1,MDM4,E2F7,ZNF385A,PCNA,ID2,EZH2,BTN2A2,ADAMTS1,BCL2,UBE2E2,PLAGL1,CTDSPL,PIDD1,E2F8,KANK2,TFDP2,CDKN1A
GO:0007606	sensory perception of chemical stimulus	27	7	4.81313	0.00043831	0.0805164	REEP2,BBS1,TRPV1,ASIC1,LEF1,SCNN1A,NAV2
GO:0001525	angiogenesis	344	34	1.83491	0.00044785	0.0805164	FGF9,PLCD3,ITGAV,PTGIS,E2F7,LAMA5,DAG1,GREM1,EPAS1,VEGFA,RLN2,TGFB2,PGF,LEF1,FGF2,ANXA3,F3,DDAH1,SERPINF1,LOXL2,BTG1,NGFR,SMAD1,CCBE1,ITGB8,E2F8,PTN,FN1,ID1,ADGRG1,AMOT,NDNF,CCN1,DLL1
GO:0042133	neurotransmitter metabolic process	83	13	2.90776	0.00045953	0.0805164	GLDC,SDSL,PTGIS,TRPV1,DAGLA,MOXD1,CPS1,DDAH1,SPR,ARG2,ALDH7A1,CLU,ALDH5A1
GO:0001658	branching involved in ureteric bud morphogenesis	44	9	3.79737	0.00046747	0.0805164	LAMA5,GREM1,VEGFA,PGF,FGF2,BCL2,GREB1L,GPC3,SIX4
GO:0016477	cell migration	955	75	1.45798	0.00051312	0.0832492	FGF9,ITGAV,EFHC1,MGAT3,LAMA5,DAG1,GREM1,RAB25,SRCIN1,JAM2,VEGFA,TMSB15A,PARP9,PTP4A1,TGFB2,LAMC1,EFNB1,AJUBA,MARVELD3,PGF,INPP5D,LEF1,FGF2,PROS1,ANXA3,F3,PDPN,TRIM46,ADAMTS1,SDC2,LAMC2,ITGA6,BCL2,APBB2,EPPK1,SERPINF1,APOB,LOXL2,GPC3,BTG1,PPP3CA,FZD3,NRG1,GPM6A,SIX4,LRCH1,ITGB8,SGK1,KIAA0319,RIPOR1,SH3RF2,DIXDC1,SDC1,FOXJ1,SEMA4D,ARRB2,KANK2,TCAF1,FAT1,RND3,ITGA3,PTN,FOXP1,FN1,ID1,ADGRG1,GPR173,CR…
GO:0043588	skin development	164	20	2.26402	0.00051412	0.0832492	AQP3,IRF6,LAMA5,GRHL3,TGFB2,KDF1,MYO5A,PPL,ITGA6,BCL2,FZD3,CDH3,GRHL2,ITGA3,ST14,TMEM79,CLDN4,PRSS8,ARRDC3,DLL1
GO:0042127	regulation of cell proliferation	1065	82	1.42941	0.00051486	0.0832492	NUPR1,SLC25A27,PTBP2,FGF9,PLCD3,ITGAV,IFT52,MDM4,E2F7,IRF6,HP1BP3,CD4,LAMA5,HPGD,IQGAP3,GREM1,RAB25,VEGFA,S100A11,ID2,EZH2,PLA2G4A,TGFB2,PTGES,LAMC1,EFNB1,MARVELD3,KDF1,PGF,INPP5D,LEF1,BTN2A2,FGF2,F3,PDPN,STOX1,SOX2,DDAH1,ADAMTS1,LAMC2,BCL2,EPPK1,SERPINF1,P3H3,GPC3,CUL1,ARG2,BTG1,NGFR,FZD3,N4BP2L2,NRG1,SMAD1,RTKN2,SIX4,SGK1,CDH3,ERBB3,FOXJ1,KANK2,NCCRP1,BCL2L1,SRPX,PTN,FOXP1,FN1,ID1,MEIS2,CDKN1A,…
GO:2000026	regulation of multicellular organismal development	1370	101	1.36866	0.00052831	0.0837156	NUPR1,CELF4,FGF9,AQP3,ZFP36L2,PTGIS,AGRN,LZTS3,CD4,LAMA5,PHLDB1,DAG1,MOV10,IQGAP3,GREM1,SRCIN1,DACT3,MAFB,VEGFA,RLN2,IFRD1,GRHL3,PRTG,ID2,EZH2,TGFB2,EEF2K,KDF1,PGF,INPP5D,LEF1,BTN2A2,FGF2,FIG4,ANXA3,F3,PDPN,STOX1,NR1D2,NEDD4,TMEM106B,RGS2,TRIM46,SOX2,DDAH1,SDC2,BCL2,SLITRK4,SERPINF1,LOXL2,GPC3,CRABP2,BTG1,PPP3CA,NGFR,FZD3,N4BP2L2,NRG1,SMAD1,NREP,SIX4,P4HTM,RAB29,ITGB8,KIAA0319,CDH3,ERBB3,AMIGO1,P…
GO:0050954	sensory perception of mechanical stimulus	96	14	2.70739	0.00059438	0.0923386	TRPV1,CRYM,COL2A1,MYO6,ALDH7A1,COL11A1,NAV2,MARVELD2,GSDME,HPN,TUB,TBL1X,EPS8L2,COCH
GO:0006977	DNA damage response, signal transduction by p53 class mediator resulting in cell cycle arrest	55	10	3.37544	0.00061909	0.0943279	MUC1,MDM4,E2F7,ZNF385A,PCNA,PLAGL1,PIDD1,E2F8,TFDP2,CDKN1A
GO:0007605	sensory perception of sound	86	13	2.80633	0.00065212	0.0964221	CRYM,COL2A1,MYO6,ALDH7A1,COL11A1,NAV2,MARVELD2,GSDME,HPN,TUB,TBL1X,EPS8L2,COCH
GO:0045596	negative regulation of cell differentiation	480	43	1.66311	0.0006893	0.0964221	FGF9,ITGAV,NMRK2,ZFP36L2,TRPV1,GREM1,DACT3,MAFB,IFRD1,PRTG,ID2,EZH2,TGFB2,INPP5D,RGS2,TRIM46,SOX2,BCL2,PPP3CA,NGFR,N4BP2L2,NRG1,SIX4,RAB29,KIAA0319,TRIB2,DIXDC1,FOXJ1,SEMA4D,LOXL3,GRHL2,PTN,ID1,ID3,MEIS2,ID4,ADGRG1,GPR173,HPN,EFEMP1,DLL1,ZBTB7B,NGEF
GO:0048870	cell motility	1029	79	1.4253	0.00071505	0.0964221	FGF9,ITGAV,SSX2IP,EFHC1,MGAT3,LAMA5,DAG1,GREM1,RAB25,SRCIN1,JAM2,VEGFA,TMSB15A,PARP9,PTP4A1,TGFB2,LAMC1,EFNB1,AJUBA,MARVELD3,PGF,INPP5D,LEF1,FGF2,PROS1,CAVIN1,ANXA3,F3,PDPN,TRIM46,ADAMTS1,SDC2,LAMC2,ITGA6,BCL2,APBB2,EPPK1,SERPINF1,APOB,LOXL2,GPC3,BTG1,PPP3CA,PHPT1,FZD3,NRG1,GPM6A,SIX4,LRCH1,ITGB8,SGK1,KIAA0319,ERBB3,RIPOR1,SH3RF2,DIXDC1,SDC1,FOXJ1,SEMA4D,ARRB2,KANK2,TCAF1,FAT1,RND3,ITGA3,PTN,FOXP…
GO:0051674	localization of cell	1029	79	1.4253	0.00071505	0.0964221	FGF9,ITGAV,SSX2IP,EFHC1,MGAT3,LAMA5,DAG1,GREM1,RAB25,SRCIN1,JAM2,VEGFA,TMSB15A,PARP9,PTP4A1,TGFB2,LAMC1,EFNB1,AJUBA,MARVELD3,PGF,INPP5D,LEF1,FGF2,PROS1,CAVIN1,ANXA3,F3,PDPN,TRIM46,ADAMTS1,SDC2,LAMC2,ITGA6,BCL2,APBB2,EPPK1,SERPINF1,APOB,LOXL2,GPC3,BTG1,PPP3CA,PHPT1,FZD3,NRG1,GPM6A,SIX4,LRCH1,ITGB8,SGK1,KIAA0319,ERBB3,RIPOR1,SH3RF2,DIXDC1,SDC1,FOXJ1,SEMA4D,ARRB2,KANK2,TCAF1,FAT1,RND3,ITGA3,PTN,FOXP…
GO:0045682	regulation of epidermis development	56	10	3.31517	0.00071802	0.0964221	AQP3,EZH2,TGFB2,KDF1,CDH3,GRHL2,TMEM79,ESRP1,NAB2,DLL1
GO:0072431	signal transduction involved in mitotic G1 DNA damage checkpoint	56	10	3.31517	0.00071802	0.0964221	MUC1,MDM4,E2F7,ZNF385A,PCNA,PLAGL1,PIDD1,E2F8,TFDP2,CDKN1A
GO:1902400	intracellular signal transduction involved in G1 DNA damage checkpoint	56	10	3.31517	0.00071802	0.0964221	MUC1,MDM4,E2F7,ZNF385A,PCNA,PLAGL1,PIDD1,E2F8,TFDP2,CDKN1A
GO:0007600	sensory perception	246	26	1.96215	0.0007695	0.0965787	REEP2,BBS1,TRPV1,EPAS1,ASIC1,LEF1,MYO5A,CRYM,NIPSNAP1,COL2A1,MYO6,ALDH7A1,COL11A1,CDH3,SCNN1A,ABLIM1,ARRB2,NAV2,MARVELD2,GSDME,HPN,TUB,TBL1X,EFEMP1,EPS8L2,COCH
GO:0060675	ureteric bud morphogenesis	47	9	3.55499	0.00077785	0.0965787	LAMA5,GREM1,VEGFA,PGF,FGF2,BCL2,GREB1L,GPC3,SIX4
GO:0072171	mesonephric tubule morphogenesis	47	9	3.55499	0.00077785	0.0965787	LAMA5,GREM1,VEGFA,PGF,FGF2,BCL2,GREB1L,GPC3,SIX4
GO:0051241	negative regulation of multicellular organismal process	767	62	1.50069	0.00077891	0.0965787	CELF4,FGF9,TRPV1,GREM1,DACT3,MAFB,IFRD1,PRTG,ID2,TGFB2,HOMER3,MARVELD3,INPP5D,LEF1,BTN2A2,FGF2,PROS1,FIG4,RGS2,TRIM46,SOX2,BCL2,EPPK1,SERPINF1,LOXL2,RNF128,ARG2,PPP3CA,NGFR,FZD3,N4BP2L2,NRG1,SIX4,RAB29,KIAA0319,C1QTNF1,CDH3,TRIB2,ADCY7,DIXDC1,FOXJ1,SEMA4D,ARRB2,LOXL3,GRHL2,PTN,FN1,ID1,ID3,MEIS2,ID4,ADGRG1,GPR173,HPN,AMOT,UBE2L6,EFEMP1,ARRDC3,PLCL2,DLL1,ZBTB7B,NGEF
GO:0043583	ear development	145	18	2.30461	0.00078014	0.0965787	SLC25A27,FGF9,MAFB,GRHL3,TGFB2,STOX1,SOX2,BCL2,COL2A1,FZD3,SIX4,COL11A1,FREM2,MCM2,GSDME,HPN,ESRP1,DLL1
GO:0072413	signal transduction involved in mitotic cell cycle checkpoint	57	10	3.25701	0.00082962	0.0981062	MUC1,MDM4,E2F7,ZNF385A,PCNA,PLAGL1,PIDD1,E2F8,TFDP2,CDKN1A
GO:1902402	signal transduction involved in mitotic DNA damage checkpoint	57	10	3.25701	0.00082962	0.0981062	MUC1,MDM4,E2F7,ZNF385A,PCNA,PLAGL1,PIDD1,E2F8,TFDP2,CDKN1A
GO:1902403	signal transduction involved in mitotic DNA integrity checkpoint	57	10	3.25701	0.00082962	0.0981062	MUC1,MDM4,E2F7,ZNF385A,PCNA,PLAGL1,PIDD1,E2F8,TFDP2,CDKN1A
GO:0050909	sensory perception of taste	9	4	8.25108	0.00084507	0.0984625	REEP2,ASIC1,LEF1,SCNN1A
GO:0001568	blood vessel development	471	42	1.65547	0.00086962	0.0998551	FGF9,PLCD3,ITGAV,PTGIS,E2F7,LAMA5,DAG1,HPGD,GREM1,EPAS1,VEGFA,RLN2,TGFB2,PGF,LEF1,FGF2,ANXA3,F3,NEDD4,DDAH1,CPLANE1,SERPINF1,APOB,LOXL2,GPC3,BTG1,NGFR,SMAD1,CCBE1,ITGB8,LOXL1,E2F8,PTN,FN1,ID1,ADGRG1,LTBP1,PCSK5,AMOT,NDNF,CCN1,DLL1

## Sheet: Cluster 6
GO ID	GO Term	Set Size	Overlap	Enrichment Ratio	P-value	FDR	Genes
GO:0050793	regulation of developmental process	1755	54	2.58733	4.06053e-12	3.21716e-08	MYCL,SYT17,SPOCK1,ANKH,TMEM135,FOXA2,PRICKLE1,LRRN1,HNF1B,PLAAT3,RAP1GAP2,LIMD1,S100A13,TIAM1,MMD,HK2,FLRT2,CNR1,BASP1,DUSP6,RFLNB,RASSF10,FGD6,GPC6,CLSTN2,SULF2,DAB1,PHLDB2,SOX5,DDHD1,NPPB,SDCBP,ADM,MMP14,BMP2,ITM2C,SOCS3,FOXO1,MYOCD,CBFB,FBLN1,SPRY2,ENPP1,NOCT,FLRT3,IL6ST,CAV1,ICAM1,SOCS1,RAB17,BHLHE40,HES6,SEMA4A,KIF13B
GO:0051239	regulation of multicellular organismal process	1979	57	2.42195	1.13605e-11	4.50045e-08	PRKCD,MYCL,SYT17,SPOCK1,ANKH,ADAMTS18,FOXA2,PRICKLE1,LRRN1,HNF1B,PLAAT3,RAP1GAP2,PDE4B,LIMD1,ATP2B1,TIAM1,MMD,HK2,FLRT2,CNR1,BASP1,DUSP6,RFLNB,RASSF10,GPC6,CLSTN2,SULF2,DAB1,PHLDB2,APOA2,SOX5,NPPB,SDCBP,ADM,MMP14,BMP2,ITM2C,FOXO1,NMU,FABP5,MYOCD,CBFB,SPRY2,ENPP1,NOCT,FLRT3,IL6ST,CAV1,ICAM1,TMEM108,SOCS1,RAB17,BHLHE40,GNAO1,HES6,SEMA4A,KIF13B
GO:2000026	regulation of multicellular organismal development	1370	45	2.76202	6.72764e-11	1.77677e-07	MYCL,SYT17,SPOCK1,ANKH,FOXA2,PRICKLE1,LRRN1,HNF1B,PLAAT3,RAP1GAP2,TIAM1,MMD,HK2,FLRT2,CNR1,BASP1,DUSP6,RFLNB,RASSF10,GPC6,CLSTN2,SULF2,DAB1,PHLDB2,SOX5,NPPB,SDCBP,ADM,MMP14,BMP2,ITM2C,MYOCD,CBFB,SPRY2,ENPP1,NOCT,FLRT3,IL6ST,CAV1,SOCS1,RAB17,BHLHE40,HES6,SEMA4A,KIF13B
GO:0009653	anatomical structure morphogenesis	1812	50	2.32032	1.97206e-09	3.90616e-06	MTSS1,FGFR4,SYT17,TMEM135,FOXA2,PRICKLE1,ALPL,HNF1B,KIF26B,ANTXR1,TANC1,LIMD1,S100A13,TIAM1,HK2,FLRT2,MMP2,BASP1,RFLNB,FGD6,GPC6,PREX2,SULF2,DAB1,CFC1,PHLDB2,DDHD1,NPPB,ADM,MMP14,TXNRD1,BMP2,TOP2B,C1GALT1,SOCS3,FOXO1,MYOCD,FBLN1,SPRY2,FLRT3,CAV1,ICAM1,TMEM108,TCF7,BHLHE40,PODXL,GNAO1,HES6,SEMA4A,KIF13B
GO:0009888	tissue development	1242	39	2.64045	7.25091e-09	1.14898e-05	MTSS1,MYCL,ANKH,FOXA2,PRICKLE1,ALPL,HNF1B,KIF26B,PLAAT3,SOX21,TIAM1,MMP2,BASP1,RFLNB,GPC6,SULF2,PHLDB2,SOX5,SDCBP,ADM,MMP14,TXNRD1,BMP2,C1GALT1,SOCS3,FOXO1,FABP5,MYOCD,CBFB,SPRY2,ENPP1,FLRT3,CAV1,ICAM1,TCF7,BHLHE40,PODXL,HES6,SEMA4A
GO:0045595	regulation of cell differentiation	1220	38	2.61914	1.51082e-08	1.99503e-05	MYCL,SYT17,SPOCK1,FOXA2,PRICKLE1,HNF1B,RAP1GAP2,LIMD1,TIAM1,MMD,FLRT2,CNR1,RFLNB,RASSF10,DAB1,PHLDB2,SOX5,SDCBP,ADM,MMP14,BMP2,ITM2C,SOCS3,FOXO1,MYOCD,CBFB,FBLN1,SPRY2,ENPP1,NOCT,IL6ST,CAV1,SOCS1,RAB17,BHLHE40,HES6,SEMA4A,KIF13B
GO:0007162	negative regulation of cell adhesion	177	12	5.7009	1.24728e-06	0.00141175	PRKCD,SPOCK1,ADAMTS18,SIPA1,DAB1,PHLDB2,MMP14,BMP2,CBFB,FBLN1,SOCS1,PODXL
GO:0007399	nervous system development	1706	42	2.07017	1.6366e-06	0.00162085	PFKFB3,MYCL,SYT17,SPOCK1,FOXA2,PRICKLE1,LRRN1,HNF1B,SEZ6L,RAP1GAP2,ATP2B1,TIAM1,MMD,FLRT2,CNR1,BASP1,RASSF10,PREX2,GNB4,CLSTN2,SULF2,DAB1,SOX5,ADM,MMP14,BMP2,ITM2C,TOP2B,FUT9,MFSD2A,TRPC4,FLRT3,IL6ST,TMEM108,RAB17,TCF7,BHLHE40,GNAO1,HES6,SMPD1,SEMA4A,KIF13B
GO:0070482	response to oxygen levels	264	14	4.45922	2.97888e-06	0.00247178	PDLIM1,HSD11B2,LIMD1,HK2,MMP2,ADM,MMP14,PLOD2,BMP2,FOXO1,MYOCD,CAV1,ICAM1,HYOU1
GO:0007155	cell adhesion	873	27	2.60067	3.41262e-06	0.00247178	MTSS1,PRKCD,SPOCK1,PDLIM1,PCDH20,ADAMTS18,FOXA2,RGMB,KIF26B,SIPA1,ANTXR1,TIAM1,FLRT2,CLSTN2,DAB1,PHLDB2,MMP14,BMP2,IGFBP2,CBFB,FBLN1,FLRT3,IL6ST,CAV1,ICAM1,SOCS1,PODXL
GO:0022610	biological adhesion	877	27	2.58881	3.71923e-06	0.00247178	MTSS1,PRKCD,SPOCK1,PDLIM1,PCDH20,ADAMTS18,FOXA2,RGMB,KIF26B,SIPA1,ANTXR1,TIAM1,FLRT2,CLSTN2,DAB1,PHLDB2,MMP14,BMP2,IGFBP2,CBFB,FBLN1,FLRT3,IL6ST,CAV1,ICAM1,SOCS1,PODXL
GO:0001666	response to hypoxia	233	13	4.69162	3.935e-06	0.00247178	PDLIM1,HSD11B2,LIMD1,HK2,MMP2,ADM,MMP14,PLOD2,BMP2,MYOCD,CAV1,ICAM1,HYOU1
GO:0051240	positive regulation of multicellular organismal process	1102	31	2.36546	4.05567e-06	0.00247178	SYT17,FOXA2,LRRN1,PDE4B,TIAM1,MMD,HK2,FLRT2,CNR1,BASP1,RASSF10,CLSTN2,SULF2,DAB1,PHLDB2,APOA2,SOX5,NPPB,SDCBP,ADM,MMP14,BMP2,NMU,FABP5,MYOCD,CBFB,FLRT3,IL6ST,CAV1,ICAM1,SOCS1
GO:0051093	negative regulation of developmental process	638	22	2.89959	5.79303e-06	0.00327844	SPOCK1,FOXA2,PRICKLE1,HNF1B,RAP1GAP2,LIMD1,RFLNB,DAB1,PHLDB2,NPPB,BMP2,ITM2C,FOXO1,MYOCD,CBFB,FBLN1,SPRY2,ENPP1,NOCT,CAV1,SOCS1,SEMA4A
GO:0036293	response to decreased oxygen levels	244	13	4.48011	6.51552e-06	0.0034415	PDLIM1,HSD11B2,LIMD1,HK2,MMP2,ADM,MMP14,PLOD2,BMP2,MYOCD,CAV1,ICAM1,HYOU1
GO:0022603	regulation of anatomical structure morphogenesis	751	24	2.68724	7.57328e-06	0.00348691	SYT17,TMEM135,FOXA2,PRICKLE1,HNF1B,LIMD1,S100A13,TIAM1,HK2,BASP1,FGD6,GPC6,SULF2,DAB1,PHLDB2,DDHD1,NPPB,ADM,BMP2,FBLN1,SPRY2,ICAM1,SEMA4A,KIF13B
GO:0030155	regulation of cell adhesion	458	18	3.30478	7.77151e-06	0.00348691	PRKCD,SPOCK1,ADAMTS18,FOXA2,KIF26B,SIPA1,DAB1,PHLDB2,MMP14,BMP2,IGFBP2,CBFB,FBLN1,IL6ST,CAV1,ICAM1,SOCS1,PODXL
GO:0007167	enzyme linked receptor protein signaling pathway	753	24	2.6801	7.92179e-06	0.00348691	MTSS1,PRKCD,FGFR4,RGMB,TIAM1,FLRT2,MMP2,SULF2,CFC1,FUT8,NPPB,SDCBP,BMP2,IGFBP2,SOCS3,FOXO1,MYOCD,SPRY2,ENPP1,FLRT3,IL6ST,CAV1,TMEM108,SOCS1
GO:0009719	response to endogenous stimulus	1144	31	2.27861	8.73492e-06	0.00364246	PRKCD,FGFR4,RGMB,ALPL,HSD11B2,PDE4B,ATP2B1,FLRT2,MMP2,SULF2,CFC1,APOA2,SOX5,FUT8,SDCBP,ADM,MMP14,BMP2,IGFBP2,SOCS3,FOXO1,MYOCD,CBFB,SPRY2,ENPP1,FLRT3,CAV1,ICAM1,TMEM108,SOCS1,MBD2
GO:0051384	response to glucocorticoid	89	8	7.55849	1.02285e-05	0.004052	ALPL,HSD11B2,ATP2B1,APOA2,ADM,IGFBP2,FOXO1,ICAM1
GO:0051241	negative regulation of multicellular organismal process	767	24	2.63118	1.08011e-05	0.00407511	PRKCD,SPOCK1,ADAMTS18,FOXA2,PRICKLE1,HNF1B,RAP1GAP2,PDE4B,LIMD1,RFLNB,DAB1,APOA2,NPPB,ADM,BMP2,ITM2C,FOXO1,NMU,MYOCD,CBFB,SPRY2,NOCT,SOCS1,SEMA4A
GO:0014070	response to organic cyclic compound	617	21	2.862	1.18402e-05	0.00411659	FGFR4,ALPL,HNF1B,HSD11B2,PDE4B,ATP2B1,TIAM1,CNR1,DUSP6,APOA2,ADM,MMP14,BMP2,IGFBP2,FOXO1,CBFB,CAV1,ICAM1,MBD2,GNAO1,SMPD1
GO:0060429	epithelium development	773	24	2.61076	1.23043e-05	0.00411659	MTSS1,MYCL,PRICKLE1,HNF1B,KIF26B,SOX21,TIAM1,BASP1,GPC6,PHLDB2,ADM,MMP14,BMP2,C1GALT1,SOCS3,CBFB,SPRY2,FLRT3,CAV1,ICAM1,TCF7,BHLHE40,PODXL,HES6
GO:0009628	response to abiotic stimulus	827	25	2.54197	1.24698e-05	0.00411659	TMEM135,PDLIM1,HSD11B2,SIPA1,TANC1,LIMD1,S100A13,ATP2B1,HK2,SERPINB6,MMP2,ADM,MMP14,PLOD2,BMP2,IGFBP2,FOXO1,NMU,MYOCD,CAV1,ICAM1,HSPB8,MBD2,HYOU1,BHLHE40
GO:0045596	negative regulation of cell differentiation	480	18	3.15331	1.47244e-05	0.00466644	SPOCK1,FOXA2,PRICKLE1,RAP1GAP2,LIMD1,RFLNB,DAB1,BMP2,ITM2C,FOXO1,MYOCD,CBFB,FBLN1,ENPP1,NOCT,CAV1,SOCS1,SEMA4A
GO:0048585	negative regulation of response to stimulus	1143	30	2.20704	2.34969e-05	0.006791	PRKCD,FGFR4,ADAMTS18,FOXA2,PRICKLE1,LIMD1,RGS5,CNR1,DUSP6,SULF2,DAB1,PHLDB2,APOA2,RNF152,ADM,MMP14,BMP2,IGFBP2,SOCS3,FOXO1,MYOCD,FBLN1,SPRY2,ENPP1,CAV1,ICAM1,SOCS1,HYOU1,SMPD1,SEMA4A
GO:0031960	response to corticosteroid	100	8	6.72706	2.4155e-05	0.006791	ALPL,HSD11B2,ATP2B1,APOA2,ADM,IGFBP2,FOXO1,ICAM1
GO:0007166	cell surface receptor signaling pathway	1896	42	1.86271	2.44608e-05	0.006791	MTSS1,PRKCD,FGFR4,PRICKLE1,RGMB,HNF1B,PDE4B,LIMD1,TIAM1,FLRT2,MMP2,GPC6,SULF2,CFC1,FUT8,DIABLO,NPPB,SDCBP,HLA-DRB1,MMP14,BMP2,ITM2C,IGFBP2,SOCS3,FOXO1,MYOCD,CBFB,FBLN1,SPRY2,ENPP1,FLRT3,IL6ST,CAV1,ICAM1,TMEM108,SOCS1,MBD2,TCF7,BHLHE40,GNAO1,HES6,SEMA4A
GO:0009991	response to extracellular stimulus	362	15	3.48432	2.55642e-05	0.006791	TMEM135,FOXA2,ALPL,HSD11B2,SIPA1,ATP2B1,CNR1,RNF152,ADM,IGFBP2,FOXO1,MYOCD,NOCT,ICAM1,MBD2
GO:0044057	regulation of system process	319	14	3.69039	2.57137e-05	0.006791	PDE4B,ATP2B1,APOA2,NPPB,ADM,FOXO1,NMU,FABP5,MYOCD,IL6ST,CAV1,ICAM1,TMEM108,GNAO1
GO:0051094	positive regulation of developmental process	924	26	2.36612	2.84869e-05	0.0072807	SYT17,FOXA2,LRRN1,TIAM1,MMD,HK2,FLRT2,CNR1,BASP1,RASSF10,CLSTN2,DAB1,PHLDB2,SOX5,DDHD1,SDCBP,ADM,MMP14,BMP2,SOCS3,MYOCD,CBFB,NOCT,FLRT3,IL6ST,SOCS1
GO:0022407	regulation of cell-cell adhesion	245	12	4.11861	3.45903e-05	0.00856434	PRKCD,ADAMTS18,FOXA2,KIF26B,BMP2,IGFBP2,CBFB,IL6ST,CAV1,ICAM1,SOCS1,PODXL
GO:0051960	regulation of nervous system development	671	21	2.63167	4.12993e-05	0.00991557	MYCL,SYT17,SPOCK1,LRRN1,RAP1GAP2,TIAM1,MMD,FLRT2,CNR1,RASSF10,CLSTN2,DAB1,BMP2,ITM2C,FLRT3,IL6ST,RAB17,BHLHE40,HES6,SEMA4A,KIF13B
GO:0007169	transmembrane receptor protein tyrosine kinase signaling pathway	520	18	2.91075	4.26405e-05	0.0099365	MTSS1,PRKCD,FGFR4,TIAM1,FLRT2,MMP2,SULF2,SDCBP,BMP2,IGFBP2,SOCS3,FOXO1,MYOCD,SPRY2,ENPP1,FLRT3,TMEM108,SOCS1
GO:0051128	regulation of cellular component organization	1948	42	1.81299	4.71425e-05	0.0106717	PRKCD,PDE4DIP,FGFR4,SYT17,SPOCK1,TMEM135,LRRN1,HNF1B,SIPA1,ANTXR1,RAP1GAP2,LIMD1,S100A13,TIAM1,HK2,FLRT2,CNR1,FGD6,CLSTN2,DAB1,PHLDB2,APOA2,DDHD1,NPPB,SDCBP,MMP14,ITM2C,PINX1,IGFBP2,MYOCD,CBFB,AFAP1,FBLN1,SPRY2,ENPP1,FLRT3,CAV1,ICAM1,RAB17,PODXL,SEMA4A,KIF13B
GO:0046426	negative regulation of JAK-STAT cascade	18	4	18.6863	5.14488e-05	0.011017	DAB1,SOCS3,CAV1,SOCS1
GO:1904893	negative regulation of STAT cascade	18	4	18.6863	5.14488e-05	0.011017	DAB1,SOCS3,CAV1,SOCS1
GO:0043062	extracellular structure organization	259	12	3.89598	5.93926e-05	0.0123834	FGFR4,ANTXR1,FLRT2,MMP2,SULF2,PHLDB2,APOA2,SDCBP,MMP14,PLOD2,FBLN1,ICAM1
GO:0022409	positive regulation of cell-cell adhesion	148	9	5.11347	6.61689e-05	0.0134425	FOXA2,KIF26B,IGFBP2,CBFB,IL6ST,CAV1,ICAM1,SOCS1,PODXL
GO:0072359	circulatory system development	756	22	2.44701	7.89651e-05	0.015641	FGFR4,PRICKLE1,ANTXR1,HK2,FLRT2,MMP2,BASP1,DUSP6,CFC1,NPPB,ADM,MMP14,BMP2,C1GALT1,SOCS3,FOXO1,MYOCD,SPRY2,FLRT3,CAV1,MBD2,SEMA4A
GO:0098609	cell-cell adhesion	506	17	2.8251	0.000102094	0.0197291	PRKCD,PDLIM1,PCDH20,ADAMTS18,FOXA2,KIF26B,CLSTN2,DAB1,BMP2,IGFBP2,CBFB,FLRT3,IL6ST,CAV1,ICAM1,SOCS1,PODXL
GO:0048468	cell development	1490	34	1.91879	0.000107049	0.020194	MYCL,SYT17,SPOCK1,ANTXR1,RAP1GAP2,LIMD1,TIAM1,MMD,FLRT2,CNR1,RFLNB,RASSF10,PREX2,SULF2,DAB1,ADM,BMP2,ITM2C,TOP2B,C1GALT1,CBFB,MFSD2A,FBLN1,FLRT3,IL6ST,ICAM1,TMEM108,RAB17,BHLHE40,PODXL,GNAO1,HES6,SEMA4A,KIF13B
GO:0009605	response to external stimulus	1368	32	1.96698	0.000113718	0.0209531	PRKCD,TMEM135,ADAMTS18,FOXA2,ALPL,HSD11B2,SIPA1,PLAAT3,PDE4B,ATP2B1,TIAM1,FLRT2,CNR1,RNASE1,DAB1,PHLDB2,RNF152,ADM,MMP14,BMP2,IGFBP2,SOCS3,FOXO1,MYOCD,NOCT,FLRT3,IL6ST,CAV1,ICAM1,MBD2,BHLHE40,SEMA4A
GO:0002009	morphogenesis of an epithelium	370	14	3.18172	0.000127555	0.0229686	MTSS1,PRICKLE1,HNF1B,KIF26B,TIAM1,GPC6,PHLDB2,ADM,MMP14,BMP2,SOCS3,SPRY2,FLRT3,PODXL
GO:0070741	response to interleukin-6	23	4	14.624	0.000142166	0.0248627	FOXA2,SOCS3,IL6ST,ICAM1
GO:0060284	regulation of cell development	678	20	2.48048	0.00014435	0.0248627	MYCL,SYT17,SPOCK1,RAP1GAP2,TIAM1,MMD,FLRT2,CNR1,RFLNB,RASSF10,DAB1,BMP2,ITM2C,FBLN1,IL6ST,RAB17,BHLHE40,HES6,SEMA4A,KIF13B
GO:0040007	growth	735	21	2.40252	0.000151326	0.0255097	SYT17,SPOCK1,HNF1B,KIF26B,SIPA1,TIAM1,BASP1,DUSP6,NPPB,SDCBP,ADM,MMP14,IGFBP2,SOCS3,MYOCD,SPRY2,ENPP1,FLRT3,TMEM108,SOCS1,SEMA4A
GO:0072006	nephron development	98	7	6.0063	0.000162111	0.0267584	MTSS1,HNF1B,KIF26B,BASP1,SULF2,BMP2,PODXL
GO:0009790	embryo development	743	21	2.37665	0.000175826	0.0282103	FOXA2,PRICKLE1,HNF1B,MMP2,BASP1,SULF2,CFC1,PHLDB2,FUT8,ADM,MMP14,TXNRD1,BMP2,SOCS3,SPRY2,NOCT,FLRT3,MBD2,TCF7,BHLHE40,HES6
GO:0009968	negative regulation of signal transduction	914	24	2.20801	0.000178028	0.0282103	PRKCD,FGFR4,PRICKLE1,LIMD1,RGS5,DUSP6,SULF2,DAB1,RNF152,ADM,MMP14,BMP2,IGFBP2,SOCS3,FOXO1,MYOCD,FBLN1,SPRY2,ENPP1,CAV1,ICAM1,SOCS1,HYOU1,SMPD1
GO:0048646	anatomical structure formation involved in morphogenesis	746	21	2.3671	0.000185881	0.0288772	FGFR4,FOXA2,PRICKLE1,HNF1B,KIF26B,TANC1,HK2,MMP2,PHLDB2,NPPB,ADM,MMP14,TXNRD1,C1GALT1,FOXO1,SPRY2,CAV1,BHLHE40,PODXL,HES6,SEMA4A
GO:0016055	Wnt signaling pathway	385	14	3.05775	0.000193088	0.0294199	PRICKLE1,HNF1B,LIMD1,TIAM1,GPC6,SULF2,BMP2,IGFBP2,FOXO1,CBFB,CAV1,MBD2,TCF7,GNAO1
GO:0198738	cell-cell signaling by wnt	387	14	3.04195	0.000203716	0.0304434	PRICKLE1,HNF1B,LIMD1,TIAM1,GPC6,SULF2,BMP2,IGFBP2,FOXO1,CBFB,CAV1,MBD2,TCF7,GNAO1
GO:0035239	tube morphogenesis	589	18	2.56976	0.00020749	0.0304434	MTSS1,FGFR4,PRICKLE1,HNF1B,KIF26B,HK2,MMP2,NPPB,ADM,MMP14,BMP2,C1GALT1,MYOCD,SPRY2,CAV1,TCF7,PODXL,SEMA4A
GO:0022008	neurogenesis	1165	28	2.021	0.000214597	0.0307528	MYCL,SYT17,SPOCK1,FOXA2,RAP1GAP2,TIAM1,MMD,FLRT2,CNR1,RASSF10,PREX2,DAB1,SOX5,ADM,MMP14,BMP2,ITM2C,TOP2B,TRPC4,FLRT3,IL6ST,TMEM108,RAB17,BHLHE40,GNAO1,HES6,SEMA4A,KIF13B
GO:0071495	cellular response to endogenous stimulus	985	25	2.13422	0.000217361	0.0307528	PRKCD,FGFR4,RGMB,PDE4B,ATP2B1,FLRT2,MMP2,SULF2,CFC1,SOX5,FUT8,SDCBP,BMP2,IGFBP2,SOCS3,FOXO1,MYOCD,CBFB,SPRY2,ENPP1,FLRT3,CAV1,ICAM1,TMEM108,SOCS1
GO:0046627	negative regulation of insulin receptor signaling pathway	26	4	12.9367	0.000233472	0.0318931	PRKCD,SOCS3,ENPP1,SOCS1
GO:1900077	negative regulation of cellular response to insulin stimulus	26	4	12.9367	0.000233472	0.0318931	PRKCD,SOCS3,ENPP1,SOCS1
GO:1905114	cell surface receptor signaling pathway involved in cell-cell signaling	444	15	2.84082	0.000252231	0.0332851	PRICKLE1,HNF1B,LIMD1,TIAM1,GPC6,SULF2,BMP2,IGFBP2,FOXO1,CBFB,CAV1,TMEM108,MBD2,TCF7,GNAO1
GO:0042532	negative regulation of tyrosine phosphorylation of STAT protein	11	3	22.9332	0.000253141	0.0332851	SOCS3,CAV1,SOCS1
GO:0030111	regulation of Wnt signaling pathway	259	11	3.57132	0.000260466	0.0332851	PRICKLE1,HNF1B,LIMD1,TIAM1,SULF2,BMP2,IGFBP2,FOXO1,CBFB,CAV1,MBD2
GO:0001503	ossification	259	11	3.57132	0.000260466	0.0332851	ANKH,ALPL,LIMD1,MMP2,RFLNB,MMP14,BMP2,CBFB,ENPP1,NOCT,IL6ST
GO:0050767	regulation of neurogenesis	603	18	2.5101	0.000276647	0.0346426	MYCL,SYT17,SPOCK1,RAP1GAP2,TIAM1,MMD,FLRT2,CNR1,RASSF10,DAB1,BMP2,ITM2C,IL6ST,RAB17,BHLHE40,HES6,SEMA4A,KIF13B
GO:0072009	nephron epithelium development	76	6	6.63854	0.000279834	0.0346426	MTSS1,HNF1B,KIF26B,BASP1,BMP2,PODXL
GO:0007267	cell-cell signaling	1009	25	2.08345	0.00031445	0.0383291	SYT17,RAB3B,FOXA2,PRICKLE1,HNF1B,LIMD1,TIAM1,CNR1,GPC6,CLSTN2,SULF2,SDCBP,ADM,BMP2,IGFBP2,FOXO1,NMU,FABP5,CBFB,CAV1,KCNC4,TMEM108,MBD2,TCF7,GNAO1
GO:0009887	animal organ morphogenesis	665	19	2.40252	0.000322157	0.038517	PRICKLE1,ALPL,HNF1B,KIF26B,TIAM1,FLRT2,MMP2,BASP1,RFLNB,GPC6,SULF2,ADM,MMP14,BMP2,FOXO1,SPRY2,CAV1,TCF7,GNAO1
GO:0035295	tube development	721	20	2.33254	0.000325715	0.038517	MTSS1,FGFR4,PRICKLE1,HNF1B,KIF26B,HK2,MMP2,BASP1,DAB1,NPPB,ADM,MMP14,BMP2,C1GALT1,MYOCD,SPRY2,CAV1,TCF7,PODXL,SEMA4A
GO:0060333	interferon-gamma-mediated signaling pathway	51	5	8.24394	0.00033459	0.0389847	PRKCD,HLA-DRB1,SOCS3,ICAM1,SOCS1
GO:0048729	tissue morphogenesis	457	15	2.76001	0.000343324	0.0394226	MTSS1,PRICKLE1,HNF1B,KIF26B,TIAM1,GPC6,PHLDB2,ADM,MMP14,TXNRD1,BMP2,SOCS3,SPRY2,FLRT3,PODXL
GO:0051348	negative regulation of transferase activity	226	10	3.72072	0.000360777	0.0408348	PRKCD,FOXA2,DUSP6,PINX1,SOCS3,MYOCD,SPRY2,CAV1,SOCS1,SMPD1
GO:0030198	extracellular matrix organization	227	10	3.70433	0.000373637	0.0416947	FGFR4,ANTXR1,FLRT2,MMP2,SULF2,PHLDB2,MMP14,PLOD2,FBLN1,ICAM1
GO:0019318	hexose metabolic process	189	9	4.0042	0.000419082	0.0461165	PFKFB3,FOXA2,HK2,FUT8,CHST15,FOXO1,FUT9,FABP5,ENPP1
GO:0010648	negative regulation of cell communication	971	24	2.07839	0.000437415	0.0474745	PRKCD,FGFR4,PRICKLE1,LIMD1,RGS5,DUSP6,SULF2,DAB1,RNF152,ADM,MMP14,BMP2,IGFBP2,SOCS3,FOXO1,MYOCD,FBLN1,SPRY2,ENPP1,CAV1,ICAM1,SOCS1,HYOU1,SMPD1
GO:0023057	negative regulation of signaling	973	24	2.07412	0.000450697	0.0479642	PRKCD,FGFR4,PRICKLE1,LIMD1,RGS5,DUSP6,SULF2,DAB1,RNF152,ADM,MMP14,BMP2,IGFBP2,SOCS3,FOXO1,MYOCD,FBLN1,SPRY2,ENPP1,CAV1,ICAM1,SOCS1,HYOU1,SMPD1
GO:0048699	generation of neurons	1095	26	1.99662	0.000454035	0.0479642	MYCL,SYT17,SPOCK1,FOXA2,RAP1GAP2,TIAM1,MMD,FLRT2,CNR1,RASSF10,PREX2,DAB1,SOX5,ADM,BMP2,ITM2C,TOP2B,FLRT3,IL6ST,TMEM108,RAB17,BHLHE40,GNAO1,HES6,SEMA4A,KIF13B
GO:0008015	blood circulation	277	11	3.33924	0.000461573	0.0481189	HSD11B2,PDE4B,ATP2B1,CNR1,AOPEP,NPPB,ADM,NMU,CAV1,ICAM1,GNAO1
GO:0001568	blood vessel development	471	15	2.67797	0.000471876	0.0485542	FGFR4,PRICKLE1,ANTXR1,HK2,MMP2,NPPB,ADM,MMP14,C1GALT1,SOCS3,FOXO1,MYOCD,SPRY2,CAV1,SEMA4A
GO:0031214	biomineral tissue development	85	6	5.93564	0.000513061	0.0521152	ANKH,ALPL,RFLNB,BMP2,FOXO1,ENPP1
GO:0009409	response to cold	32	4	10.511	0.000531406	0.0532953	TMEM135,ATP2B1,ADM,FOXO1
GO:1901700	response to oxygen-containing compound	1046	25	2.00976	0.000539903	0.0534706	PRKCD,FGFR4,FOXA2,ALPL,HNF1B,HSD11B2,SIPA1,PDE4B,ATP2B1,TIAM1,MMP2,CNR1,APOA2,ADM,IGFBP2,SOCS3,FOXO1,ENPP1,NOCT,CAV1,ICAM1,SOCS1,MBD2,GNAO1,SMPD1
GO:0043407	negative regulation of MAP kinase activity	57	5	7.37616	0.000563367	0.0549727	PRKCD,DUSP6,SPRY2,CAV1,SMPD1
GO:0003013	circulatory system process	284	11	3.25694	0.000568946	0.0549727	HSD11B2,PDE4B,ATP2B1,CNR1,AOPEP,NPPB,ADM,NMU,CAV1,ICAM1,GNAO1
GO:0033673	negative regulation of kinase activity	198	9	3.82219	0.00058751	0.0560824	PRKCD,FOXA2,DUSP6,SOCS3,MYOCD,SPRY2,CAV1,SOCS1,SMPD1
GO:1903524	positive regulation of blood circulation	33	4	10.1925	0.000599169	0.0565145	ADM,NMU,CAV1,ICAM1
GO:0019216	regulation of lipid metabolic process	287	11	3.22289	0.00062097	0.0578817	PRKCD,FGFR4,CNR1,APOA2,TXNRD1,BMP2,TIAM2,SOCS3,FABP5,CAV1,SOCS1
GO:0030278	regulation of ossification	123	7	4.78551	0.000651036	0.0599786	ANKH,LIMD1,RFLNB,BMP2,ENPP1,NOCT,IL6ST
GO:0031667	response to nutrient levels	336	12	3.00315	0.000659169	0.0600299	TMEM135,FOXA2,ALPL,HSD11B2,ATP2B1,CNR1,RNF152,ADM,IGFBP2,FOXO1,ICAM1,MBD2
GO:0016049	cell growth	387	13	2.82467	0.000697835	0.062829	SYT17,SPOCK1,SIPA1,TIAM1,NPPB,SDCBP,MMP14,IGFBP2,MYOCD,ENPP1,FLRT3,TMEM108,SEMA4A
GO:0001944	vasculature development	494	15	2.55329	0.000772691	0.0687869	FGFR4,PRICKLE1,ANTXR1,HK2,MMP2,NPPB,ADM,MMP14,C1GALT1,SOCS3,FOXO1,MYOCD,SPRY2,CAV1,SEMA4A
GO:0042326	negative regulation of phosphorylation	344	12	2.93331	0.000810292	0.0712866	PRKCD,FOXA2,DUSP6,SOCS3,FOXO1,MYOCD,FBLN1,SPRY2,ENPP1,CAV1,SOCS1,SMPD1
GO:0008217	regulation of blood pressure	93	6	5.42505	0.000827583	0.0712866	HSD11B2,CNR1,AOPEP,NPPB,ADM,NMU
GO:0046425	regulation of JAK-STAT cascade	62	5	6.78131	0.000830344	0.0712866	DAB1,SOCS3,IL6ST,CAV1,SOCS1
GO:0016477	cell migration	955	23	2.02516	0.00083676	0.0712866	PRKCD,FGFR4,SPOCK1,PDE4B,LIMD1,TIAM1,FLRT2,SRGAP1,GPC6,DAB1,PHLDB2,FUT8,SDCBP,MMP14,BMP2,TOP2B,MYOCD,SPRY2,FLRT3,CAV1,ICAM1,PODXL,SEMA4A
GO:0043409	negative regulation of MAPK cascade	129	7	4.56293	0.000863811	0.0721382	PRKCD,DUSP6,FOXO1,FBLN1,SPRY2,CAV1,SMPD1
GO:0005996	monosaccharide metabolic process	209	9	3.62102	0.000864966	0.0721382	PFKFB3,FOXA2,HK2,FUT8,CHST15,FOXO1,FUT9,FABP5,ENPP1
GO:0072358	cardiovascular system development	501	15	2.51761	0.000891738	0.0729748	FGFR4,PRICKLE1,ANTXR1,HK2,MMP2,NPPB,ADM,MMP14,C1GALT1,SOCS3,FOXO1,MYOCD,SPRY2,CAV1,SEMA4A
GO:1904892	regulation of STAT cascade	63	5	6.67367	0.000893419	0.0729748	DAB1,SOCS3,IL6ST,CAV1,SOCS1
GO:0009952	anterior/posterior pattern specification	131	7	4.49326	0.000945789	0.0764641	FOXA2,HNF1B,BASP1,CFC1,BMP2,BHLHE40,HES6
GO:0045777	positive regulation of blood pressure	17	3	14.8391	0.000990101	0.0771609	HSD11B2,CNR1,NMU
GO:0048870	cell motility	1029	24	1.96124	0.000999227	0.0771609	PRKCD,FGFR4,SPOCK1,PDE4B,LIMD1,TIAM1,FLRT2,SRGAP1,GPC6,DAB1,PHLDB2,FUT8,SDCBP,MMP14,BMP2,TOP2B,MYOCD,FBLN1,SPRY2,FLRT3,CAV1,ICAM1,PODXL,SEMA4A
GO:0051674	localization of cell	1029	24	1.96124	0.000999227	0.0771609	PRKCD,FGFR4,SPOCK1,PDE4B,LIMD1,TIAM1,FLRT2,SRGAP1,GPC6,DAB1,PHLDB2,FUT8,SDCBP,MMP14,BMP2,TOP2B,MYOCD,FBLN1,SPRY2,FLRT3,CAV1,ICAM1,PODXL,SEMA4A
GO:0042593	glucose homeostasis	172	8	3.91108	0.00102318	0.0771609	FGFR4,FOXA2,TIAM1,HK2,CNR1,FOXO1,FABP5,ICAM1
GO:0071310	cellular response to organic substance	1748	35	1.68369	0.00102457	0.0771609	PRKCD,FGFR4,FOXA2,RGMB,ALPL,PDE4B,ATP2B1,TIAM1,HK2,FLRT2,MMP2,SULF2,CFC1,SOX5,FUT8,SDCBP,HLA-DRB1,BMP2,IGFBP2,SOCS3,FOXO1,MYOCD,CBFB,SPRY2,ENPP1,FLRT3,IL6ST,CAV1,ICAM1,HSPB8,TMEM108,SOCS1,MBD2,HYOU1,TCF7
GO:0040008	regulation of growth	508	15	2.48292	0.00102603	0.0771609	SYT17,SPOCK1,HNF1B,SIPA1,BASP1,DUSP6,NPPB,SDCBP,MMP14,IGFBP2,SOCS3,MYOCD,ENPP1,SOCS1,SEMA4A
GO:0051963	regulation of synapse assembly	65	5	6.46833	0.00103019	0.0771609	LRRN1,FLRT2,CLSTN2,FLRT3,RAB17
GO:0042509	regulation of tyrosine phosphorylation of STAT protein	38	4	8.85139	0.00103232	0.0771609	SOCS3,IL6ST,CAV1,SOCS1
GO:1902532	negative regulation of intracellular signal transduction	405	13	2.69913	0.00106044	0.0779263	PRKCD,LIMD1,DUSP6,DAB1,RNF152,SOCS3,FOXO1,FBLN1,SPRY2,CAV1,SOCS1,HYOU1,SMPD1
GO:0033500	carbohydrate homeostasis	173	8	3.88847	0.00106223	0.0779263	FGFR4,FOXA2,TIAM1,HK2,CNR1,FOXO1,FABP5,ICAM1
GO:0007260	tyrosine phosphorylation of STAT protein	39	4	8.62443	0.00113979	0.0828492	SOCS3,IL6ST,CAV1,SOCS1
GO:0048710	regulation of astrocyte differentiation	18	3	14.0147	0.00117783	0.0846252	DAB1,BMP2,IL6ST
GO:0072001	renal system development	219	9	3.45568	0.00120207	0.0846252	MTSS1,HNF1B,KIF26B,BASP1,SULF2,BMP2,C1GALT1,MYOCD,PODXL
GO:0030500	regulation of bone mineralization	40	4	8.40882	0.00125487	0.0846252	ANKH,RFLNB,BMP2,ENPP1
GO:0050732	negative regulation of peptidyl-tyrosine phosphorylation	40	4	8.40882	0.00125487	0.0846252	PRKCD,SOCS3,CAV1,SOCS1
GO:0043279	response to alkaloid	68	5	6.18296	0.00126372	0.0846252	TIAM1,CNR1,ICAM1,GNAO1,SMPD1
GO:0007568	aging	222	9	3.40898	0.00132168	0.0846252	PRKCD,ATP2B1,CNR1,CTSC,ADM,IGFBP2,ICAM1,MBD2,GNAO1
GO:0048598	embryonic morphogenesis	415	13	2.63409	0.00132257	0.0846252	FOXA2,PRICKLE1,HNF1B,MMP2,CFC1,PHLDB2,ADM,MMP14,TXNRD1,SOCS3,SPRY2,FLRT3,TCF7
GO:0009100	glycoprotein metabolic process	315	11	2.93641	0.00132786	0.0846252	MGAT5B,SULF2,FUT8,PLOD2,BMP2,ITM2C,C1GALT1,CHST15,FUT9,GXYLT2,LARGE2
GO:0001933	negative regulation of protein phosphorylation	316	11	2.92712	0.001362	0.0846252	PRKCD,DUSP6,SOCS3,FOXO1,MYOCD,FBLN1,SPRY2,ENPP1,CAV1,SOCS1,SMPD1
GO:0031652	positive regulation of heat generation	5	2	33.6353	0.00137136	0.0846252	CNR1,NMU
GO:0071455	cellular response to hyperoxia	5	2	33.6353	0.00137136	0.0846252	FOXO1,CAV1
GO:0051001	negative regulation of nitric-oxide synthase activity	5	2	33.6353	0.00137136	0.0846252	CNR1,CAV1
GO:0035630	bone mineralization involved in bone maturation	5	2	33.6353	0.00137136	0.0846252	RFLNB,BMP2
GO:0098920	retrograde trans-synaptic signaling by lipid	5	2	33.6353	0.00137136	0.0846252	CNR1,FABP5
GO:0098921	retrograde trans-synaptic signaling by endocannabinoid	5	2	33.6353	0.00137136	0.0846252	CNR1,FABP5
GO:0055062	phosphate ion homeostasis	5	2	33.6353	0.00137136	0.0846252	FGFR4,ENPP1
GO:0072505	divalent inorganic anion homeostasis	5	2	33.6353	0.00137136	0.0846252	FGFR4,ENPP1
GO:0072506	trivalent inorganic anion homeostasis	5	2	33.6353	0.00137136	0.0846252	FGFR4,ENPP1
GO:0006685	sphingomyelin catabolic process	5	2	33.6353	0.00137136	0.0846252	PRKCD,SMPD1
GO:0051965	positive regulation of synapse assembly	41	4	8.20373	0.00137784	0.0846252	LRRN1,FLRT2,CLSTN2,FLRT3
GO:0022408	negative regulation of cell-cell adhesion	103	6	4.89834	0.00140944	0.0858998	PRKCD,ADAMTS18,BMP2,CBFB,SOCS1,PODXL
GO:0007369	gastrulation	141	7	4.17459	0.00145211	0.0875773	FOXA2,HNF1B,MMP2,CFC1,PHLDB2,MMP14,TXNRD1
GO:0009617	response to bacterium	271	10	3.10289	0.00146161	0.0875773	PRKCD,ALPL,PLAAT3,PDE4B,CNR1,ADM,BMP2,NOCT,CAV1,ICAM1
GO:0006469	negative regulation of protein kinase activity	182	8	3.69619	0.00147012	0.0875773	PRKCD,DUSP6,SOCS3,MYOCD,SPRY2,CAV1,SOCS1,SMPD1
GO:0072073	kidney epithelium development	105	6	4.80504	0.00155605	0.0920045	MTSS1,HNF1B,KIF26B,BASP1,BMP2,PODXL
GO:0048878	chemical homeostasis	700	18	2.16227	0.00157639	0.0925165	FGFR4,FOXA2,ATP2B1,TIAM1,HK2,CNR1,APOA2,NPPB,ACOXL,ADM,FOXO1,NMU,FABP5,TRPC4,ENPP1,CAV1,ICAM1,TMTC2
GO:0030574	collagen catabolic process	20	3	12.6132	0.00161714	0.0930612	PEPD,MMP2,MMP14
GO:0048545	response to steroid hormone	275	10	3.05775	0.0016299	0.0930612	ALPL,HSD11B2,ATP2B1,APOA2,ADM,IGFBP2,FOXO1,CBFB,CAV1,ICAM1
GO:0030193	regulation of blood coagulation	43	4	7.82216	0.00164858	0.0930612	PRKCD,ADAMTS18,FOXA2,CAV1
GO:1900046	regulation of hemostasis	43	4	7.82216	0.00164858	0.0930612	PRKCD,ADAMTS18,FOXA2,CAV1
GO:0070848	response to growth factor	533	15	2.36646	0.00165419	0.0930612	FGFR4,RGMB,FLRT2,DUSP6,SULF2,CFC1,SOX5,FUT8,SDCBP,BMP2,MYOCD,SPRY2,FLRT3,CAV1,TMEM108
GO:0003008	system process	943	22	1.96176	0.00165614	0.0930612	HSD11B2,TANC1,PDE4B,ATP2B1,TIAM1,SERPINB6,CNR1,AOPEP,SULF2,APOA2,NPPB,ADM,FOXO1,NMU,FABP5,MYOCD,SPRY2,IL6ST,CAV1,ICAM1,TMEM108,GNAO1
GO:0043086	negative regulation of catalytic activity	535	15	2.35761	0.00171603	0.0957473	ITIH5,PRKCD,SPOCK1,FOXA2,SERPINB6,CNR1,DUSP6,APOA2,PINX1,SOCS3,MYOCD,SPRY2,CAV1,SOCS1,SMPD1
GO:0051336	regulation of hydrolase activity	885	21	1.99531	0.00173182	0.0959524	ITIH5,PRKCD,SPOCK1,SIPA1,ANTXR1,RAP1GAP2,RGS5,TIAM1,SERPINB6,SRGAP1,FGD6,PREX2,APOA2,DIABLO,BMP2,TIAM2,FBLN1,SPRY2,CAV1,ICAM1,GNAO1
GO:0031345	negative regulation of cell projection organization	146	7	4.03163	0.0017741	0.0966322	PRKCD,SPOCK1,RAP1GAP2,DAB1,ITM2C,SPRY2,SEMA4A
GO:0046903	secretion	1011	23	1.91299	0.00179146	0.0966322	PRKCD,SYT17,RAB3B,FOXA2,HNF1B,S100A13,TIAM1,SCAMP1,HK2,SERPINB6,CNR1,CTSC,APOA2,NPPB,SDCBP,ADM,NMU,FABP5,TRPC4,CAV1,KCNC4,SOCS1,RAB3C
GO:0032835	glomerulus development	44	4	7.64439	0.0017969	0.0966322	MTSS1,BASP1,SULF2,PODXL
GO:0010812	negative regulation of cell-substrate adhesion	44	4	7.64439	0.0017969	0.0966322	SPOCK1,PHLDB2,MMP14,FBLN1
GO:0060560	developmental growth involved in morphogenesis	188	8	3.57822	0.00180507	0.0966322	SYT17,HNF1B,KIF26B,TIAM1,SPRY2,FLRT3,TMEM108,SEMA4A
GO:0010717	regulation of epithelial to mesenchymal transition	74	5	5.68164	0.00184515	0.097461	FOXA2,TIAM1,PHLDB2,SDCBP,BMP2
GO:0007259	JAK-STAT cascade	74	5	5.68164	0.00184515	0.097461	DAB1,SOCS3,IL6ST,CAV1,SOCS1
GO:0071901	negative regulation of protein serine/threonine kinase activity	109	6	4.62871	0.00188386	0.0988466	PRKCD,DUSP6,MYOCD,SPRY2,CAV1,SMPD1

## Sheet: Cluster 7
GO ID	GO Term	Set Size	Overlap	Enrichment Ratio	P-value	FDR	Genes
GO:0009653	anatomical structure morphogenesis	1812	92	1.53607	9.03e-06	0.0318914	JAG2,KLF7,DOK5,MAGI2,ADA,ARHGDIA,PRAG1,SH3PXD2B,SGPL1,DCHS1,AGO2,SRC,TLE5,DIO3,EYA2,SFRP1,KIT,TCF15,LRP8,MYLK3,SEMA5B,ONECUT2,AKT1,ECM1,BCOR,ZIC3,RRP7A,LRIG1,SEMA5A,RAC3,FZD8,GATA6,RBPMS2,TLE1,TRNP1,GREM2,SMARCD3,HS6ST1,NTN4,BMPER,ETV1,SOCS7,MYO10,SHH,FITM2,ERMN,NPY1R,RADIL,SPARC,VAT1,CERT1,HSPA5,ERVH48-1,TUBB3,PRDM1,GDI1,TWF2,BPNT2,SHB,EPHB3,BRSK2,EPHA2,DLC1,VAV3,EPB41L3,NRP1,NCAM1,SMAD7,RCC2,HI…
GO:0006629	lipid metabolic process	994	58	1.76532	1.26e-05	0.0318914	ST8SIA1,FASN,CISH,SYNJ1,ABHD4,SLC27A3,PIK3AP1,AMBRA1,SOAT1,SGPL1,SRC,TNFRSF21,MID1IP1,CCKBR,PCSK9,KIT,LRP8,AKT1,ST6GALNAC5,LARGE1,ST8SIA4,GATA6,SMARCD3,SOCS7,GALR2,SHH,FITM2,DECR1,GALC,CERT1,BPNT2,LRP10,ST6GALNAC4,ELOVL5,VAV3,ACSL1,CYB5R2,B4GALNT1,SCPEP1,SORBS1,PDP1,IDH1,SERAC1,NPC1,ABHD16A,BCL11B,MLYCD,EPHX3,GDPD1,ACBD3,GSTM4,DHCR7,ATP1A1,PTGR1,CLN8,ABHD5,DHRS2,CHPT1
GO:0048565	digestive tract development	95	13	4.14002	1.37e-05	0.0318914	ADA,DCHS1,CCKBR,SFRP1,KIT,ZIC3,GATA6,RBPMS2,SHH,PRDM1,EPHB3,OXTR,SFRP2
GO:0022603	regulation of anatomical structure morphogenesis	751	47	1.89339	1.61e-05	0.0318914	MAGI2,ADA,ARHGDIA,PRAG1,AGO2,SRC,DIO3,SFRP1,KIT,LRP8,MYLK3,SEMA5B,ECM1,BCOR,SEMA5A,RAC3,GATA6,NTN4,BMPER,MYO10,SHH,FITM2,ERMN,SPARC,VAT1,GDI1,TWF2,EPHB3,BRSK2,EPHA2,DLC1,EPB41L3,NRP1,RCC2,HIPK2,SFRP2,STIM1,NKD1,CDH4,CHRNA3,PIM1,LHX1,C1QBP,MYDGF,GDNF,HTATIP2,LARP4
GO:0055123	digestive system development	103	13	3.81846	3.31e-05	0.0524119	ADA,DCHS1,CCKBR,SFRP1,KIT,ZIC3,GATA6,RBPMS2,SHH,PRDM1,EPHB3,OXTR,SFRP2
GO:0010876	lipid localization	228	20	2.65386	6.78e-05	0.0891038	ATP8B1,SLC27A3,SOAT1,SLCO2A1,MID1IP1,PCSK9,AKT1,GRAMD1A,SHH,FITM2,CERT1,LRP10,CRY1,ACSL1,B4GALNT1,SERAC1,NPC1,CLN8,ABHD5,STX12
GO:0019216	regulation of lipid metabolic process	287	23	2.42453	8.01e-05	0.0891038	FASN,CISH,AMBRA1,SRC,TNFRSF21,MID1IP1,CCKBR,KIT,AKT1,SMARCD3,SOCS7,FITM2,ELOVL5,VAV3,ACSL1,SORBS1,PDP1,IDH1,BCL11B,MLYCD,DHCR7,ATP1A1,ABHD5
GO:0022008	neurogenesis	1165	62	1.61008	9.83e-05	0.0891038	JAG2,SYNJ1,KLF7,DOK5,MAGI2,ARHGDIA,PRAG1,DCHS1,SRC,TNFRSF21,DIO3,DNMT3B,PCSK9,SFRP1,KIT,LRP8,SEMA5B,ONECUT2,AKT1,NCDN,SEMA5A,RAC3,FZD8,FKBP4,ZNF609,SMARCD3,HS6ST1,LMX1B,NTN4,ETV1,SOCS7,GALR2,SHH,HSPA5,TUBB3,PRDM1,GDI1,TWF2,EPHB3,BRSK2,EPHA2,BACE2,EPB41L3,NRP1,NCAM1,HIPK2,GABRB2,SFRP2,KIF5A,JUN,DISC1,ARF4,NKD1,CDH4,CHRNA3,BCL11B,LHX1,KDM4C,CLN8,GDNF,HSP90AA1,STRN
GO:0048699	generation of neurons	1095	59	1.63012	0.00010592	0.0891038	JAG2,SYNJ1,KLF7,DOK5,MAGI2,ARHGDIA,PRAG1,SRC,TNFRSF21,DIO3,DNMT3B,PCSK9,SFRP1,KIT,LRP8,SEMA5B,ONECUT2,AKT1,NCDN,SEMA5A,RAC3,FZD8,FKBP4,ZNF609,SMARCD3,HS6ST1,LMX1B,NTN4,ETV1,GALR2,SHH,HSPA5,TUBB3,PRDM1,GDI1,TWF2,EPHB3,BRSK2,EPHA2,EPB41L3,NRP1,NCAM1,HIPK2,GABRB2,SFRP2,KIF5A,JUN,DISC1,ARF4,NKD1,CDH4,CHRNA3,BCL11B,LHX1,KDM4C,CLN8,GDNF,HSP90AA1,STRN
GO:0044255	cellular lipid metabolic process	766	45	1.77732	0.00011246	0.0891038	ST8SIA1,FASN,CISH,SYNJ1,ABHD4,SLC27A3,PIK3AP1,AMBRA1,SOAT1,SGPL1,SRC,MID1IP1,CCKBR,PCSK9,KIT,LRP8,AKT1,ST6GALNAC5,LARGE1,ST8SIA4,GATA6,SOCS7,GALR2,FITM2,DECR1,GALC,CERT1,BPNT2,ST6GALNAC4,ELOVL5,VAV3,ACSL1,B4GALNT1,SCPEP1,PDP1,IDH1,SERAC1,ABHD16A,MLYCD,GDPD1,GSTM4,PTGR1,CLN8,ABHD5,CHPT1

## Sheet: Cluster 8
GO ID	GO Term	Set Size	Overlap	Enrichment Ratio	P-value	FDR	Genes
GO:0009653	anatomical structure morphogenesis	1812	182	1.51138	1.24e-09	9.85e-06	DLL3,IQGAP1,ANG,MEF2D,PDGFRA,LAMA2,CLDN5,KBTBD8,PDZD8,SP5,ARHGAP12,CHL1,ACTR2,CAP1,TNFRSF12A,CD40,CHST11,NFE2L2,TUBB2B,TSPAN12,ANGPT1,AURKA,MATN3,DKK4,ELK3,SEC24B,TGFB1,BNIP3,ANXA6,DKK1,PDCL3,SOX18,POR,SALL3,HLX,TMED2,SSUH2,UNC5C,CD9,GCNT4,RDX,NFATC2,HNF4A,ZHX2,PACSIN1,ALDOA,JCAD,GRB10,LGR5,VANGL1,ACKR3,SERPINE2,TDGF1,ZSWIM5,PLXNA2,SOX17,SMOC2,NPR1,LEFTY1,CER1,GDF3,NANOG,FOXI1,APLNR,NFASC,MMP15,B…
GO:0051239	regulation of multicellular organismal process	1979	190	1.44467	1.85e-08	7.34e-05	DLL3,BDKRB2,IL34,MEGF10,LDLRAD4,RPS6KA6,IQGAP1,NDRG2,PDGFRA,LAMA2,CLDN5,KCNMB4,ACTR2,PLAU,PPIB,TNFRSF12A,CD40,IL1R1,SNX3,NFE2L2,VAMP8,CD200,TUBB2B,NPTX2,TSPAN12,CELF2,ANGPT1,AURKA,DKK4,DDX58,SEC24B,MSH2,FADD,VIM,TGFB1,SNTA1,PDE9A,TFRC,ANXA6,DKK1,RIPK2,CALM1,PDCL3,AMIGO2,TMEM65,POR,IL17RA,TRPV3,HLX,CTSK,ZBTB1,CD9,NFATC2,MSH6,HNF4A,PGLYRP4,ZHX2,PACSIN1,TESC,JCAD,CHGA,NFKBIA,GRB10,VANGL1,SERPINE2,TD…
GO:0009605	response to external stimulus	1368	141	1.55093	3.18e-08	8.4e-05	IFNLR1,PDGFRA,LAMA2,XIAP,CHL1,GABARAPL1,RARRES2,PLAU,CD40,IL1R1,SNX3,HSPA8,NFE2L2,VAMP8,CD200,TUBB2B,HIGD1A,PSMA6,NUDT15,ANGPT1,BLOC1S6,IFNGR1,DDX58,SLC25A6,FADD,VIM,TGFB1,BNIP3,LDHA,RIPK2,RALBP1,CALM1,RAB32,ENSA,H2BC12,POR,IL17RA,UNC5C,AGL,CD9,PDE6G,GCLM,FNDC4,DNASE1L3,PGLYRP4,FAM3A,KIF26A,CHGA,NFKBIA,GRB10,ACKR3,SERPINE2,ZSWIM5,IFITM3,PLXNA2,SMOC2,GDF3,NFASC,CAMKMT,ABCD1,APOBEC3G,MAPK7,RNF125,P…
GO:0002376	immune system process	1724	167	1.4576	1.02e-07	0.000187833	IL34,IFNLR1,IQGAP1,PDGFRA,GRAP2,XIAP,ACTR2,RARRES2,PLAU,CAP1,CD40,IL1R1,SPPL2A,HSPA8,NFE2L2,VAMP8,CCND3,CD200,DYNLL1,ANGPT1,MME,RNF8,OSTF1,IFNGR1,CD177,DDX58,SEC24B,HLA-DQA1,PRDX1,MSH2,CLTA,FADD,VIM,TGFB1,TFRC,BNIP3,RIPK2,RAB20,CALM1,RAB32,H2BC12,IL17RA,OTUD4,HLX,ELMO1,ZBTB1,AGL,NFATC2,MSH6,VCP,DNASE1L3,TNFRSF13B,PGLYRP4,FAM3A,KIF26A,TESC,ALDOA,ARL8A,CHGA,TMEM63A,NFKBIA,CD300E,ACKR3,TDGF1,IFITM3,…
GO:0048646	anatomical structure formation involved in morphogenesis	746	87	1.75485	1.19e-07	0.000187833	DLL3,ANG,PDGFRA,KBTBD8,TNFRSF12A,CD40,NFE2L2,TSPAN12,ANGPT1,DKK4,ELK3,SEC24B,TGFB1,DKK1,PDCL3,SOX18,TMED2,CD9,NFATC2,JCAD,ACKR3,TDGF1,PLXNA2,SOX17,SMOC2,NPR1,GDF3,NANOG,APLNR,NFASC,MMP15,NODAL,AKAP13,MAPK7,WASF2,AXIN2,ITGA4,GATA4,JMJD6,WT1,SEMA3E,JAK1,FAM20C,STAT1,EOMES,PRKAR1A,STIL,MAP2K1,CALB1,RET,CIB1,PLA2G3,SSBP3,FOXH1,COL5A1,SNAI1,COL6A1,PFN1,WARS1,PPP1R16B,SKIL,BMPR2,MIXL1,DSCAM,NR4A1,ZEB2,…
GO:0006955	immune response	1083	115	1.59783	1.63e-07	0.000215214	IL34,IFNLR1,IQGAP1,GRAP2,XIAP,ACTR2,RARRES2,PLAU,CAP1,CD40,IL1R1,SPPL2A,HSPA8,VAMP8,CD200,DYNLL1,ANGPT1,MME,RNF8,OSTF1,IFNGR1,CD177,DDX58,HLA-DQA1,PRDX1,MSH2,FADD,VIM,TGFB1,TFRC,RIPK2,RAB20,CALM1,H2BC12,OTUD4,HLX,ELMO1,ZBTB1,AGL,NFATC2,MSH6,VCP,DNASE1L3,TNFRSF13B,PGLYRP4,FAM3A,ALDOA,ARL8A,CHGA,TMEM63A,NFKBIA,CD300E,ACKR3,TDGF1,IFITM3,NFASC,APOBEC3G,WASF2,RNF125,ITGA4,PRSS2,PLSCR1,JAK1,PPP1R14B,ST…
GO:0001775	cell activation	839	91	1.63207	1.55e-06	0.00175147	MEGF10,IQGAP1,PDGFRA,GRAP2,ACTR2,PLAU,CAP1,CD40,HSPA8,VAMP8,CCND3,CD200,DYNLL1,MME,RNF8,OSTF1,CD177,PRDX1,MSH2,FADD,TGFB1,TFRC,RIPK2,IL17RA,HLX,ZBTB1,AGL,CD9,GCLM,NFATC2,MSH6,VCP,DNASE1L3,TNFRSF13B,PGLYRP4,ALDOA,VWF,ARL8A,CHGA,TMEM63A,SERPINE2,NFASC,ITGA4,PRSS2,BAK1,JMJD6,PLSCR1,EOMES,PAG1,PRKAR1A,HMOX2,STXBP1,SURF4,GAPT,NPPA,ATP8A1,PELI1,MERTK,CHRNB4,CYBA,PIK3R5,FAF2,RAB37,COL1A2,PLA2G3,GAL,GM2A…
GO:0016477	cell migration	955	100	1.57564	2.23e-06	0.00215645	SGK3,MEGF10,LDLRAD4,IQGAP1,ANG,PDGFRA,LAMA2,CHL1,RARRES2,PLAU,CAP1,TNFRSF12A,CD40,IL1R1,NFE2L2,CD200,TUBB2B,ANGPT1,CD177,DDX58,FADD,TGFB1,ANXA6,SOX18,IL17RA,ELMO1,UNC5C,RRAS2,RDX,NFATC2,JCAD,CHGA,ACKR3,SERPINE2,TDGF1,PLXNA2,SOX17,SMOC2,CER1,APC,NODAL,WASF2,ITGA4,SEMA3E,STAT1,NTN1,NANOS1,RAP2A,PRPF40A,ATP8A1,NDEL1,MERTK,MYADM,IFITM1,NBL1,RET,CIB1,MPP1,RREB1,RFFL,COL1A2,PLPP1,FSCN1,COL5A1,SNAI1,DPY…
GO:0032101	regulation of response to external stimulus	445	56	1.8936	2.45e-06	0.00215645	IFNLR1,PDGFRA,XIAP,RARRES2,PLAU,IL1R1,NFE2L2,VAMP8,CD200,TUBB2B,PSMA6,DDX58,TGFB1,RIPK2,CALM1,IL17RA,CD9,PDE6G,FNDC4,DNASE1L3,FAM3A,NFKBIA,SERPINE2,ZSWIM5,SMOC2,CAMKMT,ABCD1,APOBEC3G,MAPK7,RNF125,SEMA3E,AJAP1,STAT1,KLKB1,GUCA1A,NPPA,NDEL1,MAP2K1,NBL1,CYBA,MPP1,ZSWIM4,CERS2,BMPR2,SELENOS,DSCAM,LDLR,MTUS1,RNF216,TRIB1,SPINK5,WNT3,CXCR4,PLXNA4,ETS1,WNT4
GO:0048468	cell development	1490	142	1.43404	3.05e-06	0.00233782	TPGS1,DLL3,MEGF10,IQGAP1,ANG,PDGFRA,LAMA2,CLDN5,KBTBD8,GABRA5,CHL1,ACTR2,TNFRSF12A,CHST11,SNX3,NFE2L2,TUBB2B,NPTX2,DYNLL1,RNF8,BLOC1S6,AURKA,MATN3,SEC24B,MSH2,VIM,TGFB1,ANXA6,DKK1,SOX18,SALL3,UNC5C,CD9,RDX,NFATC2,HNF4A,MAP4,DNASE1L3,ZHX2,PACSIN1,GRB10,LGR5,SERPINE2,ZSWIM5,PLXNA2,SOX17,LEFTY1,LEFTY2,GDF3,NFASC,NODAL,AKAP13,STMN3,MAPK7,WASF2,AXIN2,TAF4B,ITGA4,GATA4,JMJD6,WT1,SEMA3E,FAM20C,LAMC3,RHA…
GO:0006928	movement of cell or subcellular component	1377	133	1.45338	3.36e-06	0.00233782	SGK3,TPGS1,MEGF10,LDLRAD4,IQGAP1,ANG,PDGFRA,LAMA2,CHL1,ACTR2,RARRES2,PLAU,CAP1,TNFRSF12A,CD40,IL1R1,HSPA8,NFE2L2,KIFC3,CD200,TUBB2B,DYNLL1,ANGPT1,SSNA1,BLOC1S6,CD177,DDX58,FADD,VIM,TGFB1,SNTA1,ANXA6,SOX18,IL17RA,ELMO1,UNC5C,CD9,RRAS2,RDX,NFATC2,MAP4,KIF26A,JCAD,CHGA,GRB10,ACKR3,SERPINE2,TDGF1,ZSWIM5,PLXNA2,SOX17,SMOC2,CER1,NFASC,APC,NODAL,AP3B2,MAPK7,WASF2,ITGA4,GATA4,SEMA3E,STAT1,NTN1,NANOS1,CAC…
GO:0048870	cell motility	1029	105	1.53545	3.98e-06	0.00233782	SGK3,TPGS1,MEGF10,LDLRAD4,IQGAP1,ANG,PDGFRA,LAMA2,CHL1,RARRES2,PLAU,CAP1,TNFRSF12A,CD40,IL1R1,NFE2L2,CD200,TUBB2B,ANGPT1,CD177,DDX58,FADD,TGFB1,ANXA6,SOX18,IL17RA,ELMO1,UNC5C,RRAS2,RDX,NFATC2,JCAD,CHGA,ACKR3,SERPINE2,TDGF1,PLXNA2,SOX17,SMOC2,CER1,APC,NODAL,WASF2,ITGA4,SEMA3E,STAT1,NTN1,NANOS1,RAP2A,PRPF40A,ATP8A1,NDEL1,MAP2K1,CCNYL1,MERTK,MYADM,IFITM1,NBL1,RET,CIB1,MPP1,RREB1,NRG4,RFFL,COL1A2,PLA…
GO:0051674	localization of cell	1029	105	1.53545	3.98e-06	0.00233782	SGK3,TPGS1,MEGF10,LDLRAD4,IQGAP1,ANG,PDGFRA,LAMA2,CHL1,RARRES2,PLAU,CAP1,TNFRSF12A,CD40,IL1R1,NFE2L2,CD200,TUBB2B,ANGPT1,CD177,DDX58,FADD,TGFB1,ANXA6,SOX18,IL17RA,ELMO1,UNC5C,RRAS2,RDX,NFATC2,JCAD,CHGA,ACKR3,SERPINE2,TDGF1,PLXNA2,SOX17,SMOC2,CER1,APC,NODAL,WASF2,ITGA4,SEMA3E,STAT1,NTN1,NANOS1,RAP2A,PRPF40A,ATP8A1,NDEL1,MAP2K1,CCNYL1,MERTK,MYADM,IFITM1,NBL1,RET,CIB1,MPP1,RREB1,NRG4,RFFL,COL1A2,PLA…
GO:0022603	regulation of anatomical structure morphogenesis	751	82	1.64299	4.13e-06	0.00233782	PDZD8,ACTR2,TNFRSF12A,CD40,NFE2L2,TUBB2B,TSPAN12,DKK4,SEC24B,TGFB1,BNIP3,DKK1,PDCL3,POR,RDX,NFATC2,HNF4A,ALDOA,JCAD,VANGL1,ZSWIM5,PLXNA2,SOX17,SMOC2,NPR1,APLNR,NODAL,AKAP13,MAPK7,GATA4,WT1,SEMA3E,AJAP1,JAK1,STAT1,NTN1,RAP2A,BCL11A,PRPF40A,NDEL1,CDC42EP4,MAP2K1,MYADM,RET,CIB1,MLLT3,RREB1,GAL,COL5A1,ZSWIM4,CDC42EP1,RHOBTB3,PFN1,WARS1,PPP1R16B,CLTC,SKIL,BMPR2,DSCAM,ZEB2,NFIB,CDKL5,CFLAR,SOX8,CDK5R1,…
GO:0019935	cyclic-nucleotide-mediated signaling	97	20	3.10255	4.57e-06	0.00241616	PDE9A,CALM1,GPR78,CHGA,LGR5,NPR1,APLNR,AKAP13,MAPK7,PRKAR1A,GUCA1A,NPPA,CALCR,GAL,GNAL,ADGRG2,PRKAR2A,ADRA2C,ADCY2,SLC9A3R1
GO:0050793	regulation of developmental process	1755	161	1.38041	5.61e-06	0.00277612	RUNX1T1,DLL3,IL34,MEGF10,LDLRAD4,RPS6KA6,IQGAP1,PDGFRA,LAMA2,CLDN5,PDZD8,ACTR2,RARRES2,PPIB,TNFRSF12A,CD40,SNX3,NFE2L2,TUBB2B,TSPAN12,BLOC1S6,AURKA,DKK4,SEC24B,MSH2,FADD,VIM,TGFB1,TFRC,BNIP3,DKK1,RIPK2,PDCL3,AMIGO2,POR,HLX,CTSK,ZBTB1,RDX,NFATC2,MSH6,HNF4A,PGLYRP4,ZHX2,PACSIN1,TESC,ALDOA,JCAD,NFKBIA,VANGL1,LGALS12,SERPINE2,UMODL1,ZSWIM5,PLXNA2,SOX17,SMOC2,NPR1,CER1,GDF3,NANOG,APLNR,APC,NODAL,AKAP1…
GO:0045321	leukocyte activation	739	80	1.62894	7.55e-06	0.00351916	IQGAP1,GRAP2,ACTR2,PLAU,CAP1,CD40,HSPA8,VAMP8,CCND3,CD200,DYNLL1,MME,RNF8,OSTF1,CD177,PRDX1,MSH2,FADD,TGFB1,TFRC,RIPK2,HLX,ZBTB1,AGL,NFATC2,MSH6,VCP,DNASE1L3,TNFRSF13B,PGLYRP4,ALDOA,ARL8A,CHGA,TMEM63A,NFASC,ITGA4,PRSS2,BAK1,JMJD6,PLSCR1,EOMES,PAG1,PRKAR1A,HMOX2,STXBP1,SURF4,GAPT,NPPA,ATP8A1,PELI1,MERTK,CHRNB4,CYBA,FAF2,RAB37,PLA2G3,GAL,GM2A,PGM1,DYNC1H1,LDLR,IL18R1,PSMD3,BATF3,NCR1,SLC15A4,ZAP70,…
GO:0071310	cellular response to organic substance	1748	159	1.36873	1.07e-05	0.00443026	IL34,LDLRAD4,IFNLR1,IQGAP1,PDGFRA,CLDN5,SP5,XIAP,ACTR2,RARRES2,TNFRSF12A,CD40,IL1R1,CHST11,SNX25,SPPL2A,HSPA8,NFE2L2,CCND3,DYNLL1,ANGPT1,MME,IFNGR1,DDX58,HLA-DQA1,ETV3,FADD,VIM,TGFB1,UBE2L3,TFRC,DKK1,RIPK2,RAB20,POR,IL17RA,OTUD4,ZCCHC12,RNF14,GCLM,RDX,HNF4A,ATP6V0D1,VCP,TNFRSF13B,TESC,JCAD,NFKBIA,GRB10,ATP6V1B2,LGR5,ACKR3,TDGF1,UMODL1,IFITM3,FGF17,SOX17,SMOC2,LEFTY1,CER1,LEFTY2,GDF3,NANOG,APC,NOD…
GO:0040011	locomotion	1191	116	1.46557	1.09e-05	0.00443026	SGK3,TPGS1,MEGF10,LDLRAD4,IQGAP1,ANG,PDGFRA,LAMA2,CHL1,RARRES2,PLAU,CAP1,TNFRSF12A,CD40,IL1R1,NFE2L2,CD200,TUBB2B,ANGPT1,CD177,DDX58,FADD,TGFB1,ANXA6,RALBP1,SOX18,IL17RA,ELMO1,UNC5C,RRAS2,RDX,NFATC2,JCAD,CHGA,GRB10,ACKR3,SERPINE2,TDGF1,ZSWIM5,PLXNA2,SOX17,SMOC2,CER1,NFASC,APC,NODAL,MAPK7,WASF2,ITGA4,SEMA3E,STAT1,NTN1,NANOS1,RAP2A,PRPF40A,ATP8A1,NDEL1,MAP2K1,CCNYL1,MERTK,MYADM,IFITM1,NBL1,RET,CIB1…
GO:0007166	cell surface receptor signaling pathway	1896	170	1.34918	1.13e-05	0.00443026	SGK3,DLL3,BDKRB2,IL34,LDLRAD4,IFNLR1,IQGAP1,NDRG2,PDGFRA,GRAP2,CLDN5,XIAP,ACTR2,RARRES2,TNFRSF12A,CD40,IL1R1,CHST11,SNX25,SPPL2A,SNX3,HSPA8,CCND3,TSPAN12,ANGPT1,SSNA1,DKK4,IFNGR1,CD177,HLA-DQA1,FADD,VIM,TGFB1,DKK1,RIPK2,DDX47,CALM1,POR,IL17RA,SALL3,OTUD4,MVB12A,ELMO1,ZCCHC12,UNC5C,CD9,PDE6G,GCLM,NFATC2,HNF4A,ATP6V0D1,VCP,TNFRSF13B,JCAD,NFKBIA,GRB10,ATP6V1B2,LGR5,VANGL1,ACKR3,SERPINE2,TDGF1,IFITM3…
GO:0002252	immune effector process	712	77	1.62731	1.17e-05	0.00443026	IFNLR1,IQGAP1,ACTR2,PLAU,CAP1,CD40,IL1R1,HSPA8,VAMP8,DYNLL1,ANGPT1,MME,RNF8,OSTF1,CD177,DDX58,PRDX1,MSH2,FADD,TGFB1,TFRC,BNIP3,RIPK2,HLX,ELMO1,ZBTB1,AGL,MSH6,VCP,DNASE1L3,PGLYRP4,ALDOA,ARL8A,CHGA,TMEM63A,IFITM3,NFASC,APOBEC3G,WASF2,RNF125,PRSS2,PLSCR1,STAT1,EOMES,HMOX2,STXBP1,PLPP4,SURF4,GAPT,NPPA,SERINC3,ATP8A1,SERINC5,IFITM1,CHRNB4,CYBA,OPRK1,FAF2,RAB37,PLA2G3,SERPINB9,HK1,GM2A,PGM1,DYNC1H1,IL1…
GO:0007186	G protein-coupled receptor signaling pathway	405	50	1.8577	1.45e-05	0.00523588	BDKRB2,GABRA5,GPSM2,APLP2,CALM1,PDE6G,OR52A1,GPR78,CHGA,LGR5,GPR151,ACKR3,NPR1,HTR1E,APLNR,CAMKMT,AKAP13,WASF2,GRIK3,VIPR2,GUCA1A,POMC,PRKD3,NPPA,CALCR,PIK3R5,RGS19,OPRK1,GRPR,GAL,PLPP1,GPR176,GNAL,ADGRG2,ABHD6,RASGRF2,NXPH4,ADRA2C,SSTR2,CDK5R1,ADCY2,PARD3,CXCR4,GNB2,PREX1,ARHGEF4,SLC9A3R1,ARHGEF11,ARHGEF25,ADGRF2
GO:2000026	regulation of multicellular organismal development	1370	129	1.41687	1.74e-05	0.00599597	DLL3,IL34,MEGF10,LDLRAD4,RPS6KA6,IQGAP1,LAMA2,CLDN5,ACTR2,TNFRSF12A,CD40,SNX3,NFE2L2,TUBB2B,TSPAN12,DKK4,SEC24B,MSH2,FADD,VIM,TGFB1,TFRC,DKK1,RIPK2,PDCL3,AMIGO2,POR,HLX,CTSK,ZBTB1,NFATC2,MSH6,HNF4A,PGLYRP4,ZHX2,PACSIN1,TESC,JCAD,NFKBIA,VANGL1,SERPINE2,UMODL1,ZSWIM5,PLXNA2,SOX17,SMOC2,NPR1,CER1,GDF3,APLNR,NODAL,MAPK7,AXIN2,ASH2L,GATA4,WT1,SEMA3E,AJAP1,JAK1,FAM20C,STAT1,EOMES,NTN1,RAP2A,PTPN9,BCL11…
GO:0002443	leukocyte mediated immunity	467	55	1.77217	2.15e-05	0.00699432	IQGAP1,ACTR2,PLAU,CAP1,CD40,IL1R1,HSPA8,VAMP8,DYNLL1,MME,RNF8,OSTF1,CD177,DDX58,PRDX1,MSH2,FADD,TGFB1,TFRC,ZBTB1,AGL,MSH6,VCP,DNASE1L3,ALDOA,ARL8A,CHGA,TMEM63A,NFASC,PRSS2,HMOX2,STXBP1,SURF4,GAPT,NPPA,ATP8A1,CHRNB4,CYBA,FAF2,RAB37,PLA2G3,SERPINB9,GM2A,PGM1,DYNC1H1,IL18R1,PSMD3,NCR1,SLC15A4,TUBB4B,PKM,APRT,HSPA1A,MMP25,CTSH
GO:0009887	animal organ morphogenesis	665	72	1.62919	2.21e-05	0.00699432	MEF2D,PDGFRA,CLDN5,SP5,CHST11,TSPAN12,MATN3,SEC24B,TGFB1,ANXA6,DKK1,SOX18,POR,HLX,TMED2,SSUH2,GCNT4,ZHX2,VANGL1,SOX17,LEFTY1,CER1,FOXI1,BCAR3,NODAL,AXIN2,BAK1,GATA4,WT1,AJAP1,FAM20C,STAT1,COL13A1,NTN1,STIL,MAP2K1,CALB1,MLLT3,COL1A2,FOXH1,TSKU,COL5A1,SNAI1,COL6A1,PFN1,LRIG3,CLTC,SERP1,BMPR2,DSCAM,PRKX,NFIB,RDH13,PAX7,CSRNP1,CFLAR,ALDH1A3,SOX8,FOXO3,TNC,MSN,EDA,COL6A2,WWTR1,FLVCR1,SLC9A3R1,OLFM1,EG…
GO:0051094	positive regulation of developmental process	924	93	1.51451	2.61e-05	0.00795248	IL34,IQGAP1,CLDN5,ACTR2,RARRES2,PPIB,TNFRSF12A,CD40,SNX3,NFE2L2,TUBB2B,BLOC1S6,AURKA,MSH2,FADD,TGFB1,TFRC,BNIP3,DKK1,RIPK2,PDCL3,AMIGO2,POR,HLX,ZBTB1,NFATC2,MSH6,PACSIN1,TESC,JCAD,SERPINE2,PLXNA2,SOX17,SMOC2,GDF3,APLNR,NODAL,JAKMIP1,AXIN2,GATA4,WT1,JAK1,FAM20C,STAT1,EOMES,NTN1,NDEL1,MAP2K1,MYADM,IFITM1,NBL1,RET,CIB1,RREB1,GAL,SSBP3,SNAI1,DPYSL3,ARF1,PPP1R16B,SERP1,SKIL,ERBB4,BMPR2,MIXL1,DSCAM,CCD…
GO:0051240	positive regulation of multicellular organismal process	1102	107	1.46104	2.88e-05	0.00844858	IL34,IQGAP1,ACTR2,PPIB,TNFRSF12A,CD40,IL1R1,SNX3,NFE2L2,VAMP8,CD200,TUBB2B,ANGPT1,AURKA,DDX58,MSH2,FADD,TGFB1,PDE9A,TFRC,DKK1,RIPK2,PDCL3,AMIGO2,POR,IL17RA,HLX,ZBTB1,MSH6,PACSIN1,TESC,JCAD,CHGA,GRB10,SERPINE2,TDGF1,PLXNA2,SOX17,SMOC2,NPR1,APLNR,APC,NODAL,RNF125,AXIN2,GATA4,WT1,JAK1,FAM20C,STAT1,NTN1,ACHE,NPPA,PELI1,NDEL1,MAP2K1,IFITM1,ENO1,NBL1,CHRNB4,CYBA,RET,CIB1,RREB1,GAL,SNAI1,TRDN,DPYSL3,PFN…
GO:0006952	defense response	769	80	1.5654	3.21e-05	0.00908306	BDKRB2,IL34,IFNLR1,GABRA5,XIAP,ACTR2,RARRES2,CD40,IL1R1,NFE2L2,VAMP8,CD200,PSMA6,PRDX5,IFNGR1,CD177,DDX58,HLA-DQA1,PRDX1,SLC25A6,FADD,VIM,TGFB1,BNIP3,RIPK2,RAB20,H2BC12,IL17RA,OTUD4,ZBTB1,FNDC4,DNASE1L3,PGLYRP4,FAM3A,CHGA,NFKBIA,CD300E,TDGF1,IFITM3,ABCD1,APOL3,APOBEC3G,MAPK7,RNF125,PLSCR1,JAK1,PPP1R14B,STAT1,KLKB1,STXBP1,IFI30,NPPA,SERINC3,PELI1,CDC42EP4,SERINC5,IFITM1,CYBA,CRHBP,OPRK1,CHST1,GAL,…
GO:0002366	leukocyte activation involved in immune response	446	52	1.7544	4.74e-05	0.0128383	IQGAP1,ACTR2,PLAU,CAP1,CD40,HSPA8,VAMP8,DYNLL1,MME,RNF8,OSTF1,CD177,MSH2,TGFB1,TFRC,RIPK2,HLX,AGL,MSH6,VCP,DNASE1L3,PGLYRP4,ALDOA,ARL8A,CHGA,TMEM63A,NFASC,PRSS2,EOMES,HMOX2,STXBP1,SURF4,GAPT,NPPA,ATP8A1,CHRNB4,CYBA,FAF2,RAB37,PLA2G3,GM2A,PGM1,DYNC1H1,IL18R1,PSMD3,SLC15A4,TUBB4B,PKM,APRT,HSPA1A,MMP25,CTSH
GO:0042127	regulation of cell proliferation	1065	103	1.45529	4.86e-05	0.0128383	SGK3,IL34,IFNLR1,FABP3,ANG,NDRG2,MEF2D,PDGFRA,XIAP,PLAU,CD40,CHST11,CCND3,CD200,CCNG1,ANGPT1,ETV3,FADD,TGFB1,TFRC,RIPK2,PDCL3,SOX18,POR,HLX,CD9,NFATC2,HNF4A,TNFRSF13B,TESC,ADAMTS8,JCAD,NFKBIA,LGR5,SERPINE2,TDGF1,FGF17,SOX17,NPR1,CER1,APLNR,APC,NODAL,AXIN2,ITGA4,CDKN2C,BAK1,ASH2L,VIPR2,H2AC6,WT1,AKR1B1,STAT1,NTN1,PRKAR1A,CDKN2B,PELI1,ABCC4,MAP2K1,PIM2,IFITM1,CYBA,CIB1,GRPR,RREB1,TMEM250,GAL,PLPP1,…
GO:0019730	antimicrobial humoral response	22	8	5.47177	5.08e-05	0.0129725	RARRES2,H2BC12,PGLYRP4,FAM3A,CHGA,PRSS2,H2BC11,SPINK5
GO:0002263	cell activation involved in immune response	449	52	1.74268	5.67e-05	0.0140268	IQGAP1,ACTR2,PLAU,CAP1,CD40,HSPA8,VAMP8,DYNLL1,MME,RNF8,OSTF1,CD177,MSH2,TGFB1,TFRC,RIPK2,HLX,AGL,MSH6,VCP,DNASE1L3,PGLYRP4,ALDOA,ARL8A,CHGA,TMEM63A,NFASC,PRSS2,EOMES,HMOX2,STXBP1,SURF4,GAPT,NPPA,ATP8A1,CHRNB4,CYBA,FAF2,RAB37,PLA2G3,GM2A,PGM1,DYNC1H1,IL18R1,PSMD3,SLC15A4,TUBB4B,PKM,APRT,HSPA1A,MMP25,CTSH
GO:0017121	phospholipid scrambling	8	5	9.40461	6.05e-05	0.0145303	PLSCR2,PLSCR4,PLSCR1,ANO4,XKR8
GO:0060429	epithelium development	773	79	1.53783	6.64e-05	0.015472	DLL3,IQGAP1,CLDN5,ARHGAP12,GSTA1,CBR1,DKK4,SEC24B,VIM,TGFB1,DKK1,SOX18,TMED2,CTSK,RDX,HNF4A,LGR5,VANGL1,SERPINE2,PLXNA2,SOX17,CER1,GDF3,NODAL,AXIN2,GATA4,WT1,SEMA3E,AJAP1,FAM20C,STAT1,UPK1B,NTN1,NR0B1,GJA4,RAP2A,STIL,HSD17B4,MAP2K1,MYADM,CALB1,RET,MLLT3,RREB1,VDAC1,GAL,SSBP3,FOXH1,COL5A1,MAFG,SNAI1,PFN1,PPP1R16B,CLTC,SKIL,ERBB4,BMPR2,ZEB2,PRKX,NFIB,FLNB,PAX7,ALDH1A3,SOX8,DACT2,CPT1A,MTHFR,SPINK5,…
GO:2000381	negative regulation of mesoderm development	5	4	12.0379	9.17e-05	0.0207557	RPS6KA6,DKK1,SOX17,CER1
GO:2000380	regulation of mesoderm development	13	6	6.94494	9.67e-05	0.0212827	RPS6KA6,DKK1,SOX17,CER1,NODAL,MIXL1
GO:0055085	transmembrane transport	909	89	1.47328	0.000108064	0.0230035	SGK3,SLCO3A1,KCNV1,GABRA5,SLC25A35,KCNMB4,HSPA8,NFE2L2,IBTK,GLRX,MFSD14A,SLC25A48,SLC25A6,TGFB1,SNTA1,ANXA6,SLC25A13,RALBP1,CALM1,SEC61B,TRPV3,SFXN5,SLC25A18,ATP6V0D1,VCP,TESC,ADAMTS8,TMEM63A,GRB10,ATP6V1B2,PDZK1,SLC36A2,CNGA4,SLC46A3,APLNR,ABCD1,SLC26A11,SLC6A20,GRIK3,BAK1,STEAP3,RHAG,SLC25A53,SLC34A2,CACNA2D1,NPPA,ATP8A1,CALCR,ANO4,SLC9A5,ABCC4,SLC5A9,CHRNB4,CYBA,CRHBP,OPRK1,VDAC1,GAL,KCNF1,MFS…
GO:0043207	response to external biotic stimulus	474	53	1.68251	0.000121466	0.0230035	IFNLR1,RARRES2,CD40,SNX3,IFNGR1,DDX58,SLC25A6,FADD,VIM,TGFB1,BNIP3,RIPK2,H2BC12,IL17RA,PGLYRP4,FAM3A,CHGA,NFKBIA,IFITM3,APOBEC3G,RNF125,PLSCR4,PRSS2,BAK1,PLSCR1,STAT1,UPK1B,LRAT,SERINC3,PELI1,PIM2,SERINC5,IFITM1,ENO1,CYBA,CA5B,OPRK1,GRPR,CUBN,CEP192,SERPINB9,TRDN,ARF1,SELENOS,NFIB,H2BC11,CFLAR,BATF3,RNF216,TRIB1,SPINK5,CXCR4,NR1H2
GO:0002705	positive regulation of leukocyte mediated immunity	68	14	3.09799	0.000123744	0.0230035	CD40,IL1R1,VAMP8,CD177,DDX58,MSH2,FADD,TGFB1,TFRC,ZBTB1,MSH6,STXBP1,NPPA,IL18R1
GO:0050772	positive regulation of axonogenesis	68	14	3.09799	0.000123744	0.0230035	TNFRSF12A,TUBB2B,PLXNA2,NTN1,NDEL1,MAP2K1,SKIL,BMPR2,DSCAM,ZEB2,CDKL5,WNT3,PLXNA4,MACF1
GO:0031638	zymogen activation	31	9	4.36859	0.000128617	0.0230035	PLAU,FADD,RIPK2,SERPINE2,BAK1,KLKB1,ENO1,CUZD1,CTSH
GO:0050832	defense response to fungus	9	5	8.35965	0.000128712	0.0230035	RARRES2,TGFB1,IL17RA,FAM3A,CHGA
GO:0002274	myeloid leukocyte activation	406	47	1.74194	0.00012969	0.0230035	IQGAP1,ACTR2,PLAU,CAP1,HSPA8,VAMP8,CD200,DYNLL1,MME,OSTF1,CD177,TGFB1,AGL,VCP,DNASE1L3,ALDOA,ARL8A,CHGA,TMEM63A,NFASC,PRSS2,JMJD6,PLSCR1,HMOX2,STXBP1,SURF4,NPPA,ATP8A1,CHRNB4,CYBA,FAF2,RAB37,PLA2G3,GM2A,PGM1,DYNC1H1,LDLR,PSMD3,BATF3,SLC15A4,TUBB4B,PKM,PREX1,APRT,HSPA1A,MMP25,CTSH
GO:0045087	innate immune response	429	49	1.7187	0.000130398	0.0230035	IL34,IFNLR1,XIAP,ACTR2,RARRES2,CD40,IFNGR1,CD177,DDX58,HLA-DQA1,PRDX1,FADD,VIM,TGFB1,RIPK2,RAB20,H2BC12,OTUD4,ZBTB1,PGLYRP4,FAM3A,CHGA,NFKBIA,CD300E,TDGF1,IFITM3,APOBEC3G,RNF125,PLSCR1,JAK1,PPP1R14B,STAT1,STXBP1,IFI30,SERINC3,PELI1,CDC42EP4,SERINC5,IFITM1,CYBA,SERPINB9,MUC3A,FLNB,H2BC11,NCR1,DAPK1,TUBB4B,HSPA1A,NR1H2
GO:0006811	ion transport	952	92	1.45416	0.000131754	0.0230035	SGK3,BDKRB2,SLCO3A1,KCNV1,FABP3,GABRA5,KCNMB4,SARAF,VAMP8,SLC52A2,IBTK,GLRX,SLC25A48,SLC25A6,TGFB1,SNTA1,TFRC,ANXA6,SLC25A13,RALBP1,CALM1,TRPV3,SFXN5,SLC25A18,SNX16,HBA1,ATP6V0D1,TESC,ADAMTS8,TMEM63A,ATP6V1B2,PDZK1,SLC36A2,SERPINE2,CNGA4,APLNR,ABCD1,SLC26A11,SLC6A20,GRIK3,BAK1,STEAP3,RHAG,STXBP1,SLC34A2,CACNA2D1,GJA4,NPPA,SERINC3,ATP8A1,CALCR,ANO4,APOC1,SLC9A5,ABCC4,SERINC5,SLC5A9,CHRNB4,CYB5R1,C…
GO:0006820	anion transport	350	42	1.80568	0.000133556	0.0230035	BDKRB2,SLCO3A1,FABP3,GABRA5,SLC52A2,SLC25A6,SLC25A13,SFXN5,SLC25A18,HBA1,ADAMTS8,PDZK1,SLC36A2,ABCD1,SLC26A11,SLC6A20,RHAG,STXBP1,SLC34A2,SERINC3,ATP8A1,ANO4,APOC1,ABCC4,SERINC5,CYB5R1,CA5B,PLA2G3,VDAC1,SLC7A5,SLC36A1,VDAC2,LDLR,SLC27A4,SLC15A4,SH3BP4,CPT1A,SLC9A3R1,SLC16A5,SLC16A13,SLC33A1,SLC35A3
GO:0008283	cell proliferation	1382	125	1.36101	0.000148276	0.0249956	SGK3,IL34,MEGF10,IFNLR1,FABP3,ANG,NDRG2,MEF2D,PDGFRA,XIAP,PLAU,CD40,CHST11,CCND3,CD200,PDK1,CCNG1,ANGPT1,LMNTD1,ETV3,PRDX1,FADD,TGFB1,UBE2L3,TFRC,RIPK2,PDCL3,SOX18,POR,HLX,THAP1,CD9,NFATC2,HNF4A,TNFRSF13B,TESC,ADAMTS8,JCAD,NFKBIA,LGR5,PDZK1,SERPINE2,TDGF1,FGF17,SOX17,NPR1,CER1,NANOG,APLNR,APC,NODAL,AXIN2,ITGA4,CDKN2C,BAK1,ASH2L,VIPR2,H2AC6,WT1,AKR1B1,STAT1,NTN1,PRKAR1A,CDKN2B,ACHE,GAPT,STIL,PELI1…
GO:0072207	metanephric epithelium development	14	6	6.44887	0.000159743	0.0263676	WT1,STAT1,CALB1,SOX8,WWTR1,WNT4
GO:0010648	negative regulation of cell communication	971	93	1.4412	0.00016664	0.0269446	SGK3,BDKRB2,LDLRAD4,RPS6KA6,NDRG2,PDGFRA,ARHGAP12,DUSP16,CHST11,SNX25,NFE2L2,HIGD1A,DKK4,FADD,TGFB1,CARD19,DKK1,CALM1,SALL3,OTUD4,GCLM,KIF26A,CHGA,NFKBIA,GRB10,ACKR3,SERPINE2,CAVIN3,SOX17,CER1,GDF3,APLNR,APC,NODAL,STMN3,MAPK7,RNF125,AXIN2,GRIK3,STAT1,NTN1,STXBP1,NR0B1,ACHE,DYRK3,NXN,MERTK,MYADM,ENO1,NBL1,RET,RGS19,CIB1,MLLT3,CRHBP,OPRK1,RFFL,FOXH1,TSKU,SNAI1,TRDN,DUSP5,ARF1,ABHD6,VDAC2,SKIL,ERBB4…
GO:0035987	endodermal cell differentiation	39	10	3.8583	0.000171872	0.0272349	DKK1,SOX17,NANOG,MMP15,NODAL,ITGA4,EOMES,COL5A1,COL6A1,MIXL1
GO:0007492	endoderm development	62	13	3.15509	0.000176735	0.0273192	TGFB1,DKK1,SOX17,GDF3,NANOG,MMP15,NODAL,ITGA4,GATA4,EOMES,COL5A1,COL6A1,MIXL1
GO:0023057	negative regulation of signaling	973	93	1.43824	0.000179301	0.0273192	SGK3,BDKRB2,LDLRAD4,RPS6KA6,NDRG2,PDGFRA,ARHGAP12,DUSP16,CHST11,SNX25,NFE2L2,HIGD1A,DKK4,FADD,TGFB1,CARD19,DKK1,CALM1,SALL3,OTUD4,GCLM,KIF26A,CHGA,NFKBIA,GRB10,ACKR3,SERPINE2,CAVIN3,SOX17,CER1,GDF3,APLNR,APC,NODAL,STMN3,MAPK7,RNF125,AXIN2,GRIK3,STAT1,NTN1,STXBP1,NR0B1,ACHE,DYRK3,NXN,MERTK,MYADM,ENO1,NBL1,RET,RGS19,CIB1,MLLT3,CRHBP,OPRK1,RFFL,FOXH1,TSKU,SNAI1,TRDN,DUSP5,ARF1,ABHD6,VDAC2,SKIL,ERBB4…
GO:0051707	response to other organism	472	52	1.65776	0.000203869	0.0304765	IFNLR1,RARRES2,CD40,SNX3,IFNGR1,DDX58,SLC25A6,FADD,VIM,TGFB1,BNIP3,RIPK2,H2BC12,IL17RA,PGLYRP4,FAM3A,CHGA,NFKBIA,IFITM3,APOBEC3G,RNF125,PLSCR4,PRSS2,BAK1,PLSCR1,STAT1,UPK1B,LRAT,SERINC3,PELI1,PIM2,SERINC5,IFITM1,ENO1,CYBA,CA5B,OPRK1,CUBN,CEP192,SERPINB9,TRDN,ARF1,SELENOS,NFIB,H2BC11,CFLAR,BATF3,RNF216,TRIB1,SPINK5,CXCR4,NR1H2
GO:0034097	response to cytokine	702	71	1.52188	0.000215831	0.0316671	IL34,IFNLR1,ACTR2,TNFRSF12A,CD40,IL1R1,SPPL2A,HSPA8,NFE2L2,ANGPT1,MME,IFNGR1,DDX58,HLA-DQA1,ETV3,FADD,VIM,TGFB1,TFRC,RIPK2,RAB20,IL17RA,OTUD4,GCLM,TNFRSF13B,NFKBIA,ACKR3,TDGF1,IFITM3,SOX17,NANOG,MAPK7,ITGA4,PLSCR1,JAK1,STAT1,STXBP1,IFI30,POMC,PTPN9,LRAT,GFPT2,PELI1,CDC42EP4,IFITM1,CYBA,CIB1,CRHBP,RFFL,COL1A2,CANX,FSCN1,FOXH1,DPYSL3,ARF1,SKIL,SQSTM1,FLNB,H2BC11,IL18R1,DAPK1,MTHFR,NUMBL,FOXO3,MSN,C…
GO:0030855	epithelial cell differentiation	404	46	1.71331	0.000224063	0.0322772	IQGAP1,CLDN5,GSTA1,CBR1,SEC24B,VIM,TGFB1,SOX18,CTSK,RDX,HNF4A,SOX17,GDF3,NODAL,GATA4,WT1,AJAP1,FAM20C,STAT1,UPK1B,NR0B1,RAP2A,HSD17B4,MAP2K1,MYADM,VDAC1,MAFG,PPP1R16B,SKIL,ERBB4,BMPR2,ZEB2,PRKX,NFIB,FLNB,SOX8,DACT2,CPT1A,SPINK5,FOXJ2,MSN,WWTR1,TMOD1,SLC9A3R1,CAPNS1,WNT4
GO:0045597	positive regulation of cell differentiation	667	68	1.53406	0.000233713	0.0330662	IL34,IQGAP1,CLDN5,ACTR2,RARRES2,TNFRSF12A,SNX3,NFE2L2,TUBB2B,BLOC1S6,AURKA,FADD,TGFB1,DKK1,RIPK2,POR,HLX,ZBTB1,NFATC2,PACSIN1,TESC,SERPINE2,PLXNA2,SOX17,GDF3,AXIN2,GATA4,FAM20C,STAT1,EOMES,NTN1,NDEL1,MAP2K1,MYADM,IFITM1,NBL1,RET,CIB1,RREB1,SNAI1,DPYSL3,ARF1,SKIL,BMPR2,DSCAM,CCDC71L,ZEB2,CDKL5,CFLAR,KDM4A,ADRA2C,SOX8,TRIB1,ZAP70,NUMBL,FOXO3,NSMF,WNT3,CXCR4,ENC1,PREX1,WWTR1,PLXNA4,OLFM1,MACF1,HSPA1…
GO:0009620	response to fungus	15	6	6.01895	0.000251332	0.0349351	RARRES2,TGFB1,IL17RA,FAM3A,CHGA,BAK1
GO:0060393	regulation of pathway-restricted SMAD protein phosphorylation	41	10	3.67009	0.000268521	0.036681	LDLRAD4,SNX25,TGFB1,DKK1,LEFTY1,LEFTY2,GDF3,NODAL,BMPR2,PMEPA1
GO:0032940	secretion by cell	947	90	1.43006	0.000279065	0.0374751	SYN3,IQGAP1,ANG,FAM3B,LIN7A,KCNMB4,ACTR2,RARRES2,PLAU,CAP1,CD40,HSPA8,VAMP8,CD200,DYNLL1,ANGPT1,MME,BLOC1S6,OSTF1,CD177,DDX58,APLP2,SLC25A6,TGFB1,RIPK2,CALM1,ENSA,IL17RA,AGL,CD9,HNF4A,VCP,ALDOA,VWF,ARL8A,CHGA,TMEM63A,SERPINE2,LEFTY2,NFASC,PRSS2,STEAP3,HMOX2,STXBP1,POMC,SURF4,ACHE,NPPA,ATP8A1,ABCC4,AACS,MERTK,ARL4D,CHRNB4,CYB5R1,CYBA,CRHBP,OPRK1,FAF2,RAB37,PLA2G3,CANX,GAL,LHFPL2,ARF1,HK1,GM2A,SERP…
GO:1901342	regulation of vasculature development	220	29	1.98352	0.000304279	0.04018	TNFRSF12A,CD40,NFE2L2,TSPAN12,PDCL3,NFATC2,JCAD,SMOC2,NPR1,APLNR,NODAL,MAPK7,GATA4,WT1,SEMA3E,JAK1,STAT1,CIB1,WARS1,PPP1R16B,CFLAR,SPINK5,FOXJ2,PKM,HHEX,EGLN1,CTSH,ETS1,WNT4
GO:0032989	cellular component morphogenesis	849	82	1.45334	0.00031811	0.0409595	IQGAP1,PDGFRA,LAMA2,PDZD8,CHL1,ACTR2,CAP1,TNFRSF12A,TUBB2B,AURKA,MATN3,SEC24B,DKK1,UNC5C,CD9,RDX,PACSIN1,ALDOA,GRB10,ZSWIM5,PLXNA2,SOX17,NFASC,NODAL,AKAP13,MAPK7,PACSIN2,WASF2,ITGA4,SEMA3E,LAMC3,MNX1,NTN1,BTBD3,PRKAR1A,STXBP1,RAP2A,BCL11A,PRPF40A,CNTNAP2,NDEL1,CDC42EP4,MAP2K1,MERTK,MYADM,NBL1,RET,CIB1,RREB1,PLA2G3,NYAP1,TSKU,ZSWIM4,COL6A1,CDC42EP1,RHOBTB3,SKIL,BMPR2,DSCAM,ZEB2,NFIB,FLNB,EPHA8,CDK…
GO:0040012	regulation of locomotion	687	69	1.51131	0.000324231	0.0409595	SGK3,LDLRAD4,IQGAP1,PDGFRA,LAMA2,RARRES2,PLAU,CD40,IL1R1,NFE2L2,CD200,TUBB2B,ANGPT1,DDX58,FADD,TGFB1,UNC5C,RRAS2,RDX,JCAD,ACKR3,SERPINE2,TDGF1,ZSWIM5,PLXNA2,SMOC2,APC,NODAL,ITGA4,SEMA3E,NTN1,RAP2A,ATP8A1,MYADM,IFITM1,NBL1,RET,CIB1,MPP1,OPRK1,RREB1,NRG4,RFFL,CUBN,ZSWIM4,SNAI1,DPYSL3,PFN1,CERS2,ABHD6,ERBB4,BMPR2,DSCAM,PRKX,MTUS1,TRIB1,FOXO3,CYGB,NSMF,WNT3,MSN,CXCR4,PREX1,PLXNA4,SLC9A3R1,MACF1,CTSH,…
GO:0002682	regulation of immune system process	837	81	1.4562	0.000325691	0.0409595	IL34,IFNLR1,GRAP2,XIAP,ACTR2,RARRES2,CD40,IL1R1,SPPL2A,NFE2L2,VAMP8,CD200,ANGPT1,IFNGR1,CD177,DDX58,HLA-DQA1,MSH2,FADD,TGFB1,TFRC,RIPK2,CALM1,OTUD4,HLX,ELMO1,ZBTB1,NFATC2,MSH6,DNASE1L3,TNFRSF13B,PGLYRP4,FAM3A,TESC,NFKBIA,CD300E,APOBEC3G,WASF2,RNF125,ITGA4,ASH2L,PLSCR1,JAK1,STAT1,PAG1,PRKAR1A,STXBP1,PLPP4,NPPA,PELI1,MERTK,IFITM1,NBL1,CYBA,CIB1,MPP1,COL1A2,GAL,SERPINB9,HK1,MIXL1,SELENOS,MUC3A,LDLR,…
GO:0001706	endoderm formation	42	10	3.58271	0.000331749	0.0410695	DKK1,SOX17,NANOG,MMP15,NODAL,ITGA4,EOMES,COL5A1,COL6A1,MIXL1
GO:0050776	regulation of immune response	518	55	1.59769	0.000344766	0.0418554	GRAP2,XIAP,ACTR2,CD40,IL1R1,SPPL2A,VAMP8,CD200,ANGPT1,IFNGR1,CD177,DDX58,HLA-DQA1,MSH2,FADD,TGFB1,TFRC,RIPK2,CALM1,OTUD4,HLX,ELMO1,ZBTB1,NFATC2,MSH6,PGLYRP4,FAM3A,NFKBIA,CD300E,WASF2,RNF125,ITGA4,PLSCR1,JAK1,STAT1,PAG1,STXBP1,PLPP4,NPPA,PELI1,IFITM1,CYBA,COL1A2,SERPINB9,HK1,SELENOS,MUC3A,IL18R1,NCR1,ZAP70,SPINK5,CD48,HSPA1A,NR1H2,CTSH
GO:0060350	endochondral bone morphogenesis	50	11	3.31042	0.000354559	0.0418554	MEF2D,MATN3,ANXA6,POR,CER1,AXIN2,COL13A1,COL6A1,BMPR2,COL6A2,COL27A1
GO:0001568	blood vessel development	471	51	1.62933	0.000355239	0.0418554	ANG,PDGFRA,TNFRSF12A,CD40,NFE2L2,TSPAN12,ANGPT1,ELK3,SEC24B,TGFB1,PDCL3,SOX18,TMED2,JCAD,ACKR3,TDGF1,SOX17,SMOC2,NPR1,APLNR,NODAL,MAPK7,WASF2,BAK1,GATA4,JMJD6,WT1,SEMA3E,JAK1,STAT1,GJA4,MAP2K1,CIB1,COL1A2,FOXH1,COL5A1,WARS1,PPP1R16B,BMPR2,NR4A1,PRKX,CFLAR,SPINK5,FOXJ2,PKM,FLVCR1,HHEX,EGLN1,CTSH,ETS1,WNT4
GO:0071345	cellular response to cytokine stimulus	641	65	1.52586	0.000372253	0.0418554	IL34,IFNLR1,ACTR2,TNFRSF12A,CD40,IL1R1,SPPL2A,HSPA8,NFE2L2,ANGPT1,MME,IFNGR1,HLA-DQA1,ETV3,FADD,VIM,TGFB1,TFRC,RIPK2,RAB20,IL17RA,OTUD4,GCLM,TNFRSF13B,NFKBIA,ACKR3,TDGF1,IFITM3,SOX17,NANOG,ITGA4,JAK1,STAT1,STXBP1,IFI30,POMC,PTPN9,LRAT,GFPT2,PELI1,CDC42EP4,IFITM1,CYBA,CIB1,CRHBP,RFFL,COL1A2,CANX,FSCN1,FOXH1,DPYSL3,ARF1,SQSTM1,FLNB,H2BC11,IL18R1,DAPK1,NUMBL,FOXO3,MSN,CXCR4,EDA,STAT4,HSPA1A,NR1H2
GO:0009607	response to biotic stimulus	496	53	1.60788	0.000377837	0.0418554	IFNLR1,RARRES2,CD40,SNX3,IFNGR1,DDX58,SLC25A6,FADD,VIM,TGFB1,BNIP3,RIPK2,H2BC12,IL17RA,PGLYRP4,FAM3A,CHGA,NFKBIA,IFITM3,APOBEC3G,RNF125,PLSCR4,PRSS2,BAK1,PLSCR1,STAT1,UPK1B,LRAT,SERINC3,PELI1,PIM2,SERINC5,IFITM1,ENO1,CYBA,CA5B,OPRK1,GRPR,CUBN,CEP192,SERPINB9,TRDN,ARF1,SELENOS,NFIB,H2BC11,CFLAR,BATF3,RNF216,TRIB1,SPINK5,CXCR4,NR1H2
GO:0035902	response to immobilization stress	16	6	5.64276	0.000379645	0.0418554	ACTR2,TGFB1,LRP11,NR0B1,GAL,FOXO3
GO:0051270	regulation of cellular component movement	691	69	1.50256	0.00038259	0.0418554	SGK3,LDLRAD4,IQGAP1,PDGFRA,LAMA2,RARRES2,PLAU,CD40,IL1R1,NFE2L2,CD200,TUBB2B,ANGPT1,DDX58,FADD,TGFB1,UNC5C,CD9,RRAS2,RDX,JCAD,ACKR3,SERPINE2,TDGF1,ZSWIM5,PLXNA2,SMOC2,APC,NODAL,ITGA4,GATA4,SEMA3E,NTN1,RAP2A,ATP8A1,MYADM,IFITM1,NBL1,RET,CIB1,MPP1,ARMC4,RREB1,NRG4,RFFL,ZSWIM4,SNAI1,DPYSL3,PFN1,CERS2,ABHD6,ERBB4,BMPR2,DSCAM,PRKX,MTUS1,TRIB1,FOXO3,CYGB,NSMF,WNT3,MSN,PREX1,PLXNA4,SLC9A3R1,MACF1,CTSH,E…
GO:0009888	tissue development	1242	112	1.35693	0.000386628	0.0418554	DLL3,MEGF10,LDLRAD4,RPS6KA6,IQGAP1,MEF2D,PDGFRA,CLDN5,KBTBD8,ARHGAP12,GSTA1,CBR1,CHST11,ALDH3A2,MATN3,DKK4,SEC24B,VIM,TGFB1,ANXA6,DKK1,SOX18,POR,HLX,TMED2,CTSK,GCNT4,RDX,HNF4A,LGR5,VANGL1,SERPINE2,UMODL1,PLXNA2,SOX17,CER1,GDF3,NANOG,MMP15,NODAL,AKAP13,AXIN2,ITGA4,GATA4,WT1,SEMA3E,AJAP1,FAM20C,STAT1,UPK1B,EOMES,NTN1,PRKAR1A,NR0B1,GJA4,RAP2A,TBL1XR1,NPPA,STIL,HSD17B4,MAP2K1,AACS,MYADM,CALB1,RET,MLL…
GO:0009952	anterior/posterior pattern specification	131	20	2.29731	0.000389693	0.0418554	DLL3,AURKA,DKK1,TMED2,TDGF1,PLXNA2,SOX17,CER1,GDF3,NODAL,AXIN2,GATA4,WT1,MLLT3,SSBP3,FOXH1,BMPR2,ZEB2,WNT3,HHEX
GO:0002444	myeloid leukocyte mediated immunity	368	42	1.71736	0.000395746	0.0418554	IQGAP1,ACTR2,PLAU,CAP1,HSPA8,VAMP8,DYNLL1,MME,OSTF1,CD177,DDX58,AGL,VCP,DNASE1L3,ALDOA,ARL8A,CHGA,TMEM63A,NFASC,PRSS2,HMOX2,STXBP1,SURF4,NPPA,ATP8A1,CHRNB4,CYBA,FAF2,RAB37,PLA2G3,SERPINB9,GM2A,PGM1,DYNC1H1,PSMD3,SLC15A4,TUBB4B,PKM,APRT,HSPA1A,MMP25,CTSH
GO:0015711	organic anion transport	278	34	1.84033	0.000401267	0.0418554	BDKRB2,SLCO3A1,FABP3,SLC52A2,SLC25A6,SLC25A13,SFXN5,SLC25A18,HBA1,SLC36A2,ABCD1,SLC6A20,RHAG,STXBP1,SERINC3,ATP8A1,APOC1,ABCC4,SERINC5,CYB5R1,CA5B,PLA2G3,SLC7A5,SLC36A1,LDLR,SLC27A4,SLC15A4,SH3BP4,CPT1A,SLC9A3R1,SLC16A5,SLC16A13,SLC33A1,SLC35A3
GO:0051241	negative regulation of multicellular organismal process	767	75	1.47139	0.000401491	0.0418554	DLL3,LDLRAD4,RPS6KA6,NDRG2,PDGFRA,PLAU,NFE2L2,CD200,ANGPT1,DKK4,DDX58,VIM,TGFB1,DKK1,TRPV3,HLX,CTSK,CD9,NFATC2,PGLYRP4,ZHX2,NFKBIA,SERPINE2,SOX17,NPR1,CER1,NODAL,ABCD1,RNF125,AXIN2,WT1,SEMA3E,STAT1,NTN1,KLKB1,POMC,PTPN9,BCL11A,NPPA,APOC1,MERTK,CYBA,CIB1,CRHBP,OPRK1,GAL,COL5A1,SNAI1,DPYSL3,LAPTM4B,CERS2,ABHD6,ERBB4,BMPR2,MIXL1,SELENOS,LDLR,NFIB,IL18R1,KDM4A,ADRA2C,SOX8,RNF216,TRIB1,CDK5R1,CBLN1,VA…
GO:0046903	secretion	1011	94	1.39906	0.000433093	0.0440834	SYN3,BDKRB2,IQGAP1,ANG,FAM3B,LIN7A,KCNMB4,ACTR2,RARRES2,PLAU,CAP1,CD40,HSPA8,VAMP8,CD200,DYNLL1,ANGPT1,MME,BLOC1S6,OSTF1,CD177,DDX58,APLP2,SLC25A6,TGFB1,RIPK2,CALM1,ENSA,IL17RA,AGL,CD9,HNF4A,VCP,ALDOA,VWF,ARL8A,CHGA,TMEM63A,SERPINE2,NPR1,LEFTY2,NFASC,PRSS2,STEAP3,HMOX2,STXBP1,POMC,SURF4,ACHE,NPPA,ATP8A1,ABCC4,AACS,MERTK,ARL4D,CHRNB4,CYB5R1,CYBA,CRHBP,OPRK1,FAF2,RAB37,PLA2G3,CANX,GAL,LHFPL2,ARF1,H…
GO:0002697	regulation of immune effector process	214	28	1.96881	0.00043399	0.0440834	IFNLR1,CD40,IL1R1,VAMP8,ANGPT1,CD177,DDX58,MSH2,FADD,TGFB1,TFRC,RIPK2,HLX,ZBTB1,MSH6,DNASE1L3,PGLYRP4,APOBEC3G,RNF125,STAT1,STXBP1,NPPA,SERPINB9,HK1,IL18R1,RNF216,NCR1,SPINK5
GO:0045055	regulated exocytosis	524	55	1.5794	0.000458212	0.0456765	IQGAP1,ACTR2,RARRES2,PLAU,CAP1,HSPA8,VAMP8,DYNLL1,MME,BLOC1S6,OSTF1,CD177,APLP2,TGFB1,CALM1,AGL,CD9,VCP,ALDOA,VWF,ARL8A,CHGA,TMEM63A,LEFTY2,NFASC,PRSS2,HMOX2,STXBP1,SURF4,NPPA,ATP8A1,ABCC4,CHRNB4,CYB5R1,CYBA,CRHBP,FAF2,RAB37,PLA2G3,LHFPL2,ARF1,GM2A,MANF,PGM1,DYNC1H1,PSMD3,SLC15A4,TEX264,TUBB4B,PKM,APRT,RIMS4,HSPA1A,MMP25,CTSH
GO:0010770	positive regulation of cell morphogenesis involved in differentiation	123	19	2.32439	0.000464776	0.0456765	ACTR2,TNFRSF12A,TUBB2B,PLXNA2,NTN1,NDEL1,MAP2K1,MYADM,CIB1,RREB1,SKIL,BMPR2,DSCAM,ZEB2,CDKL5,WNT3,PREX1,PLXNA4,MACF1
GO:0002703	regulation of leukocyte mediated immunity	104	17	2.45967	0.000466969	0.0456765	CD40,IL1R1,VAMP8,CD177,DDX58,MSH2,FADD,TGFB1,TFRC,ZBTB1,MSH6,DNASE1L3,STXBP1,NPPA,SERPINB9,IL18R1,NCR1
GO:0072358	cardiovascular system development	501	53	1.59184	0.00048095	0.0459678	ANG,PDGFRA,TNFRSF12A,CD40,NFE2L2,TSPAN12,ANGPT1,ELK3,SEC24B,TGFB1,PDCL3,SOX18,TMED2,NFATC2,JCAD,ACKR3,TDGF1,SOX17,SMOC2,NPR1,APLNR,NODAL,MAPK7,WASF2,BAK1,GATA4,JMJD6,WT1,SEMA3E,JAK1,STAT1,GJA4,NXN,MAP2K1,CIB1,COL1A2,FOXH1,COL5A1,WARS1,PPP1R16B,BMPR2,NR4A1,PRKX,CFLAR,SPINK5,FOXJ2,PKM,FLVCR1,HHEX,EGLN1,CTSH,ETS1,WNT4
GO:0007155	cell adhesion	873	83	1.43062	0.000481551	0.0459678	MEGF10,IQGAP1,PDGFRA,LAMA2,GRAP2,CLDN5,CHL1,PPFIBP1,PLAU,TNFRSF12A,KIFC3,CD200,ANGPT1,CD177,FADD,TGFB1,TFRC,RIPK2,AMIGO2,HLX,ZBTB1,CD9,RDX,TESC,JCAD,VWF,ACKR3,SERPINE2,PLXNA2,SMOC2,NFASC,APC,NODAL,MAPK7,MFAP4,ITGA4,PRSS2,SEMA3E,AJAP1,LAMC3,COL13A1,NTN1,PAG1,PRKAR1A,STXBP1,ACHE,CNTNAP2,CLDN11,PELI1,MERTK,MYADM,RET,CIB1,TENM2,RREB1,COL5A1,COL6A1,CDC42EP1,PCDH10,DSCAM,PRKX,EPHA8,NUAK1,DACT2,ZAP70,SC…
GO:0060389	pathway-restricted SMAD protein phosphorylation	44	10	3.41986	0.000495739	0.0467588	LDLRAD4,SNX25,TGFB1,DKK1,LEFTY1,LEFTY2,GDF3,NODAL,BMPR2,PMEPA1
GO:0019932	second-messenger-mediated signaling	217	28	1.9416	0.000544211	0.0501614	PDE9A,CALM1,NFATC2,GPR78,CHGA,LGR5,ACKR3,NPR1,APLNR,AKAP13,MAPK7,PRKAR1A,GUCA1A,NPPA,CALCR,CIB1,RCAN3,GAL,LMCD1,TRDN,GNAL,ADGRG2,PRKAR2A,ADRA2C,ZAP70,ADCY2,CXCR4,SLC9A3R1
GO:0007188	adenylate cyclase-modulating G protein-coupled receptor signaling pathway	96	16	2.50789	0.000544476	0.0501614	GPR78,CHGA,LGR5,HTR1E,AKAP13,WASF2,GRIK3,CALCR,OPRK1,GPR176,GNAL,ADGRG2,ADRA2C,SSTR2,ADCY2,SLC9A3R1
GO:0022610	biological adhesion	877	83	1.4241	0.000555173	0.050559	MEGF10,IQGAP1,PDGFRA,LAMA2,GRAP2,CLDN5,CHL1,PPFIBP1,PLAU,TNFRSF12A,KIFC3,CD200,ANGPT1,CD177,FADD,TGFB1,TFRC,RIPK2,AMIGO2,HLX,ZBTB1,CD9,RDX,TESC,JCAD,VWF,ACKR3,SERPINE2,PLXNA2,SMOC2,NFASC,APC,NODAL,MAPK7,MFAP4,ITGA4,PRSS2,SEMA3E,AJAP1,LAMC3,COL13A1,NTN1,PAG1,PRKAR1A,STXBP1,ACHE,CNTNAP2,CLDN11,PELI1,MERTK,MYADM,RET,CIB1,TENM2,RREB1,COL5A1,COL6A1,CDC42EP1,PCDH10,DSCAM,PRKX,EPHA8,NUAK1,DACT2,ZAP70,SC…
GO:0001714	endodermal cell fate specification	7	4	8.5985	0.000575926	0.0518529	DKK1,SOX17,NANOG,EOMES
GO:0002824	positive regulation of adaptive immune response based on somatic recombination of immune receptors built from immunoglobulin superfamily domains	53	11	3.12304	0.000602847	0.0536594	CD40,IL1R1,MSH2,FADD,TGFB1,TFRC,RIPK2,HLX,ZBTB1,MSH6,IL18R1
GO:0001944	vasculature development	494	52	1.58393	0.000609534	0.0536594	ANG,PDGFRA,TNFRSF12A,CD40,NFE2L2,TSPAN12,ANGPT1,ELK3,SEC24B,TGFB1,PDCL3,SOX18,TMED2,NFATC2,JCAD,ACKR3,TDGF1,SOX17,SMOC2,NPR1,APLNR,NODAL,MAPK7,WASF2,BAK1,GATA4,JMJD6,WT1,SEMA3E,JAK1,STAT1,GJA4,MAP2K1,CIB1,COL1A2,FOXH1,COL5A1,WARS1,PPP1R16B,BMPR2,NR4A1,PRKX,CFLAR,SPINK5,FOXJ2,PKM,FLVCR1,HHEX,EGLN1,CTSH,ETS1,WNT4
GO:0045595	regulation of cell differentiation	1220	109	1.3444	0.000655603	0.0570807	RUNX1T1,DLL3,IL34,MEGF10,LDLRAD4,IQGAP1,PDGFRA,CLDN5,ACTR2,RARRES2,TNFRSF12A,SNX3,NFE2L2,TUBB2B,BLOC1S6,AURKA,FADD,VIM,TGFB1,DKK1,RIPK2,POR,HLX,CTSK,ZBTB1,NFATC2,PGLYRP4,ZHX2,PACSIN1,TESC,NFKBIA,LGALS12,SERPINE2,ZSWIM5,PLXNA2,SOX17,GDF3,NANOG,APC,NODAL,AKAP13,AXIN2,ASH2L,GATA4,SEMA3E,AJAP1,FAM20C,STAT1,EOMES,NTN1,NR0B1,RAP2A,PTPN9,BCL11A,NDEL1,MAP2K1,MYADM,IFITM1,NBL1,RET,CIB1,RREB1,GAL,COL5A1,MA…
GO:0072170	metanephric tubule development	12	5	6.26974	0.000683646	0.0582422	STAT1,CALB1,SOX8,WWTR1,WNT4
GO:0007190	activation of adenylate cyclase activity	12	5	6.26974	0.000683646	0.0582422	CAP1,CALM1,LGR5,VIPR2,CALCR
GO:0009719	response to endogenous stimulus	1144	103	1.35479	0.000717104	0.0595403	LDLRAD4,IQGAP1,FABP3,ANG,PDGFRA,CLDN5,XIAP,ACTR2,RARRES2,CHST11,SNX25,NFE2L2,CCND3,VIM,TGFB1,UBE2L3,DKK1,RIPK2,CALM1,POR,ZCCHC12,RNF14,AGL,CD9,GCLM,RDX,FNDC4,HNF4A,ATP6V0D1,GRB10,ATP6V1B2,LGR5,TDGF1,UMODL1,FGF17,SMOC2,LEFTY1,CER1,LEFTY2,GDF3,APC,MMP15,NODAL,AKAP13,MAPK7,GATA4,WT1,AKR1B1,FAM20C,STAT1,PRKAR1A,CDKN2B,STXBP1,NR0B1,CACNA2D1,BCL11A,NPPA,CALCR,NDEL1,AACS,NBL1,CYBA,CIB1,CRHBP,OPRK1,COL1A…
GO:0030334	regulation of cell migration	595	60	1.51738	0.000717852	0.0595403	SGK3,LDLRAD4,IQGAP1,PDGFRA,LAMA2,RARRES2,PLAU,CD40,IL1R1,NFE2L2,CD200,ANGPT1,DDX58,FADD,TGFB1,UNC5C,RRAS2,RDX,JCAD,ACKR3,SERPINE2,TDGF1,PLXNA2,SMOC2,APC,NODAL,ITGA4,SEMA3E,NTN1,RAP2A,ATP8A1,MYADM,IFITM1,NBL1,RET,CIB1,MPP1,RREB1,RFFL,SNAI1,DPYSL3,PFN1,CERS2,ABHD6,ERBB4,BMPR2,PRKX,MTUS1,TRIB1,FOXO3,CYGB,NSMF,MSN,PREX1,PLXNA4,SLC9A3R1,MACF1,CTSH,ETS1,WNT4
GO:0002576	platelet degranulation	80	14	2.63329	0.000721427	0.0595403	RARRES2,APLP2,TGFB1,CALM1,CD9,ALDOA,VWF,LEFTY2,STXBP1,ABCC4,CYB5R1,LHFPL2,MANF,TEX264
GO:0034341	response to interferon-gamma	108	17	2.36857	0.000729846	0.0596141	ACTR2,CD40,IFNGR1,HLA-DQA1,VIM,RAB20,TDGF1,IFITM3,JAK1,STAT1,STXBP1,IFI30,CDC42EP4,IFITM1,FLNB,DAPK1,NR1H2
GO:0019934	cGMP-mediated signaling	18	6	5.01579	0.0007846	0.0634325	PDE9A,NPR1,PRKAR1A,GUCA1A,NPPA,PRKAR2A
GO:0000902	cell morphogenesis	786	75	1.43582	0.000817817	0.064497	IQGAP1,LAMA2,PDZD8,CHL1,ACTR2,CAP1,TNFRSF12A,TUBB2B,AURKA,MATN3,SEC24B,DKK1,UNC5C,RDX,PACSIN1,ALDOA,GRB10,ZSWIM5,PLXNA2,SOX17,NFASC,NODAL,MAPK7,PACSIN2,WASF2,ITGA4,SEMA3E,LAMC3,MNX1,NTN1,BTBD3,STXBP1,RAP2A,BCL11A,PRPF40A,CNTNAP2,NDEL1,CDC42EP4,MAP2K1,MERTK,MYADM,NBL1,RET,CIB1,RREB1,NYAP1,TSKU,ZSWIM4,COL6A1,CDC42EP1,RHOBTB3,SKIL,BMPR2,DSCAM,ZEB2,NFIB,FLNB,EPHA8,CDKL5,AFG3L2,DACT2,CDK5R1,VAX1,NUMBL…
GO:0019933	cAMP-mediated signaling	81	14	2.60078	0.000820043	0.064497	CALM1,GPR78,CHGA,LGR5,APLNR,AKAP13,MAPK7,CALCR,GAL,GNAL,ADGRG2,ADRA2C,ADCY2,SLC9A3R1
GO:0002275	myeloid cell activation involved in immune response	358	40	1.68127	0.000822188	0.064497	IQGAP1,ACTR2,PLAU,CAP1,HSPA8,VAMP8,DYNLL1,MME,OSTF1,CD177,AGL,VCP,DNASE1L3,ALDOA,ARL8A,CHGA,TMEM63A,NFASC,PRSS2,HMOX2,STXBP1,SURF4,NPPA,ATP8A1,CHRNB4,CYBA,FAF2,RAB37,PLA2G3,GM2A,PGM1,DYNC1H1,PSMD3,SLC15A4,TUBB4B,PKM,APRT,HSPA1A,MMP25,CTSH
GO:0007187	G protein-coupled receptor signaling pathway, coupled to cyclic nucleotide second messenger	100	16	2.40758	0.000863195	0.06705	GPR78,CHGA,LGR5,HTR1E,AKAP13,WASF2,GRIK3,CALCR,OPRK1,GPR176,GNAL,ADGRG2,ADRA2C,SSTR2,ADCY2,SLC9A3R1
GO:0019221	cytokine-mediated signaling pathway	406	44	1.63075	0.000872408	0.0671077	IL34,IFNLR1,TNFRSF12A,CD40,IL1R1,SPPL2A,HSPA8,ANGPT1,IFNGR1,HLA-DQA1,FADD,VIM,TGFB1,RIPK2,IL17RA,OTUD4,TNFRSF13B,NFKBIA,ACKR3,IFITM3,NANOG,JAK1,STAT1,IFI30,POMC,PELI1,IFITM1,CIB1,RFFL,COL1A2,CANX,FSCN1,ARF1,SQSTM1,H2BC11,IL18R1,NUMBL,FOXO3,MSN,CXCR4,EDA,STAT4,HSPA1A,NR1H2
GO:0060351	cartilage development involved in endochondral bone morphogenesis	32	8	3.76184	0.000921952	0.0701146	MATN3,ANXA6,POR,CER1,AXIN2,COL6A1,COL6A2,COL27A1
GO:0003417	growth plate cartilage development	25	7	4.21326	0.000929197	0.0701146	MATN3,ANXA6,POR,CER1,COL6A1,COL6A2,COL27A1
GO:0048514	blood vessel morphogenesis	408	44	1.62276	0.000964883	0.0721205	ANG,PDGFRA,TNFRSF12A,CD40,NFE2L2,TSPAN12,ANGPT1,ELK3,SEC24B,TGFB1,PDCL3,SOX18,JCAD,ACKR3,TDGF1,SOX17,SMOC2,NPR1,APLNR,NODAL,MAPK7,WASF2,BAK1,GATA4,JMJD6,WT1,SEMA3E,JAK1,STAT1,CIB1,FOXH1,WARS1,PPP1R16B,BMPR2,NR4A1,PRKX,SPINK5,FOXJ2,PKM,HHEX,EGLN1,CTSH,ETS1,WNT4
GO:0008285	negative regulation of cell proliferation	468	49	1.57547	0.000977294	0.0723654	IFNLR1,FABP3,ANG,NDRG2,CD200,ETV3,TGFB1,CD9,HNF4A,TNFRSF13B,TESC,ADAMTS8,SERPINE2,NPR1,CER1,APC,NODAL,AXIN2,CDKN2C,BAK1,VIPR2,H2AC6,WT1,STAT1,PRKAR1A,CDKN2B,PELI1,MAP2K1,PIM2,IFITM1,CIB1,GAL,PLPP1,WARS1,CERS2,ERBB4,BMPR2,MXD4,NFIB,TRIB1,SSTR2,SH3BP4,VAX1,DELEC1,DNAJB2,SLC9A3R1,HSPA1A,P3H2,ETS1
GO:0034220	ion transmembrane transport	653	64	1.47478	0.00100845	0.0730087	SGK3,KCNV1,GABRA5,KCNMB4,IBTK,GLRX,SLC25A48,TGFB1,SNTA1,ANXA6,SLC25A13,CALM1,TRPV3,SFXN5,SLC25A18,ATP6V0D1,TESC,ADAMTS8,TMEM63A,ATP6V1B2,PDZK1,SLC36A2,CNGA4,APLNR,SLC26A11,SLC6A20,GRIK3,BAK1,STEAP3,RHAG,SLC34A2,CACNA2D1,NPPA,ATP8A1,CALCR,ANO4,SLC9A5,ABCC4,CHRNB4,CYBA,CRHBP,OPRK1,VDAC1,GAL,KCNF1,KCNK1,TRDN,ARF1,KCNK12,SLC7A5,SLC36A1,VDAC2,SLC2A6,ATP1B3,KCNJ12,AFG3L2,ATP13A1,SLC15A4,DAPK1,CPT1A,SLC…
GO:0007369	gastrulation	141	20	2.13438	0.00101594	0.0730087	DKK1,HNF4A,SOX17,CER1,GDF3,NANOG,APLNR,MMP15,NODAL,MAPK7,ITGA4,EOMES,PRKAR1A,MYADM,COL5A1,SNAI1,COL6A1,BMPR2,MIXL1,WNT3
GO:0090183	regulation of kidney development	40	9	3.38566	0.00101729	0.0730087	TGFB1,WT1,STAT1,RET,PRKX,CFLAR,SOX8,WWTR1,WNT4
GO:0048585	negative regulation of response to stimulus	1143	102	1.34281	0.00103157	0.0730087	SGK3,BDKRB2,LDLRAD4,RPS6KA6,NDRG2,PDGFRA,ARHGAP12,DUSP16,PLAU,CHST11,SNX25,NFE2L2,CD200,HIGD1A,ANGPT1,DKK4,FADD,TGFB1,CARD19,DKK1,CALM1,SALL3,OTUD4,HLX,CD9,GCLM,FNDC4,PGLYRP4,FAM3A,KIF26A,NFKBIA,GRB10,ACKR3,SERPINE2,CAVIN3,SOX17,CER1,GDF3,APLNR,APC,NODAL,ABCD1,STMN3,MAPK7,RNF125,AXIN2,SEMA3E,AJAP1,STAT1,NTN1,KLKB1,NR0B1,DYRK3,NXN,MERTK,MYADM,ENO1,NBL1,RET,RGS19,CIB1,MLLT3,CRHBP,RFFL,FOXH1,TSKU,SE…
GO:0032879	regulation of localization	1803	151	1.26021	0.0010392	0.0730087	SGK3,KCNV1,LDLRAD4,IQGAP1,ANG,PDGFRA,LAMA2,KCNMB4,RARRES2,PLAU,SARAF,CD40,IL1R1,SNX3,HSPA8,NFE2L2,VAMP8,CD200,TUBB2B,IBTK,DYNLL1,ANGPT1,GLRX,TTC39B,CD177,GPSM2,DDX58,SEC24B,SLC25A6,FADD,TGFB1,SNTA1,UBE2L3,ANXA6,DKK1,RIPK2,RAB20,CALM1,ENSA,IL17RA,TRPV3,SNX16,UNC5C,CD9,RRAS2,RDX,HNF4A,TESC,JCAD,CHGA,NFKBIA,GRB10,PDZK1,ACKR3,SERPINE2,TDGF1,ZSWIM5,PLXNA2,SMOC2,NPR1,APLNR,APC,NODAL,PACSIN2,ITGA4,BAK1,…
GO:0038092	nodal signaling pathway	13	5	5.78745	0.00105049	0.0730087	TDGF1,CER1,NODAL,FOXH1,DACT2
GO:0071371	cellular response to gonadotropin stimulus	13	5	5.78745	0.00105049	0.0730087	POR,GCLM,WT1,EPHA8,NSMF
GO:0009790	embryo development	743	71	1.4379	0.00108232	0.0745398	DLL3,RPS6KA6,TANC2,PDGFRA,LAMA2,KBTBD8,RARRES2,CHST11,NFE2L2,ANGPT1,SEC24B,MSH2,TGFB1,DKK1,SOX18,HLX,TMED2,HNF4A,TDGF1,PLXNA2,SOX17,CER1,GDF3,NANOG,FOXI1,APLNR,MMP15,NODAL,STMN3,MAPK7,SP8,AXIN2,ITGA4,GATA4,WT1,EOMES,NTN1,PRKAR1A,PLPP4,SLC34A2,TBL1XR1,STIL,NDEL1,MAP2K1,MYADM,RET,CUBN,SSBP3,FOXH1,COL5A1,MAFG,SNAI1,COL6A1,PFN1,LRIG3,SKIL,ERBB4,BMPR2,MIXL1,ZEB2,PAX7,ALDH1A3,SOX8,CDK5R1,MTHFR,WNT3,FLV…
GO:0070757	interleukin-35-mediated signaling pathway	8	4	7.52368	0.00109133	0.0745398	JAK1,STAT1,CANX,STAT4
GO:0002699	positive regulation of immune effector process	112	17	2.28398	0.0011102	0.0745783	CD40,IL1R1,VAMP8,CD177,DDX58,MSH2,FADD,TGFB1,TFRC,RIPK2,HLX,ZBTB1,MSH6,STXBP1,NPPA,HK1,IL18R1
GO:0060348	bone development	142	20	2.11935	0.00111072	0.0745783	MEF2D,SP5,PPIB,MATN3,TGFB1,ANXA6,POR,CER1,AKAP13,WASF2,AXIN2,FAM20C,COL13A1,PAPSS2,TTC9,COL6A1,BMPR2,LRRC17,COL6A2,COL27A1
GO:0002821	positive regulation of adaptive immune response	57	11	2.90388	0.00114473	0.0753977	CD40,IL1R1,MSH2,FADD,TGFB1,TFRC,RIPK2,HLX,ZBTB1,MSH6,IL18R1
GO:0060323	head morphogenesis	33	8	3.64785	0.00114715	0.0753977	PDGFRA,CLDN5,TGFB1,DKK1,SSBP3,CSRNP1,WNT3,FLVCR1
GO:0045765	regulation of angiogenesis	195	25	1.92915	0.00115932	0.0753977	TNFRSF12A,CD40,NFE2L2,TSPAN12,PDCL3,JCAD,SMOC2,NPR1,APLNR,NODAL,MAPK7,GATA4,SEMA3E,JAK1,STAT1,CIB1,WARS1,PPP1R16B,SPINK5,FOXJ2,PKM,HHEX,EGLN1,CTSH,ETS1
GO:0031346	positive regulation of cell projection organization	295	34	1.73427	0.00116099	0.0753977	IQGAP1,PLEK2,ACTR2,TNFRSF12A,SNX3,NFE2L2,TUBB2B,DYNLL1,PACSIN1,PLXNA2,APC,WASF2,NTN1,NDEL1,CDC42EP4,MAP2K1,RET,TENM2,RREB1,FSCN1,CDC42EP1,DPYSL3,PFN1,ARF1,SKIL,BMPR2,DSCAM,ZEB2,CDKL5,CFLAR,WNT3,ENC1,PLXNA4,MACF1
GO:0060349	bone morphogenesis	75	13	2.60821	0.00121139	0.078031	MEF2D,SP5,MATN3,TGFB1,ANXA6,POR,CER1,AXIN2,COL13A1,COL6A1,BMPR2,COL6A2,COL27A1
GO:0035295	tube development	721	69	1.44004	0.00122193	0.0780752	ANG,PDGFRA,RARRES2,TNFRSF12A,CD40,NFE2L2,TSPAN12,ANGPT1,ELK3,SEC24B,TGFB1,PDCL3,SOX18,HLX,TMED2,JCAD,LGR5,ACKR3,SERPINE2,TDGF1,PLXNA2,SOX17,SMOC2,NPR1,CER1,APLNR,NODAL,MAPK7,WASF2,BAK1,GATA4,JMJD6,WT1,SEMA3E,AKR1B1,JAK1,STAT1,NTN1,STIL,MAP2K1,CALB1,RET,CIB1,SSBP3,FOXH1,PFN1,WARS1,PPP1R16B,BMPR2,MIXL1,NR4A1,ZEB2,PRKX,NFIB,PAX7,SOX8,DACT2,MTHFR,SPINK5,FOXJ2,TNC,PKM,EDA,WWTR1,HHEX,EGLN1,CTSH,ETS1,WN…
GO:0043299	leukocyte degranulation	354	39	1.65776	0.00124002	0.0785972	IQGAP1,ACTR2,PLAU,CAP1,HSPA8,VAMP8,DYNLL1,MME,OSTF1,CD177,AGL,VCP,ALDOA,ARL8A,CHGA,TMEM63A,NFASC,PRSS2,HMOX2,STXBP1,SURF4,NPPA,ATP8A1,CHRNB4,CYBA,FAF2,RAB37,PLA2G3,GM2A,PGM1,DYNC1H1,PSMD3,SLC15A4,TUBB4B,PKM,APRT,HSPA1A,MMP25,CTSH
GO:0009968	negative regulation of signal transduction	914	84	1.38291	0.00125467	0.0786701	SGK3,BDKRB2,LDLRAD4,RPS6KA6,NDRG2,PDGFRA,ARHGAP12,DUSP16,CHST11,SNX25,NFE2L2,HIGD1A,DKK4,FADD,TGFB1,CARD19,DKK1,CALM1,SALL3,OTUD4,GCLM,KIF26A,NFKBIA,GRB10,ACKR3,SERPINE2,CAVIN3,SOX17,CER1,GDF3,APLNR,APC,NODAL,STMN3,MAPK7,RNF125,AXIN2,STAT1,NTN1,NR0B1,DYRK3,NXN,MERTK,MYADM,ENO1,NBL1,RET,RGS19,CIB1,MLLT3,CRHBP,RFFL,FOXH1,TSKU,SNAI1,TRDN,DUSP5,VDAC2,SKIL,ERBB4,SELENOS,STRN3,SPRY4,EPHA8,H2BC11,PMEPA1…
GO:0042119	neutrophil activation	331	37	1.68203	0.00126102	0.0786701	IQGAP1,ACTR2,PLAU,CAP1,HSPA8,VAMP8,DYNLL1,MME,OSTF1,CD177,AGL,VCP,DNASE1L3,ALDOA,ARL8A,TMEM63A,NFASC,PRSS2,HMOX2,SURF4,ATP8A1,CHRNB4,CYBA,FAF2,RAB37,GM2A,PGM1,DYNC1H1,PSMD3,SLC15A4,TUBB4B,PKM,PREX1,APRT,HSPA1A,MMP25,CTSH
GO:0080134	regulation of response to stress	941	86	1.37521	0.00129742	0.0803084	BDKRB2,IFNLR1,PDGFRA,XIAP,ACTR2,PLAU,TNFRSF12A,IL1R1,HSPA8,NFE2L2,VAMP8,CD200,ARMT1,PSMA6,RNF8,IFNGR1,DDX58,PRDX1,SLC25A6,FADD,DKK1,RIPK2,CHCHD2,IL17RA,OTUD4,CD9,FNDC4,DNASE1L3,PGLYRP4,FAM3A,NFKBIA,ACKR3,SERPINE2,SMOC2,ABCD1,APOBEC3G,MAPK7,RNF125,AXIN2,BAK1,PLSCR1,AJAP1,JAK1,HSPA1L,STAT1,SAMD5,KLKB1,RAP2A,DYRK3,NPPA,SERINC3,PELI1,NDEL1,MAP2K1,ENO1,CYBA,CRHBP,OPRK1,RREB1,SERPINB9,SNAI1,CERS2,GADD4…
GO:0001906	cell killing	58	11	2.85381	0.00132959	0.0814161	PRDX1,FADD,H2BC12,DNASE1L3,PGLYRP4,CHGA,SERPINB9,H2BC11,NCR1,TUBB4B,CTSH
GO:0034767	positive regulation of ion transmembrane transport	85	14	2.47839	0.00133587	0.0814161	GLRX,CALM1,TESC,PDZK1,APLNR,CACNA2D1,NPPA,CALCR,OPRK1,GAL,TRDN,ARF1,ATP1B3,SLC9A3R1
GO:0048598	embryonic morphogenesis	415	44	1.59538	0.00136035	0.0817525	PDGFRA,CHST11,SEC24B,TGFB1,DKK1,SOX18,HLX,TMED2,HNF4A,SOX17,CER1,GDF3,NANOG,FOXI1,APLNR,MMP15,NODAL,MAPK7,SP8,ITGA4,GATA4,EOMES,NTN1,PRKAR1A,STIL,MYADM,RET,FOXH1,COL5A1,SNAI1,COL6A1,PFN1,LRIG3,BMPR2,MIXL1,ZEB2,ALDH1A3,SOX8,MTHFR,WNT3,FLVCR1,SLC9A3R1,MYO3A,WNT4
GO:0015893	drug transport	124	18	2.1843	0.00136202	0.0817525	SLC52A2,SLC25A6,SLC25A13,RALBP1,SFXN5,SLC25A18,HBA1,PDZK1,SLC36A2,SLC6A20,RHAG,OPRK1,CUBN,GAL,SLC36A1,SLC35F3,SLC15A4,CYGB
GO:0003413	chondrocyte differentiation involved in endochondral bone morphogenesis	20	6	4.51421	0.00146091	0.0870284	MATN3,ANXA6,AXIN2,COL6A1,COL6A2,COL27A1
GO:0036230	granulocyte activation	334	37	1.66692	0.00148325	0.0876998	IQGAP1,ACTR2,PLAU,CAP1,HSPA8,VAMP8,DYNLL1,MME,OSTF1,CD177,AGL,VCP,DNASE1L3,ALDOA,ARL8A,TMEM63A,NFASC,PRSS2,HMOX2,SURF4,ATP8A1,CHRNB4,CYBA,FAF2,RAB37,GM2A,PGM1,DYNC1H1,PSMD3,SLC15A4,TUBB4B,PKM,PREX1,APRT,HSPA1A,MMP25,CTSH
GO:0061844	antimicrobial humoral immune response mediated by antimicrobial peptide	14	5	5.37406	0.00154534	0.0906944	H2BC12,PGLYRP4,FAM3A,H2BC11,SPINK5
GO:0001704	formation of primary germ layer	87	14	2.42142	0.0016816	0.0979656	DKK1,SOX17,NANOG,MMP15,NODAL,ITGA4,EOMES,PRKAR1A,COL5A1,SNAI1,COL6A1,BMPR2,MIXL1,WNT3
GO:0009948	anterior/posterior axis specification	35	8	3.4394	0.00172817	0.0999438	AURKA,TMED2,TDGF1,CER1,GDF3,NODAL,WT1,WNT3

## Sheet: Cluster 9
GO ID	GO Term	Set Size	Overlap	Enrichment Ratio	P-value	FDR	Genes
GO:0071310	cellular response to organic substance	1748	82	1.65068	1.57412e-06	0.0121261	RPL13A,HMGCS1,OSMR,INSIG1,LGALS1,CDK7,RIPK1,RALB,BIRC2,GCK,HYAL3,TNFRSF11B,INPPL1,AGPAT2,VEGFB,SRF,GABRB3,CXCL12,FERMT2,CPEB2,TGIF1,ACTG1,TSPO,COL4A1,TGFB1I1,SOX10,BRINP1,LTBP4,SLC26A6,ADRA2A,CLOCK,PTK7,HDAC5,PRKCQ,ASS1,FGF8,IGF1R,PPP2R5B,ERBB2,CAMK2D,DMTN,HSPB1,CCL2,ALAD,PRDM14,GNAI2,ROR2,CDC42,PDCD10,ACAP2,ATF3,YWHAH,NR3C1,PTPN12,PDGFD,GSTO1,CDKN1B,RXRG,SPRED1,MAP3K3,CLDN1,FZD7,KLF6,TMSB4X,MALT…
GO:0007166	cell surface receptor signaling pathway	1896	85	1.57751	6.0865e-06	0.0121261	NRG3,OSMR,EGFL7,RIPK1,BIRC2,GDPD5,TNFRSF11B,RNF213,INPPL1,AGPAT2,VEGFB,GPC4,GABRB3,HOMER2,CXCL12,FERMT2,NSDHL,CDA,ACTG1,PLCB3,RTN4R,COL4A1,TGFB1I1,AMOTL1,SOX10,MYORG,FZD5,LTBP4,APCDD1,CPZ,ADRA2A,SH2B3,PTK7,PRKCQ,FGF8,IGF1R,PPP2R5B,ERBB2,CAMK2D,DMTN,TRPA1,HSPB1,CCL2,PRDM14,GNAI2,ROR2,CDC42,PDCD10,ATF3,CDH2,PTPN12,PDGFD,SEMA3A,GSTO1,CDKN1B,SPRED1,MAP3K3,FZD7,GSC,UNC13A,TMBIM1,KLF6,BEX3,TMSB4X,MALT1…
GO:0050793	regulation of developmental process	1755	80	1.604	6.77081e-06	0.0121261	CDK6,NRG3,FGD5,INSIG1,LGALS1,RIPK1,ANGPTL4,BIRC2,GDPD5,HYAL3,TRIP12,TNFRSF11B,VEGFB,SRF,FUOM,RHOC,GPC4,CXCL12,FERMT2,MAP1B,TSPO,RTN4R,TGFB1I1,RHOF,KEL,SOX10,BRINP1,FZD5,LTBP4,ARHGAP4,CLOCK,LAMA4,PTK7,HDAC5,SLITRK2,PRKCQ,CXCL14,FGF8,PPP2R5B,ERBB2,DMTN,HSPB1,CCL2,CRMP1,PRDM14,GPM6B,ROR2,SYDE1,CDC42,CREBL2,PDCD10,CDH2,YWHAH,PDGFD,SEMA3A,CDKN1B,SPRED1,MAP3K3,FZD7,UNC13A,TMBIM1,PGK1,L1CAM,MALT1,RGS14,…
GO:0006216	cytidine catabolic process	6	4	23.4585	9.18299e-06	0.0121261	CDA,APOBEC3C,APOBEC3F,APOBEC3B
GO:0009972	cytidine deamination	6	4	23.4585	9.18299e-06	0.0121261	CDA,APOBEC3C,APOBEC3F,APOBEC3B
GO:0046087	cytidine metabolic process	6	4	23.4585	9.18299e-06	0.0121261	CDA,APOBEC3C,APOBEC3F,APOBEC3B
GO:0022603	regulation of anatomical structure morphogenesis	751	42	1.96789	1.80215e-05	0.017859	FGD5,ANGPTL4,TNFRSF11B,VEGFB,SRF,RHOC,GPC4,CXCL12,FERMT2,MAP1B,RTN4R,RHOF,KEL,FZD5,ARHGAP4,PTK7,HDAC5,FGF8,ERBB2,DMTN,HSPB1,CCL2,ROR2,CDC42,PDCD10,CDH2,YWHAH,SEMA3A,SPRED1,MAP3K3,FZD7,UNC13A,TMBIM1,PGK1,L1CAM,PAFAH1B1,CDC42EP2,ITGA5,SEMA6D,HAS2,GNA13,PDLIM5
GO:0051239	regulation of multicellular organismal process	1979	86	1.52913	1.80326e-05	0.017859	CDK6,NRG3,LGALS1,RIPK1,KCNK6,ANGPTL4,BIRC2,GDPD5,HYAL3,TRIP12,TNFRSF11B,AGPAT2,VEGFB,SRF,FUOM,GPC4,HOMER2,CXCL12,MAP1B,TSPO,RTN4R,TGFB1I1,KEL,AMOTL1,SOX10,BRINP1,FZD5,ADRA2A,ARHGAP4,CLOCK,LAMA4,PTK7,HDAC5,SLITRK2,PRKCQ,FGF8,IGF1R,PPP2R5B,ERBB2,CAMK2D,DMTN,HSPB1,CRMP1,PRDM14,GNAI2,GPM6B,ROR2,SYDE1,CDC42,PDCD10,CDH2,GJA1,YWHAH,PDGFD,SEMA3A,GSTO1,CDKN1B,SPRED1,MAP3K3,FZD7,ARHGAP42,UNC13A,TMBIM1,PGK1…
GO:0040011	locomotion	1191	58	1.71359	2.67823e-05	0.0235705	CDK6,FEZ1,NRG3,RASGEF1A,VEGFB,SRF,RHOC,GCNT1,CXCL12,MAP1B,TSPO,RHOF,SLC7A6,AMOTL1,SOX10,APCDD1,ADRA2A,JPH3,ARHGAP4,LAMA4,PTK7,HDAC5,PRKCQ,CXCL14,FGF8,IGF1R,ERBB2,DMTN,HSPB1,CCL2,CRMP1,PRDM14,GNAI2,ROR2,GPR37,SYDE1,RAP1GAP,PDCD10,CDH2,PDGFD,SEMA3A,SPRED1,MAP3K3,VASP,TMSB4X,L1CAM,PAFAH1B1,TNS1,ROBO3,ADORA1,ITGA5,PIK3CB,LMNA,SEMA6D,HAS2,TRIM32,STK39,GNA13
GO:1902531	regulation of intracellular signal transduction	1335	63	1.66054	2.97495e-05	0.0235705	EPS8L1,FGD5,LGALS1,RIPK1,RASGEF1A,BIRC2,RHOC,HOMER2,CXCL12,RTN4R,SEPTIN4,RHOF,MYORG,FZD5,ARHGEF40,ADRA2A,JPH3,ARHGAP4,PIP5K1B,FGF8,SIPA1L2,IGF1R,PPP2R5B,ERBB2,CAMK2D,MAGI3,HSPB1,CCL2,GNAI2,ROR2,GPR37,SYDE1,RAP1GAP,CDC42,PDCD10,ATF3,CDH2,GJA1,PDGFD,SEMA3A,GSTO1,SPRED1,MAP3K3,FZD7,ARHGAP42,TMSB4X,MALT1,RGS14,PAFAH1B1,SEZ6,PLEKHG4,DUSP8,AKIP1,ADORA1,PIK3CB,MCF2L2,OPTN,ZNF675,TP53BP2,TRIM32,STK39,GNA…
GO:0046133	pyrimidine ribonucleoside catabolic process	8	4	17.5938	4.09545e-05	0.0280922	CDA,APOBEC3C,APOBEC3F,APOBEC3B
GO:2000145	regulation of cell motility	632	36	2.00436	5.14385e-05	0.0280922	CDK6,NRG3,VEGFB,SRF,RHOC,CXCL12,RHOF,AMOTL1,ADRA2A,ARHGAP4,LAMA4,HDAC5,CXCL14,IGF1R,ERBB2,DMTN,HSPB1,CCL2,PRDM14,GNAI2,ROR2,SYDE1,PDCD10,PDGFD,SEMA3A,SPRED1,MAP3K3,TMSB4X,ADORA1,ITGA5,LMNA,SEMA6D,HAS2,TRIM32,STK39,GNA13
GO:0048870	cell motility	1029	51	1.744	5.65983e-05	0.0280922	CDK6,NRG3,RASGEF1A,VEGFB,SRF,RHOC,GCNT1,CXCL12,MAP1B,TSPO,RHOF,SLC7A6,AMOTL1,SOX10,APCDD1,ADRA2A,ARHGAP4,LAMA4,PTK7,HDAC5,PRKCQ,CXCL14,FGF8,IGF1R,ERBB2,DMTN,HSPB1,CCL2,PRDM14,GNAI2,ROR2,SYDE1,PDCD10,CDH2,PDGFD,SEMA3A,SPRED1,MAP3K3,TMSB4X,L1CAM,PAFAH1B1,TNS1,ADORA1,ITGA5,PIK3CB,LMNA,SEMA6D,HAS2,TRIM32,STK39,GNA13
GO:0051674	localization of cell	1029	51	1.744	5.65983e-05	0.0280922	CDK6,NRG3,RASGEF1A,VEGFB,SRF,RHOC,GCNT1,CXCL12,MAP1B,TSPO,RHOF,SLC7A6,AMOTL1,SOX10,APCDD1,ADRA2A,ARHGAP4,LAMA4,PTK7,HDAC5,PRKCQ,CXCL14,FGF8,IGF1R,ERBB2,DMTN,HSPB1,CCL2,PRDM14,GNAI2,ROR2,SYDE1,PDCD10,CDH2,PDGFD,SEMA3A,SPRED1,MAP3K3,TMSB4X,L1CAM,PAFAH1B1,TNS1,ADORA1,ITGA5,PIK3CB,LMNA,SEMA6D,HAS2,TRIM32,STK39,GNA13
GO:0007266	Rho protein signal transduction	162	15	3.25812	5.76288e-05	0.0280922	EPS8L1,FGD5,RHOC,RTN4R,RHOF,ARHGEF40,ADRA2A,ARHGAP4,CDC42,PDCD10,ARHGAP42,CDC42EP2,PLEKHG4,MCF2L2,GNA13
GO:2000026	regulation of multicellular organismal development	1370	63	1.61812	6.49223e-05	0.0280922	CDK6,NRG3,LGALS1,RIPK1,ANGPTL4,GDPD5,HYAL3,TRIP12,TNFRSF11B,VEGFB,SRF,FUOM,GPC4,CXCL12,MAP1B,TSPO,RTN4R,TGFB1I1,KEL,SOX10,BRINP1,FZD5,ARHGAP4,CLOCK,LAMA4,PTK7,HDAC5,SLITRK2,PRKCQ,FGF8,PPP2R5B,ERBB2,HSPB1,CRMP1,GPM6B,ROR2,SYDE1,CDC42,PDCD10,CDH2,YWHAH,PDGFD,SEMA3A,CDKN1B,SPRED1,MAP3K3,FZD7,UNC13A,PGK1,L1CAM,MALT1,RGS14,CHODL,PAFAH1B1,SEZ6,ITGA5,RBM24,SEMA6D,ZNF675,TRIM32,ZEB1,PDLIM5,APOLD1
GO:0051270	regulation of cellular component movement	691	38	1.93507	6.70279e-05	0.0280922	CDK6,NRG3,VEGFB,SRF,RHOC,CXCL12,RHOF,AMOTL1,ADRA2A,ARHGAP4,LAMA4,HDAC5,CXCL14,IGF1R,ERBB2,CAMK2D,DMTN,HSPB1,CCL2,PRDM14,GNAI2,ROR2,SYDE1,PDCD10,PDGFD,SEMA3A,CDKN1B,SPRED1,MAP3K3,TMSB4X,ADORA1,ITGA5,LMNA,SEMA6D,HAS2,TRIM32,STK39,GNA13
GO:0016477	cell migration	955	48	1.7686	6.83683e-05	0.0280922	NRG3,RASGEF1A,VEGFB,SRF,RHOC,GCNT1,CXCL12,MAP1B,TSPO,RHOF,SLC7A6,AMOTL1,SOX10,APCDD1,ADRA2A,ARHGAP4,LAMA4,PTK7,HDAC5,PRKCQ,CXCL14,FGF8,IGF1R,DMTN,HSPB1,CCL2,GNAI2,ROR2,SYDE1,PDCD10,CDH2,PDGFD,SEMA3A,SPRED1,MAP3K3,TMSB4X,L1CAM,PAFAH1B1,TNS1,ADORA1,ITGA5,PIK3CB,LMNA,SEMA6D,HAS2,TRIM32,STK39,GNA13
GO:0071345	cellular response to cytokine stimulus	641	36	1.97622	6.88325e-05	0.0280922	RPL13A,OSMR,RIPK1,BIRC2,HYAL3,TNFRSF11B,INPPL1,AGPAT2,CXCL12,ACTG1,SLC26A6,ASS1,CAMK2D,CCL2,ALAD,CDC42,PDCD10,PTPN12,GSTO1,MAP3K3,CLDN1,KLF6,TMSB4X,PAFAH1B1,CDC42EP2,IFI35,PALM3,ZYX,PIK3CB,ZNF675,HAS2,TRIM32,STK39,ZEB1,ZFAND6,ABCG4
GO:0009653	anatomical structure morphogenesis	1812	78	1.5147	7.0913e-05	0.0280922	FEZ1,NRG3,FGD5,GRSF1,INSIG1,EGFL7,ANGPTL4,SHROOM4,TNFRSF11B,RNF213,INPPL1,PKNOX1,VEGFB,SRF,RHOC,GPC4,GCNT1,CXCL12,FERMT2,MAP1B,TDRD7,ACTG1,SH3PXD2A,RTN4R,SALL4,COL4A1,TGFB1I1,RHOF,KEL,SOX10,FZD5,ARHGAP4,PTK7,FREM1,COL23A1,HDAC5,POU5F1,SLITRK2,PRKCQ,FGF8,ERBB2,DMTN,HSPB1,CCL2,CRMP1,PRDM14,CRIP1,ROR2,RAP1GAP,PIKFYVE,CDC42,PDCD10,CDH2,YWHAH,SEMA3A,SPRED1,MAP3K3,VASP,FZD7,GSC,UNC13A,TMBIM1,PGK1,L1CAM…
GO:0001525	angiogenesis	344	23	2.35267	0.000126691	0.0477987	EGFL7,ANGPTL4,RNF213,PKNOX1,VEGFB,SRF,COL4A1,FZD5,COL23A1,HDAC5,FGF8,ERBB2,HSPB1,CCL2,CDC42,PDCD10,SPRED1,MAP3K3,PGK1,ITGA5,PIK3CB,GNA13,APOLD1
GO:0007155	cell adhesion	873	44	1.77349	0.000133391	0.0480391	CDK6,FEZ1,LGALS1,EGFL7,RSU1,GNE,INPPL1,CERCAM,PCDH1,SRF,GPC4,GCNT1,CXCL12,FERMT2,ACTG1,TGFB1I1,LAMA4,PTK7,FREM1,SLITRK2,PRKCQ,ASS1,ERBB2,DMTN,HSPB1,CCL2,GPM6B,CDHR3,CDC42,CDH2,CLDN1,FZD7,L1CAM,MALT1,CHST4,ROBO3,ZYX,AKIP1,ITGA5,PIK3CB,HAS2,PDLIM5,PERP,CADM2
GO:0022610	biological adhesion	877	44	1.7654	0.000147898	0.050532	CDK6,FEZ1,LGALS1,EGFL7,RSU1,GNE,INPPL1,CERCAM,PCDH1,SRF,GPC4,GCNT1,CXCL12,FERMT2,ACTG1,TGFB1I1,LAMA4,PTK7,FREM1,SLITRK2,PRKCQ,ASS1,ERBB2,DMTN,HSPB1,CCL2,GPM6B,CDHR3,CDC42,CDH2,CLDN1,FZD7,L1CAM,MALT1,CHST4,ROBO3,ZYX,AKIP1,ITGA5,PIK3CB,HAS2,PDLIM5,PERP,CADM2
GO:0034330	cell junction organization	238	18	2.66125	0.000153069	0.050532	SRF,RHOC,FERMT2,ACTG1,FZD5,DMTN,GPM6B,CDHR3,CDC42,RASSF8,CDH2,GJA1,VASP,CLDN1,TNS1,ITGA5,PERP,CADM2
GO:0030334	regulation of cell migration	595	33	1.95159	0.000177178	0.0548525	NRG3,VEGFB,SRF,RHOC,CXCL12,RHOF,AMOTL1,ADRA2A,ARHGAP4,LAMA4,HDAC5,CXCL14,IGF1R,DMTN,HSPB1,CCL2,GNAI2,ROR2,SYDE1,PDCD10,PDGFD,SEMA3A,SPRED1,MAP3K3,TMSB4X,ADORA1,ITGA5,LMNA,SEMA6D,HAS2,TRIM32,STK39,GNA13
GO:0001568	blood vessel development	471	28	2.09184	0.000180003	0.0548525	EGFL7,ANGPTL4,RNF213,PKNOX1,VEGFB,SRF,NSDHL,COL4A1,FZD5,PTK7,COL23A1,HDAC5,FGF8,ERBB2,HSPB1,CCL2,CDC42,PDCD10,CDH2,PDGFD,SPRED1,MAP3K3,PGK1,ITGA5,PIK3CB,HAS2,GNA13,APOLD1
GO:0034097	response to cytokine	702	37	1.85462	0.000198794	0.0583351	RPL13A,OSMR,RIPK1,BIRC2,HYAL3,TNFRSF11B,INPPL1,AGPAT2,SRF,CXCL12,ACTG1,SLC26A6,ASS1,CAMK2D,CCL2,ALAD,CDC42,PDCD10,PTPN12,GSTO1,MAP3K3,CLDN1,KLF6,TMSB4X,PAFAH1B1,CDC42EP2,IFI35,PALM3,ZYX,PIK3CB,ZNF675,HAS2,TRIM32,STK39,ZEB1,ZFAND6,ABCG4
GO:0016554	cytidine to uridine editing	5	3	21.1126	0.000217967	0.061677	APOBEC3C,APOBEC3F,APOBEC3B
GO:1901658	glycosyl compound catabolic process	32	6	6.59769	0.000244038	0.0653596	CDA,MYORG,APOBEC3C,NAGA,APOBEC3F,APOBEC3B
GO:0048514	blood vessel morphogenesis	408	25	2.15611	0.00025371	0.0653596	EGFL7,ANGPTL4,RNF213,PKNOX1,VEGFB,SRF,COL4A1,FZD5,COL23A1,HDAC5,FGF8,ERBB2,HSPB1,CCL2,CDC42,PDCD10,CDH2,SPRED1,MAP3K3,PGK1,ITGA5,PIK3CB,HAS2,GNA13,APOLD1
GO:0046135	pyrimidine nucleoside catabolic process	12	4	11.7292	0.000264568	0.0653596	CDA,APOBEC3C,APOBEC3F,APOBEC3B
GO:0035556	intracellular signal transduction	1977	81	1.44168	0.000265312	0.0653596	NRG3,EPS8L1,FGD5,PPP3CC,LGALS1,RIPK1,RASGEF1A,RALB,BIRC2,TNS2,RHOC,HOMER2,CXCL12,PLCB3,RTN4R,SEPTIN4,RHOF,AMOTL1,MYORG,FZD5,ARHGEF40,ADRA2A,JPH3,ARHGAP4,SH2B3,PRKCQ,PIP5K1B,FGF8,SIPA1L2,IGF1R,PPP2R5B,ERBB2,CAMK2D,MAGI3,DMTN,HSPB1,CCL2,CRIP1,GNAI2,ROR2,GPR37,SYDE1,RAP1GAP,PIKFYVE,CDC42,PDCD10,RAB18,ATF3,CDH2,GJA1,PDGFD,SEMA3A,GSTO1,CDKN1B,SPRED1,MAP3K3,FZD7,ARHGAP42,NRBP1,UNC13A,TMSB4X,MALT1,RGS14…
GO:0040012	regulation of locomotion	687	36	1.8439	0.000272229	0.0653596	CDK6,NRG3,VEGFB,SRF,RHOC,CXCL12,RHOF,AMOTL1,ADRA2A,ARHGAP4,LAMA4,HDAC5,CXCL14,IGF1R,ERBB2,DMTN,HSPB1,CCL2,PRDM14,GNAI2,ROR2,SYDE1,PDCD10,PDGFD,SEMA3A,SPRED1,MAP3K3,TMSB4X,ADORA1,ITGA5,LMNA,SEMA6D,HAS2,TRIM32,STK39,GNA13
GO:0022604	regulation of cell morphogenesis	388	24	2.17656	0.000293322	0.0683525	FGD5,SRF,RHOC,CXCL12,FERMT2,MAP1B,RTN4R,RHOF,KEL,ARHGAP4,DMTN,CCL2,CDC42,CDH2,YWHAH,SEMA3A,UNC13A,L1CAM,PAFAH1B1,CDC42EP2,SEMA6D,HAS2,GNA13,PDLIM5
GO:0051240	positive regulation of multicellular organismal process	1102	51	1.62847	0.000311969	0.0706209	LGALS1,RIPK1,ANGPTL4,BIRC2,GDPD5,AGPAT2,VEGFB,SRF,CXCL12,MAP1B,TSPO,TGFB1I1,AMOTL1,SOX10,BRINP1,FZD5,ADRA2A,PTK7,SLITRK2,PRKCQ,FGF8,IGF1R,PPP2R5B,CAMK2D,DMTN,HSPB1,PRDM14,GNAI2,GPM6B,ROR2,SYDE1,GJA1,PDGFD,SEMA3A,GSTO1,MAP3K3,UNC13A,TMBIM1,TMSB4X,L1CAM,MALT1,RGS14,GATM,PAFAH1B1,ITGA5,RBM24,HAS2,TLR5,TRIM32,ZEB1,GSDMD
GO:2000147	positive regulation of cell motility	370	23	2.18734	0.00036516	0.0803657	VEGFB,RHOC,CXCL12,AMOTL1,ADRA2A,CXCL14,IGF1R,DMTN,HSPB1,PRDM14,GNAI2,ROR2,SYDE1,PDCD10,PDGFD,SEMA3A,MAP3K3,TMSB4X,ITGA5,SEMA6D,HAS2,TRIM32,STK39
GO:0001944	vasculature development	494	28	1.99444	0.000392308	0.0837448	EGFL7,ANGPTL4,RNF213,PKNOX1,VEGFB,SRF,NSDHL,COL4A1,FZD5,PTK7,COL23A1,HDAC5,FGF8,ERBB2,HSPB1,CCL2,CDC42,PDCD10,CDH2,PDGFD,SPRED1,MAP3K3,PGK1,ITGA5,PIK3CB,HAS2,GNA13,APOLD1
GO:0034329	cell junction assembly	194	15	2.7207	0.000425522	0.0837448	SRF,RHOC,FERMT2,ACTG1,FZD5,DMTN,GPM6B,CDHR3,CDC42,CDH2,GJA1,VASP,CLDN1,TNS1,ITGA5
GO:0030516	regulation of axon extension	80	9	3.95862	0.000425726	0.0837448	SRF,CXCL12,MAP1B,RTN4R,ARHGAP4,SEMA3A,L1CAM,PAFAH1B1,SEMA6D
GO:2000766	negative regulation of cytoplasmic translation	6	3	17.5938	0.000426752	0.0837448	RPL13A,CPEB2,RBM24
GO:0006928	movement of cell or subcellular component	1377	60	1.53323	0.000433363	0.0837448	CDK6,FEZ1,NRG3,RASGEF1A,VEGFB,SRF,RHOC,GCNT1,CXCL12,MAP1B,TSPO,RHOF,SLC7A6,AMOTL1,SOX10,APCDD1,ADRA2A,ARHGAP4,LAMA4,PTK7,HDAC5,PRKCQ,CXCL14,FGF8,IGF1R,ERBB2,CAMK2D,DMTN,HSPB1,CCL2,CRMP1,PRDM14,GNAI2,ROR2,SYDE1,RAP1GAP,CDC42,PDCD10,CDH2,GJA1,PDGFD,SEMA3A,CDKN1B,SPRED1,MAP3K3,VASP,TMSB4X,L1CAM,PAFAH1B1,TNS1,ROBO3,ADORA1,ITGA5,PIK3CB,LMNA,SEMA6D,HAS2,TRIM32,STK39,GNA13
GO:0000902	cell morphogenesis	786	39	1.74595	0.000450915	0.0850618	FEZ1,FGD5,SHROOM4,SRF,RHOC,CXCL12,FERMT2,MAP1B,RTN4R,RHOF,KEL,ARHGAP4,COL23A1,SLITRK2,PRKCQ,FGF8,ERBB2,DMTN,CCL2,CRMP1,PRDM14,RAP1GAP,CDC42,CDH2,YWHAH,SEMA3A,VASP,FZD7,UNC13A,L1CAM,PAFAH1B1,CDC42EP2,ROBO3,AKIP1,PIK3CB,SEMA6D,HAS2,GNA13,PDLIM5
GO:0001558	regulation of cell growth	329	21	2.24602	0.000462891	0.0852903	NRG3,SRF,CXCL12,CDA,MAP1B,RTN4R,LTBP4,ARHGAP4,PRKCQ,ERBB2,CAMK2D,SERTAD3,CDC42,GJA1,SEMA3A,CDKN1B,UNC13A,L1CAM,PAFAH1B1,SEMA6D,TRIM32
GO:0072358	cardiovascular system development	501	28	1.96658	0.000490839	0.0883845	EGFL7,ANGPTL4,RNF213,PKNOX1,VEGFB,SRF,NSDHL,COL4A1,FZD5,PTK7,COL23A1,HDAC5,FGF8,ERBB2,HSPB1,CCL2,CDC42,PDCD10,CDH2,PDGFD,SPRED1,MAP3K3,PGK1,ITGA5,PIK3CB,HAS2,GNA13,APOLD1
GO:0009888	tissue development	1242	55	1.55823	0.000529373	0.0914268	CDK6,GRSF1,HYAL3,AGPAT2,SRF,RHOC,GPC4,GCNT1,NSDHL,DHCR24,TDRD7,SALL4,COL4A1,TGFB1I1,KEL,SOX10,MYORG,FZD5,APCDD1,CLOCK,ITPK1,ALDOC,PTK7,COL23A1,POU5F1,FGF8,CRIP1,GPM6B,ROR2,CDC42,PDCD10,ATF3,CDH2,PTPN12,PDGFD,SEMA3A,CDKN1B,VASP,CLDN1,FZD7,GSC,PGK1,PAFAH1B1,ITGA5,LMNA,RBM24,STX2,SEMA6D,SELENOM,HAS2,GNA13,ZEB1,PDLIM5,PERP,APOLD1
GO:0051272	positive regulation of cellular component movement	380	23	2.12978	0.000530813	0.0914268	VEGFB,RHOC,CXCL12,AMOTL1,ADRA2A,CXCL14,IGF1R,DMTN,HSPB1,PRDM14,GNAI2,ROR2,SYDE1,PDCD10,PDGFD,SEMA3A,MAP3K3,TMSB4X,ITGA5,SEMA6D,HAS2,TRIM32,STK39
GO:0032989	cellular component morphogenesis	849	41	1.69929	0.000554609	0.0934929	FEZ1,FGD5,SHROOM4,SRF,RHOC,CXCL12,FERMT2,MAP1B,ACTG1,RTN4R,RHOF,KEL,ARHGAP4,COL23A1,SLITRK2,PRKCQ,FGF8,ERBB2,DMTN,CCL2,CRMP1,PRDM14,RAP1GAP,PIKFYVE,CDC42,CDH2,YWHAH,SEMA3A,VASP,FZD7,UNC13A,L1CAM,PAFAH1B1,CDC42EP2,ROBO3,AKIP1,PIK3CB,SEMA6D,HAS2,GNA13,PDLIM5

[truncated: 4 more sheets: Cluster 10, e_b3 markers expressed in PE, e_b4 markers expressed in PE, e_c3 markers expressed in PE ]
