# Supplementary material for: Transcriptional and epigenetic characterization of a new in vitro platform to model the formation of human pharyngeal endoderm
Source: Genome Biol. 2024 Aug 8;25:211. doi: 10.1186/s13059-024-03354-z (PMC11312149; doi:10.1186/s13059-024-03354-z)
Supplement: Supplementary file 7 — Additional file 7. Supplementary table S4. [file 13059_2024_3354_MOESM7_ESM.xlsx]

## Sheet: Table Legend
Table S4: Tables reporting the Lose and Gain peaks identified in each differential accessibility contrast starting from the ATAC-Seq data.
Data were produced from DE, AFE, and PE samples. For each class of DARs, the corresponding table reports the genomic coordinates of Lose or Gain peaks, as well as the average normalized counts in both conditions under analysis, the log2(FC), the DiffBind p-values (both raw and adjusted for multiple tests), and the number of replicates in which the peak was called by MACS2.

## Sheet: WT_AFE_PE_Gain
Chrom	Start	End	AFE NormCounts	PE NormCounts	Log2FC	P-value	FDR	AFE Called	PE Called
chr8	141228453	141228653	4.60945	9.41816	4.70011	4.23399e-65	3.24774e-60	2	2
chr8	37546957	37547157	5.90324	9.83161	3.86256	1.25481e-64	6.41681e-60	2	2
chr2	30217980	30218180	6.1777	9.8879	3.65179	6.24044e-64	2.39341e-59	2	2
chr7	107966810	107967010	4.31542	9.36142	4.9149	3.38193e-61	8.64721e-57	0	2
chr11	121459630	121459830	3.15875	9.56812	6.19773	9.40882e-61	1.80429e-56	0	2
chr1	51977333	51977533	4.91024	9.40618	4.39124	9.28209e-60	1.42399e-55	1	2
chr2	193502599	193502799	4.08091	9.12107	4.90399	3.96595e-57	3.20226e-53	0	2
chr2	235852715	235852915	3.35153	9.22131	5.67529	5.59398e-57	4.29095e-53	0	2
chr21	17786915	17787115	4.28541	9.1482	4.72718	2.48354e-55	1.65656e-51	0	2
chr19	9871901	9872101	5.42274	9.38826	3.88675	1.15311e-53	4.91396e-50	2	2
chr13	46845311	46845511	3.63208	9.02597	5.21809	2.22096e-53	9.20878e-50	0	2
chr2	65919649	65919849	4.25657	8.9509	4.56495	1.24715e-51	4.55544e-48	1	2
chr1	105632970	105633170	4.77973	9.14134	4.25181	1.78847e-50	5.4875e-47	1	2
chr2	205807351	205807551	5.60453	9.4214	3.73618	2.08391e-50	6.26862e-47	2	2
chr20	55354781	55354981	6.30006	9.74	3.37759	1.83228e-49	5.11083e-46	2	2
chr11	34784047	34784247	3.22347	8.92333	5.49001	2.96193e-49	7.9719e-46	0	2
chr20	53513887	53514087	4.11543	8.82892	4.57462	1.5249e-48	3.83508e-45	1	2
chr11	68380403	68380603	4.12527	8.84153	4.58051	8.01487e-48	1.89167e-44	0	2
chr15	74584817	74585017	4.81575	9.02143	4.1021	8.7905e-48	1.9832e-44	0	2
chr6	14383914	14384114	3.51857	8.82754	5.11232	3.61232e-47	7.38903e-44	0	2
chr11	41538474	41538674	3.67899	8.89584	5.02507	9.67605e-47	1.92783e-43	0	2
chr22	31579977	31580177	3.34817	8.85863	5.29292	8.80956e-46	1.46902e-42	0	2
chr5	101715817	101716017	5.75914	9.3308	3.50258	4.76157e-45	7.68933e-42	2	2
chr11	20035735	20035935	4.03515	8.70645	4.52205	5.94816e-45	9.31148e-42	0	2
chr2	210732149	210732349	3.96775	8.73999	4.62536	6.13574e-45	9.50811e-42	1	2
chrX	132967183	132967383	5.25657	9.08702	3.73854	1.50204e-44	2.13363e-41	2	2
chr4	154590688	154590888	5.70565	9.2559	3.48241	2.45263e-44	3.32978e-41	2	2
chr3	154060015	154060215	5.41635	9.00263	3.51097	8.72228e-44	1.12446e-40	2	2
chr2	125710685	125710885	4.41153	8.7107	4.17391	1.62414e-43	2.04233e-40	1	2
chr10	112054030	112054230	3.63759	8.60745	4.79421	2.33059e-43	2.88341e-40	0	2
chr3	172203874	172204074	4.50617	8.70148	4.07941	4.76918e-43	5.62811e-40	0	2
chr3	131026705	131026905	4.00078	8.59171	4.44324	1.33923e-42	1.4888e-39	0	2
chr4	54473050	54473250	3.62655	8.6341	4.81858	1.46775e-42	1.61994e-39	0	2
chr16	16022086	16022286	7.3125	9.99481	2.64845	2.41584e-42	2.61001e-39	2	2
chr1	201505246	201505446	4.18772	8.62578	4.29817	3.66515e-42	3.90473e-39	1	2
chr17	29054924	29055124	5.96007	9.29791	3.27087	3.75402e-42	3.97184e-39	2	2
chr11	13875788	13875988	5.31456	9.04322	3.63701	5.81671e-42	6.07047e-39	1	2
chr14	31893501	31893701	5.72766	9.33747	3.52595	8.58532e-42	8.78066e-39	2	2
chr11	134258704	134258904	2.8185	8.67816	5.58855	8.86934e-42	9.01107e-39	0	2
chr11	45934588	45934788	3.5836	8.61401	4.84282	2.40974e-41	2.31054e-38	0	2
chr3	133742616	133742816	4.83058	8.73131	3.79819	3.90131e-41	3.64946e-38	2	2
chr10	83909039	83909239	6.37008	9.42088	2.99775	3.92998e-41	3.654e-38	2	2
chr13	113013400	113013600	4.52155	8.77195	4.11639	4.51321e-41	4.17099e-38	0	2
chr15	32152623	32152823	4.38348	8.67383	4.1564	4.81831e-41	4.42629e-38	1	2
chr11	86706437	86706637	4.47068	8.68692	4.08729	4.89198e-41	4.46722e-38	1	2
chr15	58407413	58407613	4.4971	8.66914	4.04637	5.91226e-41	5.36697e-38	2	2
chr11	87005215	87005415	4.38512	8.64015	4.12492	5.97088e-41	5.38829e-38	0	2
chr8	136489246	136489446	3.52155	8.55922	4.83545	9.55409e-41	8.23439e-38	0	2
chr6	7561408	7561608	6.16379	9.41368	3.18579	1.37571e-40	1.15963e-37	2	2
chr17	13952392	13952592	3.07483	8.6005	5.28046	1.60792e-40	1.32621e-37	0	2
chr3	23866040	23866240	6.78974	9.59097	2.76016	1.87922e-40	1.53349e-37	2	2
chr12	99848024	99848224	5.11246	8.81619	3.61338	2.12543e-40	1.67214e-37	0	2
chr5	160065313	160065513	2.9091	8.57982	5.41115	3.50508e-40	2.662e-37	0	2
chr12	105554247	105554447	4.93649	8.77403	3.73937	5.18723e-40	3.90093e-37	1	2
chr4	103019547	103019747	3.72183	8.60965	4.69578	7.78012e-40	5.73832e-37	0	2
chr2	120619664	120619864	4.52899	8.59062	3.94492	8.73141e-40	6.31845e-37	0	2
chr4	17490711	17490911	4.22347	8.53984	4.17786	1.15229e-39	8.1841e-37	0	2
chr2	1010672	1010872	4.91932	8.69052	3.67542	1.20664e-39	8.50482e-37	0	2
chr6	84095153	84095353	3.83058	8.47157	4.47432	1.78304e-39	1.23774e-36	0	2
chr13	95123891	95124091	5.02334	8.72885	3.6133	2.77871e-39	1.88624e-36	2	2
chr13	27022795	27022995	5.89793	9.11239	3.15042	3.98916e-39	2.6493e-36	2	2
chr13	52758299	52758499	3.92045	8.73754	4.6312	5.25326e-39	3.42868e-36	0	2
chr18	48848762	48848962	5.62289	8.96121	3.26744	5.27444e-39	3.42868e-36	2	2
chr11	6434060	6434260	4.25119	8.69612	4.2877	5.99803e-39	3.86629e-36	1	2
chr1	227846327	227846527	3.57788	8.43524	4.66711	6.35273e-39	4.07779e-36	1	2
chr17	27530957	27531157	5.38512	8.84328	3.38206	7.19456e-39	4.59891e-36	0	2
chr9	122207288	122207488	4.15875	8.46809	4.17402	1.05278e-38	6.53887e-36	1	2
chr20	2289749	2289949	4.73088	8.65569	3.81189	1.10846e-38	6.85695e-36	1	2
chr20	44370692	44370892	6.05924	9.13683	3.0215	1.29056e-38	7.88801e-36	2	2
chr1	29656185	29656385	4.76183	8.81667	3.93093	1.6769e-38	1.01283e-35	2	2
chr4	2908017	2908217	2.54813	8.59266	5.75336	1.80956e-38	1.0802e-35	0	2
chr3	40468075	40468275	2.91365	8.48053	5.30416	2.21698e-38	1.31318e-35	0	2
chrX	9912525	9912725	5.7878	8.99812	3.14854	2.50452e-38	1.46651e-35	2	2
chr3	4513016	4513216	6.84578	9.5782	2.69142	2.95498e-38	1.71069e-35	2	2
chr7	25495415	25495615	5.59729	8.92132	3.25394	3.1764e-38	1.83196e-35	2	2
chr6	161799149	161799349	3.08294	8.41605	5.09849	4.25358e-38	2.41687e-35	0	2
chr17	45031662	45031862	2.42434	8.61104	5.86661	7.88282e-38	4.30365e-35	0	2
chr1	47471908	47472108	3.99004	8.4929	4.33468	9.37602e-38	5.10072e-35	0	2
chr4	7655612	7655812	4.4971	8.53691	3.9164	1.02859e-37	5.53679e-35	0	2
chr3	150233174	150233374	2.91365	8.41696	5.2421	1.41394e-37	7.5845e-35	0	2
chr10	132685521	132685721	4.63484	8.54539	3.79642	1.50755e-37	8.03046e-35	1	2
chr11	88723601	88723801	3.07077	8.37928	5.0656	1.63755e-37	8.69276e-35	0	2
chr22	35065845	35066045	5.21613	8.81469	3.50687	1.96324e-37	1.03146e-34	2	2
chr8	122008708	122008908	3.73217	8.63455	4.69422	4.19695e-37	2.13201e-34	0	2
chr14	70753669	70753869	5.41955	8.95724	3.45702	5.36443e-37	2.6807e-34	2	2
chr17	5232290	5232490	4.29591	8.50133	4.06792	6.38637e-37	3.17072e-34	0	2
chr2	143742970	143743170	3.74244	8.33049	4.41871	7.02072e-37	3.47442e-34	1	2
chrX	104432476	104432676	3.15875	8.34184	4.95542	1.01162e-36	4.95835e-34	0	2
chr2	130744677	130744877	5.88509	8.99901	3.05339	1.93661e-36	9.11353e-34	2	2
chr9	107161440	107161640	2.91365	8.47287	5.27936	3.25631e-36	1.48679e-33	0	2
chr2	200239289	200239489	4.31713	8.41185	3.96071	3.93741e-36	1.78186e-33	1	2
chr1	212486112	212486312	5.77143	9.00924	3.16502	4.70498e-36	2.11054e-33	2	2
chr21	45469723	45469923	4.35488	8.57476	4.08323	5.00406e-36	2.23816e-33	0	2
chr12	52215686	52215886	6.92941	9.81705	2.83887	5.28902e-36	2.35873e-33	2	2
chr13	51524429	51524629	4.83179	8.64993	3.71278	1.19803e-35	5.11959e-33	2	2
chr17	75646128	75646328	3.83778	8.44215	4.43435	1.35734e-35	5.78426e-33	0	2
chr10	103794336	103794536	4.69229	8.55289	3.74387	2.8182e-35	1.15293e-32	2	2
chr10	71334232	71334432	5.20106	8.68085	3.39115	2.90187e-35	1.17774e-32	0	2
chr7	47763447	47763647	6.14286	9.47353	3.24925	2.9598e-35	1.19493e-32	2	2
chr7	47283562	47283762	2.41153	8.51836	5.76762	3.04138e-35	1.22143e-32	0	2
chr15	78128011	78128211	3.73731	8.24855	4.33553	5.84185e-35	2.22386e-32	0	2
chr17	57366859	57367059	3.41474	8.23875	4.61592	6.93152e-35	2.60634e-32	0	2
chr19	32023347	32023547	3.2198	8.3471	4.88363	8.31659e-35	3.10432e-32	0	2
chr8	70061299	70061499	6.02821	9.11187	3.01737	9.08688e-35	3.38361e-32	2	2
chrX	53558697	53558897	3.90682	8.32644	4.24554	1.00709e-34	3.73191e-32	0	2
chr3	4687298	4687498	4.07686	8.31403	4.09013	1.02174e-34	3.77707e-32	0	2
chr12	91876943	91877143	4.74244	8.46519	3.618	1.10481e-34	4.07434e-32	0	2
chr3	134140280	134140480	5.35655	8.67623	3.244	1.40828e-34	5.10752e-32	1	2
chr9	4507957	4508157	5.90381	9.28007	3.28976	1.73801e-34	6.21523e-32	2	2
chr5	14570017	14570217	2.53638	8.31876	5.47359	1.94382e-34	6.88701e-32	0	2
chr19	5962143	5962343	3.65128	8.27816	4.4447	2.20313e-34	7.76986e-32	0	2
chr14	104399853	104400053	5.09828	8.62506	3.43818	2.28277e-34	8.01389e-32	2	2
chr22	29787581	29787781	4.00078	8.50277	4.31988	3.60929e-34	1.22774e-31	0	2
chr6	166195327	166195527	6.16223	9.048	2.83394	4.94189e-34	1.64815e-31	2	2
chr19	33595887	33596087	2.53638	8.29173	5.44802	6.39493e-34	2.10078e-31	0	2
chr1	54391672	54391872	5.91535	8.95989	2.98004	6.46998e-34	2.1209e-31	2	2
chr4	52229724	52229924	3.35822	8.1537	4.59062	6.50918e-34	2.1292e-31	0	2
chr16	80614051	80614251	3.15107	8.15924	4.77536	7.67366e-34	2.49944e-31	0	2
chr6	157187446	157187646	4.4067	8.38275	3.84036	1.08277e-33	3.49708e-31	0	2
chr3	99895797	99895997	4.80354	8.6679	3.73697	1.12571e-33	3.62051e-31	1	2
chr9	107376063	107376263	4.76057	8.44137	3.57689	1.16014e-33	3.71568e-31	1	2
chr3	15305595	15305795	6.44101	9.27735	2.78465	1.53251e-33	4.83758e-31	2	2
chr12	210439	210639	5.95662	8.98981	2.97455	1.53922e-33	4.84879e-31	2	2
chr5	152469473	152469673	4.84527	8.77687	3.79685	1.57182e-33	4.94134e-31	1	2
chr6	41456853	41457053	7.66756	9.99684	2.29943	1.5755e-33	4.94278e-31	2	2
chr5	155343102	155343302	4.8916	8.50557	3.50882	1.6453e-33	5.13028e-31	1	2
chr8	41466633	41466833	5.68299	8.88319	3.12449	1.65004e-33	5.13462e-31	2	2
chr3	153848784	153848984	3.36488	8.16219	4.59126	2.08676e-33	6.38994e-31	0	2
chr7	110534709	110534909	6.15299	9.01236	2.80693	2.3928e-33	7.26906e-31	2	2
chr1	22031531	22031731	3.00717	8.16747	4.91531	4.05859e-33	1.21136e-30	0	2
chr5	142720458	142720658	3.68166	8.20571	4.33175	4.28826e-33	1.27495e-30	0	2
chr10	105171330	105171530	5.33358	8.77845	3.34925	4.97529e-33	1.46221e-30	2	2
chr11	15670689	15670889	2.40508	8.28335	5.53129	5.32951e-33	1.56034e-30	0	2
chr11	1219849	1220049	4.49861	8.3588	3.73762	5.57552e-33	1.62925e-30	0	2
chr6	131754913	131755113	5.18396	8.74002	3.45154	6.3195e-33	1.83965e-30	1	2
chr4	178462843	178463043	4.78222	8.42262	3.53605	6.65811e-33	1.92362e-30	0	2
chr14	75196612	75196812	4.22713	8.2614	3.89518	6.89772e-33	1.9891e-30	0	2
chr5	34585663	34585863	3.78346	8.27658	4.30436	7.35107e-33	2.10794e-30	0	2
chr6	96301090	96301290	6.07852	9.23213	3.08022	8.73018e-33	2.48483e-30	2	2
chr2	219249291	219249491	4.03724	8.39633	4.1928	1.12091e-32	3.17273e-30	0	2
chr5	174147095	174147295	3.63759	8.2582	4.42851	1.15957e-32	3.27611e-30	0	2
chr6	145267133	145267333	4.84408	8.52358	3.56466	1.17664e-32	3.31214e-30	1	2
chr18	27793102	27793302	5.6971	8.82852	3.05823	1.31166e-32	3.66531e-30	2	2
chr4	100868293	100868493	7.09377	9.62608	2.49209	2.36069e-32	6.42129e-30	2	2
chr3	176855935	176856135	4.3802	8.27188	3.75862	3.18809e-32	8.58061e-30	1	2
chr17	17720105	17720305	5.90308	8.89216	2.9298	3.60311e-32	9.64685e-30	0	2
chrX	4710682	4710882	5.48548	8.92907	3.35448	3.9398e-32	1.04751e-29	2	2
chr11	111738375	111738575	2.52453	8.15628	5.31016	4.237e-32	1.12071e-29	0	2
chr8	132104327	132104527	2.53638	8.2574	5.39232	4.49215e-32	1.18411e-29	0	2
chr15	36644233	36644433	2.42434	8.1892	5.43868	4.70935e-32	1.23712e-29	0	2
chr5	89129246	89129446	6.00679	8.95261	2.88366	4.89314e-32	1.2832e-29	2	2
chr3	50445944	50446144	4.5349	8.34645	3.69494	5.33217e-32	1.39357e-29	0	2
chr1	21666986	21667186	5.24193	8.56199	3.23395	7.16058e-32	1.84937e-29	0	2
chr10	131129602	131129802	4.34143	8.35383	3.86362	7.29641e-32	1.87813e-29	0	2
chr10	8628468	8628668	2.92271	8.05619	4.87702	7.89996e-32	2.03008e-29	0	2
chr6	158881950	158882150	4.4422	8.32086	3.7517	8.83071e-32	2.23925e-29	0	2
chr12	94798168	94798368	2.62932	8.12581	5.1843	9.37899e-32	2.37435e-29	0	2
chr7	135929736	135929936	5.7528	8.76049	2.94393	1.00673e-31	2.5444e-29	2	2
chr1	179094869	179095069	4.28014	8.34515	3.9162	1.51133e-31	3.77618e-29	0	2
chr7	51275692	51275892	4.74244	8.32935	3.48267	1.66487e-31	4.15304e-29	1	2
chr1	70521866	70522066	3.53047	8.03789	4.31228	2.07115e-31	5.13313e-29	0	2
chr16	59154377	59154577	4.73346	8.35084	3.50889	2.2116e-31	5.46359e-29	0	2
chr18	57797344	57797544	4.82093	8.47904	3.54002	2.33795e-31	5.75718e-29	1	2
chr11	86934688	86934888	4.78222	8.34989	3.46357	2.59803e-31	6.34667e-29	1	2
chr22	30298427	30298627	5.56906	8.6774	3.03587	2.72698e-31	6.61954e-29	1	2
chr11	1796700	1796900	5.15971	8.77222	3.50198	3.01375e-31	7.26962e-29	1	2
chr2	57710839	57711039	4.31542	8.21911	3.76711	3.47871e-31	8.35179e-29	0	2
chr10	33935450	33935650	3.15107	8.00877	4.62138	3.71302e-31	8.88652e-29	0	2
chr6	40714903	40715103	3.73474	8.0787	4.16184	3.81787e-31	9.12322e-29	2	2
chr10	95295227	95295427	4.68166	8.47468	3.66977	4.09489e-31	9.76997e-29	0	2
chr2	132642483	132642683	5.55509	8.67367	3.04542	4.16517e-31	9.90684e-29	2	2
chr3	186166098	186166298	4.47222	8.41682	3.79986	4.28515e-31	1.01607e-28	0	2
chr17	73187372	73187572	4.88929	8.69794	3.67428	5.87235e-31	1.36293e-28	0	2
chr2	130129494	130129694	3.57213	8.16306	4.38174	6.34154e-31	1.46517e-28	0	2
chr12	32322440	32322640	4.44062	8.2206	3.65197	7e-31	1.60762e-28	0	2
chr10	22683382	22683582	4.44534	8.24406	3.67635	7.23694e-31	1.65955e-28	1	2
chr8	141338684	141338884	4.52304	8.48634	3.82335	7.95698e-31	1.80845e-28	1	2
chr14	85683338	85683538	3.69758	8.03425	4.16376	8.12662e-31	1.84359e-28	0	2
chr1	229299217	229299417	2.84256	8.02189	4.91193	8.13562e-31	1.84359e-28	0	2
chr2	50333634	50333834	4.41635	8.1882	3.64666	8.35455e-31	1.88762e-28	0	2
chr14	93827049	93827249	3.08294	8.08381	4.75559	8.49339e-31	1.91617e-28	0	2
chr22	43293856	43294056	5.84824	8.85548	2.94087	9.34451e-31	2.10201e-28	2	2
chr20	37295726	37295926	4.98327	8.37453	3.30068	9.85577e-31	2.20554e-28	0	2
chr6	37759281	37759481	5.34649	8.64069	3.2056	1.17393e-30	2.60255e-28	1	2
chr11	114315907	114316107	4.1174	8.09259	3.8341	1.31113e-30	2.89824e-28	0	2
chr14	68569961	68570161	4.98652	8.41207	3.33041	1.3844e-30	3.04713e-28	2	2
chr10	14674537	14674737	4.7283	8.37751	3.53147	1.54005e-30	3.37038e-28	1	2
chr9	38381105	38381305	7.11599	9.6132	2.45718	1.86262e-30	4.04746e-28	2	2
chr6	10771411	10771611	4.21613	8.1843	3.81802	1.86663e-30	4.05043e-28	0	2
chr4	75708229	75708429	4.15299	8.21879	3.91821	1.95514e-30	4.22457e-28	1	2
chrX	42366306	42366506	4.08091	8.07834	3.85404	2.45822e-30	5.29668e-28	0	2
chr4	47692798	47692998	5.18302	8.49183	3.21778	2.65497e-30	5.71258e-28	2	2
chr1	74596799	74596999	4.07077	8.11831	3.88889	3.07893e-30	6.57867e-28	0	2
chr7	503673	503873	4.90194	8.35387	3.35752	3.25335e-30	6.93202e-28	0	2
chr4	9949703	9949903	3.82335	8.05392	4.0526	3.70499e-30	7.86159e-28	0	2
chr7	22442355	22442555	7.36271	9.62334	2.23067	3.81164e-30	8.05937e-28	2	2
chr6	46062361	46062561	4.42434	8.21485	3.66941	3.9274e-30	8.26494e-28	0	2
chr10	29254700	29254900	4.80599	8.28546	3.37635	4.32786e-30	9.00883e-28	2	2
chr21	31316532	31316732	5.95787	8.92497	2.90458	4.69078e-30	9.73783e-28	2	2
chr15	84930040	84930240	4.69097	8.26258	3.46592	5.23001e-30	1.08134e-27	0	2
chr18	8912451	8912651	3.73474	7.99215	4.08241	5.25375e-30	1.08478e-27	0	2
chrX	32528597	32528797	4.1174	8.06115	3.79934	6.11595e-30	1.25437e-27	0	2
chr12	124825689	124825889	3.87854	8.11541	4.06023	6.88746e-30	1.40696e-27	0	2
chr3	63975782	63975982	4.12723	8.11566	3.84455	7.48995e-30	1.52193e-27	0	2
chr6	11299250	11299450	4.6679	8.22071	3.44682	8.13864e-30	1.64937e-27	0	2
chr16	67022655	67022855	3.84256	8.0447	4.04024	1.15816e-29	2.31651e-27	0	2
chr2	35980	36180	5.05719	8.3768	3.22639	1.24463e-29	2.48623e-27	0	2
chr7	27091222	27091422	5.91122	8.765	2.79661	1.34958e-29	2.67497e-27	1	2
chr9	336146	336346	4.41635	8.1241	3.58319	1.60306e-29	3.16106e-27	0	2
chr6	143598728	143598928	3.87388	7.99288	3.9526	1.76012e-29	3.45743e-27	2	2
chr17	55774910	55775110	5.7791	8.78286	2.9313	1.96724e-29	3.84949e-27	2	2
chr15	98554659	98554859	5.13141	8.40504	3.18548	2.037e-29	3.97585e-27	2	2
chr12	24625199	24625399	4.68299	8.25385	3.45458	2.10331e-29	4.10007e-27	0	2
chr5	127885230	127885430	5.52061	8.64424	3.04402	2.29831e-29	4.46882e-27	2	2
chr16	66516862	66517062	4.29591	8.16906	3.74086	2.57513e-29	4.96929e-27	0	2
chr3	159783149	159783349	3.29939	7.94029	4.42739	2.76234e-29	5.32386e-27	0	2
chr7	155324042	155324242	3.60063	7.98043	4.19652	3.12007e-29	5.95347e-27	0	2
chr2	99157383	99157583	3.15491	7.88442	4.49847	3.35103e-29	6.37041e-27	0	2
chr1	36487055	36487255	5.7791	8.7967	2.94279	3.58186e-29	6.79238e-27	1	2
chr2	84516309	84516509	4.77973	8.27968	3.39249	4.0544e-29	7.62253e-27	0	2
chr9	36867998	36868198	4.80721	8.3498	3.42634	5.72863e-29	1.06656e-26	1	2
chr1	98437601	98437801	6.23376	9.046	2.75127	5.81739e-29	1.08177e-26	2	2
chr19	518892	519092	4.92496	8.34904	3.329	6.42672e-29	1.18932e-26	0	2
chrX	70220387	70220587	5.37608	8.64913	3.17817	6.79393e-29	1.25424e-26	1	2
chr3	15686017	15686217	4.40992	8.11936	3.58043	7.09235e-29	1.30306e-26	0	2
chr7	44210175	44210375	2.92721	7.87084	4.68653	1.21076e-28	2.1674e-26	0	2
chr20	22490918	22491118	7.81446	9.89826	2.06018	1.30216e-28	2.32289e-26	2	2
chr5	27472156	27472356	6.85388	9.44996	2.55282	1.40204e-28	2.48948e-26	2	2
chr12	31773470	31773670	6.0414	8.78089	2.68564	1.44102e-28	2.55279e-26	2	2
chr11	46690718	46690918	4.29765	8.15553	3.71492	1.55988e-28	2.74748e-26	0	2
chr1	205933761	205933961	4.70714	8.2797	3.45054	1.60635e-28	2.82609e-26	1	2
chr13	112953091	112953291	5.41233	8.56715	3.07486	1.97237e-28	3.44633e-26	2	2
chrX	46812539	46812739	3.99435	7.97884	3.82393	2.11714e-28	3.69088e-26	0	2
chr3	123755139	123755339	3.49061	8.16675	4.4568	2.23369e-28	3.87206e-26	0	2
chr2	96360631	96360831	2.42434	7.92959	5.16645	2.34234e-28	4.04585e-26	0	2
chr7	37382648	37382848	4.15491	8.15778	3.84031	2.36179e-28	4.07112e-26	0	2
chr3	70024640	70024840	3.57788	7.97419	4.18572	2.47053e-28	4.24901e-26	0	2
chr3	40044228	40044428	3.82817	7.94454	3.94802	2.73573e-28	4.68412e-26	0	2
chr2	70708116	70708316	3.96556	7.95618	3.83909	3.0369e-28	5.17666e-26	0	2
chr20	22811052	22811252	4.00291	7.99397	3.83098	3.14527e-28	5.35544e-26	0	2
chr5	150522706	150522906	6.05138	8.78523	2.67766	3.27728e-28	5.56169e-26	2	2
chr2	118951120	118951320	3.34481	7.9227	4.3523	3.59904e-28	6.08753e-26	0	2
chr9	137485433	137485633	4.43588	8.15402	3.58417	4.18243e-28	7.02781e-26	1	2
chr8	52390132	52390332	4.29416	8.03934	3.61671	4.19018e-28	7.03314e-26	0	2
chrX	24993947	24994147	3.22713	7.9474	4.47463	4.36522e-28	7.31093e-26	1	2
chr13	25544563	25544763	3.69494	7.87336	4.00415	4.41333e-28	7.38345e-26	0	2
chr17	40331724	40331924	5.4753	8.49492	2.94844	4.44418e-28	7.41887e-26	0	2
chr15	74592257	74592457	3.63759	7.85613	4.03469	4.65066e-28	7.75513e-26	0	2
chr13	86003182	86003382	5.37855	8.53277	3.06683	4.69916e-28	7.81053e-26	1	2
chr7	116851882	116852082	3.01143	7.85011	4.58511	4.76513e-28	7.91161e-26	0	2
chr5	114320796	114320996	4.41635	8.08256	3.53697	5.14845e-28	8.49289e-26	2	2
chr1	117003148	117003348	4.38839	8.12234	3.598	5.64326e-28	9.24945e-26	0	2
chr2	205643197	205643397	4.37691	8.09763	3.58389	5.70694e-28	9.34385e-26	1	2
chr2	178830512	178830712	6.39177	9.00728	2.56385	5.76904e-28	9.4254e-26	2	2
chr11	35173184	35173384	5.79168	8.69985	2.83889	6.08534e-28	9.9e-26	2	2
chr10	114744862	114745062	3.91819	7.90905	3.83039	6.19492e-28	1.00569e-25	0	2
chr15	29024717	29024917	2.99864	7.84602	4.58991	6.84955e-28	1.10612e-25	0	2
chr2	9339797	9339997	4.1174	7.95138	3.69261	7.16559e-28	1.15594e-25	0	2
chr1	182291825	182292025	3.53047	7.8325	4.10664	7.20954e-28	1.16058e-25	0	2
chr15	67127088	67127288	4.45161	8.10018	3.52323	7.47248e-28	1.19717e-25	0	2
chr8	19887871	19888071	3.90682	7.99741	3.91086	8.89738e-28	1.41156e-25	0	2
chr14	85471797	85471997	4.82938	8.38436	3.44279	9.24536e-28	1.45922e-25	1	2
chr2	68121114	68121314	6.65078	9.13504	2.43955	1.00353e-27	1.57902e-25	2	2
chr3	193910995	193911195	6.8518	9.26151	2.37158	1.00494e-27	1.57963e-25	2	2
chr9	74864261	74864461	4.43904	8.12973	3.56058	1.29085e-27	2.00034e-25	0	2
chr6	148799254	148799454	2.84733	7.8207	4.70595	1.34815e-27	2.08492e-25	0	2
chr11	112579376	112579576	3.41795	7.83578	4.21332	1.49933e-27	2.30709e-25	0	2
chr18	39020071	39020271	2.28892	7.89778	5.24195	1.97074e-27	3.01434e-25	0	2
chr8	109262341	109262541	4.72148	8.18013	3.35039	2.02131e-27	3.08245e-25	2	2
chr18	13491191	13491391	2.30286	8.0324	5.357	2.22955e-27	3.3732e-25	0	2
chr17	74950304	74950504	4.98002	8.24408	3.16715	2.80199e-27	4.18968e-25	1	2
chr1	234643221	234643421	2.82817	7.81926	4.69933	2.99112e-27	4.4508e-25	0	2
chr14	65865127	65865327	4.3532	8.02013	3.53319	3.1098e-27	4.61397e-25	0	2
chr11	19819996	19820196	3.99435	8.08049	3.91503	3.20099e-27	4.73552e-25	0	2
chr14	99046049	99046249	4.12331	7.93874	3.67319	3.23533e-27	4.78171e-25	0	2
chr6	163963631	163963831	4.19522	7.95228	3.62112	3.49707e-27	5.15366e-25	1	2
chr15	87348882	87349082	5.63691	8.54724	2.8434	3.67109e-27	5.38426e-25	2	2
chr12	116502267	116502467	4.77973	8.29843	3.40446	4.11037e-27	5.99985e-25	0	2
chr14	27984191	27984391	4.41635	8.01714	3.4791	4.43062e-27	6.44891e-25	0	2
chr12	67921271	67921471	5.01171	8.34438	3.22672	5.0331e-27	7.29813e-25	2	2
chr6	148920442	148920642	5.86377	8.63189	2.70887	5.2602e-27	7.62024e-25	2	2
chr2	42979689	42979889	5.1275	8.54457	3.31094	5.68409e-27	8.20332e-25	0	2
chr17	57901482	57901682	5.87913	8.66259	2.72213	6.14922e-27	8.84133e-25	0	2
chr11	85395779	85395979	3.68433	7.82403	3.95289	6.62215e-27	9.4769e-25	0	2
chr1	95069037	95069237	2.64582	7.76293	4.8172	7.03583e-27	1.00595e-24	0	2
chr12	114611586	114611786	3.62378	7.932	4.09437	7.29453e-27	1.041e-24	0	2
chr5	16521539	16521739	4.53343	8.02668	3.37823	7.58914e-27	1.08003e-24	2	2
chr3	129663160	129663360	5.15107	8.28934	3.05023	7.69393e-27	1.09393e-24	1	2
chr2	66292541	66292741	3.46294	7.91489	4.23059	7.91686e-27	1.12147e-24	0	2
chr5	11596741	11596941	3.95235	7.90822	3.78718	8.03176e-27	1.13565e-24	0	2
chr2	190789233	190789433	4.70583	8.15904	3.33667	8.3515e-27	1.17868e-24	2	2
chr4	6229964	6230164	3.96337	7.85478	3.73731	8.39869e-27	1.18425e-24	0	2
chr5	8613295	8613495	5.30915	8.34291	2.95583	9.49713e-27	1.33058e-24	2	2
chr11	116062946	116063146	6.61059	9.30737	2.63734	9.62628e-27	1.34621e-24	2	2
chr14	86882874	86883074	5.05719	8.27696	3.12899	9.77689e-27	1.36479e-24	2	2
chr3	9070078	9070278	3.40508	7.8342	4.20077	1.06535e-26	1.48042e-24	0	2
chr11	24375443	24375643	4.98436	8.21042	3.13269	1.12429e-26	1.55668e-24	2	2
chr3	9898003	9898203	3.92496	8.10454	4.00163	1.14731e-26	1.58427e-24	0	2
chr6	76124064	76124264	2.9091	7.79477	4.5975	1.15577e-26	1.59308e-24	0	2
chr17	633725	633925	4.15683	7.90591	3.61175	1.29629e-26	1.77561e-24	0	2
chr16	86211035	86211235	2.74754	7.75609	4.71707	1.30581e-26	1.78546e-24	0	2
chr14	52005724	52005924	3.83299	7.8075	3.81034	1.42123e-26	1.93122e-24	0	2
chr11	128042343	128042543	3.41153	7.73678	4.11571	1.73239e-26	2.34572e-24	0	2
chr15	67147070	67147270	6.57302	9.00435	2.38963	1.77685e-26	2.40381e-24	2	2
chr10	93763006	93763206	4.57931	8.06697	3.3669	2.15378e-26	2.90095e-24	1	2
chr19	10238477	10238677	4.25119	7.94967	3.55961	2.16252e-26	2.91017e-24	0	2
chr8	128475785	128475985	3.53343	7.7397	4.0148	2.20154e-26	2.96008e-24	0	2
chr9	110087708	110087908	2.92271	7.74887	4.55197	2.27661e-26	3.05032e-24	0	2
chr8	37716764	37716964	4.41795	7.99065	3.44524	2.55867e-26	3.4163e-24	0	2
chr15	100759845	100760045	6.20525	8.79834	2.54308	2.64209e-26	3.52155e-24	2	2
chrX	27987954	27988154	4.41314	7.97053	3.43067	2.75926e-26	3.66182e-24	0	2
chr12	11832229	11832429	3.28541	7.7566	4.23732	2.81474e-26	3.72577e-24	0	2
chr10	78335715	78335915	4.87971	8.29766	3.3032	2.85373e-26	3.77088e-24	2	2
chr14	52686294	52686494	4.00291	7.83387	3.6793	2.94624e-26	3.88642e-24	1	2
chr16	7324391	7324591	4.10751	7.91506	3.65397	3.05364e-26	4.01774e-24	1	2
chr5	15798120	15798320	3.22347	7.7219	4.27119	3.34829e-26	4.38661e-24	0	2
chr11	111334833	111335033	6.80821	9.27824	2.42384	3.37094e-26	4.41251e-24	2	2
chr20	31664065	31664265	5.02964	8.26973	3.14955	3.70785e-26	4.8329e-24	0	2
chr5	96322317	96322517	4.3325	8.02933	3.56713	3.72444e-26	4.8504e-24	0	2
chr1	95122408	95122608	6.44819	9.10335	2.59596	3.87759e-26	5.02851e-24	1	2
chr12	41334465	41334665	6.20583	9.01353	2.74192	3.98061e-26	5.15339e-24	2	2
chr19	23254447	23254647	4.41474	8.006	3.45851	3.99951e-26	5.17349e-24	0	2
chr3	138399241	138399441	2.99435	7.87887	4.60362	4.36574e-26	5.62916e-24	0	2
chr18	42760337	42760537	3.73988	7.76006	3.84858	4.96192e-26	6.38611e-24	0	2
chr2	65316165	65316365	4.47222	8.02553	3.43093	5.02727e-26	6.46478e-24	0	2
chr18	6781361	6781561	4.74627	8.15327	3.29629	5.32504e-26	6.82482e-24	0	2
chr7	100003963	100004163	6.06194	8.85684	2.72728	5.42645e-26	6.93163e-24	2	2
chr18	70195309	70195509	1.99864	7.84548	5.41785	5.74852e-26	7.32473e-24	1	2
chr5	59840341	59840541	5.62724	8.70597	2.99059	6.00507e-26	7.63893e-24	2	2
chr11	94588426	94588626	6.0794	8.6987	2.56564	6.29406e-26	7.98669e-24	2	2
chr9	68732509	68732709	2.82335	7.69234	4.57772	6.59472e-26	8.34749e-24	0	2
chr2	44433929	44434129	4.88698	8.25264	3.25176	6.64979e-26	8.40222e-24	1	2
chr2	133421656	133421856	6.40376	9.03354	2.57721	7.11617e-26	8.94847e-24	2	2
chrX	74182099	74182299	1.99864	7.90796	5.47386	7.28605e-26	9.13215e-24	0	2
chr6	118841618	118841818	2.92721	7.81634	4.60125	7.56768e-26	9.46194e-24	0	2
chr3	24731984	24732184	4.41474	7.94448	3.40375	7.96097e-26	9.91328e-24	2	2
chr12	53804513	53804713	4.55728	8.17478	3.49029	8.97708e-26	1.11424e-23	0	2
chr16	65319937	65320137	5.82137	8.5981	2.71696	9.81468e-26	1.21134e-23	0	2
chr10	13686359	13686559	2.54227	7.71694	4.85621	9.92224e-26	1.22069e-23	0	2
chr20	22394271	22394471	3.83539	7.76487	3.76709	1.08153e-25	1.32524e-23	0	2
chr21	32433365	32433565	4.68299	8.17231	3.37078	1.1345e-25	1.38243e-23	1	2
chr4	21176750	21176950	3.82335	7.79714	3.80018	1.18699e-25	1.44295e-23	0	2
chr10	117740808	117741008	6.08862	8.73846	2.59149	1.19212e-25	1.44804e-23	2	2
chr18	76311442	76311642	3.74754	7.88735	3.95979	1.27545e-25	1.54558e-23	0	2
chr1	115714901	115715101	6.33951	8.84599	2.46066	1.30485e-25	1.57871e-23	2	2
chr20	11210555	11210755	4.00291	7.8071	3.65014	1.36672e-25	1.64966e-23	0	2
chr9	93241085	93241285	3.92496	7.78705	3.70717	1.39433e-25	1.68167e-23	0	2
chr3	87896085	87896285	3.29939	7.68371	4.16569	1.47966e-25	1.77899e-23	0	2
chr2	39216931	39217131	3.29242	7.68959	4.17048	1.66657e-25	1.99123e-23	0	2
chr8	61700087	61700287	3.96337	7.8342	3.7073	1.74448e-25	2.08108e-23	0	2
chr14	20987793	20987993	3.00291	7.75673	4.48876	1.92281e-25	2.27787e-23	0	2
chr18	58895534	58895734	4.73603	8.06395	3.22298	1.9547e-25	2.30852e-23	2	2
chr18	23099711	23099911	2.51857	7.68307	4.8258	2.02232e-25	2.38105e-23	0	2
chr5	119537845	119538045	5.41153	8.37734	2.88791	2.06401e-25	2.42641e-23	1	2
chr5	157385052	157385252	6.55774	9.17534	2.56199	2.1684e-25	2.54523e-23	2	2
chr11	34339362	34339562	3.23442	7.70195	4.24389	2.20312e-25	2.58202e-23	0	2
chr1	71738266	71738466	3.78346	7.76742	3.8048	2.24075e-25	2.62212e-23	0	2
chr12	97487578	97487778	4.4343	8.04865	3.47646	2.35352e-25	2.7478e-23	0	2
chr18	463803	464003	5.43012	8.34534	2.83967	2.3599e-25	2.75315e-23	2	2
chr2	133418023	133418223	3.27838	7.68442	4.17157	2.37979e-25	2.77424e-23	0	2
chr5	16591659	16591859	3.77598	8.07117	4.07094	2.57148e-25	2.98637e-23	0	2
chr16	84475742	84475942	2.63484	7.71562	4.76273	2.64936e-25	3.07215e-23	0	2
chr12	120234862	120235062	8.05882	10.0397	1.95866	2.6774e-25	3.10232e-23	2	2
chr6	114168254	114168454	4.32056	7.90256	3.44641	2.78326e-25	3.21527e-23	0	2
chr2	160933088	160933288	5.59729	8.42663	2.76085	2.93559e-25	3.38106e-23	2	2
chr7	150807968	150808168	4.56308	7.99272	3.31776	3.13403e-25	3.59612e-23	0	2
chr11	27174057	27174257	6.22863	8.85024	2.56844	3.16783e-25	3.62947e-23	2	2
chr1	41046469	41046669	3.40508	7.69331	4.06744	3.32466e-25	3.79217e-23	0	2
chr11	34600837	34601037	5.34985	8.37932	2.94775	3.36002e-25	3.8268e-23	2	2
chr19	45895513	45895713	4.96117	8.15693	3.09624	3.52066e-25	3.99198e-23	1	2
chr11	16859801	16860001	3.77098	7.9144	3.93578	3.79027e-25	4.28502e-23	0	2
chr4	7034770	7034970	6.10041	8.83639	2.67361	4.25331e-25	4.79084e-23	2	2
chr8	9407303	9407503	4.54853	8.06273	3.38148	4.28492e-25	4.82291e-23	1	2
chr10	76557480	76557680	3.2198	7.62396	4.17417	4.33509e-25	4.8758e-23	0	2
chrX	23363202	23363402	4.78718	8.03285	3.14566	4.76449e-25	5.31518e-23	0	2
chr19	45577495	45577695	4.79213	8.10776	3.21474	4.83132e-25	5.37482e-23	2	2
chr8	66190917	66191117	3.40508	7.69445	4.07101	4.93035e-25	5.47704e-23	0	2
chr9	109477606	109477806	4.52304	8.07555	3.42272	5.14537e-25	5.70765e-23	1	2
chr20	10186287	10186487	4.11937	7.79888	3.53666	5.41125e-25	5.98527e-23	0	2
chr17	82889574	82889774	4.49255	8.07732	3.44952	5.57838e-25	6.16568e-23	0	2
chr2	179180449	179180649	2.99435	7.60506	4.34884	5.72663e-25	6.30229e-23	2	2
chr18	49723882	49724082	5.45807	8.37543	2.83855	5.86582e-25	6.44622e-23	0	2
chr9	81587625	81587825	4.34481	8.0834	3.58946	5.98101e-25	6.56811e-23	2	2
chr14	79229544	79229744	5.37773	8.40418	2.93906	6.01618e-25	6.60201e-23	0	2
chr10	130934476	130934676	6.8501	9.50401	2.59678	6.10705e-25	6.69215e-23	2	2
chr10	48454344	48454544	5.70302	8.55676	2.78778	6.1308e-25	6.71338e-23	1	2
chr2	163943486	163943686	4.79617	8.19991	3.28268	6.45433e-25	7.05758e-23	1	2
chr2	199028848	199029048	5.87505	8.55852	2.62548	6.71331e-25	7.3199e-23	2	2
chr4	13176765	13176965	3.47838	7.63877	3.9621	7.35095e-25	7.99299e-23	0	2
chr1	5598109	5598309	4.75297	8.09702	3.22933	7.70641e-25	8.36704e-23	2	2
chr2	84300462	84300662	2.63484	7.61752	4.67049	8.17672e-25	8.86512e-23	0	2
chr3	70738017	70738217	6.2006	8.86285	2.59957	8.82297e-25	9.52539e-23	2	2
chr1	34844285	34844485	5.84153	8.60372	2.70062	9.92012e-25	1.06499e-22	2	2
chr3	127113636	127113836	3.06669	7.66329	4.3346	1.01534e-24	1.08851e-22	0	2
chr1	156471716	156471916	4.84765	8.11626	3.15849	1.02293e-24	1.09588e-22	1	2
chr4	40606401	40606601	3.35822	7.62406	4.05107	1.08284e-24	1.15603e-22	0	2
chr22	20799536	20799736	2.64034	7.66902	4.70274	1.10687e-24	1.17759e-22	0	2
chr12	121227364	121227564	5.62636	8.45054	2.75185	1.10812e-24	1.1781e-22	1	2
chr3	188839358	188839558	3.69494	7.78466	3.8947	1.16166e-24	1.22906e-22	0	2
chr2	25105860	25106060	3.34817	7.63184	4.06518	1.20703e-24	1.27355e-22	0	2
chr4	127609756	127609956	3.64308	7.70822	3.8733	1.37826e-24	1.44626e-22	0	2
chr15	36951971	36952171	3.28892	7.60392	4.09459	1.45005e-24	1.51951e-22	0	2
chr11	8789974	8790174	4.25657	7.8173	3.42569	1.49866e-24	1.56831e-22	0	2
chr10	126461099	126461299	2.85207	7.65531	4.52966	1.58744e-24	1.65895e-22	0	2
chr9	116251549	116251749	4.1174	7.80013	3.53317	1.65056e-24	1.7214e-22	0	2
chr7	4006835	4007035	5.41875	8.316	2.82076	1.68829e-24	1.75478e-22	1	2
chr1	245337840	245338040	3.15875	7.59474	4.20373	1.76335e-24	1.82908e-22	0	2
chr9	137785817	137786017	4.4067	7.93274	3.39024	1.98876e-24	2.04491e-22	0	2
chr7	31553724	31553924	5.67948	8.50709	2.75429	2.00922e-24	2.06319e-22	2	2
chr4	128635519	128635719	5.89333	8.69885	2.73109	2.22729e-24	2.27949e-22	2	2
chr22	37731962	37732162	4.39003	8.02362	3.4998	2.31984e-24	2.37104e-22	0	2
chr13	94880406	94880606	3.14721	7.58896	4.19392	2.50638e-24	2.54644e-22	0	2
chr9	127545569	127545769	5.33951	8.3408	2.9223	2.6144e-24	2.65092e-22	2	2
chr1	34336526	34336726	5.68699	8.43073	2.67815	2.72076e-24	2.74792e-22	2	2
chr11	112564434	112564634	4.87155	8.05978	3.08557	2.72082e-24	2.74792e-22	2	2
chr12	64634026	64634226	3.63484	7.82116	3.98334	2.97527e-24	2.98917e-22	0	2
chr10	76251677	76251877	2.53047	7.70358	4.81582	3.02636e-24	3.03651e-22	0	2
chr3	28835812	28836012	6.38009	8.80648	2.38032	3.1787e-24	3.17897e-22	2	2
chr12	132494333	132494533	5.54687	8.40156	2.78591	3.29016e-24	3.2883e-22	0	2
chr8	81606134	81606334	2.53638	7.57323	4.71347	3.51572e-24	3.50391e-22	0	2
chr2	26197766	26197966	2.39861	7.82681	5.01852	3.57808e-24	3.55521e-22	0	2
chr3	183933269	183933469	4.53047	7.88954	3.24304	3.6535e-24	3.62545e-22	0	2
chr3	39362399	39362599	4.18208	7.80193	3.47342	3.70313e-24	3.67233e-22	0	2
chr13	106330051	106330251	5.22713	8.19103	2.88353	3.77287e-24	3.73907e-22	2	2
chr2	239858332	239858532	4.00291	7.71799	3.56559	3.90468e-24	3.86221e-22	0	2
chr13	79803963	79804163	5.35404	8.24383	2.81379	3.92088e-24	3.87573e-22	0	2
chr6	136181982	136182182	5.50541	8.32186	2.74533	4.14964e-24	4.08344e-22	2	2
chr15	90005246	90005446	5.79863	8.89972	3.00968	4.42719e-24	4.34542e-22	0	2
chr14	74898758	74898958	4.8985	8.15957	3.1493	4.56829e-24	4.47818e-22	0	2
chr1	184905579	184905779	3.73988	7.66404	3.74465	4.9288e-24	4.81312e-22	0	2
chr5	154576471	154576671	5.08394	8.13705	2.96805	5.07987e-24	4.9512e-22	2	2
chr1	164667897	164668097	3.15107	7.53864	4.14857	5.3353e-24	5.18041e-22	0	2
chr6	155021762	155021962	4.49861	8.04202	3.40034	5.59661e-24	5.41699e-22	0	2
chr12	64016683	64016883	4.2198	7.90027	3.52316	5.79068e-24	5.59072e-22	0	2
chr8	73240494	73240694	6.34427	8.79711	2.40353	5.84894e-24	5.63987e-22	2	2
chr2	232764307	232764507	3.47222	7.66722	3.97562	6.36981e-24	6.11904e-22	0	2
chr1	156969582	156969782	3.28541	7.55766	4.04419	7.59649e-24	7.24751e-22	0	2
chr5	154509851	154510051	3.34481	7.59219	4.01932	7.86066e-24	7.47167e-22	0	2
chr2	7743685	7743885	2.73217	7.58081	4.54404	8.40275e-24	7.96719e-22	0	2
chr22	28029293	28029493	3.95897	7.86176	3.7182	9.85901e-24	9.28484e-22	0	2
chr20	56848777	56848977	2.9091	7.56078	4.3639	9.94194e-24	9.35719e-22	0	2
chr21	42057037	42057237	6.43538	8.85113	2.36886	1.00878e-23	9.4887e-22	2	2
chr12	105640835	105641035	6.17344	8.7727	2.53997	1.01485e-23	9.53987e-22	2	2
chr22	36352021	36352221	5.62289	8.45507	2.76213	1.07372e-23	1.00748e-21	2	2
chr9	99433720	99433920	5.59233	8.51355	2.84257	1.07543e-23	1.00846e-21	2	2
chr9	96087670	96087870	4.85002	8.03018	3.07989	1.2168e-23	1.13548e-21	1	2
chr5	14542188	14542388	2.29591	7.64026	4.9551	1.25104e-23	1.1653e-21	0	2
chr10	86862860	86863060	5.88451	8.52073	2.57405	1.25232e-23	1.16579e-21	2	2
chrX	70525815	70526015	5.47222	8.37253	2.82494	1.2726e-23	1.18324e-21	1	2
chr8	58689174	58689374	2.75263	7.52077	4.48232	1.42006e-23	1.31239e-21	0	2
chr3	142866948	142867148	7.08326	9.24502	2.12594	1.44849e-23	1.33705e-21	2	2
chr1	174954050	174954250	5.39757	8.26569	2.79184	1.54463e-23	1.41896e-21	2	2
chr5	72518371	72518571	3.48145	7.62016	3.92928	1.57323e-23	1.44178e-21	0	2
chr1	3219356	3219556	5.04244	8.3972	3.24359	1.63569e-23	1.49634e-21	0	2
chr14	67442609	67442809	5.45161	8.29682	2.77186	1.65667e-23	1.51283e-21	0	2
chr17	16081545	16081745	2.41795	7.57889	4.80828	1.69104e-23	1.54054e-21	0	2
chr11	30364424	30364624	5.01489	8.24283	3.11379	1.74842e-23	1.58999e-21	2	2
chr18	25652225	25652425	3.21613	7.5511	4.0989	1.80831e-23	1.6425e-21	0	2
chrX	124217932	124218132	6.64532	9.05757	2.36418	1.85997e-23	1.68842e-21	2	2
chr2	1676346	1676546	2.93171	7.53282	4.33173	2.12744e-23	1.91874e-21	0	2
chr4	85489378	85489578	5.84093	8.52241	2.62095	2.18364e-23	1.9625e-21	2	2
chr11	47468189	47468389	4.4753	7.88172	3.27793	2.21744e-23	1.99171e-21	2	2
chr1	99018432	99018632	4.25657	7.77338	3.37757	2.24694e-23	2.01702e-21	0	2
chr12	110649583	110649783	3.5836	7.72818	3.92566	2.2966e-23	2.0592e-21	0	2
chr14	64639546	64639746	5.75741	8.46746	2.64437	2.32928e-23	2.08606e-21	2	2
chr2	65459074	65459274	4.28892	7.76175	3.34191	2.39457e-23	2.14078e-21	0	2
chr1	89649672	89649872	3.88087	7.67099	3.62298	2.41081e-23	2.15404e-21	0	2
chr17	27241693	27241893	7.15234	9.47077	2.27793	2.42202e-23	2.1628e-21	2	2
chr6	90753950	90754150	4.32399	7.77597	3.32108	2.63741e-23	2.34558e-21	0	2
chr9	134259293	134259493	3.30632	7.61109	4.07709	2.65535e-23	2.3588e-21	0	2
chr4	151205226	151205426	5.18772	8.22037	2.93732	2.69497e-23	2.39261e-21	2	2
chr16	25696326	25696526	2.91819	7.75417	4.51659	2.74971e-23	2.43838e-21	0	2
chr1	88774322	88774522	4.53195	7.90146	3.25295	3.16148e-23	2.79224e-21	0	2
chr19	18798593	18798793	5.92045	8.50456	2.52574	3.33408e-23	2.93961e-21	2	2
chr1	244406552	244406752	2.93171	7.4906	4.29815	3.48504e-23	3.06565e-21	0	2
chr10	114489612	114489812	7.13214	9.28298	2.11691	3.66312e-23	3.21677e-21	2	2
chr17	48014047	48014247	5.30483	8.23809	2.84592	3.96976e-23	3.4761e-21	0	2
chr15	51004256	51004456	5.3532	8.19885	2.76929	4.148e-23	3.62391e-21	2	2
chr7	139297832	139298032	3.47838	7.52645	3.85133	4.16253e-23	3.63453e-21	0	2
chr2	42042149	42042349	4.10751	7.74416	3.47953	4.40332e-23	3.8404e-21	0	2
chr20	60053636	60053836	4.73731	7.93087	3.08545	4.41954e-23	3.85017e-21	0	2
chr17	50431298	50431498	4.00078	7.65614	3.50453	4.70739e-23	4.08701e-21	0	2
chr22	33543687	33543887	4.41474	7.80103	3.25912	4.82984e-23	4.18858e-21	1	2
chr12	105814200	105814400	5.66875	8.50042	2.75157	5.03134e-23	4.35103e-21	2	2
chr19	5954775	5954975	5.86729	8.59937	2.66969	5.25731e-23	4.53877e-21	2	2
chr20	33720211	33720411	3.53343	7.54348	3.81192	5.31709e-23	4.58522e-21	0	2
chr12	71980633	71980833	5.83118	8.44963	2.56006	5.36332e-23	4.62249e-21	2	2
chr12	15004354	15004554	2.73731	7.44733	4.4126	5.46046e-23	4.69829e-21	0	2
chr10	96289650	96289850	2.82817	7.49628	4.38181	5.49649e-23	4.72665e-21	0	2
chr12	115426855	115427055	3.4753	7.51226	3.83711	5.51432e-23	4.73932e-21	0	2
chr12	89134303	89134503	4.3703	7.95958	3.43704	6.06352e-23	5.19387e-21	0	2
chr3	59664394	59664594	7.13787	9.38711	2.20839	6.57837e-23	5.61607e-21	2	2
chrX	133675202	133675402	3.95235	7.79745	3.67081	6.67735e-23	5.68476e-21	0	2
chr12	69123868	69124068	3.654	7.6208	3.78398	7.16841e-23	6.09943e-21	0	2
chr7	27081000	27081200	4.9922	8.19621	3.09732	7.32751e-23	6.23134e-21	1	2
chr13	99911671	99911871	4.0093	7.73473	3.56212	7.84039e-23	6.64541e-21	0	2
chr18	5824457	5824657	3.52453	7.54318	3.81321	8.16864e-23	6.89906e-21	0	2
chr3	52285367	52285567	2.82817	7.43774	4.32294	8.51066e-23	7.16994e-21	0	2
chr4	102713168	102713368	5.47299	8.41317	2.86026	8.81198e-23	7.41564e-21	2	2
chr13	24630904	24631104	4.43746	7.88591	3.30861	8.98605e-23	7.55385e-21	1	2
chr6	49523051	49523251	2.54227	7.45572	4.58756	9.1362e-23	7.67166e-21	0	2
chr16	72996688	72996888	5.13238	8.1021	2.88406	9.30738e-23	7.80685e-21	0	2
chr17	1736445	1736645	5.85965	8.67388	2.74256	9.74985e-23	8.16905e-21	2	2
chr13	98416476	98416676	6.88921	9.18721	2.25227	9.80029e-23	8.20683e-21	2	2
chr17	72618133	72618333	4.63897	8.27314	3.48884	9.85085e-23	8.24467e-21	0	2
chr3	66720821	66721021	3.92496	7.61791	3.53614	9.88025e-23	8.26027e-21	0	2
chr10	111137057	111137257	4.42434	7.80824	3.26083	1.05678e-22	8.79677e-21	0	2
chr20	42986418	42986618	3.58645	7.51737	3.7434	1.05918e-22	8.81196e-21	0	2
chr6	47687583	47687783	3.58074	7.53163	3.75494	1.10028e-22	9.139e-21	0	2
chr3	31305431	31305631	2.99864	7.60829	4.31634	1.10221e-22	9.1501e-21	0	2
chr6	116884601	116884801	4.2253	7.69702	3.33867	1.10646e-22	9.17546e-21	0	2
chr17	28173340	28173540	3.15107	7.45989	4.06478	1.1138e-22	9.23129e-21	0	2
chr14	98701418	98701618	3.28892	7.46362	3.9538	1.14882e-22	9.50611e-21	0	2
chr9	121607733	121607933	6.27561	8.80188	2.46944	1.16432e-22	9.62402e-21	2	2
chr12	11885641	11885841	3.57501	7.6326	3.84077	1.18648e-22	9.7966e-21	1	2
chr17	33806808	33807008	1.85207	7.64255	5.31865	1.19607e-22	9.87053e-21	0	2
chr16	64751859	64752059	3.78346	7.65057	3.69067	1.22747e-22	1.01188e-20	0	2
chr18	22020407	22020607	5.37173	8.2349	2.78861	1.24763e-22	1.02684e-20	2	2
chr7	128052493	128052693	3.73217	7.56203	3.64998	1.32362e-22	1.08531e-20	0	2
chr6	168262126	168262326	3.68964	7.77727	3.88542	1.3679e-22	1.11922e-20	0	2
chr11	42982999	42983199	3.69229	7.5411	3.67317	1.36907e-22	1.11958e-20	0	2
chr10	44236865	44237065	2.73217	7.48813	4.44954	1.38472e-22	1.13081e-20	0	2
chr2	199366553	199366753	4.00717	7.64234	3.4869	1.43287e-22	1.16678e-20	0	2
chr22	31685779	31685979	2.40508	7.44523	4.67732	1.43384e-22	1.16694e-20	0	2
chr7	29609434	29609634	4.82817	7.96328	3.02829	1.49167e-22	1.21145e-20	2	2
chr3	56858450	56858650	3.87622	7.57795	3.54108	1.62776e-22	1.31778e-20	0	2
chrX	124306847	124307047	1.99864	7.51196	5.07584	1.65104e-22	1.33522e-20	0	2
chr6	158970906	158971106	4.38512	7.74287	3.23387	1.67621e-22	1.35414e-20	0	2
chr6	41784705	41784905	4.44848	7.91853	3.3416	1.74799e-22	1.41065e-20	0	2
chr16	57630542	57630742	7.89018	9.72723	1.81365	1.78314e-22	1.4375e-20	2	2
chr13	75174002	75174202	6.14769	8.67566	2.4694	1.79245e-22	1.44425e-20	2	2
chr5	758077	758277	7.13085	9.22234	2.06051	1.83816e-22	1.47875e-20	2	2
chr2	28277611	28277811	4.69097	7.90192	3.10582	1.84148e-22	1.47987e-20	0	2
chr14	69987692	69987892	4.41474	7.81462	3.26552	1.95978e-22	1.57e-20	0	2
chr11	88297574	88297774	5.5454	8.26449	2.65175	1.96213e-22	1.57107e-20	0	2
chr13	98291717	98291917	4.86067	7.96466	3.00663	1.9976e-22	1.59779e-20	1	2
chr20	57159314	57159514	5.74516	8.56651	2.73856	2.0081e-22	1.60536e-20	2	2
chr5	163735371	163735571	3.73988	7.6063	3.67907	2.02174e-22	1.61458e-20	0	2
chr13	22040877	22041077	3.00717	7.49739	4.2302	2.12825e-22	1.69435e-20	0	2
chr3	118808817	118809017	6.85632	9.05867	2.16329	2.18829e-22	1.73764e-20	2	2
chr13	79887454	79887654	5.72425	8.38358	2.59145	2.21837e-22	1.76062e-20	2	2
chr4	10742860	10743060	3.28541	7.4467	3.93571	2.25446e-22	1.7874e-20	0	2
chrX	107442987	107443187	5.76389	8.57559	2.73399	2.43441e-22	1.92709e-20	2	2
chr1	209708357	209708557	3.47838	7.47016	3.7939	2.455e-22	1.94038e-20	0	2
chr1	96632067	96632267	3.73988	7.77407	3.82134	2.71063e-22	2.12818e-20	0	2
chr15	62537623	62537823	2.84256	7.40812	4.29142	2.73941e-22	2.14967e-20	0	2
chr1	215053232	215053432	2.52453	7.41146	4.55102	2.79067e-22	2.18431e-20	0	2
chr7	154903177	154903377	2.99004	7.48264	4.20877	2.98928e-22	2.33619e-20	0	2
chr9	7328596	7328796	2.41153	7.45729	4.67708	3.0092e-22	2.35056e-20	0	2
chr7	110522907	110523107	6.02281	8.50909	2.43364	3.02527e-22	2.36071e-20	2	2
chr12	110566536	110566736	4.44848	7.75507	3.18586	3.18593e-22	2.48103e-20	0	2
chr5	98051547	98051747	4.36155	7.75157	3.26659	3.18919e-22	2.48191e-20	1	2
chr3	172140797	172140997	5.20385	8.08687	2.80032	3.24357e-22	2.52208e-20	1	2
chr14	68939115	68939315	4.96337	7.97191	2.91872	3.25177e-22	2.52589e-20	2	2
chr4	87410237	87410437	3.2198	7.54977	4.07261	3.31786e-22	2.57462e-20	0	2
chrX	129622977	129623177	5.67614	8.31594	2.57532	3.41266e-22	2.64685e-20	2	2
chr8	132299976	132300176	2.14721	7.49601	4.92625	3.42521e-22	2.65524e-20	0	2
chr3	45536424	45536624	4.03932	7.61127	3.4201	3.63737e-22	2.81402e-20	0	2
chr10	34504652	34504852	4.34649	7.76487	3.28284	3.73914e-22	2.88983e-20	0	2
chr11	128607872	128608072	4.11345	7.67459	3.40673	4.11028e-22	3.16234e-20	0	2
chr16	58163709	58163909	3.2198	7.48813	4.0314	4.26368e-22	3.27216e-20	0	2
chr17	75565207	75565407	3.47222	7.45445	3.77989	4.37405e-22	3.35518e-20	0	2
chr12	117461872	117462072	4.8916	7.97169	2.97959	4.9942e-22	3.80803e-20	0	2
chr1	111296049	111296249	3.47838	7.4488	3.77218	5.05023e-22	3.84693e-20	0	2
chr21	42624615	42624815	4.28541	7.72035	3.29423	5.08834e-22	3.86827e-20	0	2
chr6	163695120	163695320	5.41153	8.20719	2.71776	5.10536e-22	3.87929e-20	2	2
chr7	46414994	46415194	3.73474	7.51196	3.60055	5.39119e-22	4.08635e-20	0	2
chr7	116691765	116691965	2.74754	7.45307	4.40857	5.55418e-22	4.20367e-20	0	2
chr2	235542833	235543033	5.33528	8.15351	2.73939	5.71089e-22	4.31801e-20	2	2
chrX	106692787	106692987	3.72701	7.55843	3.64319	5.71453e-22	4.31813e-20	0	2
chr3	10292840	10293040	4.19522	7.66295	3.33065	5.72498e-22	4.32227e-20	0	2
chr2	134068523	134068723	4.32569	7.70925	3.25781	5.73538e-22	4.328e-20	0	2
chr12	102756570	102756770	4.25657	7.78686	3.38999	5.82682e-22	4.39483e-20	0	2
chr2	191170280	191170480	4.3274	7.71713	3.25814	5.88826e-22	4.439e-20	0	2
chr20	63198341	63198541	2.99435	7.38241	4.12354	5.94058e-22	4.47624e-20	0	2
chr11	108524561	108524761	2.83778	7.36605	4.25001	6.27456e-22	4.72094e-20	0	2
chrX	151176659	151176859	4.03724	7.73752	3.53879	6.52834e-22	4.90466e-20	2	2
chr5	113505296	113505496	2.29591	7.39172	4.72594	6.54811e-22	4.91711e-20	0	2
chr17	67324361	67324561	4.22896	7.66268	3.29998	6.59072e-22	4.94426e-20	0	2
chrX	123803606	123803806	6.21888	8.66958	2.39737	6.6432e-22	4.9812e-20	2	2
chr3	194775080	194775280	4.23442	7.73349	3.36417	7.25047e-22	5.41537e-20	0	2
chr10	94105307	94105507	4.47222	7.82251	3.21669	7.26764e-22	5.42555e-20	0	2
chr5	36442486	36442686	5.1275	8.39736	3.15434	7.57672e-22	5.65354e-20	1	2
chr3	31312031	31312231	3.99004	7.68199	3.52403	7.99115e-22	5.95408e-20	0	2
chr9	36420081	36420281	3.92271	7.58218	3.49539	8.37472e-22	6.22476e-20	0	2
chr3	30654593	30654793	1.62378	7.58504	5.41742	8.46543e-22	6.28914e-20	0	2
chr14	21669395	21669595	4.25298	7.67188	3.2829	8.48566e-22	6.30111e-20	0	2
chr1	22342032	22342232	5.69163	8.30589	2.55205	8.60829e-22	6.38291e-20	2	2
chr14	91605643	91605843	3.76847	7.64794	3.67882	8.7114e-22	6.45624e-20	0	2
chr8	33855591	33855791	1.84256	7.51586	5.20343	9.37565e-22	6.92178e-20	0	2
chr13	23753555	23753755	4.88203	7.93896	2.95893	9.6702e-22	7.11869e-20	0	2
chr7	31047348	31047548	5.12134	8.22364	3.00677	1.07102e-21	7.8541e-20	0	2
chr6	134361579	134361779	4.11147	7.75186	3.47032	1.10927e-21	8.12302e-20	0	2
chr8	52629530	52629730	7.02393	9.1301	2.07199	1.17367e-21	8.57818e-20	2	2
chr15	60374743	60374943	7.58543	9.57042	1.95538	1.17693e-21	8.59384e-20	2	2
chr19	14544176	14544376	3.41153	7.41706	3.79407	1.1946e-21	8.71453e-20	0	2
chr3	47405087	47405287	4.0414	7.58608	3.39782	1.19746e-21	8.73124e-20	0	2
chr2	55247096	55247296	5.41314	8.17614	2.68553	1.20654e-21	8.79331e-20	1	2
chr18	73895746	73895946	6.81157	9.11564	2.26236	1.22406e-21	8.90405e-20	2	2
chr7	13414727	13414927	3.95456	7.62701	3.50907	1.23137e-21	8.94872e-20	1	2
chr4	57282388	57282588	3.07483	7.45098	4.11795	1.23206e-21	8.94953e-20	0	2
chrX	110045825	110046025	5.66588	8.28175	2.55289	1.24239e-21	9.02026e-20	2	2
chrX	41963237	41963437	4.03724	7.61427	3.41708	1.33561e-21	9.64687e-20	0	2
chr1	53107629	53107829	7.56467	9.61731	2.01779	1.33679e-21	9.65088e-20	2	2
chr3	135810697	135810897	2.53047	7.67973	4.75013	1.34524e-21	9.70733e-20	0	2
chr7	39229069	39229269	4.72148	7.92213	3.08614	1.40881e-21	1.01469e-19	0	2
chr11	12802759	12802959	5.67144	8.33821	2.5971	1.438e-21	1.03475e-19	0	2
chr9	37964091	37964291	3.42115	7.42913	3.80486	1.46876e-21	1.05589e-19	0	2
chr6	137423502	137423702	3.55105	7.60438	3.85204	1.4854e-21	1.06685e-19	0	2
chr10	32171277	32171477	4.6598	7.81705	3.04507	1.5006e-21	1.07676e-19	1	2
chr11	113505799	113505999	3.34481	7.43414	3.85995	1.52808e-21	1.09508e-19	0	2
chrX	105229403	105229603	4.11147	7.76009	3.47623	1.52827e-21	1.09508e-19	0	2
chr1	203282231	203282431	5.98111	8.44985	2.41383	1.62598e-21	1.16184e-19	2	2
chr8	138582638	138582838	8.09703	9.89764	1.77594	1.65713e-21	1.18299e-19	2	2
chr1	66452244	66452444	4.55582	7.76344	3.09228	1.67846e-21	1.19766e-19	0	2
chr11	127600793	127600993	3.9091	7.57247	3.49394	1.80078e-21	1.28196e-19	0	2
chr2	6562904	6563104	3.87622	7.51287	3.47328	1.83704e-21	1.30415e-19	0	2
chr18	12076566	12076766	2.72701	7.40951	4.36836	1.9015e-21	1.34493e-19	0	2
chr2	262265	262465	4.11937	7.6594	3.3959	1.9307e-21	1.36307e-19	0	2
chr13	21884384	21884584	3.91592	7.61077	3.52968	1.94541e-21	1.37219e-19	0	2
chr1	108624209	108624409	5.3412	8.1031	2.68786	2.11486e-21	1.48488e-19	2	2
chr17	50692724	50692924	2.54227	7.33491	4.46982	2.17152e-21	1.52257e-19	0	2
chr2	33214583	33214783	2.91819	7.32259	4.13595	2.25709e-21	1.57896e-19	0	2
chr1	14787777	14787977	3.5275	7.46766	3.74053	2.28673e-21	1.59824e-19	0	2
chr20	33374035	33374235	4.07077	7.6349	3.40207	2.36895e-21	1.65195e-19	1	2
chr5	169791033	169791233	2.83778	7.58651	4.41835	2.47312e-21	1.72302e-19	0	2
chr5	130158136	130158336	3.5893	7.43806	3.65769	2.5305e-21	1.7606e-19	0	2
chr17	74822410	74822610	3.53343	7.47118	3.74187	2.59905e-21	1.8042e-19	0	2
chr3	31486860	31487060	4.08697	7.59162	3.35948	2.74443e-21	1.89996e-19	0	2
chr11	43985190	43985390	3.88319	7.75375	3.68832	2.78714e-21	1.92779e-19	0	2
chr1	226327800	226328000	5.6215	8.45944	2.74901	2.84693e-21	1.96649e-19	2	2
chr5	80798752	80798952	4.8524	7.98686	3.03098	3.03838e-21	2.09495e-19	1	2
chr9	117992054	117992254	2.73731	7.41483	4.35475	3.04729e-21	2.10015e-19	0	2
chr11	20042159	20042359	3.83058	7.4904	3.49048	3.08753e-21	2.12502e-19	0	2
chr13	31091168	31091368	3.29939	7.38121	3.86162	3.10285e-21	2.13365e-19	0	2
chr10	113019009	113019209	6.42086	8.72919	2.26084	3.21576e-21	2.20536e-19	2	2
chr19	52176740	52176940	4.18019	7.7318	3.38796	3.31628e-21	2.27328e-19	0	2
chr6	41768817	41769017	6.14321	8.55101	2.35784	3.49702e-21	2.3929e-19	2	2
chr9	136130899	136131099	6.34416	8.71672	2.32675	3.51455e-21	2.40382e-19	1	2
chr2	28997316	28997516	5.11345	8.10275	2.89769	3.60398e-21	2.46279e-19	1	2
chr7	82167541	82167741	3.64308	7.43222	3.60907	3.63848e-21	2.48416e-19	0	2
chr3	23035971	23036171	6.5181	8.8871	2.31824	3.65883e-21	2.4964e-19	2	2
chr17	72661528	72661728	4.68566	7.95624	3.15229	3.87631e-21	2.64066e-19	2	2
chr6	155123691	155123891	4.66655	7.8125	3.0327	3.91447e-21	2.66192e-19	0	2
chr20	13683972	13684172	7.53107	9.53398	1.96979	4.09591e-21	2.78408e-19	2	2
chr11	46252519	46252719	5.05719	7.96657	2.81769	4.27105e-21	2.89414e-19	1	2
chr14	102726236	102726436	4.3325	7.68539	3.22617	4.37485e-21	2.96186e-19	0	2
chr5	110402601	110402801	4.26014	7.63831	3.24088	4.52198e-21	3.05339e-19	0	2
chr8	28005470	28005670	4.15107	7.58121	3.28976	4.62598e-21	3.11539e-19	0	2
chr7	37481905	37482105	2.90454	7.44077	4.23944	4.66797e-21	3.14229e-19	0	2
chr3	114092537	114092737	5.02018	7.95323	2.84449	4.74609e-21	3.19032e-19	2	2
chr11	120517049	120517249	5.05924	8.04559	2.89533	4.89034e-21	3.28477e-19	2	2
chr11	47119010	47119210	4.74116	7.80283	2.96027	4.91125e-21	3.29737e-19	0	2
chr3	71444670	71444870	4.42434	7.70434	3.15865	5.08895e-21	3.40922e-19	1	2
chr8	29752532	29752732	2.72183	7.44693	4.38182	5.1041e-21	3.41787e-19	0	2
chr1	247639424	247639624	3.5893	7.40412	3.62906	5.35977e-21	3.57438e-19	0	2
chr2	49129161	49129361	4.71237	7.82983	3.0122	5.37217e-21	3.5802e-19	1	2
chr1	34020044	34020244	5.87272	8.40592	2.46971	5.42498e-21	3.61382e-19	2	2
chr3	55782457	55782657	3.41153	7.43574	3.79839	5.44784e-21	3.6259e-19	0	2
chr3	5016659	5016859	5.53269	8.34925	2.74108	5.4636e-21	3.63481e-19	1	2
chr17	8237295	8237495	3.68433	7.49801	3.62749	5.69949e-21	3.78846e-19	0	2
chr1	118039479	118039679	3.07077	7.39567	4.05143	5.81595e-21	3.86085e-19	0	2
chr3	100833593	100833793	2.00717	7.35332	4.91127	5.97676e-21	3.95838e-19	0	2
chr8	80147475	80147675	4.63897	7.88157	3.11486	6.37427e-21	4.20781e-19	1	2
chr19	33541921	33542121	4.60945	7.84665	3.12037	6.53488e-21	4.30642e-19	2	2
chr17	37710411	37710611	6.39706	8.75224	2.31034	6.58737e-21	4.33915e-19	2	2
chr2	74856307	74856507	4.53047	7.78454	3.13598	6.59372e-21	4.34147e-19	0	2
chrX	46529784	46529984	1.81364	7.4552	5.12937	6.65006e-21	4.37669e-19	0	2
chr10	124036026	124036226	4.64445	7.78014	3.02967	6.69327e-21	4.40324e-19	2	2
chr4	184464859	184465059	4.61085	7.77195	3.04337	6.79298e-21	4.46309e-19	2	2
chr5	119009194	119009394	3.64034	7.51775	3.68694	6.83139e-21	4.48449e-19	0	2
chr9	21382107	21382307	6.24623	8.88594	2.56776	7.49121e-21	4.90294e-19	2	2
chr14	89214334	89214534	5.94777	8.43398	2.42574	7.53705e-21	4.92874e-19	2	2
chr11	27460232	27460432	4.68699	7.85875	3.05054	7.86618e-21	5.12866e-19	0	2
chr22	29814006	29814206	2.99004	7.33423	4.07378	7.87613e-21	5.13212e-19	0	2
chr10	78256211	78256411	5.03515	7.96297	2.83388	7.87818e-21	5.13212e-19	0	2
chr15	59784223	59784423	4.19335	7.5941	3.26096	8.00121e-21	5.20785e-19	0	2
chr12	122097960	122098160	7.37106	9.35074	1.95069	8.04787e-21	5.236e-19	2	2
chr22	26842209	26842409	3.16258	7.39567	3.98238	8.0617e-21	5.24277e-19	0	2
chr1	108953509	108953709	4.78718	7.8129	2.9241	8.44292e-21	5.46982e-19	0	2
chr2	102724131	102724331	4.75678	7.83757	2.97	8.83778e-21	5.71839e-19	1	2
chr6	9398144	9398344	4.75678	7.82669	2.96374	8.86269e-21	5.73209e-19	1	2
chr4	83830271	83830471	3.91592	7.49751	3.42201	9.08916e-21	5.86373e-19	0	2
chr1	235296048	235296248	3.83299	7.55129	3.54734	9.32393e-21	6.00761e-19	0	2
chr4	150994939	150995139	4.26193	7.60053	3.20638	9.95247e-21	6.39647e-19	0	2
chr2	43194438	43194638	4.82817	7.97837	3.04181	1.02675e-20	6.58788e-19	1	2
chr18	31402135	31402335	3.65128	7.44701	3.61312	1.04153e-20	6.67992e-19	0	2
chr7	21225692	21225892	3.41795	7.40555	3.76754	1.0446e-20	6.69685e-19	0	2
chr22	24945488	24945688	3.35488	7.37217	3.79285	1.04899e-20	6.72216e-19	0	2
chr2	235505473	235505673	5.46195	8.16403	2.63243	1.04966e-20	6.72364e-19	0	2
chr13	113022907	113023107	6.90431	9.14053	2.1897	1.06285e-20	6.79963e-19	2	2
chr7	50887239	50887439	5.01912	7.92837	2.82011	1.09039e-20	6.94972e-19	0	2
chr17	13182950	13183150	5.82878	8.34048	2.45088	1.10342e-20	7.02692e-19	2	2
chr11	78030500	78030700	5.72684	8.34608	2.5478	1.10522e-20	7.03548e-19	2	2
chr20	38173791	38173991	4.41795	7.64739	3.10771	1.1164e-20	7.10369e-19	0	2
chr11	114183241	114183441	3.9922	7.54169	3.3876	1.11783e-20	7.10985e-19	0	2
chr4	6689225	6689425	5.25836	8.17985	2.83592	1.12764e-20	7.16335e-19	2	2
chr5	166726463	166726663	4.58217	7.76815	3.0709	1.131e-20	7.18174e-19	0	2
chr15	57506017	57506217	6.34817	8.74714	2.34465	1.16237e-20	7.36872e-19	1	2
chr5	62208449	62208649	5.89087	8.37818	2.43044	1.17517e-20	7.44372e-19	2	2
chr3	155737972	155738172	5.69163	8.26091	2.50815	1.25214e-20	7.90184e-19	2	2
chr9	107359165	107359365	5.14237	8.30267	3.0365	1.29614e-20	8.16273e-19	2	2
chr3	194112594	194112794	6.1029	8.55267	2.3946	1.34436e-20	8.45255e-19	2	2
chr8	66284159	66284359	3.96337	7.50843	3.3924	1.35289e-20	8.49922e-19	0	2
chr10	14185657	14185857	7.20176	9.33204	2.09408	1.39686e-20	8.76468e-19	2	2
chr6	157986159	157986359	5.73474	8.3183	2.51452	1.49942e-20	9.36609e-19	0	2
chr13	20332762	20332962	5.10949	8.01636	2.81414	1.55265e-20	9.68281e-19	2	2
chr1	177986424	177986624	4.87854	7.83845	2.86402	1.56474e-20	9.74631e-19	0	2
chr1	203720333	203720533	2.74244	7.24456	4.20645	1.57506e-20	9.80259e-19	0	2
chr16	66327092	66327292	7.28476	9.37511	2.05318	1.58075e-20	9.83403e-19	2	2
chr16	19988124	19988324	3.23078	7.31387	3.85317	1.62493e-20	1.00884e-18	0	2
chr18	21291202	21291402	4.1174	7.70208	3.41395	1.65523e-20	1.02641e-18	0	2
chr6	37515092	37515292	4.19148	7.55092	3.22442	1.71772e-20	1.06258e-18	0	2
chr10	26516667	26516867	5.80538	8.32689	2.45865	1.74926e-20	1.08079e-18	2	2
chr5	168316542	168316742	5.20571	8.21292	2.91285	1.81427e-20	1.11915e-18	2	2
chr18	45359403	45359603	6.7113	9.09576	2.33758	1.81805e-20	1.12101e-18	2	2
chr3	14225150	14225350	3.77348	7.52664	3.56556	1.8639e-20	1.14838e-18	0	2
chr3	138019889	138020089	4.71237	7.78721	2.97032	1.91188e-20	1.17558e-18	1	2
chrX	24491849	24492049	2.30286	7.27934	4.59988	1.98e-20	1.21406e-18	0	2
chr6	134460986	134461186	3.29591	7.30716	3.79462	1.99095e-20	1.22028e-18	0	2
chr10	7233849	7234049	5.74516	8.35052	2.5335	2.06103e-20	1.26072e-18	2	2
chr12	41286511	41286711	4.47377	7.78658	3.17274	2.3901e-20	1.4562e-18	0	2
chr7	127635795	127635995	2.62378	7.26699	4.31314	2.48045e-20	1.51005e-18	0	2
chr16	16036403	16036603	3.78842	7.43878	3.48261	2.51238e-20	1.52828e-18	0	2
chr9	15501248	15501448	2.83778	7.23315	4.11524	2.67839e-20	1.62475e-18	0	2
chr5	143922672	143922872	2.53047	7.2553	4.38076	2.70502e-20	1.64026e-18	0	2
chr1	193310717	193310917	3.53933	7.38846	3.64875	2.74893e-20	1.66491e-18	0	2
chr1	61537857	61538057	5.36593	8.09267	2.64685	2.7788e-20	1.68034e-18	2	2
chrX	126485461	126485661	3.5275	7.67076	3.90639	2.84797e-20	1.72082e-18	0	2
chr18	50737233	50737433	5.96954	8.52305	2.49397	2.88285e-20	1.74052e-18	2	2
chr5	152349984	152350184	5.09728	7.92347	2.7414	2.88912e-20	1.74362e-18	2	2
chr4	188474838	188475038	3.73217	7.49363	3.5758	2.96678e-20	1.78838e-18	0	2
chr11	12357355	12357555	4.12331	7.53163	3.2659	2.9719e-20	1.79033e-18	0	2
chr19	17888337	17888537	4.08495	7.50824	3.28059	2.97235e-20	1.79033e-18	0	2
chr6	14449409	14449609	3.07077	7.30405	3.96598	3.03198e-20	1.8241e-18	0	2
chr3	14418882	14419082	5.8066	8.56742	2.6861	3.05006e-20	1.83354e-18	2	2
chr15	33866296	33866496	4.86569	8.10146	3.10112	3.05161e-20	1.83375e-18	1	2
chr5	56123862	56124062	6.09527	8.49131	2.34341	3.0584e-20	1.83711e-18	2	2
chr7	26988925	26989125	3.01143	7.33744	4.05334	3.06928e-20	1.84293e-18	0	2
chrX	9907005	9907205	4.6307	7.85278	3.10008	3.10929e-20	1.86549e-18	0	2
chr6	21200132	21200332	3.57501	7.39391	3.61702	3.2695e-20	1.95854e-18	1	2
chr6	10314979	10315179	4.50466	7.6526	3.0312	3.40742e-20	2.03639e-18	1	2
chr4	8351961	8352161	5.20756	8.10446	2.79947	3.4724e-20	2.07361e-18	2	2
chr6	164749491	164749691	5.1275	8.06058	2.83863	3.58335e-20	2.13655e-18	1	2
chr16	5393369	5393569	2.53638	7.31665	4.42534	3.6351e-20	2.16656e-18	0	2
chr5	152632453	152632653	3.64034	7.37338	3.54502	3.66941e-20	2.18531e-18	0	2
chr5	33781424	33781624	4.73088	7.81395	2.9724	3.69836e-20	2.20084e-18	1	2
chr7	32039386	32039586	4.17641	7.63553	3.30404	3.71396e-20	2.20926e-18	0	2
chr13	95615590	95615790	4.3802	7.6396	3.12582	3.87119e-20	2.30012e-18	0	2
chr3	14249315	14249515	2.82335	7.28947	4.1585	3.91962e-20	2.32709e-18	0	2
chr17	75557550	75557750	5.43092	8.14769	2.64402	4.4566e-20	2.63164e-18	0	2
chr18	69752826	69753026	5.44691	8.09824	2.57758	4.49149e-20	2.65122e-18	2	2
chr5	6900913	6901113	3.15491	7.37367	3.96968	4.49772e-20	2.65388e-18	0	2
chr3	128999181	128999381	5.2383	7.98891	2.66989	4.53793e-20	2.67657e-18	0	2
chr2	147812587	147812787	2.41795	7.22766	4.44895	4.62207e-20	2.72202e-18	0	2
chr10	5632518	5632718	4.26193	7.81115	3.39609	4.68409e-20	2.75643e-18	0	2
chr16	31130967	31131167	6.98037	9.1495	2.12875	4.78018e-20	2.81129e-18	0	2
chr1	47697115	47697315	3.92271	7.59184	3.48521	4.78099e-20	2.81129e-18	0	2
chr4	156961941	156962141	4.02887	7.70182	3.48196	4.83071e-20	2.83768e-18	1	2
chr2	22038393	22038593	3.01143	7.23692	3.97289	4.83141e-20	2.83768e-18	0	2
chr8	66453583	66453783	3.77098	7.55416	3.57713	4.8583e-20	2.85216e-18	0	2
chr3	133711221	133711421	2.17779	7.2904	4.71116	4.8625e-20	2.85266e-18	0	2
chr11	63847431	63847631	5.46836	8.17175	2.62474	4.88225e-20	2.86278e-18	0	2
chr19	18380388	18380588	5.26662	8.37062	2.99501	5.08372e-20	2.97448e-18	2	2
chr1	43640119	43640319	5.06975	8.02372	2.85001	5.10142e-20	2.9837e-18	2	2
chr1	57281506	57281706	5.40992	8.17454	2.68441	5.1488e-20	3.00797e-18	1	2
chr11	61601642	61601842	6.09263	8.51036	2.3601	5.53909e-20	3.22983e-18	0	2
chr2	182807384	182807584	3.08697	7.25217	3.91631	5.56487e-20	3.23993e-18	0	2
chr11	114115405	114115605	7.46162	9.36786	1.87689	5.63154e-20	3.27503e-18	2	2
chr6	135932755	135932955	2.91819	7.22604	4.03813	5.65111e-20	3.28516e-18	0	2
chr8	20086845	20087045	2.99435	7.22715	3.96905	5.66374e-20	3.29126e-18	0	2
chr15	70093669	70093869	5.87096	8.52145	2.57173	5.69309e-20	3.30706e-18	0	2
chr4	129465503	129465703	2.82335	7.26249	4.13392	5.77791e-20	3.35506e-18	0	2
chr10	119271359	119271559	4.26193	7.55062	3.15941	5.78861e-20	3.36e-18	1	2
chr1	181325076	181325276	3.99649	7.59054	3.42922	5.84882e-20	3.39367e-18	0	2
chr11	57735860	57736060	3.52155	7.45276	3.7167	5.91064e-20	3.42694e-18	0	2
chr2	73021483	73021683	4.88929	7.87804	2.88336	5.98311e-20	3.46372e-18	2	2
chr3	33358161	33358361	4.68433	7.77531	2.97314	6.12874e-20	3.53868e-18	1	2
chr2	215965594	215965794	3.07077	7.29579	3.95408	6.24712e-20	3.60433e-18	0	2
chr11	41112196	41112396	2.84733	7.23204	4.10882	6.43698e-20	3.7055e-18	0	2
chr4	126454124	126454324	4.74371	7.78105	2.93656	6.44573e-20	3.70776e-18	0	2
chr16	89098225	89098425	5.25388	8.0032	2.66852	6.65916e-20	3.82622e-18	1	2
chr1	115811232	115811432	3.69494	7.4375	3.56203	6.82636e-20	3.91789e-18	0	2
chr3	114745920	114746120	4.34817	7.88524	3.37903	6.97138e-20	3.99365e-18	1	2
chr7	96303211	96303411	3.29242	7.4395	3.90738	7.01024e-20	4.01441e-18	0	2
chr5	14787709	14787909	3.54227	7.33855	3.60427	7.23572e-20	4.13446e-18	0	2
chr11	88398414	88398614	3.21244	7.27081	3.81624	7.57626e-20	4.3208e-18	0	2
chr10	5360424	5360624	4.45005	7.6234	3.05663	7.59829e-20	4.33176e-18	2	2
chr11	27873516	27873716	3.63759	7.38693	3.55218	7.92615e-20	4.51364e-18	0	2
chr10	71512910	71513110	5.39595	8.08977	2.61514	8.36418e-20	4.75426e-18	2	2
chr19	45113699	45113899	4.69229	7.71328	2.91821	8.59475e-20	4.87502e-18	0	2
chr13	25753942	25754142	4.30852	7.72357	3.25738	8.76435e-20	4.9615e-18	1	2
chr8	41225382	41225582	5.19615	7.99625	2.71926	8.91143e-20	5.04103e-18	1	2
chr17	9258409	9258609	4.46914	7.65922	3.06682	9.04132e-20	5.11074e-18	1	2
chr12	1949854	1950054	3.42752	7.31961	3.68939	9.46397e-20	5.34375e-18	0	2
chr6	15985447	15985647	3.07889	7.20756	3.87978	9.49725e-20	5.35673e-18	0	2
chr4	61295161	61295361	3.70021	7.44951	3.56851	9.71003e-20	5.47462e-18	0	2
chr15	66652258	66652458	4.08495	7.49171	3.26469	9.98785e-20	5.62299e-18	0	2
chr6	136959612	136959812	5.67547	8.36803	2.62125	1.0018e-19	5.63792e-18	2	2
chr22	17847331	17847531	4.61365	7.66963	2.94572	1.01413e-19	5.70308e-18	2	2
chr22	18994822	18995022	7.20971	9.20311	1.96288	1.01861e-19	5.72412e-18	2	2
chr4	105957532	105957732	2.83299	7.29053	4.14902	1.04356e-19	5.8579e-18	0	2
chr2	100042057	100042257	3.22347	7.39949	3.91173	1.07937e-19	6.04784e-18	0	2
chr4	38243038	38243238	4.07483	7.46985	3.24637	1.09174e-19	6.11268e-18	2	2
chr7	135562833	135563033	4.99864	7.95292	2.85903	1.11133e-19	6.2178e-18	0	2
chr6	134379159	134379359	5.33613	8.0367	2.61978	1.12044e-19	6.26192e-18	0	2
chr5	142740563	142740763	6.58476	8.94516	2.30374	1.13538e-19	6.33852e-18	2	2
chr6	169800765	169800965	5.91649	8.58291	2.59673	1.17424e-19	6.55069e-18	2	2
chr12	59943559	59943759	3.22713	7.22715	3.77449	1.18912e-19	6.63126e-18	0	2
chr14	29821235	29821435	4.57788	7.71799	3.01943	1.19718e-19	6.67381e-18	1	2
chr22	23292868	23293068	3.58074	7.49236	3.68462	1.21231e-19	6.7508e-18	0	2
chr6	34340031	34340231	3.58074	7.31744	3.54106	1.21691e-19	6.77146e-18	0	2
chr4	128323097	128323297	7.65105	9.65655	1.97162	1.21877e-19	6.77936e-18	2	2
chr2	9050173	9050373	3.82093	7.42615	3.4274	1.23327e-19	6.85012e-18	0	2
chr4	140305162	140305362	3.87622	7.389	3.34977	1.24366e-19	6.90031e-18	0	2
chr19	18374454	18374654	6.08142	8.61965	2.47911	1.29893e-19	7.19135e-18	2	2
chr5	16271926	16272126	3.91138	7.49221	3.41166	1.33204e-19	7.3667e-18	0	2
chr9	89351326	89351526	3.47838	7.28086	3.60562	1.34613e-19	7.4339e-18	0	2
chr8	71327614	71327814	3.68433	7.42539	3.55232	1.38562e-19	7.63824e-18	0	2
chr5	177468724	177468924	4.79617	8.1	3.16782	1.40381e-19	7.73294e-18	0	2
chrX	23504291	23504491	5.51613	8.2493	2.65767	1.4608e-19	8.04112e-18	1	2
chr3	128335648	128335848	6.54989	8.72728	2.13532	1.55683e-19	8.54518e-18	2	2
chr5	41406472	41406672	5.27372	7.97585	2.62557	1.58734e-19	8.70767e-18	2	2
chr5	34489062	34489262	3.34817	7.27778	3.70955	1.58757e-19	8.70767e-18	0	2
chr7	105358958	105359158	5.6701	8.27311	2.53221	1.59736e-19	8.75202e-18	2	2
chr11	93340314	93340514	4.00078	7.44868	3.29693	1.60411e-19	8.78581e-18	0	2
chr3	147404320	147404520	5.06129	7.85881	2.71159	1.63626e-19	8.95233e-18	2	2
chr3	188212403	188212603	5.45182	8.18649	2.65168	1.69274e-19	9.24486e-18	2	2
chr7	44541310	44541510	4.16067	7.5037	3.2023	1.76519e-19	9.61701e-18	0	2
chr2	21455452	21455652	3.64855	7.34116	3.50947	1.76574e-19	9.61701e-18	0	2
chr3	19267046	19267246	5.85121	8.2946	2.38466	1.80102e-19	9.8048e-18	2	2
chr17	45001322	45001522	4.26727	7.56291	3.16184	1.80742e-19	9.83616e-18	0	2
chr5	85428460	85428660	2.73217	7.15577	4.11804	1.85119e-19	1.00566e-17	0	2
chr2	64479816	64480016	4.26014	7.51488	3.12182	1.86532e-19	1.01226e-17	0	2
chr18	3236557	3236757	4.93425	7.83178	2.79948	2.01002e-19	1.0877e-17	1	2
chr7	103038193	103038393	6.25106	8.51181	2.21473	2.02257e-19	1.09411e-17	2	2
chr16	17125618	17125818	3.73474	7.36551	3.44557	2.05718e-19	1.11165e-17	0	2
chr7	142728890	142729090	1.66753	7.32661	5.13759	2.08504e-19	1.12512e-17	0	2
chr16	67312718	67312918	3.24168	7.28264	3.81089	2.2775e-19	1.2251e-17	0	2
chr8	33560253	33560453	4.38184	7.56397	3.05517	2.30344e-19	1.23862e-17	0	2
chr3	8660433	8660633	2.92721	7.1641	3.97276	2.32023e-19	1.24721e-17	0	2
chr18	48357304	48357504	6.28222	8.61123	2.27308	2.41766e-19	1.29731e-17	2	2
chr3	69665102	69665302	5.03932	7.84906	2.72253	2.46219e-19	1.31987e-17	2	2
chr1	55698551	55698751	2.64034	7.22252	4.24615	2.4677e-19	1.32231e-17	0	2
chr5	69332017	69332217	4.76057	7.7317	2.86412	2.51223e-19	1.34429e-17	1	2
chr8	70465564	70465764	4.61225	7.67432	2.94537	2.65819e-19	1.41942e-17	0	2
chr11	45599359	45599559	3.22347	7.25874	3.80222	2.73389e-19	1.45883e-17	0	2
chr1	15939412	15939612	3.96775	7.42732	3.30822	2.75122e-19	1.46757e-17	0	2
chr20	17444247	17444447	3.68699	7.34035	3.473	2.78945e-19	1.48693e-17	0	2
chr14	64938636	64938836	5.77126	8.35387	2.51797	2.82886e-19	1.50741e-17	2	2
chr7	95441083	95441283	4.50164	7.67123	3.04984	2.88965e-19	1.53889e-17	0	2
chr2	136327533	136327733	4.63897	7.68959	2.93487	2.89262e-19	1.53978e-17	2	2
chr17	78650361	78650561	3.96775	7.41577	3.29694	2.94945e-19	1.56732e-17	0	2
chr7	155778452	155778652	2.92721	7.17238	3.98053	3.01836e-19	1.60171e-17	0	2
chr5	83926106	83926306	6.15936	8.59587	2.38115	3.0204e-19	1.60224e-17	2	2
chr2	133711368	133711568	4.63759	7.65022	2.90448	3.05851e-19	1.6219e-17	1	2
chr11	62299089	62299289	1.83299	7.2215	4.90496	3.21558e-19	1.70284e-17	0	2
chr19	290377	290577	5.8518	8.29488	2.38524	3.24819e-19	1.71895e-17	2	2
chr17	14865713	14865913	3.58645	7.3586	3.56462	3.41664e-19	1.80619e-17	0	2
chr1	53048232	53048432	5.13238	7.88822	2.67024	3.43917e-19	1.81748e-17	2	2
chr9	70111661	70111861	3.5836	7.38436	3.60137	3.5234e-19	1.85943e-17	2	2
chr9	16172011	16172211	4.0093	7.57581	3.4047	3.53239e-19	1.86353e-17	0	2
chr17	75335470	75335670	3.7909	7.33401	3.37606	3.62732e-19	1.91295e-17	1	2
chr5	16944382	16944582	5.12652	7.97067	2.74964	3.72509e-19	1.96114e-17	2	2
chr1	204266597	204266797	2.2819	7.19882	4.52183	3.82516e-19	2.01038e-17	0	2
chr2	37464219	37464419	3.29242	7.1951	3.68369	3.85718e-19	2.02651e-17	0	2
chr11	37199203	37199403	4.75424	7.8584	2.98827	3.97805e-19	2.08787e-17	0	2
chr12	101221403	101221603	3.42752	7.34317	3.70525	3.99381e-19	2.09543e-17	1	2
chr3	2185002	2185202	3.01566	7.21154	3.93311	4.0772e-19	2.13772e-17	0	2
chrX	24877872	24878072	3.91592	7.36916	3.29402	4.32224e-19	2.25924e-17	1	2
chr2	75374463	75374663	6.16856	8.46306	2.2439	4.36676e-19	2.28018e-17	2	2
chr2	149169820	149170020	4.37691	7.71186	3.1925	4.46015e-19	2.32499e-17	2	2
chr1	153794989	153795189	5.6903	8.17549	2.42444	4.56905e-19	2.37848e-17	2	2
chrX	130750076	130750276	4.04762	7.4207	3.22748	4.66317e-19	2.42177e-17	2	2
chr4	152095283	152095483	3.68699	7.33161	3.46369	4.66898e-19	2.42397e-17	0	2
chr13	54940732	54940932	3.2198	7.20198	3.74191	4.93434e-19	2.55395e-17	0	2
chr9	86093906	86094106	5.88203	8.41506	2.47243	4.95905e-19	2.56588e-17	2	2
chr4	80135537	80135737	5.24102	7.93138	2.61323	4.99821e-19	2.58527e-17	2	2
chr11	75013169	75013369	4.53785	7.6715	3.0193	5.16707e-19	2.66991e-17	1	2
chr2	215957400	215957600	3.59497	7.29438	3.50844	5.31152e-19	2.73901e-17	0	2
chr7	26930234	26930434	2.40508	7.11479	4.34493	5.5105e-19	2.83495e-17	0	2
chr22	29382619	29382819	2.64582	7.14969	4.19161	5.57454e-19	2.86597e-17	0	2
chr11	129605925	129606125	2.64034	7.09588	4.14298	5.59594e-19	2.87601e-17	0	2
chr10	124075429	124075629	4.72018	7.69659	2.87177	5.68801e-19	2.92137e-17	2	2
chr1	201396863	201397063	4.48604	7.82715	3.20607	5.71981e-19	2.93574e-17	0	2
chr11	10352020	10352220	6.64009	8.8082	2.12375	5.81361e-19	2.97943e-17	2	2
chr8	30426621	30426821	3.91819	7.40522	3.31689	5.90866e-19	3.02559e-17	2	2
chr5	83450623	83450823	6.13739	8.54179	2.3463	5.95162e-19	3.04657e-17	2	2
chr7	151925672	151925872	2.43704	7.15178	4.36319	6.00174e-19	3.06915e-17	0	2
chr2	169951406	169951606	4.51708	7.8301	3.1598	6.04963e-19	3.09158e-17	1	2
chr20	21942808	21943008	3.68166	7.31961	3.45203	6.3529e-19	3.24116e-17	0	2
chr4	110145047	110145247	4.98111	7.78589	2.7149	6.37784e-19	3.25172e-17	2	2
chr6	139656080	139656280	4.12134	7.48291	3.21997	6.42369e-19	3.27184e-17	1	2
chr7	78448955	78449155	3.41153	7.24602	3.61403	6.66392e-19	3.38857e-17	0	2
chr15	34603192	34603392	3.86921	7.36248	3.32611	6.82876e-19	3.46779e-17	1	2
chr2	221281655	221281855	3.82576	7.33401	3.33731	6.90276e-19	3.50421e-17	0	2
chr4	46801910	46802110	5.3992	8.00848	2.53654	6.92552e-19	3.51344e-17	1	2
chr10	118470514	118470714	3.07889	7.16473	3.83765	7.17094e-19	3.62835e-17	0	2
chr7	102058966	102059166	5.14211	7.91847	2.69394	7.22781e-19	3.65592e-17	0	2
chr10	8602841	8603041	2.83299	7.1654	4.03305	7.42175e-19	3.74907e-17	0	2
chr13	45541137	45541337	2.92271	7.13257	3.93451	7.96064e-19	4.016e-17	0	2
chr6	108903868	108904068	4.94318	7.7711	2.73827	8.18355e-19	4.12168e-17	0	2
chr8	48578374	48578574	2.99435	7.12757	3.86914	8.36186e-19	4.20458e-17	0	2
chr2	203732186	203732386	2.9091	7.12271	3.93413	8.61007e-19	4.32655e-17	0	2
chr1	48744136	48744336	4.49558	7.64355	3.01566	8.68553e-19	4.36161e-17	1	2
chr15	29092716	29092916	3.42434	7.26793	3.6376	8.70045e-19	4.36768e-17	0	2
chr18	63100006	63100206	3.92496	7.42965	3.34538	8.74978e-19	4.38957e-17	0	2
chr1	93664739	93664939	3.92045	7.43326	3.35077	8.83911e-19	4.43293e-17	0	2
chr14	22334058	22334258	4.07686	7.55762	3.32185	9.04633e-19	4.53093e-17	0	2
chr19	46133314	46133514	7.13092	9.16759	1.99671	9.27394e-19	4.6419e-17	2	2
chr5	133170791	133170991	4.32228	7.48774	3.03711	9.3053e-19	4.65608e-17	0	2
chr12	113441100	113441300	4.81575	7.73385	2.81908	9.47071e-19	4.73422e-17	2	2
chr17	72670954	72671154	2.8185	7.11823	4.00202	9.48444e-19	4.73799e-17	0	2
chrX	97921406	97921606	4.1174	7.45402	3.19446	9.69918e-19	4.83739e-17	0	2
chr11	78377890	78378090	2.27484	7.10949	4.43835	9.9567e-19	4.96421e-17	0	2
chr1	6270114	6270314	4.71367	7.6635	2.84242	1.00766e-18	5.02174e-17	0	2
chr8	24612057	24612257	3.63208	7.29948	3.47708	1.01466e-18	5.0523e-17	0	2
chr18	57768963	57769163	4.85831	7.79312	2.82849	1.02862e-18	5.12019e-17	0	2
chr1	92756631	92756831	3.27838	7.20644	3.69259	1.03445e-18	5.14586e-17	0	2
chr16	52565026	52565226	2.00717	7.11414	4.66591	1.03685e-18	5.15614e-17	0	2
chr11	119903790	119903990	2.83778	7.09962	3.98413	1.04881e-18	5.21222e-17	0	2
chr6	44156541	44156741	5.11246	7.9504	2.74749	1.04932e-18	5.21304e-17	0	2
chr18	39523390	39523590	4.8939	7.93354	2.93111	1.06778e-18	5.2996e-17	1	2
chr12	85440415	85440615	4.03515	7.48782	3.2938	1.08855e-18	5.39747e-17	1	2
chr16	1900367	1900567	3.48145	7.2135	3.53604	1.08983e-18	5.40206e-17	0	2
chr3	37745807	37746007	3.07483	7.20803	3.87449	1.11878e-18	5.542e-17	0	2
chr9	127237911	127238111	4.03932	7.40281	3.21533	1.11926e-18	5.54256e-17	0	2
chr9	30279791	30279991	2.64582	7.0843	4.13006	1.14724e-18	5.67565e-17	0	2
chr11	69970428	69970628	5.42535	8.05949	2.55715	1.14861e-18	5.68059e-17	1	2
chr17	76314781	76314981	2.72183	7.11599	4.07578	1.16392e-18	5.75258e-17	0	2
chr6	114272689	114272889	3.92496	7.49379	3.38596	1.16906e-18	5.77426e-17	0	2
chrX	9918010	9918210	3.28541	7.16627	3.65596	1.20595e-18	5.94308e-17	0	2
chr5	96823961	96824161	4.97459	7.82345	2.75242	1.22909e-18	6.05323e-17	2	2
chr14	36600547	36600747	5.79168	8.25636	2.39947	1.23906e-18	6.09842e-17	2	2
chr8	102768103	102768303	5.82741	8.29343	2.4062	1.24928e-18	6.14281e-17	2	2
chr3	133986385	133986585	2.16258	7.15368	4.58115	1.30958e-18	6.42286e-17	0	2
chr1	162347427	162347627	4.3802	7.52536	3.01608	1.35205e-18	6.62267e-17	1	2
chr2	232296061	232296261	5.15805	8.08241	2.81802	1.361e-18	6.66437e-17	1	2
chr1	223710605	223710805	4.69794	7.9115	3.07071	1.37925e-18	6.74945e-17	0	2
chr8	52868680	52868880	2.15491	7.08659	4.5249	1.41236e-18	6.90266e-17	0	2
chr11	57144616	57144816	4.47684	7.53637	2.94348	1.43937e-18	7.03244e-17	1	2
chr6	127413165	127413365	5.84392	8.236	2.33627	1.48888e-18	7.26507e-17	2	2
chr16	53901494	53901694	3.28541	7.1839	3.67251	1.50164e-18	7.32501e-17	0	2
chr1	172499736	172499936	5.47607	8.34738	2.78041	1.51038e-18	7.3653e-17	0	2
chr2	114294929	114295129	5.24283	7.91386	2.58933	1.5127e-18	7.37427e-17	2	2
chr3	129908540	129908740	5.07382	7.92817	2.75077	1.52457e-18	7.42504e-17	1	2
chr2	21343248	21343448	4.34481	7.57516	3.09211	1.52762e-18	7.43752e-17	0	2
chr1	166020317	166020517	3.78594	7.28122	3.32746	1.57522e-18	7.65227e-17	0	2
chr6	1418993	1419193	3.14721	7.12876	3.73613	1.59574e-18	7.7446e-17	0	2
chr5	142166309	142166509	6.64249	8.73532	2.05168	1.61183e-18	7.82023e-17	2	2
chr18	12931009	12931209	2.92271	7.08404	3.8917	1.65308e-18	8.01021e-17	0	2
chr14	61103222	61103422	6.32496	8.6391	2.25665	1.74393e-18	8.41328e-17	2	2
chr19	16733951	16734151	4.80966	7.68334	2.77729	1.82044e-18	8.77407e-17	1	2
chr2	227035816	227036016	2.64582	7.16497	4.19673	1.84267e-18	8.87567e-17	0	2
chr19	35253878	35254078	4.28541	7.51438	3.08505	1.87702e-18	9.03542e-17	0	2
chr3	58536174	58536374	4.36155	7.6696	3.17182	1.89782e-18	9.12409e-17	2	2
chr1	224684958	224685158	3.41474	7.22141	3.5856	1.91673e-18	9.20924e-17	0	2
chr1	100440196	100440396	6.31713	8.61022	2.24105	1.9624e-18	9.41984e-17	2	2
chr20	41769688	41769888	5.74325	8.29607	2.47654	1.97757e-18	9.48968e-17	2	2
chr20	390360	390560	1.81364	7.13138	4.80964	2.02716e-18	9.71852e-17	0	2
chr7	157606903	157607103	4.94207	7.73824	2.70574	2.03576e-18	9.75635e-17	2	2
chr10	14687392	14687592	4.4422	7.52844	2.96471	2.05858e-18	9.85378e-17	1	2
chr16	81645443	81645643	5.45083	8.03557	2.51578	2.08131e-18	9.95636e-17	0	2
chr1	90809202	90809402	3.78594	7.26879	3.31347	2.12302e-18	1.01527e-16	0	2
chr2	156189328	156189528	3.40508	7.3209	3.67082	2.12709e-18	1.01658e-16	0	2
chr1	44802445	44802645	6.56127	8.66158	2.0614	2.2001e-18	1.05017e-16	0	2
chr4	21205941	21206141	5.82817	8.25149	2.3637	2.28579e-18	1.08937e-16	2	2
chr12	121483874	121484074	5.18302	7.91515	2.64151	2.28901e-18	1.09057e-16	2	2
chr1	218179462	218179662	5.47145	8.07251	2.52113	2.31792e-18	1.104e-16	2	2
chr10	34213516	34213716	2.91365	7.10828	3.91827	2.43836e-18	1.16028e-16	0	2
chr11	43370298	43370498	3.00717	7.11584	3.85294	2.52775e-18	1.20133e-16	0	2
chr1	156251663	156251863	3.99004	7.59481	3.42047	2.55854e-18	1.21521e-16	1	2
chr12	96810176	96810376	4.91365	7.76353	2.7479	2.62851e-18	1.24767e-16	1	2
chr3	25485748	25485948	4.2198	7.58997	3.22055	2.69105e-18	1.27657e-16	0	2
chr3	94936116	94936316	3.62932	7.25071	3.42698	2.69677e-18	1.27889e-16	0	2
chr3	175516228	175516428	3.5275	7.19335	3.46726	2.72063e-18	1.289e-16	0	2
chr6	81294064	81294264	5.27814	8.01259	2.65474	2.80898e-18	1.32922e-16	1	2
chr7	36037284	36037484	5.84765	8.29524	2.38403	2.82093e-18	1.33446e-16	2	2
chr16	89282684	89282884	2.74244	7.039	4.00279	2.86288e-18	1.35306e-16	0	2
chr6	167523087	167523287	2.99435	7.18533	3.90051	2.87042e-18	1.35621e-16	0	2
chr1	119779981	119780181	6.13056	8.78253	2.56788	2.88046e-18	1.36053e-16	2	2
chr11	93073116	93073316	3.94793	7.62421	3.48069	2.90482e-18	1.37119e-16	1	2
chr1	151492152	151492352	5.33104	8.02309	2.60482	2.94252e-18	1.38723e-16	2	2
chr22	19730804	19731004	8.31826	9.89734	1.56081	2.98107e-18	1.40416e-16	2	2
chr8	94059434	94059634	3.58074	7.25262	3.47707	3.02665e-18	1.42432e-16	0	2
chr4	134442706	134442906	3.63208	7.24529	3.41796	3.04588e-18	1.43249e-16	0	2
chr11	72778982	72779182	3.73988	7.50416	3.56334	3.06199e-18	1.43962e-16	0	2
chr3	193179762	193179962	4.45318	7.53727	2.96378	3.06574e-18	1.44094e-16	0	2
chr6	57288233	57288433	6.84101	9.01326	2.12356	3.10574e-18	1.45841e-16	2	2
chr7	128059752	128059952	6.05719	8.36004	2.24723	3.11446e-18	1.46205e-16	2	2
chr6	1641446	1641646	6.65912	8.87467	2.16984	3.15171e-18	1.47863e-16	2	2
chr21	35953700	35953900	2.72183	7.13005	4.08571	3.21607e-18	1.5079e-16	0	2
chr3	188294916	188295116	5.83794	8.27376	2.37437	3.21949e-18	1.50905e-16	2	2
chr14	63508134	63508334	4.41474	7.49263	2.95697	3.27604e-18	1.53321e-16	0	2
chr8	132308273	132308473	3.5893	7.25226	3.47418	3.38141e-18	1.5806e-16	0	2
chr1	54819129	54819329	4.03515	7.42575	3.22304	3.42233e-18	1.59924e-16	0	2
chr7	148290682	148290882	4.41635	7.4857	2.94837	3.49563e-18	1.6315e-16	0	2
chr2	33644371	33644571	3.35488	7.14387	3.57696	3.50464e-18	1.63521e-16	0	2
chr1	41151054	41151254	7.05333	9.20422	2.10798	3.53787e-18	1.65021e-16	2	2
chr13	106737044	106737244	4.74116	7.63581	2.79522	3.60169e-18	1.67845e-16	0	2
chr1	195005405	195005605	4.28717	7.4428	3.02312	3.67497e-18	1.71104e-16	1	2
chr16	67857905	67858105	6.87351	8.91357	2.00552	3.9028e-18	1.81437e-16	2	2
chr9	117184262	117184462	3.22347	7.10949	3.65822	3.91725e-18	1.82053e-16	0	2
chr22	42800959	42801159	5.2168	8.03699	2.72418	3.92338e-18	1.82283e-16	2	2
chr20	49583742	49583942	4.60383	7.7678	3.03476	4.00371e-18	1.85902e-16	1	2
chr15	75664253	75664453	4.97568	7.77872	2.70875	4.00771e-18	1.86032e-16	0	2
chr3	182136265	182136465	4.00078	7.3307	3.18027	4.02217e-18	1.8659e-16	1	2
chr6	14166972	14167172	2.01566	7.12182	4.65092	4.02767e-18	1.86789e-16	0	2
chr4	87120897	87121097	5.26573	7.9941	2.63634	4.05142e-18	1.87776e-16	0	2
chr11	94301103	94301303	5.16856	7.84596	2.59265	4.10679e-18	1.9017e-16	1	2
chr2	98869406	98869606	5.90667	8.28233	2.3198	4.11009e-18	1.90208e-16	2	2
chr1	156863120	156863320	4.7847	7.64345	2.75911	4.35422e-18	2.01021e-16	0	2
chr7	105121525	105121725	4.18019	7.43498	3.10721	4.41697e-18	2.03796e-16	0	2
chr1	67376433	67376633	5.22347	7.86402	2.55929	4.47451e-18	2.06388e-16	2	2
chr13	50319598	50319798	2.84733	7.10828	3.98085	4.48322e-18	2.06728e-16	1	2
chr12	42442309	42442509	2.41153	7.00727	4.23752	4.49842e-18	2.07367e-16	0	2
chr19	31555822	31556022	5.2898	7.95233	2.58537	4.57325e-18	2.10626e-16	2	2
chr3	165713197	165713397	3.87155	7.35409	3.31414	4.6211e-18	2.12638e-16	0	2
chr9	69594284	69594484	2.53047	7.04205	4.1755	4.65681e-18	2.14025e-16	0	2
chr12	31715309	31715509	4.50013	7.53181	2.91442	4.85636e-18	2.22644e-16	0	2
chr11	46413819	46414019	3.5893	7.32303	3.53483	4.8574e-18	2.22644e-16	0	2
chr1	228925118	228925318	3.21244	7.40408	3.91178	5.08499e-18	2.32589e-16	0	2
chr11	32553206	32553406	2.29591	7.00198	4.33108	5.24888e-18	2.39694e-16	0	2
chr7	31690993	31691193	4.40992	7.51116	2.97088	5.26618e-18	2.40328e-16	0	2
chr13	76378500	76378700	4.37196	7.61622	3.09797	5.26671e-18	2.40328e-16	0	2
chr11	123588198	123588398	3.1664	7.1849	3.7781	5.33475e-18	2.43216e-16	0	2
chr2	46635050	46635250	4.8121	7.65514	2.74691	5.4611e-18	2.48754e-16	0	2
chr2	150340120	150340320	4.62655	7.70338	2.94711	5.55267e-18	2.52625e-16	1	2
chr3	197520950	197521150	7.2284	9.20398	1.94212	5.58522e-18	2.54031e-16	2	2
chr12	23885394	23885594	2.41795	6.99625	4.2261	5.64139e-18	2.56433e-16	0	2
chr14	103350126	103350326	4.63484	7.58666	2.84214	5.67142e-18	2.57722e-16	0	2
chr22	45743022	45743222	3.68699	7.20967	3.34205	5.67338e-18	2.57735e-16	0	2
chr6	2968681	2968881	6.13933	8.50725	2.30379	5.73173e-18	2.60203e-16	2	2
chr14	36288564	36288764	2.99004	7.07698	3.81694	5.73281e-18	2.60203e-16	0	2
chr2	21302040	21302240	3.01566	7.08674	3.81418	5.78534e-18	2.62355e-16	0	2
chr4	137969430	137969630	3.42115	7.372	3.71894	5.81958e-18	2.63752e-16	0	2
chr3	135132964	135133164	3.73474	7.30938	3.37991	5.90243e-18	2.6727e-16	0	2
chr2	66430677	66430877	5.87388	8.26158	2.32341	5.91047e-18	2.67555e-16	0	2
chr6	160254867	160255067	5.27018	8.03065	2.67416	5.94265e-18	2.68932e-16	0	2
chrX	42119173	42119373	3.22713	7.23664	3.76654	6.04883e-18	2.73334e-16	0	2
chr16	12191220	12191420	4.15875	7.42937	3.12201	6.06287e-18	2.73807e-16	0	2
chr3	96931578	96931778	5.20478	7.93084	2.64317	6.18243e-18	2.79043e-16	2	2
chr6	46438008	46438208	2.2819	7.01409	4.34399	6.21098e-18	2.80084e-16	0	2
chr1	231234166	231234366	2.29591	7.08414	4.40142	6.29847e-18	2.83862e-16	0	2
chr5	170757235	170757435	3.06669	7.17516	3.83791	6.3254e-18	2.84742e-16	0	2
chr6	139403565	139403765	3.83058	7.40318	3.37764	6.39984e-18	2.87839e-16	0	2
chr4	148269006	148269206	3.07889	7.05205	3.72629	6.40541e-18	2.88005e-16	0	2
chr1	71751543	71751743	4.50164	7.51165	2.89411	6.40848e-18	2.88058e-16	0	2
chr14	94396057	94396257	3.83539	7.25829	3.25715	6.54465e-18	2.93835e-16	0	2
chr4	151035411	151035611	5.27195	8.22002	2.83043	6.60931e-18	2.96305e-16	2	2
chr14	84299382	84299582	4.3802	7.49923	2.99131	6.68023e-18	2.99309e-16	0	2
chr17	59366908	59367108	7.83382	9.5631	1.70328	6.77491e-18	3.03463e-16	2	2
chr14	64648573	64648773	3.21244	7.15008	3.69402	6.81008e-18	3.04949e-16	0	2
chr3	13042987	13043187	7.05583	8.95427	1.86638	6.88174e-18	3.07978e-16	2	2
chr15	96123057	96123257	4.78097	7.65442	2.76805	6.98424e-18	3.12292e-16	1	2
chr11	96012213	96012413	5.20941	7.85074	2.56022	7.10884e-18	3.17401e-16	2	2
chr21	32483314	32483514	4.38348	7.48558	2.97824	7.31754e-18	3.26529e-16	0	2
chr17	14047790	14047990	5.08825	7.91104	2.71944	7.47401e-18	3.33123e-16	2	2
chr6	90925655	90925855	3.9091	7.33765	3.25327	7.5335e-18	3.3558e-16	0	2
chr5	158446835	158447035	4.15875	7.37238	3.07516	7.77268e-18	3.45933e-16	0	2
chr15	83323512	83323712	4.58074	7.72423	3.01662	7.9471e-18	3.53388e-16	0	2
chr2	178350088	178350288	2.63484	7.08414	4.12114	8.07238e-18	3.58855e-16	1	2
chr21	31929660	31929860	5.32825	7.92453	2.52299	8.08879e-18	3.5948e-16	2	2
chr1	23727572	23727772	3.14721	7.06498	3.67482	8.506e-18	3.77693e-16	0	2
chr1	29472111	29472311	4.16067	7.49129	3.18587	8.6649e-18	3.84193e-16	0	2
chr7	65927507	65927707	3.82817	7.2682	3.26492	8.83912e-18	3.91465e-16	0	2
chr19	38058095	38058295	4.15491	7.41199	3.11765	9.02828e-18	3.99497e-16	0	2
chr8	60987024	60987224	4.47377	7.57817	2.96956	9.33189e-18	4.12455e-16	0	2
chr12	96706405	96706605	3.88551	7.33774	3.29078	9.4226e-18	4.16345e-16	0	2
chr10	124055198	124055398	3.29242	7.08052	3.56905	9.55725e-18	4.22051e-16	0	2
chr18	37835938	37836138	2.93619	7.07713	3.86911	9.83079e-18	4.33507e-16	0	2
chr18	61876983	61877183	5.22347	7.95118	2.63264	9.92549e-18	4.37432e-16	0	2
chr3	54336265	54336465	3.86216	7.3637	3.31996	9.93083e-18	4.37541e-16	0	2
chr5	113098217	113098417	5.84408	8.38077	2.45903	1.00302e-17	4.41537e-16	1	2
chr7	67512550	67512750	3.88087	7.26032	3.21862	1.01894e-17	4.4829e-16	0	2
chr13	94722706	94722906	4.06873	7.41686	3.18108	1.03338e-17	4.54383e-16	0	2
chr1	26354164	26354364	5.69973	8.15841	2.38753	1.06694e-17	4.68601e-16	2	2
chr10	95260597	95260797	6.55182	8.80413	2.20121	1.0767e-17	4.72615e-16	2	2
chr9	134435065	134435265	3.83058	7.35307	3.34801	1.07754e-17	4.72716e-16	0	2
chr2	200688134	200688334	2.15491	7.08	4.48722	1.07832e-17	4.72922e-16	0	2
chr17	39703391	39703591	4.47991	7.48979	2.8935	1.12183e-17	4.91583e-16	0	2
chr2	9168228	9168428	8.09173	9.77199	1.656	1.14499e-17	5.01301e-16	2	2
chr4	139986099	139986299	4.80599	7.64456	2.73527	1.1513e-17	5.03777e-16	0	2
chr1	56189157	56189357	5.45417	8.04624	2.50972	1.15794e-17	5.06392e-16	2	2
chr18	61379933	61380133	5.35237	7.94051	2.51355	1.20442e-17	5.2582e-16	1	2
chr3	82144993	82145193	3.28892	7.082	3.57223	1.21253e-17	5.28911e-16	1	2
chr21	33698198	33698398	3.92271	7.29274	3.20615	1.22375e-17	5.332e-16	0	2
chr6	47565953	47566153	4.73474	7.61622	2.77807	1.29826e-17	5.64221e-16	0	2
chr2	85585079	85585279	6.49092	8.71358	2.17405	1.3039e-17	5.66511e-16	2	2
chr1	12540379	12540579	6.89296	8.87115	1.94488	1.30447e-17	5.66599e-16	2	2
chr9	32294035	32294235	3.22347	7.05564	3.60164	1.31181e-17	5.69625e-16	0	2
chr3	85258949	85259149	3.41795	7.12772	3.49619	1.31669e-17	5.7126e-16	0	2
chr17	80376588	80376788	3.63759	7.17036	3.34582	1.32324e-17	5.73937e-16	0	2
chr6	105439616	105439816	2.74754	7.0372	3.98139	1.34738e-17	5.84078e-16	0	2
chr1	212498757	212498957	4.00504	7.57751	3.37508	1.34848e-17	5.84226e-16	0	2
chr5	88569463	88569663	2.53047	6.98918	4.12322	1.36871e-17	5.92658e-16	0	2
chr11	1349133	1349333	4.32569	7.41028	2.96009	1.37955e-17	5.97183e-16	0	2
chr12	101298182	101298382	4.19522	7.38341	3.0496	1.39424e-17	6.0286e-16	0	2
chr9	119049290	119049490	2.90454	7.07303	3.87885	1.42611e-17	6.15771e-16	0	2
chr11	35427161	35427361	3.87155	7.24903	3.21072	1.42695e-17	6.15961e-16	0	2
chr7	110010423	110010623	6.13725	8.35046	2.16315	1.44627e-17	6.23895e-16	2	2
chr18	6334074	6334274	2.64582	6.97075	4.01238	1.46073e-17	6.29306e-16	0	2
chr3	190807751	190807951	3.68964	7.17391	3.3071	1.48645e-17	6.39844e-16	0	2
chr3	32216202	32216402	4.15107	7.34308	3.04985	1.49411e-17	6.42784e-16	0	2
chr15	51798293	51798493	2.82817	7.01848	3.90302	1.5097e-17	6.48944e-16	0	2
chr2	104901465	104901665	4.45005	7.47316	2.90246	1.52753e-17	6.56422e-16	0	2
chr19	5132246	5132446	7.13732	9.10119	1.93083	1.53198e-17	6.5815e-16	2	2
chr1	47478186	47478386	8.22399	9.89786	1.64841	1.55729e-17	6.67716e-16	2	2
chr7	124489987	124490187	5.14914	7.81429	2.57785	1.58325e-17	6.78278e-16	1	2
chr15	100715822	100716022	4.64308	7.58954	2.83202	1.61851e-17	6.9319e-16	1	2
chr2	60489442	60489642	1.4307	7.17698	5.1302	1.63635e-17	7.00245e-16	0	2
chr6	39008803	39009003	3.99435	7.33607	3.17496	1.63812e-17	7.00806e-16	1	2
chr9	99307945	99308145	5.08825	7.90585	2.71192	1.64691e-17	7.03979e-16	2	2
chr1	64537037	64537237	5.33358	7.98596	2.56275	1.65972e-17	7.09057e-16	1	2
chr16	46919034	46919234	8.21289	9.81946	1.58647	1.66922e-17	7.1272e-16	2	2
chr13	27125972	27126172	2.74754	6.97571	3.9347	1.67039e-17	7.13022e-16	0	2
chr1	240122959	240123159	7.135	9.03641	1.87048	1.71706e-17	7.31519e-16	2	2
chr16	14656543	14656743	3.99649	7.30764	3.14992	1.7597e-17	7.48646e-16	0	2
chr2	34985602	34985802	4.73731	7.58504	2.74664	1.77149e-17	7.52823e-16	0	2
chr7	46886710	46886910	2.99864	6.99998	3.74034	1.78065e-17	7.56506e-16	0	2
chr3	176920898	176921098	3.5275	7.13907	3.41519	1.78241e-17	7.57045e-16	0	2
chr5	1243840	1244040	5.81895	8.22426	2.34623	1.7963e-17	7.62524e-16	0	2
chr4	4259671	4259871	3.83299	7.22447	3.22366	1.81412e-17	7.69234e-16	0	2
chr3	94524187	94524387	7.12018	8.99186	1.84079	1.87584e-17	7.93653e-16	2	2
chr5	131672114	131672314	5.4067	8.11084	2.6089	1.88862e-17	7.9862e-16	2	2
chr5	135325323	135325523	5.05101	7.85421	2.70481	1.89929e-17	8.02468e-16	1	2
chr8	123451017	123451217	4.00078	7.3332	3.17969	1.90004e-17	8.02564e-16	0	2
chrX	139692014	139692214	2.93171	7.08225	3.87896	1.93324e-17	8.15242e-16	0	2
chr5	164078779	164078979	2.65672	7.05934	4.08738	1.94648e-17	8.20371e-16	0	2
chr3	43413883	43414083	5.78222	8.14893	2.30506	2.0095e-17	8.4577e-16	2	2
chr3	193711998	193712198	3.14721	7.31713	3.86784	2.01274e-17	8.469e-16	2	2
chr22	17299181	17299381	4.39166	7.43858	2.92634	2.01596e-17	8.47792e-16	0	2
chr10	67114996	67115196	2.91365	7.10627	3.90447	2.04179e-17	8.57948e-16	0	2
chr2	189506672	189506872	6.04466	8.46895	2.36231	2.06306e-17	8.66412e-16	2	2
chr1	244496277	244496477	3.78097	7.25466	3.29896	2.08804e-17	8.76663e-16	0	2
chr15	52011893	52012093	5.02783	7.91225	2.77397	2.09338e-17	8.78666e-16	1	2
chr2	127100574	127100774	4.25478	7.67946	3.26104	2.09516e-17	8.7917e-16	0	2
chr2	54044097	54044297	2.2819	7.00301	4.31342	2.11688e-17	8.87314e-16	0	2
chr6	154863845	154864045	4.87272	7.67225	2.69747	2.14424e-17	8.97067e-16	2	2
chr20	38300034	38300234	6.06399	8.44505	2.3217	2.15674e-17	9.02052e-16	2	2
chr10	103890329	103890529	2.83299	7.02567	3.90631	2.1715e-17	9.07483e-16	0	2
chr11	27196577	27196777	7.01523	9.32367	2.24797	2.21476e-17	9.24299e-16	2	2
chr9	99096518	99096718	6.47348	8.82157	2.28361	2.23091e-17	9.30789e-16	2	2
chr4	181027807	181028007	5.1414	8.00269	2.75682	2.23236e-17	9.30959e-16	0	2
chrX	112859977	112860177	3.95677	7.26127	3.14833	2.32324e-17	9.67732e-16	0	2
chr6	99101461	99101661	5.28629	7.8907	2.52056	2.37069e-17	9.86423e-16	2	2
chr5	109865691	109865891	4.3308	7.4465	2.98317	2.45597e-17	1.02136e-15	2	2
chr16	3713169	3713369	4.08294	7.31731	3.09294	2.48919e-17	1.03489e-15	0	2
chr6	75377536	75377736	2.99864	6.99841	3.73433	2.49425e-17	1.03671e-15	0	2
chr9	69180778	69180978	3.29939	7.13931	3.61699	2.53158e-17	1.05052e-15	0	2
chr17	5972016	5972216	3.5893	7.14827	3.37358	2.53794e-17	1.05259e-15	0	2
chr20	54267528	54267728	6.22589	8.57563	2.29233	2.54077e-17	1.05348e-15	2	2
chr17	48522247	48522447	8.24941	9.8327	1.56375	2.66418e-17	1.10375e-15	2	2
chr3	183967816	183968016	5.86083	8.23301	2.31268	2.67186e-17	1.10604e-15	2	2
chr10	42790913	42791113	2.82817	7.02806	3.90816	2.67943e-17	1.10887e-15	0	2
chr6	122481998	122482198	3.73474	7.3292	3.40438	2.72431e-17	1.127e-15	0	2
chr4	78129918	78130118	4.12134	7.33229	3.07248	2.76858e-17	1.14422e-15	0	2
chr9	133133780	133133980	7.78769	9.62613	1.81137	2.7955e-17	1.1538e-15	2	2
chr13	83117124	83117324	3.69758	7.20494	3.3319	2.85852e-17	1.1787e-15	0	2
chr5	111316365	111316565	4.18772	7.62195	3.25076	2.85891e-17	1.1787e-15	0	2
chr2	208155918	208156118	2.41153	6.92242	4.1515	2.89352e-17	1.19265e-15	0	2
chr8	9476966	9477166	4.55291	7.55637	2.88493	2.89817e-17	1.19414e-15	1	2
chr1	52098229	52098429	4.00504	7.27188	3.11476	2.89871e-17	1.19414e-15	0	2
chr10	13945855	13946055	5.45495	7.98355	2.45266	3.00366e-17	1.23506e-15	2	2
chr11	11780992	11781192	4.83299	7.64722	2.71074	3.01375e-17	1.23888e-15	0	2
chr2	205787063	205787263	5.17426	7.78589	2.53185	3.02669e-17	1.24386e-15	2	2
chr2	221273691	221273891	3.21244	7.0721	3.61131	3.06726e-17	1.25986e-15	0	2
chr1	171160314	171160514	6.01754	8.29424	2.22231	3.09079e-17	1.2685e-15	2	2
chr14	72156586	72156786	1.40508	7.15848	5.1072	3.0925e-17	1.26871e-15	0	2
chr17	21551275	21551475	3.14721	7.11424	3.71451	3.09295e-17	1.26871e-15	0	2
chr15	64503270	64503470	6.47733	8.61346	2.08974	3.11338e-17	1.27641e-15	2	2
chr18	22913954	22914154	6.51013	8.80932	2.24435	3.16716e-17	1.29707e-15	2	2
chr3	113663378	113663578	1.99004	6.94715	4.50087	3.22387e-17	1.31889e-15	0	2
chr17	52678436	52678636	2.13946	6.94372	4.38026	3.28664e-17	1.34349e-15	0	2
chr4	58997735	58997935	3.85981	7.33924	3.28881	3.38954e-17	1.38408e-15	0	2
chr1	44602799	44602999	2.93171	6.98645	3.78918	3.42724e-17	1.39836e-15	0	2
chr1	18205279	18205479	2.41795	6.91331	4.14269	3.4369e-17	1.40193e-15	1	2
chr12	33644373	33644573	3.00291	7.00269	3.74235	3.61218e-17	1.47069e-15	0	2
chr14	36826823	36827023	4.76435	7.76541	2.87374	3.61489e-17	1.4714e-15	2	2
chr2	195533110	195533310	4.21244	7.41524	3.052	3.90134e-17	1.58045e-15	2	2
chr1	87201010	87201210	5.44869	8.13882	2.59636	3.91909e-17	1.58722e-15	2	2
chr1	175673532	175673732	4.11147	7.31087	3.05138	3.94e-17	1.59485e-15	0	2
chr17	66415472	66415672	3.36155	7.44264	3.81521	4.03701e-17	1.63196e-15	1	2
chr13	108561202	108561402	2.91819	6.95264	3.76522	4.11919e-17	1.66343e-15	0	2
chr3	121433873	121434073	3.83299	7.19647	3.20126	4.21437e-17	1.70142e-15	0	2
chr11	92948225	92948425	1.4307	7.18804	5.1346	4.36608e-17	1.75896e-15	0	2
chr15	72009358	72009558	3.86451	7.40019	3.3473	4.42702e-17	1.78211e-15	0	2
chr5	14589171	14589371	4.40992	7.44101	2.90306	4.45973e-17	1.79434e-15	0	2
chr2	216626271	216626471	3.41153	7.09294	3.46167	4.53218e-17	1.82157e-15	0	2
chr13	67373122	67373322	4.72701	7.67188	2.82641	4.54419e-17	1.82592e-15	0	2
chr10	13907568	13907768	2.98573	7.09188	3.80698	4.62725e-17	1.8559e-15	0	2
chr14	24885456	24885656	5.24734	7.90016	2.57404	4.63168e-17	1.8567e-15	2	2
chr1	44472682	44472882	3.41795	7.09066	3.45702	4.74839e-17	1.89803e-15	0	2
chr12	64889982	64890182	6.68665	8.84868	2.11792	4.76567e-17	1.90444e-15	2	2
chr3	27973417	27973617	4.4422	7.43794	2.87506	4.78632e-17	1.9122e-15	0	2
chr5	109327712	109327912	4.77973	7.63313	2.74907	4.99723e-17	1.99438e-15	0	2
chr5	96538015	96538215	2.53047	6.91561	4.04387	5.03178e-17	2.00713e-15	0	2
chr12	128620170	128620370	2.85207	7.00441	3.8726	5.05888e-17	2.01636e-15	0	2
chr5	136715720	136715920	3.58074	7.11069	3.337	5.17898e-17	2.06262e-15	0	2
chr19	2588265	2588465	5.07382	7.76665	2.59863	5.21182e-17	2.07409e-15	2	2
chr10	78779175	78779375	3.00717	7.10094	3.82288	5.27383e-17	2.09713e-15	0	2
chr4	7924256	7924456	2.91819	6.97499	3.77521	5.29474e-17	2.1049e-15	0	2
chr7	132138942	132139142	5.09227	7.82036	2.63726	5.41536e-17	2.15063e-15	0	2
chr1	186081153	186081353	3.41474	7.11504	3.48941	5.51133e-17	2.18704e-15	0	2
chr12	45276191	45276391	4.68566	7.5414	2.7495	5.5445e-17	2.19907e-15	2	2
chr2	160632326	160632526	3.34817	7.04499	3.47616	5.69904e-17	2.25919e-15	1	2
chr4	145574733	145574933	4.15107	7.4188	3.10455	5.82128e-17	2.30586e-15	0	2
chr9	84819540	84819740	5.5221	8.10713	2.50022	5.98061e-17	2.3647e-15	2	2
chr1	206521248	206521448	4.34481	7.51666	3.03036	6.05522e-17	2.39297e-15	0	2
chr13	72960585	72960785	2.53047	6.93639	4.06841	6.11051e-17	2.41419e-15	0	2
chr17	72615367	72615567	4.55728	7.73571	3.0427	6.13677e-17	2.4227e-15	2	2
chr12	115764058	115764258	5.66115	8.09677	2.36285	6.14702e-17	2.42612e-15	2	2
chr3	111732372	111732572	6.55764	8.84385	2.23455	6.1998e-17	2.44632e-15	2	2
chr16	85448903	85449103	5.98057	8.28932	2.25483	6.3302e-17	2.49713e-15	1	2
chr8	91636171	91636371	6.0324	8.24903	2.16389	6.45613e-17	2.54484e-15	2	2
chr5	173762163	173762363	4.47684	7.54904	2.94954	6.55772e-17	2.58224e-15	0	2
chr14	95578024	95578224	2.53638	6.94821	4.06353	6.58221e-17	2.59121e-15	0	2
chr6	106913910	106914110	3.78097	7.17746	3.22474	6.63931e-17	2.61235e-15	1	2
chr7	106058684	106058884	4.83419	7.68408	2.73892	6.76561e-17	2.66068e-15	0	2
chr4	77105048	77105248	5.89678	8.19592	2.238	6.91562e-17	2.71759e-15	2	2
chr20	18263789	18263989	3.87388	7.36669	3.31413	6.94299e-17	2.72765e-15	0	2
chr22	25365726	25365926	2.16258	6.95118	4.36488	7.04992e-17	2.76894e-15	0	2
chr3	73622157	73622357	6.82878	8.77843	1.91187	7.16174e-17	2.8107e-15	0	2
chr9	116566992	116567192	2.65128	6.93984	3.9794	7.17573e-17	2.81548e-15	0	2
chr20	22430223	22430423	5.63346	8.05853	2.35694	7.2617e-17	2.84702e-15	2	2
chr21	20857024	20857224	3.28541	7.03494	3.52452	7.34348e-17	2.87835e-15	0	2
chr14	36245316	36245516	3.53343	7.07236	3.34781	7.4848e-17	2.93224e-15	0	2
chr1	215397868	215398068	5.03411	7.73824	2.61007	7.55594e-17	2.9586e-15	0	2
chrX	121000247	121000447	3.83299	7.16487	3.16765	7.91771e-17	3.09709e-15	0	2
chr7	17450305	17450505	2.62932	6.9313	3.97651	8.05577e-17	3.14708e-15	0	2
chr13	63439071	63439271	5.89102	8.24837	2.29118	8.21279e-17	3.20598e-15	2	2
chrX	96693354	96693554	3.22347	7.13311	3.64673	8.54232e-17	3.33122e-15	0	2
chr11	34422199	34422399	4.93425	7.67682	2.64252	8.58418e-17	3.34584e-15	1	2
chr5	5136068	5136268	4.8524	7.63442	2.68636	8.72807e-17	3.39934e-15	0	2
chr8	93929291	93929491	4.91705	7.74358	2.71487	8.95823e-17	3.48544e-15	1	2
chr15	70309939	70310139	4.91479	7.76608	2.73601	9.36543e-17	3.63834e-15	1	2
chr6	43948903	43949103	3.64582	7.10843	3.28255	9.66039e-17	3.75007e-15	0	2
chr8	103120393	103120593	3.92045	7.23884	3.16133	9.86572e-17	3.82591e-15	0	2
chrX	118928323	118928523	2.82817	6.90247	3.7885	9.93052e-17	3.85006e-15	0	2
chr11	409975	410175	5.41555	8.00161	2.51056	9.99236e-17	3.87306e-15	0	2
chr15	99721396	99721596	5.96282	8.19616	2.18124	1.02886e-16	3.98186e-15	2	2
chr1	170773356	170773556	4.5275	7.45058	2.80615	1.03039e-16	3.98646e-15	1	2
chr16	47897233	47897433	7.17551	9.08578	1.87897	1.06242e-16	4.10447e-15	2	2
chr5	147134550	147134750	2.4307	6.88319	4.1017	1.11291e-16	4.29091e-15	0	2
chr2	44079802	44080002	4.6679	7.50107	2.72868	1.11572e-16	4.30065e-15	0	2
chr6	124826171	124826371	4.6652	7.49356	2.72289	1.13464e-16	4.3725e-15	0	2
chr9	4837853	4838053	4.50617	7.45457	2.82693	1.15536e-16	4.4501e-15	1	2
chr10	16698545	16698745	2.51857	6.88892	4.01902	1.15692e-16	4.45498e-15	0	2
chr2	222058225	222058425	2.99864	6.94687	3.67994	1.15791e-16	4.45656e-15	0	2
chr3	107289508	107289708	3.15491	7.01355	3.6057	1.18834e-16	4.56567e-15	0	2
chr13	45936706	45936906	2.91819	6.91285	3.72573	1.18876e-16	4.56611e-15	0	2
chr3	172214098	172214298	5.43488	7.97689	2.46011	1.19431e-16	4.58514e-15	0	2
chr2	211408557	211408757	5.39025	8.02928	2.54833	1.20191e-16	4.61202e-15	1	2
chr8	6339052	6339252	6.57374	8.68132	2.0664	1.20592e-16	4.62627e-15	2	2
chr8	1658052	1658252	6.31799	8.48098	2.11345	1.23677e-16	4.73869e-15	1	2
chr2	139365252	139365452	2.3921	6.92196	4.14172	1.25695e-16	4.81121e-15	0	2
chr6	14785014	14785214	5.9922	8.4004	2.33612	1.26647e-16	4.84642e-15	2	2
chr5	116858904	116859104	3.87622	7.17545	3.13435	1.28348e-16	4.90661e-15	0	2
chr21	25719071	25719271	4.15683	7.27591	2.98054	1.29425e-16	4.94655e-15	2	2
chr18	39494320	39494520	1.65672	6.99364	4.79881	1.31893e-16	5.03962e-15	0	2
chr7	16844221	16844421	4.50164	7.43626	2.8132	1.36298e-16	5.20018e-15	0	2
chr19	38837797	38837997	3.01566	7.04593	3.7668	1.3762e-16	5.24673e-15	0	2
chr6	106721336	106721536	5.80721	8.12864	2.25725	1.37621e-16	5.24673e-15	2	2
chr8	140276485	140276685	3.42752	7.04734	3.41642	1.39952e-16	5.3313e-15	0	2
chr20	32429300	32429500	2.28892	6.84364	4.17287	1.44354e-16	5.49249e-15	0	2
chr6	18467811	18468011	3.41153	7.04944	3.4182	1.4635e-16	5.56295e-15	0	2
chrX	136907764	136907964	4.29765	7.34432	2.92007	1.46462e-16	5.5658e-15	0	2
chr1	90748789	90748989	3.29939	7.07143	3.53543	1.48858e-16	5.65407e-15	0	2
chr8	38863741	38863941	3.35822	6.99755	3.42716	1.50571e-16	5.71771e-15	0	2
chr7	29483305	29483505	2.41795	6.86364	4.0832	1.53974e-16	5.84117e-15	0	2
chrX	33892874	33893074	2.53047	6.87259	3.99832	1.54883e-16	5.87271e-15	0	2
chr7	134753956	134754156	1.82335	6.88442	4.56411	1.5677e-16	5.93521e-15	0	2
chr14	93959507	93959707	5.69908	8.0406	2.27888	1.5819e-16	5.98481e-15	1	2
chr11	108549610	108549810	4.81088	7.65898	2.73413	1.58643e-16	5.99897e-15	0	2
chr14	38992546	38992746	3.63759	7.14856	3.31015	1.5937e-16	6.02501e-15	0	2
chr14	61877177	61877377	3.5275	7.08297	3.34806	1.60919e-16	6.07607e-15	0	2
chr8	130639453	130639653	4.7032	7.64151	2.81929	1.63003e-16	6.15173e-15	0	2
chr18	74251384	74251584	6.12393	8.34148	2.16728	1.64604e-16	6.20908e-15	2	2
chr6	139653221	139653421	3.54813	7.13138	3.38557	1.64669e-16	6.21003e-15	0	2
chr18	25605430	25605630	4.94318	7.64362	2.61197	1.65623e-16	6.24294e-15	2	2
chr4	5365814	5366014	4.31542	7.38295	2.9332	1.66205e-16	6.26335e-15	0	2
chr11	78576619	78576819	4.15875	7.3037	3.00003	1.70515e-16	6.41943e-15	0	2
chr15	34183103	34183303	2.92271	6.93385	3.7424	1.71091e-16	6.4364e-15	0	2
chr1	25773515	25773715	4.70714	7.76341	2.92913	1.71351e-16	6.44142e-15	0	2
chr16	68275860	68276060	3.5893	7.09831	3.31177	1.71635e-16	6.45053e-15	1	2
chr11	86938692	86938892	5.60011	7.99885	2.32862	1.73042e-16	6.49903e-15	2	2
chr8	76901649	76901849	5.50088	7.93161	2.36197	1.76622e-16	6.62335e-15	1	2
chr12	18242766	18242966	1.99004	6.91055	4.4569	1.77955e-16	6.66964e-15	0	2
chrX	69195339	69195539	3.81608	7.2682	3.2559	1.81586e-16	6.79621e-15	0	2
chr22	23147707	23147907	4.63346	7.50156	2.75749	1.81856e-16	6.80299e-15	0	2
chr3	9280110	9280310	5.24283	7.77572	2.45396	1.83457e-16	6.85618e-15	2	2
chr12	87791797	87791997	3.29242	6.97031	3.45755	1.86234e-16	6.95491e-15	0	2
chr1	18161453	18161653	6.45445	8.48616	1.98893	1.88055e-16	7.0195e-15	2	2
chr17	3959601	3959801	4.56018	7.47441	2.79365	1.88268e-16	7.02571e-15	0	2
chr3	182568310	182568510	3.07077	6.97014	3.64221	1.88393e-16	7.02867e-15	0	2
chr5	160764623	160764823	2.91819	6.89277	3.70571	1.91029e-16	7.12357e-15	0	2
chr14	76012441	76012641	3.54227	7.074	3.33769	1.91489e-16	7.13897e-15	0	2
chr11	16863428	16863628	5.56545	8.03208	2.39081	1.98355e-16	7.38241e-15	2	2
chr15	80679557	80679757	3.69758	7.10577	3.23328	1.99549e-16	7.42503e-15	0	2
chr5	42074449	42074649	3.78346	7.15266	3.19919	2.00106e-16	7.44394e-15	0	2
chr2	139828070	139828270	1.99004	6.92047	4.44986	2.00678e-16	7.46161e-15	0	2
chr3	32186234	32186434	5.36759	7.92387	2.46971	2.03543e-16	7.56265e-15	2	2
chr5	169529035	169529235	5.04969	7.73066	2.59177	2.05171e-16	7.61944e-15	1	2
chr6	121043757	121043957	1.16258	7.26434	5.3588	2.06988e-16	7.68321e-15	0	2
chr1	109181473	109181673	4.41635	7.40433	2.86818	2.12652e-16	7.88201e-15	2	2
chr22	40327443	40327643	4.21613	7.31639	2.95915	2.18123e-16	8.06529e-15	0	2
chr3	101062874	101063074	1.86152	6.91026	4.57423	2.20333e-16	8.13948e-15	0	2
chr18	27093241	27093441	2.82335	6.94271	3.80944	2.20342e-16	8.13948e-15	0	2
chr6	134663439	134663639	2.64034	6.84093	3.8872	2.23537e-16	8.24364e-15	0	2
chr5	61599920	61600120	5.97187	8.36215	2.32316	2.2588e-16	8.32202e-15	2	2
chr2	52852142	52852342	2.99864	6.90033	3.63932	2.27114e-16	8.3655e-15	0	2
chr2	187070539	187070739	2.52453	6.8382	3.97196	2.28626e-16	8.41308e-15	0	2
chr3	166453589	166453789	3.95235	7.23508	3.12019	2.30078e-16	8.46249e-15	0	2
chr5	31221129	31221329	4.88929	7.65022	2.65769	2.33521e-16	8.58292e-15	1	2
chr2	176062343	176062543	5.09427	7.71338	2.52898	2.38521e-16	8.75832e-15	2	2
chr6	106046524	106046724	6.17046	8.4393	2.21642	2.42406e-16	8.89456e-15	2	2
chr6	112109353	112109553	3.53933	7.05121	3.32276	2.48295e-16	9.10632e-15	0	2
chr2	40471888	40472088	2.8185	7.01109	3.87999	2.49778e-16	9.15417e-15	0	2
chr3	97992784	97992984	5.38839	7.8603	2.40236	2.49963e-16	9.15873e-15	1	2
chr10	52517121	52517321	3.27838	7.10668	3.58207	2.51832e-16	9.22501e-15	0	2
chr2	219116855	219117055	4.15683	7.25348	2.95844	2.52325e-16	9.24084e-15	0	2
chr13	40442314	40442514	4.47068	7.4288	2.83827	2.59204e-16	9.47469e-15	0	2
chr8	81470194	81470394	2.29591	6.94266	4.2515	2.60829e-16	9.52273e-15	0	2
chr6	63660832	63661032	4.32569	7.34218	2.88452	2.72583e-16	9.93062e-15	0	2
chr9	7238092	7238292	2.75263	6.87336	3.8287	2.74875e-16	1.00093e-14	0	2
chr2	15316621	15316821	5.45239	7.91773	2.39276	2.75771e-16	1.00396e-14	1	2
chr8	61975954	61976154	3.095	6.98574	3.63615	2.77379e-16	1.00933e-14	0	2
chr8	79963592	79963792	8.306	10.0993	1.76042	2.79577e-16	1.01685e-14	2	2
chr1	165109097	165109297	4.66385	7.48036	2.71279	2.80269e-16	1.01913e-14	0	2
chr1	32907452	32907652	3.53343	7.02104	3.29562	2.81444e-16	1.02316e-14	0	2
chr20	38771246	38771446	3.15107	7.08792	3.67783	2.85207e-16	1.03585e-14	0	2
chr3	115593253	115593453	2.65128	6.85684	3.89341	2.85718e-16	1.03722e-14	0	2
chr16	19650088	19650288	4.40992	7.45726	2.91754	2.86572e-16	1.04007e-14	0	2
chrX	129144751	129144951	2.53047	6.85887	3.9918	2.87204e-16	1.04212e-14	0	2
chr3	187828989	187829189	3.35153	6.97235	3.40574	2.92483e-16	1.05977e-14	0	2
chr21	37455471	37455671	3.00291	6.88489	3.62592	2.92967e-16	1.06078e-14	0	2
chr6	43990684	43990884	5.78035	8.11149	2.26578	2.95237e-16	1.06849e-14	2	2
chr7	34814305	34814505	4.78718	7.54051	2.65717	2.97136e-16	1.07511e-14	0	2
chr11	14583426	14583626	3.96993	7.37709	3.23817	3.01487e-16	1.09008e-14	0	2
chr12	121620543	121620743	5.31542	7.89225	2.4886	3.03928e-16	1.09839e-14	1	2
chr8	79932636	79932836	7.66525	9.52222	1.8197	3.05495e-16	1.10379e-14	2	2
chr2	191959316	191959516	4.07686	7.22447	2.9979	3.06653e-16	1.10771e-14	0	2
chr14	53613931	53614131	6.81004	8.78631	1.93381	3.07587e-16	1.11056e-14	2	2
chr17	61363770	61363970	2.74754	6.86631	3.81926	3.10946e-16	1.1219e-14	0	2
chr6	155599676	155599876	4.72959	7.58352	2.73643	3.14767e-16	1.13462e-14	0	2
chr21	41322666	41322866	6.67278	8.71371	1.99978	3.17138e-16	1.14263e-14	2	2
chr13	99526611	99526811	4.28717	7.35345	2.92356	3.17501e-16	1.14367e-14	0	2
chr5	77282389	77282589	6.7657	8.71351	1.90724	3.23072e-16	1.16237e-14	2	2
chr6	53811249	53811449	6.60082	8.67877	2.03739	3.28525e-16	1.18088e-14	2	2
chr12	96770375	96770575	5.76704	8.34395	2.48579	3.28641e-16	1.18102e-14	2	2
chr14	89485429	89485629	3.69494	7.15149	3.27713	3.29084e-16	1.18233e-14	0	2
chr7	96174895	96175095	5.90667	8.20733	2.23513	3.30436e-16	1.18664e-14	1	2
chr3	32903072	32903272	4.73988	7.50187	2.6633	3.3155e-16	1.19036e-14	0	2
chr16	1430936	1431136	5.81713	8.11928	2.24362	3.33294e-16	1.19606e-14	2	2
chr7	108637111	108637311	2.64582	6.98612	4.00808	3.34585e-16	1.20013e-14	0	2
chr1	44290647	44290847	3.91592	7.15022	3.07497	3.36775e-16	1.20742e-14	0	2
chr1	32142831	32143031	6.25106	8.44473	2.14611	3.48879e-16	1.24819e-14	2	2
chr5	57862630	57862830	4.06873	7.28686	3.0608	3.52453e-16	1.2601e-14	0	2
chrX	10152218	10152418	2.92271	6.8685	3.67565	3.53497e-16	1.26354e-14	0	2
chr7	43577544	43577744	5.21151	8.08893	2.76521	3.5424e-16	1.26531e-14	1	2
chr15	32826775	32826975	3.34143	7.05497	3.47124	3.60066e-16	1.28552e-14	0	2
chr9	19681150	19681350	3.53047	7.02737	3.30403	3.66257e-16	1.30671e-14	0	2
chr7	133835376	133835576	2.84733	6.9227	3.79501	3.67307e-16	1.31015e-14	0	2
chr2	224566244	224566444	2.28892	6.79789	4.12723	3.69492e-16	1.31733e-14	0	2
chr15	65045236	65045436	4.8121	7.56386	2.65669	3.71754e-16	1.32509e-14	0	2
chr2	170456189	170456389	2.52453	6.81379	3.94801	3.82656e-16	1.36142e-14	0	2
chr18	56884604	56884804	2.63484	7.02269	4.03904	3.85447e-16	1.37071e-14	0	2
chr5	109312831	109313031	4.96007	7.8031	2.72448	3.86223e-16	1.37315e-14	1	2
chr1	240475989	240476189	2.51857	6.83275	3.96243	3.99241e-16	1.41681e-14	0	2
chr10	116254858	116255058	4.60804	7.67212	2.93403	4.08004e-16	1.44594e-14	0	2
chr14	98819587	98819787	6.4334	8.52929	2.04882	4.1003e-16	1.45275e-14	1	2
chr7	49435827	49436027	3.15107	6.90507	3.51551	4.14489e-16	1.46753e-14	0	2
chr17	37225545	37225745	4.22164	7.3842	3.00477	4.16393e-16	1.47344e-14	0	2
chr8	26266068	26266268	5.28454	7.82943	2.46346	4.16448e-16	1.47344e-14	2	2
chr1	161702271	161702471	4.76435	7.60513	2.73795	4.23134e-16	1.49606e-14	0	2
chr3	140917947	140918147	2.53638	7.04299	4.13683	4.2724e-16	1.50989e-14	0	2
chr8	12972533	12972733	7.06604	9.06733	1.95533	4.29852e-16	1.51807e-14	2	2
chr8	95074985	95075185	2.54227	6.81754	3.94485	4.31459e-16	1.52304e-14	0	2
chr8	22220059	22220259	5.16666	7.73187	2.48061	4.33636e-16	1.53002e-14	0	2
chr2	175726879	175727079	4.6625	7.53965	2.75545	4.35414e-16	1.53594e-14	1	2
chr5	143595270	143595470	5.77206	8.05309	2.21978	4.37636e-16	1.54343e-14	2	2
chr5	170490969	170491169	3.73731	7.09158	3.18211	4.40575e-16	1.55272e-14	0	2
chr9	112836490	112836690	4.10552	7.29168	3.02645	4.46273e-16	1.57208e-14	0	2
chr13	91182056	91182256	5.2374	7.8067	2.48021	4.47562e-16	1.57626e-14	1	2
chr8	56682196	56682396	5.03515	7.76999	2.63924	4.48608e-16	1.57958e-14	0	2
chr3	13476185	13476385	6.73474	8.68682	1.91242	4.5046e-16	1.58501e-14	0	2
chr2	173227381	173227581	4.0093	7.21904	3.06207	4.51338e-16	1.58774e-14	0	2
chr17	36866413	36866613	4.07889	7.20831	2.98134	4.52181e-16	1.59034e-14	0	2
chr8	86618848	86619048	4.97459	7.65177	2.58154	4.60037e-16	1.61686e-14	2	2
chr5	116554868	116555068	4.18396	7.51059	3.14348	4.63974e-16	1.62994e-14	1	2
chr22	29706609	29706809	5.7418	8.03285	2.23223	4.6532e-16	1.6343e-14	0	2
chr8	11853958	11854158	6.47338	8.57933	2.0622	4.66315e-16	1.63742e-14	2	2
chr12	101594831	101595031	4.66385	7.463	2.69558	4.72533e-16	1.65811e-14	0	2
chr1	210366916	210367116	5.99112	8.36744	2.30698	4.76825e-16	1.67203e-14	2	2
chr4	17552517	17552717	3.82335	7.13059	3.13393	4.79421e-16	1.68036e-14	0	2
chr13	110982025	110982225	5.26104	7.77963	2.4442	4.84216e-16	1.69601e-14	0	2
chr7	373197	373397	5.51613	7.90591	2.32307	4.89085e-16	1.71267e-14	2	2
chr2	43584752	43584952	1.99864	6.93345	4.44473	4.90645e-16	1.71774e-14	0	2
chr11	70034835	70035035	4.25836	7.27211	2.88525	4.97954e-16	1.74213e-14	0	2
chr6	128779797	128779997	4.92496	7.67123	2.65325	5.04114e-16	1.76288e-14	0	2
chr16	1297004	1297204	5.74516	8.09922	2.29027	5.04783e-16	1.76482e-14	0	2
chr9	101184871	101185071	4.21797	7.34768	2.98787	5.05778e-16	1.7679e-14	1	2
chr8	104308988	104309188	3.45983	7.06265	3.3809	5.06037e-16	1.7684e-14	0	2
chr9	70778730	70778930	2.40508	6.86108	4.08246	5.17516e-16	1.80605e-14	0	2
chr2	37536188	37536388	3.07889	6.88319	3.55381	5.19684e-16	1.81196e-14	0	2
chr5	133256472	133256672	6.19814	8.5013	2.23582	5.24159e-16	1.82674e-14	2	2
chr3	27794023	27794223	3.07889	6.87648	3.55009	5.3113e-16	1.85019e-14	0	2
chr3	52099190	52099390	4.14334	7.40052	3.097	5.38369e-16	1.8737e-14	0	2
chr6	150620303	150620503	3.63484	7.04304	3.21939	5.45362e-16	1.89718e-14	0	2
chr4	32313589	32313789	2.30286	6.78896	4.11257	5.56905e-16	1.93383e-14	0	2
chr1	5223353	5223553	5.04348	7.69488	2.56604	5.58451e-16	1.93788e-14	0	2
chr13	63174428	63174628	4.43904	7.48751	2.91649	5.76158e-16	1.99571e-14	0	2
chr2	185220101	185220301	3.45983	7.19306	3.49661	5.85487e-16	2.0262e-14	0	2
chr22	26648170	26648370	6.14962	8.31715	2.1119	5.99724e-16	2.07453e-14	0	2
chr14	58014161	58014361	3.53343	7.06948	3.33934	6.15403e-16	2.12685e-14	0	2
chr20	62355981	62356181	5.41314	7.9891	2.49657	6.40551e-16	2.20978e-14	2	2
chr5	12014508	12014708	1.62378	6.84635	4.6615	6.56408e-16	2.26245e-14	0	2
chr11	122317450	122317650	3.53933	7.07724	3.34305	6.70282e-16	2.30664e-14	0	2
chr5	128546890	128547090	4.15491	7.22692	2.93032	6.79109e-16	2.33649e-14	0	2
chr1	24705391	24705591	7.52252	9.19488	1.6457	6.81266e-16	2.34286e-14	2	2
chr16	19578459	19578659	2.30286	6.78463	4.1095	6.83443e-16	2.34929e-14	0	2
chr20	60557408	60557608	4.11345	7.20508	2.94728	6.9525e-16	2.38828e-14	0	2
chr9	95776947	95777147	3.73988	7.10099	3.17722	7.04153e-16	2.41723e-14	0	2
chr22	31821723	31821923	2.16258	6.9223	4.31185	7.14528e-16	2.4512e-14	0	2
chr13	36447801	36448001	4.50013	7.37922	2.76299	7.18932e-16	2.46411e-14	1	2
chr1	177249348	177249548	4.57644	7.48253	2.78072	7.2022e-16	2.46797e-14	1	2
chr6	123550157	123550357	2.53638	6.85475	3.98005	7.36497e-16	2.52037e-14	0	2
chr7	123191297	123191497	4.28366	7.33808	2.91827	7.44039e-16	2.54504e-14	0	2
chr1	234751320	234751520	4.83419	7.60658	2.66238	7.49596e-16	2.56348e-14	2	2
chr1	157240698	157240898	2.51857	6.89522	4.01608	7.50048e-16	2.56446e-14	1	2
chr2	65301082	65301282	7.2659	9.10235	1.80033	7.54878e-16	2.5804e-14	2	2
chr2	48938321	48938521	3.82093	7.17659	3.16699	7.5873e-16	2.59241e-14	0	2
chr3	72628158	72628358	4.16449	7.31857	3.01359	7.60458e-16	2.59773e-14	0	2
chr3	69900260	69900460	3.77598	7.11254	3.15767	7.60807e-16	2.59835e-14	2	2
chr19	47189450	47189650	5.44926	8.15283	2.61418	7.63196e-16	2.60592e-14	2	2
chr3	120678343	120678543	4.34985	7.40118	2.91845	7.77097e-16	2.64926e-14	1	2
chr1	20308588	20308788	3.83058	7.24561	3.23594	7.88511e-16	2.68698e-14	0	2
chr8	2733772	2733972	3.41795	6.97058	3.34906	7.97393e-16	2.71484e-14	0	2
chr14	36808938	36809138	2.29591	6.76471	4.08887	8.07853e-16	2.74801e-14	0	2
chr7	66442513	66442713	5.20478	7.7146	2.42851	8.10196e-16	2.75476e-14	2	2
chr9	11258102	11258302	4.60664	7.45319	2.73354	8.17787e-16	2.77872e-14	0	2
chr1	95046251	95046451	4.19335	7.27707	2.94956	8.31305e-16	2.82278e-14	0	2
chr20	40887232	40887432	2.14721	6.78815	4.21299	8.51322e-16	2.88627e-14	0	2
chr9	119099111	119099311	3.16258	6.89586	3.50113	8.5159e-16	2.88654e-14	0	2
chr4	78081492	78081692	3.68964	7.03509	3.16585	8.68266e-16	2.94112e-14	2	2
chr7	68203327	68203527	3.68964	7.04624	3.17379	8.68899e-16	2.94261e-14	0	2
chr2	177746572	177746772	3.52453	7.0475	3.30841	8.88279e-16	3.00692e-14	0	2
chr5	14793860	14794060	6.69982	8.99542	2.22806	8.93804e-16	3.02429e-14	2	2
chr20	34568195	34568395	4.85121	7.55667	2.60996	8.98215e-16	3.03787e-14	0	2
chr15	98758382	98758582	4.80354	7.53883	2.63449	8.99901e-16	3.04223e-14	0	2
chr9	133881238	133881438	5.92158	8.40247	2.41123	9.01109e-16	3.04565e-14	2	2
chr5	160631265	160631465	3.41795	6.95722	3.33626	9.06996e-16	3.06419e-14	0	2
chr11	2788451	2788651	6.02926	8.19391	2.10999	9.07558e-16	3.06542e-14	2	2
chr18	3706664	3706864	2.15491	6.77865	4.20376	9.08686e-16	3.06855e-14	0	2
chr10	70829023	70829223	3.29591	6.92982	3.4099	9.15048e-16	3.08867e-14	0	2
chr9	78413721	78413921	2.2819	6.76031	4.08916	9.17616e-16	3.09666e-14	0	2
chr9	125479856	125480056	2.42434	6.7748	3.99442	9.28942e-16	3.13144e-14	0	2
chr7	37219537	37219737	2.83778	6.81003	3.69424	9.44769e-16	3.1813e-14	0	2
chr15	38873240	38873440	6.55437	8.57565	1.97674	9.64233e-16	3.24115e-14	2	2
chr17	73204230	73204430	3.24168	7.02327	3.54807	9.66945e-16	3.24884e-14	0	2
chr12	11730277	11730477	6.09076	8.32689	2.17581	9.80897e-16	3.29283e-14	2	2
chr6	88973147	88973347	6.50126	8.49411	1.9505	9.88602e-16	3.31652e-14	2	2
chr19	38080126	38080326	3.91365	7.12271	3.04855	9.98435e-16	3.34804e-14	0	2
chr6	162951384	162951584	3.08294	6.88459	3.54606	1.01898e-15	3.41618e-14	0	2
chr9	84129483	84129683	4.44848	7.32786	2.76213	1.02247e-15	3.42715e-14	1	2
chr8	74179248	74179448	3.2819	6.9895	3.46002	1.03227e-15	3.45773e-14	0	2
chr1	116292974	116293174	2.83778	6.81232	3.69696	1.04634e-15	3.50179e-14	0	2
chr14	25797887	25798087	2.65672	6.82434	3.8594	1.05742e-15	3.53655e-14	0	2
chr9	75378164	75378364	4.28541	7.3374	2.91681	1.06361e-15	3.55495e-14	0	2
chr10	123175564	123175764	2.43704	6.89528	4.08046	1.07148e-15	3.57889e-14	0	2
chr10	57486156	57486356	3.67899	7.10325	3.22344	1.08439e-15	3.62123e-14	0	2
chr4	167897212	167897412	6.42046	8.66563	2.19143	1.0849e-15	3.62135e-14	2	2
chr10	110794934	110795134	5.61015	7.93851	2.26167	1.10108e-15	3.67458e-14	2	2
chr12	89210331	89210531	4.85713	7.53193	2.57808	1.10615e-15	3.6899e-14	0	2
chr10	132407970	132408170	7.00805	8.8308	1.79205	1.14907e-15	3.82558e-14	2	2
chrX	1334971	1335171	6.77692	8.85498	2.02916	1.16888e-15	3.89067e-14	2	2
chr4	88539474	88539674	6.43538	8.46643	1.98735	1.17281e-15	3.9029e-14	2	2
chr17	597004	597204	2.53047	6.77195	3.89924	1.18014e-15	3.92644e-14	0	2
chr3	184953510	184953710	3.78097	7.07441	3.11616	1.19841e-15	3.98465e-14	0	2
chr21	19608405	19608605	3.57213	7.08526	3.29686	1.20046e-15	3.99061e-14	0	2
chr7	98301017	98301217	5.71906	8.09922	2.31179	1.20073e-15	3.99064e-14	1	2
chr13	33642684	33642884	6.80162	8.68272	1.84603	1.21077e-15	4.02314e-14	2	2
chrX	32536304	32536504	3.83299	7.20461	3.18033	1.21307e-15	4.02815e-14	0	2
chr17	64808560	64808760	3.1702	7.00668	3.59211	1.21486e-15	4.03322e-14	0	2
chr4	58449780	58449980	1.81364	6.83433	4.50338	1.23711e-15	4.1053e-14	0	2
chrX	39642150	39642350	5.50164	7.93535	2.36438	1.24536e-15	4.1318e-14	2	2
chr8	54212136	54212336	5.62706	7.97477	2.27736	1.25634e-15	4.16734e-14	2	2
chr7	98117024	98117224	4.35822	7.28464	2.80281	1.26031e-15	4.17868e-14	0	2
chr6	32567040	32567240	1.82335	6.92766	4.57521	1.27323e-15	4.21878e-14	0	2
chr4	67091783	67091983	2.91819	6.81478	3.62228	1.27718e-15	4.23006e-14	0	2
chr11	57209021	57209221	4.03932	7.18595	2.98895	1.27999e-15	4.23843e-14	0	2
chr18	41690897	41691097	2.89996	6.88629	3.68546	1.28537e-15	4.25351e-14	0	2
chr6	156883763	156883963	5.29591	7.76226	2.3918	1.30535e-15	4.31663e-14	2	2
chr15	72734959	72735159	6.21277	8.34991	2.08148	1.3085e-15	4.32539e-14	2	2
chr20	14062208	14062408	2.64034	6.76471	3.80835	1.32032e-15	4.36352e-14	0	2
chr6	106017604	106017804	2.82817	6.84701	3.71583	1.32467e-15	4.37602e-14	0	2
chr11	80719397	80719597	3.83539	7.27416	3.23695	1.3318e-15	4.39861e-14	0	2
chr22	38277330	38277530	5.23558	7.74484	2.42666	1.34533e-15	4.44138e-14	0	2
chr8	56999317	56999517	4.04348	7.18818	2.99959	1.35955e-15	4.48543e-14	0	2
chr21	32593057	32593257	4.0728	7.18328	2.9608	1.37278e-15	4.52811e-14	0	2
chr3	118455539	118455739	2.99004	6.84683	3.58589	1.37812e-15	4.54473e-14	0	2
chr10	28212674	28212874	4.4343	7.42808	2.85386	1.37919e-15	4.54729e-14	0	2
chr6	81774593	81774793	2.16258	6.86233	4.27532	1.40444e-15	4.62857e-14	0	2
chr6	49209183	49209383	3.99864	7.17913	3.01665	1.42036e-15	4.67801e-14	0	2
chr2	21279542	21279742	5.0541	7.65977	2.51528	1.4495e-15	4.7699e-14	2	2
chr6	92409079	92409279	4.32056	7.28885	2.84164	1.45786e-15	4.79637e-14	0	2
chr7	116169119	116169319	3.63759	7.07452	3.24939	1.4637e-15	4.81249e-14	0	2
chr3	139535116	139535316	7.53292	9.2618	1.70203	1.4645e-15	4.81409e-14	2	2
chr1	21906921	21907121	6.04673	8.30093	2.19829	1.49457e-15	4.90663e-14	0	2
chr10	80196700	80196900	3.53343	7.02045	3.29232	1.50752e-15	4.94702e-14	0	2
chr12	19447201	19447401	2.91819	6.80874	3.61585	1.50847e-15	4.94882e-14	0	2
chr2	155930459	155930659	4.26014	7.37963	2.97992	1.50994e-15	4.9518e-14	0	2
chr18	7035049	7035249	2.98573	6.987	3.70874	1.52237e-15	4.99042e-14	0	2
chr10	23106675	23106875	4.3291	7.27555	2.82147	1.53081e-15	5.01486e-14	0	2
chr11	125685376	125685576	2.92721	6.84014	3.63693	1.53604e-15	5.02842e-14	0	2
chr17	40350470	40350670	5.49937	7.91498	2.34511	1.54038e-15	5.04085e-14	1	2
chr16	78915995	78916195	3.72183	7.24784	3.3031	1.54089e-15	5.04143e-14	0	2
chr11	134132904	134133104	3.07889	6.88207	3.55368	1.54355e-15	5.04907e-14	0	2
chr14	88834080	88834280	5.24193	7.70557	2.38773	1.61637e-15	5.27937e-14	2	2
chr9	94819409	94819609	7.38497	9.16122	1.74388	1.62513e-15	5.30574e-14	2	2
chr9	85408582	85408782	6.00398	8.15132	2.09611	1.66629e-15	5.43896e-14	2	2
chr2	38960362	38960562	2.73731	6.76891	3.73471	1.70868e-15	5.56784e-14	0	2
chr13	77918952	77919152	3.39536	7.06963	3.43137	1.72147e-15	5.60832e-14	0	2
chr5	89315314	89315514	5.06436	7.62136	2.47229	1.75046e-15	5.69791e-14	0	2
chr7	67729844	67730044	2.82335	6.89836	3.75392	1.79466e-15	5.83438e-14	0	2
chr17	62860981	62861181	6.04192	8.16576	2.07352	1.83003e-15	5.94182e-14	2	2
chr7	133060128	133060328	3.29242	6.91147	3.4002	1.85676e-15	6.02133e-14	0	2
chr2	121211288	121211488	2.9091	7.13015	3.88846	1.90841e-15	6.17928e-14	0	2
chr11	117833530	117833730	5.25746	7.80769	2.45878	1.91575e-15	6.20045e-14	0	2
chr13	45723321	45723521	4.0414	7.25026	3.03872	1.92525e-15	6.22725e-14	0	2
chr4	7049472	7049672	4.1896	7.19684	2.87418	1.94904e-15	6.30155e-14	0	2
chr2	5740123	5740323	5.98612	8.19897	2.15633	1.95106e-15	6.30676e-14	2	2
chr20	43558852	43559052	4.39166	7.5757	3.03633	1.95408e-15	6.31517e-14	2	2
chr2	776650	776850	2.91365	6.82825	3.62825	1.96004e-15	6.33311e-14	0	2
chr5	167740531	167740731	5.1275	7.83566	2.59818	2.01209e-15	6.49034e-14	2	2
chr17	73532479	73532679	4.26371	7.30506	2.91029	2.05116e-15	6.60664e-14	0	2
chr2	129958005	129958205	3.22347	6.86613	3.41601	2.07299e-15	6.66856e-14	0	2
chr11	126628666	126628866	5.3031	7.75718	2.37677	2.07791e-15	6.68299e-14	1	2
chr3	122443209	122443409	7.30748	9.06994	1.73189	2.07875e-15	6.68427e-14	2	2
chr12	343170	343370	5.23194	7.80183	2.48145	2.08416e-15	6.70029e-14	1	2
chr5	133494936	133495136	3.95677	7.21341	3.07744	2.12259e-15	6.81952e-14	0	2
chr13	75792599	75792799	5.01171	7.95571	2.82011	2.17704e-15	6.99009e-14	2	2
chr2	49367097	49367297	5.0541	7.70468	2.55808	2.19845e-15	7.05734e-14	1	2
chr13	51122964	51123164	4.32228	7.24625	2.7975	2.20574e-15	7.07926e-14	0	2
chr8	16844184	16844384	2.82817	6.81022	3.68248	2.20697e-15	7.08174e-14	0	2
chr4	21415832	21416032	4.61085	7.57443	2.82371	2.2133e-15	7.10056e-14	0	2
chr6	42819896	42820096	4.29067	7.24045	2.81814	2.25086e-15	7.21351e-14	1	2
chr6	16148608	16148808	3.48451	7.10813	3.40981	2.27209e-15	7.27701e-14	0	2
chr18	73715168	73715368	3.82576	7.26298	3.22828	2.27508e-15	7.28506e-14	0	2
chr8	138888145	138888345	2.99864	6.80348	3.54647	2.27613e-15	7.2869e-14	0	2
chr17	37147451	37147651	4.14721	7.25121	2.94656	2.29908e-15	7.3573e-14	0	2
chr14	57482262	57482462	2.41795	6.76974	3.9924	2.31776e-15	7.41397e-14	0	2
chr3	192696327	192696527	2.99864	6.80905	3.55204	2.35058e-15	7.5171e-14	0	2
chr19	8246526	8246726	2.84256	6.78664	3.66358	2.35098e-15	7.5171e-14	0	2
chr4	65971882	65972082	3.92045	7.0778	3.00297	2.35311e-15	7.52236e-14	0	2
chr1	237457222	237457422	4.28892	7.23618	2.81952	2.3644e-15	7.55687e-14	1	2
chr13	63855545	63855745	4.75804	7.50237	2.64189	2.37701e-15	7.59244e-14	1	2
chr3	10203966	10204166	5.15395	7.65614	2.42358	2.38324e-15	7.61075e-14	2	2
chr12	111645900	111646100	3.07077	6.91009	3.57661	2.39761e-15	7.65505e-14	0	2
chr17	72476683	72476883	6.05821	8.22027	2.1112	2.40237e-15	7.66865e-14	2	2
chr21	29657592	29657792	2.72701	6.76707	3.72955	2.41967e-15	7.72065e-14	0	2
chr10	62996995	62997195	2.53047	6.75776	3.89071	2.47609e-15	7.89738e-14	0	2
chr13	91797744	91797944	4.24759	7.29904	2.90114	2.515e-15	8.01318e-14	0	2
chrX	24748554	24748754	3.23078	6.94653	3.48347	2.52094e-15	8.03043e-14	0	2
chr8	126975069	126975269	3.47222	6.92242	3.24905	2.56787e-15	8.17143e-14	0	2
chr3	54322388	54322588	5.5478	8.06826	2.43535	2.58235e-15	8.21411e-14	2	2
chr11	59261257	59261457	4.57931	7.40379	2.70873	2.60077e-15	8.27099e-14	0	2
chr9	18331053	18331253	5.04894	7.76261	2.60392	2.61172e-15	8.30409e-14	1	2
chr6	15949415	15949615	7.92847	9.75827	1.79388	2.63744e-15	8.38064e-14	2	2
chr20	25339739	25339939	3.83058	7.24935	3.23304	2.63925e-15	8.38293e-14	1	2
chr5	76493075	76493275	4.07077	7.23535	2.99719	2.65274e-15	8.42403e-14	2	2
chr3	145665670	145665870	5.02887	7.74986	2.61555	2.71605e-15	8.6037e-14	0	2
chr11	16173870	16174070	4.0414	7.13867	2.95292	2.71691e-15	8.60465e-14	0	2
chr1	53526535	53526735	6.08041	8.218	2.08917	2.73199e-15	8.64528e-14	2	2
chr9	100375802	100376002	2.41153	6.74806	3.97386	2.77741e-15	8.78177e-14	0	2
chr3	41278185	41278385	5.61504	8.19988	2.48855	2.79043e-15	8.8211e-14	2	2
chr10	72450273	72450473	3.47222	6.92635	3.24928	2.80141e-15	8.85398e-14	0	2
chr10	75600369	75600569	5.9845	8.20843	2.16304	2.88555e-15	9.11053e-14	2	2
chrX	153928390	153928590	9.2024	10.4411	1.22684	2.89489e-15	9.13815e-14	2	2
chr7	105792016	105792216	4.83419	7.49854	2.56459	2.90682e-15	9.17393e-14	1	2
chr9	21478999	21479199	4.11937	7.15858	2.9019	2.96449e-15	9.34054e-14	0	2
chr7	85591851	85592051	3.34817	6.97422	3.40058	3.01572e-15	9.49806e-14	0	2
chr7	27071695	27071895	3.47838	7.05022	3.36186	3.05002e-15	9.60216e-14	0	2
chr3	171850423	171850623	4.75678	7.4748	2.61484	3.07447e-15	9.67498e-14	0	2
chr8	60130230	60130430	5.46195	7.82159	2.29326	3.09297e-15	9.72937e-14	2	2
chr1	11881194	11881394	3.84017	7.12743	3.12201	3.0956e-15	9.73566e-14	0	2
chr3	169510501	169510701	5.31713	7.77973	2.38182	3.13615e-15	9.85914e-14	2	2
chr11	117299835	117300035	5.29416	7.722	2.35422	3.16959e-15	9.95816e-14	2	2
chr13	30072561	30072761	3.99004	7.26686	3.10426	3.19022e-15	1.00188e-13	0	2
chr2	29806605	29806805	3.91138	7.0936	3.01704	3.19685e-15	1.00376e-13	0	2
chr2	120399183	120399383	4.82938	7.51237	2.57781	3.24462e-15	1.01835e-13	0	2
chr22	27642268	27642468	5.42535	7.84779	2.34364	3.26126e-15	1.02315e-13	2	2
chr18	77115081	77115281	5.51463	7.86794	2.28554	3.36267e-15	1.05217e-13	2	2
chr1	2866205	2866405	1.64582	6.78915	4.58245	3.37518e-15	1.05565e-13	0	2
chr13	74148644	74148844	3.45983	7.03161	3.33772	3.39996e-15	1.06318e-13	0	2
chr13	110625576	110625776	5.96406	8.26048	2.23407	3.40327e-15	1.064e-13	2	2
chr16	84356855	84357055	4.55582	7.46032	2.77064	3.41184e-15	1.06647e-13	1	2
chr14	53085043	53085243	3.73474	7.00285	3.09165	3.46431e-15	1.08132e-13	0	2
chr20	45446069	45446269	4.74116	7.46029	2.62089	3.47711e-15	1.0851e-13	0	2
chr12	51997210	51997410	3.48145	7.04404	3.33704	3.49013e-15	1.08872e-13	0	2
chr2	36301648	36301848	2.9091	6.78331	3.59216	3.4994e-15	1.09117e-13	0	2
chr1	2801650	2801850	2.74244	6.76739	3.72899	3.51389e-15	1.09524e-13	0	2
chr1	21252110	21252310	4.38676	7.28606	2.77077	3.51475e-15	1.09528e-13	0	2
chr19	18514953	18515153	4.58074	7.52085	2.81609	3.53221e-15	1.1005e-13	1	2
chr3	25584669	25584869	3.42115	6.96505	3.32226	3.56337e-15	1.10953e-13	0	2
chr12	98358450	98358650	3.87388	7.04734	3.01217	3.56702e-15	1.11045e-13	0	2
chr11	124882425	124882625	4.95897	7.53864	2.48859	3.57109e-15	1.11149e-13	2	2
chr6	86355406	86355606	2.42434	6.71667	3.94234	3.5742e-15	1.11223e-13	0	2
chr2	8783999	8784199	2.16258	6.72488	4.14306	3.59644e-15	1.11869e-13	0	2
chr15	94110721	94110921	5.00291	7.64677	2.54189	3.62735e-15	1.12694e-13	2	2
chr7	138396461	138396661	3.73988	7.07452	3.15903	3.6468e-15	1.13252e-13	0	2
chr12	59368509	59368709	3.41474	6.88799	3.26707	3.6488e-15	1.13291e-13	0	2
chr19	45878080	45878280	4.84137	7.56773	2.62869	3.66615e-15	1.13807e-13	0	2
chr8	38809017	38809217	5.2383	7.68922	2.37225	3.773e-15	1.16959e-13	1	2
chr6	156557559	156557759	6.55691	8.55523	1.95003	3.92779e-15	1.2156e-13	2	2
chr1	1855788	1855988	5.89202	8.11307	2.16676	3.95906e-15	1.22454e-13	1	2
chrX	9498388	9498588	2.26775	6.74619	4.06693	3.97773e-15	1.23006e-13	0	2
chr9	123488198	123488398	3.88551	7.07821	3.03383	4.02478e-15	1.24411e-13	0	2
chr12	497661	497861	5.14817	7.78492	2.53257	4.06192e-15	1.25496e-13	2	2
chr12	48925207	48925407	3.51857	7.08414	3.34519	4.06664e-15	1.25604e-13	0	2
chr6	165103559	165103759	2.65128	6.73986	3.78105	4.09069e-15	1.26321e-13	0	2
chr12	94389886	94390086	5.64601	7.98095	2.26232	4.11187e-15	1.2695e-13	2	2
chr1	109229767	109229967	6.43894	8.61213	2.11183	4.17305e-15	1.28709e-13	2	2
chr7	1079034	1079234	3.83299	7.02343	3.02852	4.17608e-15	1.28777e-13	0	2
chr17	51859233	51859433	3.07077	6.94816	3.60484	4.1907e-15	1.29124e-13	0	2
chr5	89189069	89189269	5.2898	7.71773	2.35412	4.31066e-15	1.3266e-13	2	2
chr2	145812258	145812458	3.48756	6.96915	3.27573	4.3217e-15	1.32947e-13	0	2
chr14	26401647	26401847	3.63208	6.97439	3.15506	4.37099e-15	1.34382e-13	0	2
chr6	119259094	119259294	3.82576	7.09036	3.09364	4.45977e-15	1.37002e-13	0	2
chr9	38421622	38421822	5.2746	7.75372	2.39332	4.46318e-15	1.37079e-13	0	2
chr11	106208920	106209120	2.73217	6.98973	3.91066	4.46807e-15	1.37202e-13	0	2
chr10	29332833	29333033	2.15491	6.77164	4.17443	4.50241e-15	1.38173e-13	0	2
chr13	105527110	105527310	2.29591	6.67296	3.99826	4.66834e-15	1.42865e-13	0	2
chr21	32245260	32245460	2.83778	6.73798	3.62213	4.67388e-15	1.43006e-13	0	2
chr7	977863	978063	5.10922	7.90482	2.69231	4.69494e-15	1.43593e-13	0	2
chr4	110133206	110133406	4.98111	7.80713	2.70047	4.72275e-15	1.44323e-13	2	2
chr8	78890424	78890624	2.7577	6.85475	3.79325	4.76269e-15	1.45463e-13	0	2
chr2	20184199	20184399	5.16761	7.83472	2.57392	4.79618e-15	1.46398e-13	0	2
chr10	75933081	75933281	1.63484	6.744	4.54566	4.83348e-15	1.47419e-13	0	2
chr7	128957181	128957381	3.08294	6.82012	3.49237	4.84353e-15	1.47667e-13	0	2
chr11	67674671	67674871	5.6215	7.97036	2.28228	4.88311e-15	1.48755e-13	2	2
chr3	176623909	176624109	3.59497	7.02444	3.22657	4.88951e-15	1.48921e-13	0	2
chr18	56188937	56189137	4.61225	7.3778	2.6511	4.92312e-15	1.49915e-13	2	2
chr4	56311266	56311466	3.5275	6.92333	3.19656	4.94892e-15	1.50611e-13	0	2
chr11	35005425	35005625	3.52155	6.96017	3.23469	4.95585e-15	1.50776e-13	0	2
chr14	39145833	39146033	2.29591	6.68425	4.00373	4.95731e-15	1.50776e-13	0	2
chr11	22566403	22566603	5.81027	8.00947	2.14411	4.98296e-15	1.51526e-13	2	2
chr10	103512672	103512872	6.22589	8.39444	2.11468	5.02353e-15	1.52639e-13	2	2
chr7	142813378	142813578	7.36723	9.25446	1.85015	5.08275e-15	1.54408e-13	2	2
chr22	44885014	44885214	3.42115	7.16226	3.49994	5.18162e-15	1.57287e-13	0	2
chr1	245693478	245693678	3.07483	6.78614	3.45971	5.18746e-15	1.5741e-13	0	2
chr18	21167705	21167905	6.71995	8.5792	1.82305	5.22731e-15	1.58486e-13	2	2
chr2	188472865	188473065	3.82576	7.02906	3.03392	5.24845e-15	1.59032e-13	0	2
chr1	181612392	181612592	3.58645	7.04917	3.24779	5.34522e-15	1.61805e-13	0	2
chr7	19080131	19080331	2.64034	6.74464	3.7879	5.3565e-15	1.62114e-13	0	2
chr10	63722655	63722855	5.64874	7.96494	2.2526	5.38041e-15	1.62806e-13	2	2
chr7	137964295	137964495	4.67327	7.47647	2.68715	5.47463e-15	1.65624e-13	0	2
chr20	50842879	50843079	5.26751	7.74893	2.39881	5.4929e-15	1.66144e-13	1	2
chr8	133112233	133112433	6.1896	8.38968	2.14811	5.50284e-15	1.66346e-13	2	2
chr2	230330858	230331058	2.41153	6.74703	3.9672	5.53483e-15	1.6728e-13	0	2
chr1	209528078	209528278	3.87622	7.10974	3.07007	5.54432e-15	1.67501e-13	0	2
chr3	192597630	192597830	5.61872	8.02771	2.33632	5.55833e-15	1.67891e-13	2	2
chr22	28096280	28096480	2.8185	6.76184	3.64106	5.63972e-15	1.70216e-13	0	2
chr7	129958666	129958866	5.46428	7.86069	2.32871	5.66978e-15	1.71089e-13	2	2
chrX	33016087	33016287	3.41474	6.87022	3.24995	5.72434e-15	1.72668e-13	0	2
chr2	55148560	55148760	2.91819	6.80793	3.59952	5.8325e-15	1.75758e-13	0	2
chr6	134105943	134106143	2.83778	6.7566	3.62936	5.86126e-15	1.76555e-13	0	2
chr13	67368888	67369088	4.08495	7.12271	2.89762	5.86954e-15	1.7677e-13	0	2
chr8	6547630	6547830	2.82335	6.7977	3.67829	5.87118e-15	1.76784e-13	0	2
chr3	139923562	139923762	2.91819	6.74587	3.55385	5.9908e-15	1.8028e-13	0	2
chr7	54278728	54278928	4.11345	7.13685	2.88205	6.05458e-15	1.82092e-13	0	2
chr16	48668203	48668403	4.99649	7.56532	2.47788	6.08877e-15	1.83085e-13	0	2
chr1	10668339	10668539	6.73273	8.75245	1.96876	6.1568e-15	1.84949e-13	2	2
chr5	60672935	60673135	5.93761	8.27291	2.25935	6.18178e-15	1.85626e-13	2	2
chr4	183008615	183008815	5.86963	8.05385	2.12867	6.29942e-15	1.88937e-13	2	2
chr6	130989009	130989209	4.93649	7.52825	2.49547	6.41742e-15	1.92326e-13	2	2
chr2	104361482	104361682	2.14721	6.81065	4.21957	6.41936e-15	1.92346e-13	0	2
chr1	41347360	41347560	3.78842	7.06948	3.11089	6.45077e-15	1.93212e-13	0	2
chr9	4864382	4864582	4.58787	7.37847	2.67193	6.45203e-15	1.93212e-13	2	2
chr6	44794227	44794427	2.63484	6.73817	3.76874	6.45516e-15	1.93253e-13	0	2
chr8	61408092	61408292	3.40831	7.07621	3.41196	6.45593e-15	1.93253e-13	0	2
chr1	64006743	64006943	5.26662	7.756	2.40391	6.4635e-15	1.93442e-13	1	2
chr5	40973452	40973652	3.40185	6.96472	3.33625	6.46845e-15	1.93553e-13	0	2
chr3	37739636	37739836	5.87622	8.03004	2.09959	6.82785e-15	2.03909e-13	2	2
chr5	172348182	172348382	3.67364	7.10788	3.22907	6.92717e-15	2.06795e-13	0	2
chr6	74956590	74956790	3.07889	6.76942	3.4451	7.02607e-15	2.09543e-13	0	2
chr7	27096060	27096260	6.67471	8.77698	2.05683	7.30584e-15	2.17633e-13	2	2
chr17	72646206	72646406	5.29875	7.9841	2.58679	7.3561e-15	2.19003e-13	0	2
chr3	98482931	98483131	3.83778	7.01906	3.018	7.39674e-15	2.2017e-13	0	2
chr4	39406795	39406995	2.74754	6.87348	3.8089	7.4006e-15	2.20242e-13	0	2
chr18	50611515	50611715	3.86686	7.05481	3.01812	7.58103e-15	2.25568e-13	0	2
chr18	11702446	11702646	4.89275	7.54996	2.55055	7.59827e-15	2.25986e-13	2	2
chr2	147449386	147449586	6.11098	8.2442	2.07716	7.59951e-15	2.25986e-13	2	2
chrX	129617557	129617757	2.41795	6.79115	3.97881	7.67095e-15	2.27934e-13	0	2
chr4	63795339	63795539	4.69097	7.37734	2.58575	7.8075e-15	2.31902e-13	2	2
chr3	79230354	79230554	2.15491	6.63821	4.07372	7.89337e-15	2.34316e-13	0	2
chr3	128577880	128578080	5.28717	7.70434	2.33885	7.98806e-15	2.37035e-13	2	2
chr21	15199521	15199721	5.4971	7.96258	2.3878	8.0172e-15	2.37854e-13	2	2
chr7	2857513	2857713	5.5221	7.83153	2.24436	8.11892e-15	2.40825e-13	2	2
chr20	41533628	41533828	2.64034	6.68014	3.72344	8.1407e-15	2.41425e-13	0	2
chr2	86480227	86480427	4.24398	7.31074	2.91468	8.19639e-15	2.42982e-13	0	2
chr14	65255614	65255814	8.23864	9.70792	1.4496	8.24259e-15	2.44305e-13	2	2
chr18	39555614	39555814	2.81364	6.7987	3.67629	8.30564e-15	2.46126e-13	0	2
chr6	142647798	142647998	5.44377	7.96669	2.44284	8.71822e-15	2.57904e-13	2	2
chr2	4942541	4942741	4.18208	7.21373	2.88893	8.74992e-15	2.58791e-13	0	2
chrX	39725142	39725342	3.4753	6.89184	3.21935	8.76903e-15	2.59307e-13	0	2
chr10	29836495	29836695	1.40508	6.73454	4.69869	8.78908e-15	2.59799e-13	0	2
chr6	20272724	20272924	4.12919	7.20531	2.93419	8.79281e-15	2.59855e-13	0	2
chr15	53111114	53111314	4.0093	7.15076	2.97853	8.94903e-15	2.64222e-13	0	2
chrX	43225707	43225907	2.1702	6.78959	4.19383	9.02998e-15	2.66561e-13	0	2
chr6	16355411	16355611	4.40347	7.35679	2.81374	9.03452e-15	2.66644e-13	1	2
chr3	19836378	19836578	3.58645	6.9343	3.16196	9.11299e-15	2.68804e-13	0	2
chr3	25399403	25399603	2.91365	6.72573	3.53694	9.11697e-15	2.6887e-13	0	2
chr1	43839134	43839334	3.36155	6.88195	3.29864	9.42917e-15	2.77863e-13	0	2
chrX	125394568	125394768	4.44377	7.26937	2.70833	9.68223e-15	2.84828e-13	1	2
chr2	191582438	191582638	3.22347	6.91481	3.45085	9.68895e-15	2.84971e-13	0	2
chr1	164660194	164660394	5.38512	7.74526	2.29029	9.80175e-15	2.88068e-13	2	2
chr22	26661238	26661438	6.66866	8.54199	1.83491	9.86614e-15	2.8985e-13	1	2
chr15	73806873	73807073	3.64308	6.93192	3.10634	9.88576e-15	2.9037e-13	0	2
chr12	3482532	3482732	2.2819	6.63821	3.96649	9.89416e-15	2.90561e-13	0	2
chr10	118062825	118063025	6.44859	8.45544	1.96165	9.90256e-15	2.90752e-13	2	2
chr19	10678913	10679113	3.37481	7.00015	3.39137	1.01675e-14	2.98361e-13	0	2
chr9	109665755	109665955	4.3682	7.32008	2.82002	1.02618e-14	3.00955e-13	1	2
chr3	137264498	137264698	4.73474	7.46323	2.6126	1.04085e-14	3.05082e-13	2	2
chr4	125549427	125549627	2.62932	6.68728	3.72819	1.04163e-14	3.05228e-13	0	2
chr5	34669265	34669465	3.86686	7.04415	3.00799	1.04283e-14	3.05488e-13	0	2
chr16	51952056	51952256	6.22072	8.27832	2.01026	1.04502e-14	3.06011e-13	2	2
chr1	54781375	54781575	3.14721	6.81299	3.41148	1.05363e-14	3.08355e-13	0	2
chr13	113179430	113179630	6.40457	8.4734	2.02194	1.06307e-14	3.10942e-13	2	2
chr1	8789801	8790001	5.18019	7.77129	2.48937	1.06632e-14	3.11833e-13	2	2
chr13	46603319	46603519	5.08192	7.60733	2.43444	1.06674e-14	3.11895e-13	2	2
chr6	158060471	158060671	4.49861	7.3096	2.68729	1.09856e-14	3.20772e-13	0	2
chr1	82859822	82860022	4.46449	7.40555	2.79693	1.10773e-14	3.23387e-13	1	2
chr10	71766809	71767009	4.70451	7.63845	2.80464	1.10968e-14	3.23894e-13	1	2
chr10	97885531	97885731	3.68699	6.93865	3.07465	1.11952e-14	3.26706e-13	0	2
chr1	113659133	113659333	3.53638	6.90126	3.16842	1.12082e-14	3.26898e-13	0	2
chr11	128836141	128836341	1.63484	6.66268	4.47513	1.13635e-14	3.31301e-13	0	2
chr12	89827643	89827843	4.98897	7.72926	2.62996	1.14409e-14	3.33431e-13	2	2
chrX	7834223	7834423	2.54227	6.80787	3.91469	1.15006e-14	3.34981e-13	0	2
chr12	88179636	88179836	3.08697	6.98235	3.6201	1.15335e-14	3.35746e-13	0	2
chr13	99218564	99218764	5.2898	7.91495	2.51908	1.15861e-14	3.37214e-13	2	2
chr13	74036488	74036688	5.51837	7.80676	2.22382	1.19282e-14	3.46842e-13	2	2
chr11	116808292	116808492	3.90682	7.09441	3.01119	1.21054e-14	3.51597e-13	0	2
chr14	73270141	73270341	5.42933	7.75939	2.25886	1.21702e-14	3.53345e-13	2	2
chr1	119785606	119785806	4.80354	7.52668	2.60623	1.22506e-14	3.55611e-13	0	2
chr18	62684055	62684255	3.40831	6.89138	3.26928	1.2395e-14	3.59666e-13	0	2
chr7	23211637	23211837	4.73988	7.45726	2.6165	1.242e-14	3.60324e-13	1	2
chr2	34037289	34037489	5.01807	7.63657	2.51346	1.25058e-14	3.62745e-13	0	2
chr6	116951026	116951226	3.35488	6.87318	3.30416	1.25361e-14	3.63555e-13	0	2
chr11	216466	216666	6.40416	8.41067	1.95749	1.25441e-14	3.63717e-13	2	2
chr13	73782790	73782990	4.15299	7.20137	2.89166	1.26069e-14	3.65468e-13	0	2
chr5	168401994	168402194	6.81439	8.78437	1.92145	1.28822e-14	3.72956e-13	2	2
chr10	97063114	97063314	2.65128	6.75186	3.76752	1.30017e-14	3.76275e-13	0	2
chr10	5748581	5748781	4.11937	7.22535	2.94142	1.30057e-14	3.7632e-13	0	2
chrX	86002623	86002823	7.76498	9.3342	1.54681	1.32541e-14	3.83218e-13	2	2
chr11	69497278	69497478	6.88256	8.96828	2.03503	1.34348e-14	3.88222e-13	2	2
chr4	3014092	3014292	5.2253	7.72059	2.41695	1.35155e-14	3.90406e-13	2	2
chr6	28885696	28885896	2.84733	6.75999	3.62196	1.35534e-14	3.91429e-13	0	2
chrX	25277652	25277852	2.98573	6.77379	3.50827	1.36998e-14	3.95507e-13	0	2
chr2	54424674	54424874	2.92721	6.74057	3.53789	1.3754e-14	3.96922e-13	0	2
chr8	37310529	37310729	3.73731	7.11364	3.16788	1.40467e-14	4.04837e-13	0	2
chr2	156182219	156182419	5.90038	8.13862	2.17208	1.41878e-14	4.08749e-13	1	2
chr3	133428653	133428853	4.39329	7.24516	2.73311	1.42006e-14	4.09042e-13	0	2
chrX	10083282	10083482	5.55218	8.01479	2.38402	1.44403e-14	4.15789e-13	0	2
chr10	52472397	52472597	2.99435	6.7566	3.48748	1.45499e-14	4.18709e-13	0	2
chr3	156236865	156237065	2.53638	6.65761	3.78134	1.45757e-14	4.19218e-13	0	2
chr14	67067503	67067703	6.29285	8.3086	1.97272	1.50346e-14	4.31445e-13	2	2
chrX	32697795	32697995	3.07889	6.73557	3.40865	1.5071e-14	4.32409e-13	0	2
chr19	16625647	16625847	4.1174	7.11624	2.86064	1.50889e-14	4.32736e-13	0	2
chr6	40899826	40900026	3.41474	6.83129	3.2117	1.51717e-14	4.34647e-13	0	2
chr1	116858929	116859129	3.2819	6.85302	3.34077	1.5291e-14	4.379e-13	0	2
chr18	27585750	27585950	3.69494	6.9382	3.07081	1.53354e-14	4.3909e-13	0	2
chr1	167817303	167817503	3.95677	7.11694	2.98515	1.5382e-14	4.40344e-13	0	2
chrX	126820821	126821021	5.93872	8.05811	2.06682	1.5447e-14	4.42038e-13	2	2
chr5	40447038	40447238	5.0728	7.79786	2.62081	1.56525e-14	4.47754e-13	0	2
chrX	121161533	121161733	3.73988	7.11529	3.18701	1.56792e-14	4.48433e-13	0	2
chr4	81987139	81987339	4.4753	7.25625	2.66227	1.60441e-14	4.58357e-13	2	2
chr4	22942826	22943026	3.5836	6.90629	3.13518	1.61611e-14	4.61466e-13	2	2
chr2	162487996	162488196	3.92496	7.08995	3.00807	1.63885e-14	4.675e-13	0	2
chr1	111219559	111219759	5.59001	7.85526	2.19935	1.64399e-14	4.68791e-13	1	2
chr1	220368621	220368821	6.41525	8.57826	2.10031	1.69888e-14	4.83994e-13	1	2
chr10	72395716	72395916	4.39003	7.2669	2.74457	1.74072e-14	4.95454e-13	0	2
chr19	17617271	17617471	4.50164	7.26474	2.64634	1.74665e-14	4.96863e-13	2	2
chr5	155604312	155604512	4.71106	7.39217	2.57082	1.76315e-14	5.01466e-13	0	2
chr11	129324640	129324840	5.8153	8.09667	2.21839	1.76994e-14	5.03208e-13	2	2
chr21	33775204	33775404	2.74244	6.65796	3.62266	1.77861e-14	5.05392e-13	0	2
chr20	55693720	55693920	3.13946	7.00937	3.58436	1.82893e-14	5.18828e-13	0	2
chr21	44341906	44342106	5.01912	7.54218	2.43723	1.83709e-14	5.21044e-13	0	2
chr3	186368805	186369005	2.99864	6.72658	3.46965	1.8544e-14	5.25663e-13	0	2
chr22	20052978	20053178	3.83539	6.9847	2.98966	1.87422e-14	5.30888e-13	0	2
chr1	220927523	220927723	3.73474	6.99652	3.08485	1.88474e-14	5.33671e-13	0	2
chr2	234676263	234676463	5.57194	7.83917	2.19845	1.91031e-14	5.40513e-13	2	2
chr10	88346756	88346956	4.43588	7.34929	2.77099	1.92829e-14	5.45299e-13	2	2
chr1	225694223	225694423	3.73474	7.14177	3.21006	1.92914e-14	5.45439e-13	0	2
chr13	54917538	54917738	3.87388	7.00069	2.96765	1.97921e-14	5.5908e-13	0	2
chr12	129365623	129365823	4.03724	7.45042	3.21518	2.00216e-14	5.65148e-13	0	2
chr2	90069378	90069578	2.27484	6.72691	4.03633	2.01442e-14	5.68398e-13	0	2
chr8	54344756	54344956	3.68433	6.94833	3.08363	2.03284e-14	5.7307e-13	0	2
chr1	158864657	158864857	4.18396	7.12534	2.80298	2.03827e-14	5.74493e-13	0	2
chr17	49157861	49158061	2.63484	6.73675	3.77157	2.05246e-14	5.78387e-13	0	2
chr9	123107971	123108171	5.13433	7.57766	2.36348	2.07471e-14	5.84122e-13	1	2
chr5	112390448	112390648	7.4477	9.06159	1.5878	2.07947e-14	5.85353e-13	2	2
chr11	34654871	34655071	5.73217	7.98877	2.18743	2.08665e-14	5.8716e-13	2	2
chr13	23621262	23621462	4.88087	7.59728	2.61624	2.09491e-14	5.8916e-13	2	2
chr4	167308854	167309054	3.28541	6.86239	3.33159	2.09716e-14	5.89684e-13	0	2
chr8	33375334	33375534	3.15107	6.74671	3.35909	2.10077e-14	5.9059e-13	0	2
chr5	117486943	117487143	6.87309	8.83801	1.91773	2.16032e-14	6.06666e-13	2	2
chr2	112795780	112795980	5.11048	7.61463	2.4168	2.16602e-14	6.08154e-13	0	2
chr1	227372898	227373098	4.73088	7.53491	2.67399	2.17574e-14	6.10549e-13	1	2
chr9	112033705	112033905	2.66213	6.76974	3.78758	2.17774e-14	6.10998e-13	0	2
chr4	137238464	137238664	2.74244	6.71601	3.65705	2.18017e-14	6.11568e-13	0	2
chr15	40830942	40831142	4.36155	7.28077	2.7809	2.19203e-14	6.14782e-13	0	2
chr5	78504775	78504975	6.58431	8.46513	1.84119	2.21728e-14	6.21523e-13	2	2
chr1	76088495	76088695	4.26549	7.22493	2.82918	2.22076e-14	6.22369e-13	0	2
chr9	17847380	17847580	3.99435	7.05674	2.90743	2.25259e-14	6.30613e-13	0	2
chr11	115157474	115157674	3.68166	6.95532	3.08047	2.25306e-14	6.30629e-13	0	2
chr1	99828014	99828214	3.83778	6.97483	2.97705	2.2606e-14	6.32511e-13	0	2
chr10	25493186	25493386	5.77598	8.20468	2.35082	2.28616e-14	6.39194e-13	1	2
chr15	96984320	96984520	3.53638	6.86613	3.14163	2.30443e-14	6.4407e-13	0	2
chr17	70520530	70520730	1.84256	6.59617	4.26994	2.32012e-14	6.481e-13	0	2
chr8	119673273	119673473	6.72974	8.57474	1.80695	2.34125e-14	6.53645e-13	2	2
chr6	129660119	129660319	4.4753	7.26424	2.67518	2.34398e-14	6.54287e-13	0	2
chr13	75985293	75985493	5.09527	7.64874	2.46634	2.36106e-14	6.58815e-13	0	2
chr4	162263167	162263367	4.50315	7.42377	2.7942	2.37116e-14	6.61513e-13	0	2
chr6	145721420	145721620	2.74244	6.64611	3.60626	2.37427e-14	6.6214e-13	0	2
chr15	57259655	57259855	5.33867	7.70918	2.29148	2.41547e-14	6.73142e-13	0	2
chr10	85193908	85194108	2.74754	6.65651	3.6129	2.42597e-14	6.75822e-13	0	2
chr1	217372232	217372432	4.9922	7.60516	2.5074	2.43885e-14	6.79163e-13	0	2
chr5	148259370	148259570	3.82817	6.97642	2.98402	2.4595e-14	6.84044e-13	0	2
chr11	58999011	58999211	4.52006	7.49271	2.83309	2.47164e-14	6.87049e-13	1	2
chr6	7201265	7201465	3.58074	6.88319	3.10742	2.47432e-14	6.87543e-13	0	2
chrX	54747825	54748025	2.9091	6.69278	3.50313	2.49115e-14	6.9187e-13	0	2
chr6	8840794	8840994	3.5836	6.87117	3.09701	2.49124e-14	6.9187e-13	0	2
chr4	82668126	82668326	4.4343	7.32661	2.75346	2.51598e-14	6.98234e-13	1	2
chr3	172006395	172006595	4.12331	7.11269	2.84403	2.51706e-14	6.98409e-13	0	2
chr11	26882573	26882773	2.91819	6.67798	3.49207	2.53989e-14	7.04489e-13	0	2
chr14	45785358	45785558	6.45094	8.41603	1.92308	2.55886e-14	7.09236e-13	2	2
chr1	121586660	121586860	6.3575	8.58195	2.16597	2.58536e-14	7.16324e-13	2	2
chr19	8470055	8470255	4.19148	7.12861	2.80541	2.59844e-14	7.19427e-13	0	2
chr6	125571487	125571687	1.61263	6.6439	4.45283	2.66575e-14	7.37265e-13	0	2
chr5	174900670	174900870	2.16258	6.62115	4.04999	2.67479e-14	7.39631e-13	0	2
chrX	20857796	20857996	4.89045	7.50026	2.50551	2.67575e-14	7.39731e-13	1	2
chr16	77335999	77336199	6.02821	8.10617	2.02447	2.67611e-14	7.39731e-13	2	2
chr2	160125970	160126170	5.43567	7.79593	2.28274	2.68616e-14	7.42107e-13	1	2
chr15	36797292	36797492	3.52453	6.89708	3.17255	2.71905e-14	7.51057e-13	0	2
chr5	82109113	82109313	3.64308	6.89818	3.07067	2.77451e-14	7.65689e-13	0	2
chr2	229903131	229903331	4.35488	7.30383	2.801	2.82586e-14	7.79438e-13	0	2
chr10	114678498	114678698	3.86686	7.05262	3.003	2.82644e-14	7.79458e-13	0	2
chrX	2780872	2781072	5.33613	7.80985	2.39435	2.83568e-14	7.81777e-13	2	2
chr11	115688030	115688230	5.18396	7.68476	2.41667	2.83587e-14	7.81777e-13	2	2
chr6	149063557	149063757	2.90454	6.74742	3.54222	2.86217e-14	7.88604e-13	0	2
chr8	35092260	35092460	3.84017	7.10793	3.07767	2.89029e-14	7.95921e-13	0	2
chr1	223269085	223269285	2.82817	6.71509	3.59673	2.90208e-14	7.99024e-13	0	2
chr11	8713795	8713995	3.91365	7.06208	2.98539	2.94651e-14	8.10676e-13	0	2
chr5	83883435	83883635	3.23078	6.75404	3.2998	2.9579e-14	8.13663e-13	0	2
chr3	61865901	61866101	4.3802	7.20892	2.70301	2.95927e-14	8.1375e-13	0	2
chr6	106782532	106782732	3.16258	6.78595	3.38872	2.9704e-14	8.16664e-13	0	2
chr17	1005367	1005567	4.92639	7.71562	2.67005	2.97265e-14	8.17136e-13	1	2
chr3	3941437	3941637	5.20478	7.62125	2.33934	2.98117e-14	8.19182e-13	0	2
chr4	62130307	62130507	4.59214	7.30229	2.60101	3.00299e-14	8.24736e-13	1	2
chr9	26976344	26976544	4.21613	7.151	2.79161	3.02225e-14	8.29878e-13	1	2
chr4	85508780	85508980	5.67881	7.97612	2.23473	3.0988e-14	8.50288e-13	0	2
chr1	50910440	50910640	3.78842	6.93566	2.98327	3.10766e-14	8.52482e-13	0	2
chr14	72114160	72114360	3.46604	6.92908	3.23273	3.20044e-14	8.7614e-13	0	2
chr13	112990907	112991107	7.39294	9.05004	1.63102	3.20248e-14	8.76541e-13	2	2
chr7	4805959	4806159	3.36155	6.79278	3.2203	3.21095e-14	8.78548e-13	0	2
chr8	71433705	71433905	4.85949	7.53645	2.57935	3.21453e-14	8.79371e-13	0	2
chr2	128170333	128170533	2.52453	6.59939	3.7354	3.21965e-14	8.80456e-13	0	2
chr8	42502528	42502728	6.77527	8.63595	1.82195	3.25416e-14	8.88627e-13	2	2
chr20	54123804	54124004	8.35352	9.75902	1.38734	3.26085e-14	8.89978e-13	2	2
chr12	17545279	17545479	2.26775	6.64957	3.96817	3.27836e-14	8.94439e-13	0	2
chr10	74589341	74589541	3.91819	6.99021	2.9117	3.29197e-14	8.97993e-13	0	2
chr7	129367758	129367958	6.33655	8.30107	1.92003	3.29757e-14	8.99155e-13	2	2
chr4	87623970	87624170	3.35822	6.79639	3.23009	3.29786e-14	8.99155e-13	0	2
chr1	71471773	71471973	5.13628	7.6148	2.39848	3.35774e-14	9.14632e-13	1	2
chr13	46834874	46835074	3.58074	6.89911	3.1158	3.37734e-14	9.19808e-13	0	2
chr11	19355681	19355881	3.53047	6.83499	3.1112	3.39893e-14	9.25358e-13	0	2
chr12	39912692	39912892	4.85002	7.46766	2.52098	3.40271e-14	9.26223e-13	0	2
chr22	29335089	29335289	3.78346	6.98049	3.027	3.43925e-14	9.35838e-13	0	2
chr13	96080887	96081087	4.52602	7.2877	2.63933	3.4745e-14	9.44926e-13	0	2
chr15	75036359	75036559	5.68499	7.98997	2.23886	3.49197e-14	9.49343e-13	2	2
chr5	160679084	160679284	4.41955	7.20583	2.66547	3.49554e-14	9.50144e-13	0	2
chr9	132895319	132895519	3.63484	7.03414	3.17983	3.50558e-14	9.52704e-13	0	2
chr3	32354501	32354701	5.17641	7.76615	2.48687	3.51408e-14	9.54844e-13	1	2
chr5	63067639	63067839	4.85476	7.40694	2.45852	3.52343e-14	9.56707e-13	0	2
chr7	92653193	92653393	5.61942	7.91842	2.22415	3.56173e-14	9.66765e-13	1	2
chr4	110821292	110821492	4.0728	7.06963	2.84884	3.58459e-14	9.72625e-13	0	2
chr21	17764974	17765174	2.66213	6.6903	3.71136	3.59238e-14	9.74395e-13	0	2
chr18	8232971	8233171	6.23	8.22127	1.9433	3.61033e-14	9.79089e-13	2	2
chrX	139555089	139555289	1.82335	6.66704	4.30918	3.64375e-14	9.87457e-13	0	2
chr1	220589036	220589236	2.13946	6.59388	4.02744	3.6515e-14	9.89381e-13	0	2
chr3	63441386	63441586	4.38348	7.18114	2.67547	3.71747e-14	1.00619e-12	1	2
chrX	39953973	39954173	5.48624	7.76993	2.21454	3.73644e-14	1.01079e-12	1	2
chrX	73768295	73768495	5.79723	7.94268	2.08993	3.73956e-14	1.01128e-12	2	2
chr3	117035838	117036038	6.06859	8.1071	1.98832	3.75772e-14	1.01547e-12	1	2
chr4	62940298	62940498	3.01143	6.95437	3.64839	3.7623e-14	1.01653e-12	0	2
chr18	48879119	48879319	6.31756	8.36088	1.98885	3.79611e-14	1.02549e-12	2	2
chr10	9833980	9834180	3.52453	6.91055	3.18313	3.83624e-14	1.03596e-12	0	2
chr2	190618115	190618315	5.17331	7.58961	2.33974	3.83986e-14	1.03676e-12	1	2
chr9	124659096	124659296	5.79415	7.9516	2.09871	3.87065e-14	1.0447e-12	2	2
chr7	10266317	10266517	4.26371	7.29235	2.88808	3.90906e-14	1.05451e-12	0	2
chr2	221560109	221560309	1.64582	6.63842	4.42835	3.92929e-14	1.05978e-12	0	2
chr10	43056197	43056397	3.90454	7.0843	3.00236	3.95109e-14	1.06547e-12	0	2
chr9	111644393	111644593	3.00717	6.68761	3.42847	3.96415e-14	1.06843e-12	0	2
chr3	2180697	2180897	2.83299	6.63564	3.51923	4.04335e-14	1.08882e-12	0	2
chr9	97440123	97440323	4.26014	7.11784	2.73077	4.09683e-14	1.10206e-12	1	2
chr4	38450300	38450500	2.27484	6.60786	3.93228	4.11237e-14	1.10586e-12	0	2
chr5	157059114	157059314	2.41153	6.69699	3.90679	4.11445e-14	1.10622e-12	0	2
chr14	22561080	22561280	5.56761	7.87548	2.23141	4.14236e-14	1.11314e-12	0	2
chr5	147810117	147810317	2.65128	6.67222	3.7075	4.19899e-14	1.12717e-12	0	2
chr6	89140405	89140605	3.2198	7.037	3.54054	4.23978e-14	1.13759e-12	0	2
chr6	160918835	160919035	1.82335	6.56937	4.24677	4.24004e-14	1.13759e-12	0	2
chr4	130545298	130545498	4.71106	7.3697	2.55637	4.36762e-14	1.1706e-12	2	2
chr5	168852016	168852216	2.63484	6.63417	3.66759	4.3705e-14	1.17117e-12	0	2
chr9	94905733	94905933	3.01566	6.71127	3.44314	4.40526e-14	1.18007e-12	0	2
chr14	57473946	57474146	2.42434	6.58381	3.80171	4.48242e-14	1.19927e-12	0	2
chr10	16986893	16987093	5.06334	7.53816	2.38577	4.53355e-14	1.21233e-12	2	2
chr8	52250117	52250317	5.99044	8.0729	2.03189	4.56084e-14	1.21898e-12	2	2
chr7	131363803	131364003	2.82817	6.62767	3.51523	4.59827e-14	1.22791e-12	0	2
chr8	131289749	131289949	6.21462	8.19703	1.93722	4.605e-14	1.22949e-12	2	2
chr9	36171490	36171690	4.21244	7.17353	2.81407	4.62061e-14	1.23323e-12	0	2
chr3	12782594	12782794	5.25836	7.61388	2.28072	4.62218e-14	1.23344e-12	1	2
chr15	39730649	39730849	2.16258	6.75366	4.14638	4.63349e-14	1.23624e-12	0	2
chr15	89782249	89782449	5.38512	7.72337	2.26847	4.63556e-14	1.23658e-12	2	2
chr15	75140231	75140431	4.00291	7.08455	2.92988	4.70513e-14	1.25492e-12	1	2
chr14	61940751	61940951	5.6222	7.87524	2.18173	4.78447e-14	1.27453e-12	2	2
chr6	87451954	87452154	4.90423	7.51495	2.51818	4.81739e-14	1.28285e-12	2	2
chr13	31185070	31185270	2.63484	6.79546	3.78789	4.87284e-14	1.29672e-12	0	2
chr1	65687925	65688125	7.498	9.11019	1.58577	4.90168e-14	1.30371e-12	2	2
chr9	136534185	136534385	4.39166	7.29917	2.76545	4.90364e-14	1.30401e-12	0	2
chr2	212124621	212124821	4.68831	7.33345	2.53635	4.95766e-14	1.31746e-12	0	2
chr15	53453671	53453871	5.68166	7.97249	2.22137	4.98418e-14	1.32428e-12	2	2
chrX	18617410	18617610	3.86921	6.9795	2.93913	4.99002e-14	1.32537e-12	0	2
chr9	9950062	9950262	3.78346	7.14617	3.16774	5.07748e-14	1.3479e-12	0	2
chr1	31655991	31656191	4.50315	7.28712	2.65622	5.08389e-14	1.34937e-12	0	2
chr9	89874747	89874947	5.37173	7.71667	2.27542	5.09621e-14	1.3524e-12	2	2
chr4	40577254	40577454	8.15263	9.59117	1.41634	5.14714e-14	1.36568e-12	2	2
chr6	39801663	39801863	5.00291	7.5525	2.44922	5.21747e-14	1.38363e-12	2	2
chr16	87000179	87000379	2.40508	6.69699	3.90495	5.27676e-14	1.39911e-12	0	2
chr5	171295887	171296087	2.29591	6.57207	3.89817	5.30216e-14	1.40487e-12	0	2
chr10	116977312	116977512	4.81575	7.40995	2.49954	5.30452e-14	1.40525e-12	1	2
chr2	53641387	53641587	4.60063	7.40975	2.6886	5.31755e-14	1.40822e-12	1	2
chr4	113300469	113300669	3.78097	7.0324	3.0713	5.35528e-14	1.41797e-12	0	2
chr16	997520	997720	5.05821	7.56133	2.41801	5.39989e-14	1.42854e-12	0	2
chr4	78561775	78561975	5.65709	8.10926	2.35887	5.45283e-14	1.44211e-12	2	2
chr6	34567276	34567476	5.53047	7.77404	2.17547	5.48718e-14	1.45028e-12	2	2
chr2	171763668	171763868	2.29591	6.56631	3.88193	5.65648e-14	1.49221e-12	0	2
chr7	151762836	151763036	4.68831	7.32696	2.53028	5.66705e-14	1.49458e-12	0	2
chr1	184504594	184504794	4.19148	7.07508	2.75203	5.77642e-14	1.52133e-12	0	2
chr16	52805803	52806003	4.06873	7.09695	2.87274	5.80733e-14	1.52843e-12	0	2
chr5	91162764	91162964	5.45807	7.77126	2.24442	5.82504e-14	1.53258e-12	2	2
chr16	25298579	25298779	1.62378	6.63897	4.42348	5.9078e-14	1.55327e-12	0	2
chr10	62691855	62692055	4.16449	7.25062	2.9206	5.92769e-14	1.55823e-12	2	2
chr1	33347216	33347416	5.7386	8.02904	2.227	5.93862e-14	1.56084e-12	0	2
chr5	132253238	132253438	4.85595	7.3974	2.44625	6.01182e-14	1.57927e-12	0	2
chr15	92121203	92121403	3.64582	6.87164	3.04346	6.03586e-14	1.58504e-12	0	2
chr6	43874430	43874630	6.22485	8.245	1.96665	6.05574e-14	1.58999e-12	2	2
chr5	73764699	73764899	2.8185	6.65067	3.53591	6.09387e-14	1.5989e-12	0	2
chr6	107824023	107824223	3.63208	6.86489	3.04432	6.17404e-14	1.61883e-12	0	2
chr13	22243902	22244102	3.91592	7.03842	2.96105	6.19124e-14	1.62251e-12	0	2
chr10	26222667	26222867	4.76183	7.41166	2.5502	6.22728e-14	1.6314e-12	0	2
chr6	90835722	90835922	2.28892	6.5338	3.86394	6.24391e-14	1.63547e-12	0	2
chr8	37383553	37383753	4.74116	7.40951	2.56802	6.30748e-14	1.65156e-12	2	2
chrX	51396066	51396266	2.9091	6.65287	3.46153	6.3295e-14	1.65704e-12	0	2
chr12	46304241	46304441	4.29067	7.18204	2.74895	6.34732e-14	1.66132e-12	0	2
chr14	72159380	72159580	2.51857	6.61296	3.73348	6.37917e-14	1.66891e-12	0	2
chr12	28822027	28822227	3.15491	6.79015	3.37282	6.39199e-14	1.67198e-12	0	2
chr10	75904768	75904968	4.87738	7.41836	2.44377	6.4896e-14	1.69549e-12	2	2
chr1	115037232	115037432	5.71581	8.03921	2.24753	6.52426e-14	1.70425e-12	1	2
chr11	117814946	117815146	4.50164	7.22016	2.60543	6.53685e-14	1.70725e-12	0	2
chr12	71536481	71536681	4.46914	7.23595	2.64152	6.62721e-14	1.72967e-12	1	2
chr16	53924806	53925006	2.74754	6.6058	3.56767	6.65078e-14	1.73553e-12	0	2
chr7	85630952	85631152	6.40589	8.62668	2.1504	6.70665e-14	1.74951e-12	2	2
chr2	127226583	127226783	6.26027	8.28175	1.97042	6.74227e-14	1.75761e-12	2	2
chr5	132211932	132212132	3.98573	7.15703	2.9938	6.89104e-14	1.79456e-12	0	2
chr9	8410295	8410495	4.07686	7.02301	2.80342	7.0103e-14	1.82407e-12	0	2
chr2	169348409	169348609	2.74244	6.64154	3.58707	7.02627e-14	1.82761e-12	0	2
chr7	143395530	143395730	4.73603	7.41203	2.55882	7.10884e-14	1.8472e-12	1	2
chr4	186634791	186634991	1.82335	6.52645	4.20414	7.20109e-14	1.86959e-12	0	2
chr1	243151015	243151215	2.53638	6.69345	3.80629	7.23631e-14	1.87778e-12	0	2
chr21	26285934	26286134	3.64308	6.84635	3.02567	7.31396e-14	1.89633e-12	0	2
chr8	83134051	83134251	3.58074	6.8481	3.07741	7.32661e-14	1.89928e-12	1	2
chr1	245426474	245426674	3.47222	6.81901	3.13563	7.35667e-14	1.90676e-12	0	2
chr4	68129822	68130022	6.34817	8.4186	2.01883	7.41543e-14	1.92134e-12	2	2
chr7	70571518	70571718	4.11937	7.13631	2.87289	7.44699e-14	1.92886e-12	0	2
chr1	8490150	8490350	3.99649	7.03171	2.88257	7.45941e-14	1.93175e-12	1	2
chr3	89955301	89955501	5.42296	7.78871	2.28595	7.46454e-14	1.93275e-12	1	2
chr13	29532931	29533131	2.92721	6.69598	3.48421	7.62788e-14	1.97407e-12	0	2
chr18	62357825	62358025	5.83854	7.99027	2.0938	7.68745e-14	1.98745e-12	2	2
chr16	78800701	78800901	3.46914	6.92042	3.23519	7.73303e-14	1.99789e-12	0	2
chr3	157930545	157930745	4.15107	7.08297	2.78387	7.75461e-14	2.00313e-12	0	2
chr8	134507411	134507611	3.099	6.74825	3.40033	7.75724e-14	2.00347e-12	0	2
chr6	47757344	47757544	2.64582	6.62788	3.6527	7.87294e-14	2.03198e-12	0	2
chr4	146381592	146381792	4.87505	7.48909	2.50377	7.92072e-14	2.04265e-12	2	2
chr9	126564235	126564435	7.4174	9.03834	1.59223	7.93658e-14	2.046e-12	2	2
chr1	22043276	22043476	4.69494	7.33036	2.53579	8.0481e-14	2.07231e-12	0	2
chr15	53490848	53491048	2.65672	6.62915	3.66289	8.06846e-14	2.07721e-12	0	2
chr17	81083311	81083511	4.07889	7.02513	2.79869	8.11236e-14	2.08746e-12	0	2
chr12	33521103	33521303	7.06604	8.84728	1.74183	8.16652e-14	2.10104e-12	2	2
[truncated: 12,871 more rows]

## Sheet: WT_AFE_PE_Lose
Chrom	Start	End	AFE NormCounts	PE NormCounts	Log2FC	P-value	FDR	AFE Called	PE Called
chr2	75752232	75752432	9.72293	5.01992	-4.6174	4.69593e-66	7.20417e-61	2	2
chr4	41264262	41264462	9.56394	4.57207	-4.83773	1.51155e-61	4.63781e-57	2	1
chr11	123550589	123550789	9.6841	4.70676	-4.933	8.04438e-61	1.76302e-56	2	2
chr6	43858684	43858884	9.51921	4.96577	-4.46501	3.7176e-60	6.33697e-56	2	0
chr7	120190711	120190911	9.69871	5.80217	-3.83405	3.38353e-59	4.71889e-55	2	2
chr12	52957121	52957321	9.82281	5.82336	-3.9054	5.6585e-59	7.23406e-55	2	2
chr4	16158110	16158310	9.75953	5.57976	-4.07542	9.70513e-58	1.1453e-53	2	2
chr2	41948462	41948662	10.0884	6.61353	-3.44275	1.41789e-57	1.55374e-53	2	2
chr12	41968071	41968271	9.78794	6.06498	-3.65639	1.73546e-57	1.70739e-53	2	2
chr15	92822440	92822640	9.66156	5.69825	-3.88071	1.78069e-57	1.70739e-53	2	0
chr3	52526357	52526557	9.48663	5.19986	-4.21455	3.22872e-57	2.91041e-53	2	0
chr14	101365475	101365675	9.44503	4.91136	-4.45892	3.4148e-57	2.91041e-53	2	0
chr17	11487576	11487776	9.50133	4.66179	-4.7422	4.95655e-56	3.62095e-52	2	0
chr15	80188427	80188627	9.43868	4.89725	-4.43657	1.07321e-55	7.48381e-52	2	0
chr2	228304939	228305139	9.70117	3.18433	-6.34555	2.81865e-55	1.80174e-51	2	0
chr1	45797034	45797234	9.47145	4.98098	-4.43834	3.24541e-55	1.99155e-51	2	1
chr1	205481822	205482022	9.43535	5.18832	-4.15294	3.99426e-55	2.35681e-51	2	0
chr19	14139956	14140156	9.33716	4.45824	-4.7875	5.58651e-55	3.17423e-51	2	0
chr15	74565776	74565976	9.53137	5.49448	-3.96554	7.85974e-55	4.30638e-51	2	2
chr7	156327756	156327956	9.40516	4.36252	-4.95754	1.31551e-54	6.95916e-51	2	0
chr17	73589725	73589925	9.34202	4.94209	-4.29491	1.69658e-54	8.6759e-51	2	1
chr16	5010727	5010927	9.31988	4.68835	-4.53962	2.30107e-54	1.13876e-50	2	1
chr16	54746578	54746778	9.47288	4.59431	-4.79812	2.58117e-54	1.23745e-50	2	1
chr8	53064156	53064356	9.42509	5.24456	-4.09577	2.7085e-54	1.25915e-50	2	0
chr1	69129601	69129801	9.61487	5.6165	-3.90872	5.11319e-54	2.30715e-50	2	2
chr2	191620346	191620546	9.29909	4.23779	-4.94857	7.88618e-54	3.45669e-50	2	0
chr1	172487615	172487815	9.57968	5.70318	-3.77901	3.56499e-53	1.43925e-49	2	2
chr14	94729018	94729218	9.41259	3.87737	-5.26662	1.05717e-52	4.15856e-49	2	0
chr20	13839777	13839977	9.26375	3.95755	-5.18715	3.66542e-52	1.40581e-48	2	1
chr6	17845717	17845917	9.31049	4.039	-5.09903	4.41114e-52	1.65055e-48	2	0
chr7	16347958	16348158	9.28437	4.84906	-4.31564	1.51774e-51	5.41492e-48	2	1
chr3	17138268	17138468	9.24365	3.9132	-5.21611	2.31619e-51	8.07578e-48	2	0
chr13	77853749	77853949	9.54778	5.91377	-3.56591	2.5652e-51	8.74524e-48	2	2
chr21	29237162	29237362	9.24044	4.2647	-4.76203	2.82897e-51	9.43479e-48	2	0
chr2	31162928	31163128	9.45206	5.02162	-4.3476	3.47302e-51	1.13363e-47	2	2
chr5	66338070	66338270	9.33654	5.27992	-3.9686	5.87368e-51	1.87729e-47	2	2
chr13	48168055	48168255	9.18241	4.06115	-4.97093	8.83759e-51	2.76694e-47	2	0
chr18	10203090	10203290	9.33184	5.24985	-3.96164	3.17013e-50	9.35267e-47	2	1
chr7	71390081	71390281	9.15895	4.68835	-4.37774	1.13265e-49	3.27856e-46	2	0
chr10	56409033	56409233	9.14269	4.00058	-5.01696	1.49363e-49	4.24337e-46	2	0
chr8	87681644	87681844	9.188	3.71654	-5.33164	2.0849e-49	5.71162e-46	2	0
chr10	101668706	101668906	10.1855	7.1595	-2.99559	3.80009e-49	1.00514e-45	2	2
chr5	169029854	169030054	9.42407	5.33414	-4.0143	4.2532e-49	1.10593e-45	2	2
chr2	53509981	53510181	9.15759	4.164	-4.88341	7.5499e-49	1.93042e-45	2	0
chr9	105651864	105652064	9.21218	4.94569	-4.1925	1.70918e-48	4.22921e-45	2	0
chr5	38597137	38597337	9.39532	5.75064	-3.56878	4.55053e-48	1.10811e-44	2	1
chr9	32340468	32340668	9.1271	4.55036	-4.49565	5.54776e-48	1.32984e-44	2	0
chr12	109524761	109524961	9.10542	4.80317	-4.20866	8.31211e-48	1.9321e-44	2	2
chr15	93237073	93237273	9.10305	3.8382	-5.08711	8.69086e-48	1.9832e-44	2	2
chr10	116278997	116279197	9.26285	4.60942	-4.57791	9.31356e-48	2.07075e-44	2	0
chr4	121877200	121877400	9.25388	4.36521	-4.81948	1.33824e-47	2.9329e-44	2	1
chr4	173357926	173358126	9.25831	5.14024	-4.01611	1.44407e-47	3.12028e-44	2	1
chr1	156063835	156064035	9.41914	5.59087	-3.75933	1.56627e-47	3.3373e-44	2	0
chr20	11248848	11249048	9.45481	5.67689	-3.6802	1.64644e-47	3.46008e-44	2	2
chr6	156058798	156058998	9.11893	4.10768	-4.92522	1.70852e-47	3.54201e-44	2	0
chr9	97747562	97747762	9.30321	5.45824	-3.79197	6.9544e-47	1.40381e-43	2	1
chrX	115173313	115173513	9.13067	4.2865	-4.66977	1.06126e-46	2.08732e-43	2	0
chr12	22729265	22729465	9.18762	5.14181	-3.96089	1.15623e-46	2.24533e-43	2	2
chr16	68299143	68299343	9.00835	4.32363	-4.54643	1.19217e-46	2.28618e-43	2	0
chr3	116260700	116260900	9.08789	4.17516	-4.71426	1.25705e-46	2.38084e-43	2	0
chrX	50721917	50722117	9.11605	4.73382	-4.21819	1.64499e-46	3.0776e-43	2	1
chr22	30392758	30392958	9.08323	4.54563	-4.40538	1.90797e-46	3.4919e-43	2	0
chr2	136215601	136215801	9.25321	3.2513	-5.73584	1.91196e-46	3.4919e-43	2	0
chr6	137870938	137871138	9.49156	5.96255	-3.48879	2.02411e-46	3.65324e-43	2	0
chr3	54600365	54600565	9.01864	4.04236	-4.84399	2.30743e-46	4.11616e-43	2	0
chr4	19213448	19213648	9.06712	4.22118	-4.74357	3.06999e-46	5.41352e-43	2	1
chr19	58033883	58034083	9.18884	3.29499	-5.73762	3.22289e-46	5.61856e-43	2	0
chr5	125669071	125669271	9.6136	6.26523	-3.31246	3.98975e-46	6.8773e-43	2	2
chr4	128461566	128461766	9.74142	6.39094	-3.26827	7.5348e-46	1.28437e-42	2	2
chr2	110770801	110771001	9.5484	6.03763	-3.4674	7.62128e-46	1.28484e-42	2	1
chr2	80153257	80153457	9.01315	4.40987	-4.49799	1.25008e-45	2.06213e-42	2	0
chr5	38532336	38532536	9.11895	5.01028	-4.02729	2.63401e-45	4.29885e-42	2	1
chr13	36883458	36883658	9.47074	6.05866	-3.33659	4.93346e-45	7.88392e-42	2	2
chr12	108106743	108106943	8.96349	4.03562	-4.71959	5.46504e-45	8.64339e-42	2	0
chr1	156005131	156005331	9.51268	5.77499	-3.69129	7.00535e-45	1.07471e-41	2	1
chr5	12250501	12250701	9.11427	3.72075	-5.28954	7.09593e-45	1.07783e-41	2	0
chr19	29012778	29012978	9.17708	4.61311	-4.38491	7.51777e-45	1.13071e-41	2	2
chr11	13221864	13222064	9.00885	4.42703	-4.48605	9.4927e-45	1.41389e-41	2	2
chr3	49781557	49781757	9.23128	5.41589	-3.73756	9.83486e-45	1.45076e-41	2	0
chr4	163989062	163989262	9.29667	5.78896	-3.43813	9.97543e-45	1.45749e-41	2	2
chr2	141473524	141473724	8.9768	4.5744	-4.2707	1.37127e-44	1.97695e-41	2	0
chr8	138268309	138268509	9.13659	4.95755	-4.10713	1.37885e-44	1.97695e-41	2	2
chr2	136238528	136238728	9.05708	4.5744	-4.34496	1.82828e-44	2.55232e-41	2	0
chr11	115627755	115627955	9.08292	5.16805	-3.80859	1.83006e-44	2.55232e-41	2	0
chr1	236472696	236472896	9.52044	6.2664	-3.19763	1.97674e-44	2.73205e-41	2	2
chr15	40320507	40320707	8.99106	4.75166	-4.12839	2.00975e-44	2.75287e-41	2	0
chr6	108667045	108667245	9.24404	2.98098	-6.0534	2.85455e-44	3.84144e-41	2	2
chr7	109101385	109101585	9.23505	5.20981	-3.94703	3.25238e-44	4.33876e-41	2	1
chr5	31086953	31087153	9.02069	4.50015	-4.37582	6.22214e-44	8.22894e-41	2	0
chr5	67748405	67748605	8.92828	4.50015	-4.28985	6.8126e-44	8.93284e-41	2	0
chr2	66362725	66362925	9.19799	5.00058	-4.11455	7.41413e-44	9.63919e-41	2	1
chr10	120539227	120539427	9.12198	5.33002	-3.688	1.06876e-43	1.36634e-40	2	2
chr1	46458992	46459192	8.92338	4.58972	-4.21387	1.1665e-43	1.47898e-40	2	0
chr10	109934611	109934811	9.03924	4.9132	-4.06274	1.85353e-43	2.31183e-40	2	2
chr2	197164008	197164208	8.94135	4.67188	-4.14235	2.49945e-43	3.06758e-40	2	2
chr5	69499961	69500161	9.19931	5.45698	-3.67715	3.19625e-43	3.89164e-40	2	2
chr9	105676626	105676826	9.15249	5.51067	-3.58119	3.75546e-43	4.53651e-40	2	2
chr11	15622566	15622766	9.32714	5.91652	-3.36351	4.0705e-43	4.87866e-40	2	2
chr1	154448478	154448678	8.97027	3.76318	-5.00265	4.34418e-43	5.16631e-40	2	0
chr5	147633381	147633581	8.96282	4.61988	-4.23953	5.23266e-43	6.12792e-40	2	0
chr14	91888828	91889028	8.91263	4.47484	-4.35224	5.27703e-43	6.13306e-40	2	0
chr16	77843499	77843699	9.15185	2.88489	-5.97136	5.83523e-43	6.73083e-40	2	0
chrX	8147245	8147445	8.95739	4.46735	-4.32332	6.78175e-43	7.76424e-40	2	0
chr5	126883606	126883806	9.37206	5.65672	-3.66622	7.60826e-43	8.64597e-40	2	2
chr4	180770378	180770578	8.93127	3.3925	-5.33616	1.25843e-42	1.41955e-39	2	0
chr3	142252046	142252246	8.90332	4.00403	-4.80533	1.32611e-42	1.48498e-39	2	0
chr20	31972458	31972658	9.41518	6.05345	-3.32235	1.64119e-42	1.79843e-39	2	0
chr12	70883967	70884167	9.18996	5.49325	-3.61259	1.90982e-42	2.07795e-39	2	1
chr11	102458463	102458663	8.88461	3.48878	-5.21681	3.43276e-42	3.68273e-39	2	0
chr11	20372258	20372458	8.95828	4.6905	-4.18887	4.39371e-42	4.6168e-39	2	1
chr8	61494384	61494584	9.45837	5.85481	-3.55918	7.01148e-42	7.26792e-39	2	1
chr11	42591946	42592146	9.15205	5.41199	-3.62857	8.09745e-42	8.33728e-39	2	2
chr3	73735761	73735961	8.8718	4.50504	-4.27663	1.0573e-41	1.06713e-38	2	1
chr5	44911669	44911869	8.84158	4.51385	-4.17611	1.07788e-41	1.08079e-38	2	0
chr15	96500612	96500812	8.86564	3.48384	-5.14243	1.09069e-41	1.08653e-38	2	0
chr2	62370894	62371094	8.89401	3.28366	-5.31293	1.18938e-41	1.1772e-38	2	0
chr1	162391853	162392053	9.3938	6.10043	-3.22745	1.27583e-41	1.25467e-38	2	2
chr11	44798150	44798350	9.24378	5.27278	-3.81202	1.37908e-41	1.34758e-38	2	2
chr14	79225892	79226092	8.89354	4.81625	-3.99051	1.55103e-41	1.506e-38	2	0
chr16	80664343	80664543	8.87196	4.45824	-4.31393	1.88679e-41	1.82049e-38	2	0
chr10	111147213	111147413	8.87766	4.32915	-4.46108	2.7086e-41	2.58096e-38	2	2
chr1	165441560	165441760	8.84383	4.27331	-4.44567	2.83152e-41	2.68143e-38	2	0
chr4	51958244	51958444	9.41709	2.46076	-6.66193	3.56238e-41	3.35285e-38	2	0
chr11	19606071	19606271	8.90685	3.52111	-5.22339	6.44562e-41	5.7827e-38	2	0
chr8	83080894	83081094	8.79596	3.54326	-5.01249	6.85092e-41	6.11058e-38	2	0
chr5	81097772	81097972	8.79334	4.42446	-4.24922	7.81534e-41	6.93049e-38	2	0
chr7	122950701	122950901	8.78093	3.76318	-4.81871	8.39447e-41	7.40127e-38	2	0
chr6	77814992	77815192	9.11819	5.57556	-3.47025	8.96061e-41	7.85528e-38	2	2
chr5	38773618	38773818	8.89218	3.93373	-4.80237	9.09139e-41	7.9237e-38	2	0
chr1	113234385	113234585	8.91133	4.90096	-3.94078	9.14195e-41	7.9237e-38	2	0
chr11	131815702	131815902	8.81693	4.63026	-4.05235	1.10456e-40	9.46669e-38	2	1
chr5	126732850	126733050	8.92561	4.72834	-4.10191	1.2433e-40	1.05966e-37	2	0
chrX	6709066	6709266	8.84485	3.2513	-5.32938	1.3375e-40	1.13365e-37	2	0
chr1	232250915	232251115	9.46896	6.24985	-3.13852	1.46482e-40	1.22799e-37	2	2
chr1	11487496	11487696	8.75155	4.04236	-4.57518	1.4889e-40	1.2414e-37	2	0
chr16	59665927	59666127	8.74801	3.90952	-4.67566	1.58535e-40	1.31467e-37	2	0
chr2	80199683	80199883	9.45381	6.28721	-3.10014	1.68921e-40	1.38581e-37	2	2
chr12	113610231	113610431	8.98113	5.27188	-3.62893	1.91982e-40	1.55834e-37	2	2
chr6	131115658	131115858	9.29417	5.60715	-3.62743	1.95898e-40	1.58175e-37	2	2
chr3	115208088	115208288	8.85323	3.32639	-5.32487	1.98204e-40	1.59199e-37	2	0
chr15	87764801	87765001	9.25961	5.52623	-3.60728	2.04121e-40	1.62739e-37	2	2
chr8	28414966	28415166	8.93427	5.09213	-3.75526	2.05043e-40	1.62739e-37	2	0
chr11	123435023	123435223	9.1384	5.35086	-3.7096	2.05794e-40	1.62739e-37	2	0
chr9	97772212	97772412	9.25456	5.94479	-3.26362	2.14376e-40	1.67796e-37	2	2
chr2	88517897	88518097	9.62063	6.67852	-2.89115	2.19631e-40	1.71037e-37	2	2
chr11	21921241	21921441	9.3548	6.13217	-3.17259	2.38958e-40	1.85148e-37	2	2
chr6	153724902	153725102	8.99002	4.90213	-3.91745	2.68035e-40	2.06633e-37	2	2
chr20	46211023	46211223	9.3412	5.8149	-3.41368	2.85828e-40	2.19249e-37	2	0
chr6	51323126	51323326	9.02747	3.2513	-5.49365	3.04026e-40	2.32048e-37	2	0
chr1	246533474	246533674	8.77225	3.45572	-5.1082	4.33574e-40	3.27664e-37	2	0
chr2	27208687	27208887	9.01053	5.2865	-3.61523	5.59512e-40	4.18714e-37	2	0
chr3	192281629	192281829	9.06753	5.08786	-3.9324	6.6695e-40	4.96694e-37	2	1
chr8	136519497	136519697	8.75776	4.37225	-4.22717	7.77466e-40	5.73832e-37	2	1
chrX	40916322	40916522	9.53948	6.51287	-2.97939	7.8535e-40	5.76474e-37	2	2
chr11	72706084	72706284	8.88584	4.62438	-4.19804	7.92675e-40	5.79079e-37	2	0
chr3	159883555	159883755	9.01338	5.13296	-3.79797	8.14918e-40	5.92507e-37	2	2
chr11	89436205	89436405	8.78433	4.42188	-4.2131	9.96648e-40	7.17834e-37	2	0
chr4	80308191	80308391	8.79878	4.17822	-4.45207	1.08598e-39	7.78523e-37	2	1
chr6	8151306	8151506	8.79891	4.33637	-4.27452	1.12422e-39	8.02188e-37	2	0
chr4	178753185	178753385	8.8195	4.73798	-3.96014	1.20854e-39	8.50482e-37	2	0
chr5	172840067	172840267	8.9805	5.0655	-3.76575	1.6701e-39	1.16993e-36	2	0
chr2	220081259	220081459	9.02888	5.30799	-3.64516	1.68823e-39	1.17725e-36	2	1
chr11	125483432	125483632	8.77699	3.45572	-5.10896	1.85532e-39	1.28212e-36	2	0
chr18	58114903	58115103	8.74308	4.08623	-4.55157	1.87629e-39	1.2908e-36	2	0
chr5	38695632	38695832	9.00435	4.75782	-4.17644	2.15475e-39	1.47575e-36	2	1
chr8	101889194	101889394	9.01813	5.10607	-3.85087	2.62268e-39	1.78823e-36	2	1
chr13	42656174	42656374	9.01418	5.24164	-3.65741	2.87499e-39	1.943e-36	2	2
chr6	165204857	165205057	8.89711	3.01992	-5.6137	3.46332e-39	2.33035e-36	2	0
chr16	26005438	26005638	8.90458	4.95755	-3.8763	3.86926e-39	2.59212e-36	2	1
chr3	151901788	151901988	8.75715	4.25421	-4.36279	3.96356e-39	2.64375e-36	2	0
chr18	13239249	13239449	8.90592	5.23632	-3.59315	4.73423e-39	3.13057e-36	2	2
chr4	70844719	70844919	9.13712	5.78432	-3.29484	4.88023e-39	3.21326e-36	2	1
chrX	133448633	133448833	9.22025	5.80478	-3.32153	4.9771e-39	3.26304e-36	2	1
chr1	173123352	173123552	9.19158	5.69505	-3.38677	5.5397e-39	3.58592e-36	2	2
chr6	117007764	117007964	9.15077	5.73694	-3.329	7.45721e-39	4.74702e-36	2	2
chr11	46951949	46952149	8.73563	4.12564	-4.49774	8.22505e-39	5.21417e-36	2	0
chrX	43660973	43661173	8.67647	4.00058	-4.54444	8.28445e-39	5.23022e-36	2	0
chr21	32142736	32142936	8.85656	4.49125	-4.27815	8.39991e-39	5.26354e-36	2	1
chr9	720619	720819	9.74098	6.94687	-2.76229	8.40585e-39	5.26354e-36	2	2
chr7	116377762	116377962	8.69203	4.19835	-4.34518	1.04537e-38	6.51926e-36	2	0
chr6	122726801	122727001	9.02477	5.61127	-3.34529	1.23105e-38	7.58471e-36	2	1
chr7	132761028	132761228	8.99874	5.13138	-3.7688	1.24305e-38	7.62801e-36	2	1
chr11	82750790	82750990	9.23297	6.0165	-3.13899	1.47263e-38	8.96509e-36	2	2
chr15	99929091	99929291	8.75326	4.65741	-3.9588	1.65428e-38	1.00311e-35	2	2
chr10	12629058	12629258	8.78106	4.56974	-4.03097	1.74168e-38	1.04783e-35	2	0
chrX	115428109	115428309	8.66984	3.60032	-4.82675	1.75699e-38	1.05291e-35	2	0
chr4	135277999	135278199	9.62954	6.68674	-2.89853	2.04817e-38	1.21789e-35	2	2
chr14	94893491	94893691	8.79806	3.1371	-5.35571	2.25892e-38	1.33287e-35	2	0
chr10	8086427	8086627	8.68387	3.83433	-4.62338	2.31339e-38	1.35979e-35	2	0
chr19	56478008	56478208	9.18535	2.52592	-6.42183	2.5719e-38	1.50024e-35	2	0
chr9	101148386	101148586	8.80114	3.90583	-4.67755	2.93542e-38	1.7058e-35	2	0
chr1	229563274	229563474	9.34001	5.78168	-3.51003	3.59401e-38	2.06505e-35	2	0
chr15	27709979	27710179	9.35875	6.12246	-3.18242	3.85234e-38	2.20522e-35	2	2
chr1	46462206	46462406	9.20288	5.92829	-3.18755	4.14918e-38	2.36631e-35	2	1
chr11	44761331	44761531	9.33687	6.18176	-3.08153	5.16914e-38	2.92625e-35	2	2
chr21	42806636	42806836	8.77619	4.7359	-3.89761	5.40406e-38	3.04799e-35	2	2
chr4	150546445	150546645	8.86131	4.51628	-4.20361	5.58381e-38	3.13784e-35	2	1
chr9	107965179	107965379	8.83792	3.10768	-5.53861	5.86091e-38	3.28153e-35	2	0
chr1	204014971	204015171	8.89566	2.94096	-5.78542	6.02851e-38	3.3631e-35	2	0
chr17	81018095	81018295	9.01412	5.36252	-3.60356	6.84805e-38	3.79621e-35	2	2
chr11	31763425	31763625	8.69839	4.00403	-4.595	6.85438e-38	3.79621e-35	2	0
chr9	99515978	99516178	8.75339	3.35171	-5.09614	7.07403e-38	3.90377e-35	2	0
chr2	150406326	150406526	9.05729	4.80639	-4.05445	7.23593e-38	3.9788e-35	2	0
chr3	30989322	30989522	8.85242	5.03118	-3.73706	7.39286e-38	4.05057e-35	2	2
chr6	81747404	81747604	8.85017	4.964	-3.77381	9.48301e-38	5.14069e-35	2	0
chrX	136636151	136636351	9.0198	5.51067	-3.44489	9.85847e-38	5.32541e-35	2	2
chr3	98630558	98630758	8.80213	2.83433	-5.62071	1.45166e-37	7.75973e-35	2	0
chr9	8234548	8234748	9.03961	5.54207	-3.38673	1.72644e-37	9.13303e-35	2	2
chr17	1880808	1881008	8.63128	3.74419	-4.75801	1.89883e-37	1.00105e-34	2	0
chr17	60224196	60224396	8.70153	3.7359	-4.73556	2.18271e-37	1.14286e-34	2	0
chr11	123438249	123438449	9.00203	5.51628	-3.40651	2.68414e-37	1.40062e-34	2	2
chr10	108323384	108323584	8.81592	5.16959	-3.55519	2.72064e-37	1.41431e-34	2	1
chr3	156252669	156252869	8.66449	4.1371	-4.32981	2.72882e-37	1.41431e-34	2	0
chr3	32843606	32843806	9.62181	6.88705	-2.68734	3.20725e-37	1.65668e-34	2	2
chr6	137727668	137727868	8.81435	2.98098	-5.61095	3.39976e-37	1.75023e-34	2	0
chr2	138945716	138945916	8.84975	2.92647	-5.56815	3.65049e-37	1.87302e-34	2	0
chr1	235995603	235995803	8.59651	3.68835	-4.73632	3.75003e-37	1.91768e-34	2	0
chr3	81301677	81301877	8.96325	5.09639	-3.72066	4.10447e-37	2.09196e-34	2	2
chr15	95439931	95440131	8.72248	4.83627	-3.76016	4.53838e-37	2.29784e-34	2	0
chr2	42061157	42061357	8.96324	5.46985	-3.40805	4.5927e-37	2.3177e-34	2	0
chr8	135171483	135171683	8.76271	4.45572	-4.17333	4.72827e-37	2.37829e-34	2	1
chr1	207059356	207059556	8.81042	4.99081	-3.75468	5.23421e-37	2.62417e-34	2	2
chr6	142899224	142899424	8.6955	4.6697	-3.87741	5.54411e-37	2.76149e-34	2	0
chr1	119747488	119747688	8.98549	5.62284	-3.27438	7.79732e-37	3.84634e-34	2	2
chr3	138824121	138824321	8.78938	4.82336	-3.82624	8.54741e-37	4.20283e-34	2	2
chr2	227456389	227456589	8.64846	4.52983	-3.97759	1.03013e-36	5.03296e-34	2	2
chr5	135149984	135150184	8.59987	3.57904	-4.85618	1.04093e-36	5.06961e-34	2	0
chr7	138830644	138830844	8.64292	4.00403	-4.53754	1.38807e-36	6.73885e-34	2	0
chr7	50733695	50733895	8.88921	5.30659	-3.49721	1.47158e-36	7.12174e-34	2	0
chr1	114263130	114263330	8.67301	4.5636	-4.01101	1.60063e-36	7.72191e-34	2	0
chr10	29079099	29079299	8.64442	3.56974	-4.79963	1.68364e-36	8.09695e-34	2	0
chr1	214917324	214917524	8.75743	3.46076	-5.12586	1.69128e-36	8.10825e-34	2	0
chr10	78260409	78260609	9.39555	6.19882	-3.10824	1.7343e-36	8.28859e-34	2	2
chr22	17239195	17239395	8.56415	4.11928	-4.26892	1.80482e-36	8.58777e-34	2	1
chr3	72690724	72690924	8.68138	4.81429	-3.76193	1.80809e-36	8.58777e-34	2	0
chr2	21376949	21377149	8.68887	4.81232	-3.75206	1.84712e-36	8.74608e-34	2	0
chr3	82224794	82224994	8.61141	4.40465	-4.04694	1.9341e-36	9.11353e-34	2	0
chr1	34149563	34149763	9.33351	6.43105	-2.85365	1.98185e-36	9.29788e-34	2	2
chr22	31442992	31443192	8.6087	4.35442	-4.08281	2.10206e-36	9.83179e-34	2	1
chr8	85856429	85856629	8.90413	5.25802	-3.51904	2.39645e-36	1.11747e-33	2	2
chr10	5514307	5514507	8.79654	5.16805	-3.52271	2.56596e-36	1.19288e-33	2	0
chr3	189702375	189702575	9.04452	5.60673	-3.32842	2.65834e-36	1.2321e-33	2	2
chr12	69910749	69910949	8.55523	4.14024	-4.25485	2.82646e-36	1.30607e-33	2	0
chr11	57464352	57464552	8.72325	4.75166	-3.85564	2.94092e-36	1.35488e-33	2	0
chr1	64494044	64494244	9.46485	6.61967	-2.78952	3.0384e-36	1.3956e-33	2	2
chr5	151649072	151649272	9.32299	6.36362	-2.92014	3.13591e-36	1.43609e-33	2	1
chr13	60158442	60158642	9.30297	6.04121	-3.16853	3.46136e-36	1.57572e-33	2	2
chr4	82774907	82775107	8.78705	5.20681	-3.4864	3.87247e-36	1.75766e-33	2	1
chr1	112021396	112021596	8.61195	3.54326	-4.81991	4.52264e-36	2.04068e-33	2	0
chr4	126533403	126533603	8.67098	4.40204	-4.07841	4.53881e-36	2.04197e-33	2	0
chr5	113081187	113081387	9.48782	6.70285	-2.74199	5.92366e-36	2.6341e-33	2	2
chr2	209682821	209683021	8.85654	5.1371	-3.58994	6.01457e-36	2.6668e-33	2	0
chr4	129111023	129111223	8.83015	4.55184	-4.05698	6.07654e-36	2.68652e-33	2	2
chr2	28606982	28607182	9.47378	6.37843	-3.01201	6.13041e-36	2.70254e-33	2	2
chr11	109604927	109605127	8.51961	3.85983	-4.45644	7.0763e-36	3.11059e-33	2	0
chr3	150744076	150744276	8.57661	4.00058	-4.43893	7.18867e-36	3.15096e-33	2	0
chr4	78038858	78039058	8.62699	4.52743	-3.93413	7.21835e-36	3.15495e-33	2	0
chr9	7780719	7780919	8.75684	4.226	-4.27896	8.26755e-36	3.60327e-33	2	0
chr5	177543225	177543425	8.73363	2.7359	-5.64515	8.57872e-36	3.72829e-33	2	0
chr5	99248208	99248408	9.09203	5.89108	-3.1341	1.06377e-35	4.61008e-33	2	1
chr10	93513157	93513357	8.80582	2.56974	-5.82353	1.08985e-35	4.70977e-33	2	0
chr15	91484259	91484459	8.69346	4.79919	-3.75866	1.11294e-35	4.79606e-33	2	0
chr11	100145649	100145849	8.94514	5.29728	-3.55068	1.1716e-35	5.03469e-33	2	1
chr14	101360027	101360227	8.57468	4.3925	-4.06327	1.19673e-35	5.11959e-33	2	2
chr11	116994238	116994438	8.93911	5.30238	-3.51142	1.36868e-35	5.81645e-33	2	2
chr7	136137078	136137278	8.67047	3.01992	-5.38183	1.39394e-35	5.9074e-33	2	0
chr8	6616270	6616470	10.2836	7.61119	-2.64774	1.51039e-35	6.38329e-33	2	2
chr5	131209566	131209766	8.53627	4.28934	-4.10871	1.74562e-35	7.35717e-33	2	0
chr18	6561594	6561794	9.40405	6.57323	-2.77274	1.85971e-35	7.81653e-33	2	0
chr15	65632962	65633162	8.70477	5.04068	-3.57521	2.18068e-35	9.14055e-33	2	2
chr5	11855256	11855456	8.63966	3.35713	-5.03258	2.24174e-35	9.37091e-33	2	0
chr18	37663029	37663229	8.57715	4.04572	-4.42491	2.27277e-35	9.47479e-33	2	0
chr9	80062038	80062238	9.31861	5.96986	-3.27129	2.41081e-35	1.0023e-32	2	2
chr10	132747105	132747305	9.20375	5.93044	-3.23575	2.45539e-35	1.01808e-32	2	2
chr3	178146652	178146852	8.82102	4.81232	-3.87119	2.4764e-35	1.02402e-32	2	2
chr11	15845437	15845637	8.80199	4.55272	-4.16768	2.50002e-35	1.03101e-32	2	0
chr1	47491476	47491676	8.83998	5.43041	-3.32426	2.66738e-35	1.09708e-32	2	1
chr5	142491236	142491436	9.30269	6.09538	-3.16807	2.69203e-35	1.10426e-32	2	2
chr4	125639400	125639600	9.62273	6.86203	-2.70132	2.84818e-35	1.16128e-32	2	2
chr16	11007872	11008072	8.55336	4.44145	-4.00317	2.85376e-35	1.16128e-32	2	1
chr7	127751204	127751404	9.24351	6.21895	-2.98337	2.91139e-35	1.17848e-32	2	2
chr3	143299188	143299388	8.51085	3.79396	-4.58096	3.00026e-35	1.20808e-32	2	0
chr5	154076277	154076477	8.53846	3.74419	-4.66035	3.11659e-35	1.24837e-32	2	0
chr2	19652893	19653093	8.65547	4.70251	-3.86246	3.25976e-35	1.30231e-32	2	0
chr15	70437971	70438171	8.92668	5.66684	-3.19642	3.54792e-35	1.41376e-32	2	2
chr12	49223623	49223823	8.62751	4.80317	-3.7293	3.55777e-35	1.41401e-32	2	0
chr2	184981136	184981336	8.65474	3.02673	-5.44455	3.61403e-35	1.43266e-32	2	0
chr17	75481226	75481426	9.07734	5.94479	-3.08662	3.67113e-35	1.45154e-32	2	2
chr10	26519863	26520063	8.93341	2.3925	-6.17545	3.76735e-35	1.48375e-32	2	0
chr13	106369179	106369379	8.88393	4.8541	-3.83865	3.77192e-35	1.48375e-32	2	1
chr1	158014704	158014904	8.62259	4.77865	-3.75076	3.82515e-35	1.50084e-32	2	0
chr10	123474828	123475028	9.48468	6.43913	-3.01115	4.06254e-35	1.58991e-32	2	1
chr1	150313962	150314162	9.42042	6.49286	-2.89509	4.11276e-35	1.60547e-32	2	2
chr3	159149700	159149900	8.76235	5.12087	-3.54372	4.38947e-35	1.70914e-32	2	1
chr19	56839086	56839286	9.05133	2.3319	-6.41811	4.77236e-35	1.85352e-32	2	0
chr11	107791610	107791810	9.21043	5.76357	-3.40387	4.80603e-35	1.86189e-32	2	2
chr1	167328438	167328638	8.5484	3.32639	-5.01358	4.85328e-35	1.87546e-32	2	0
chr6	130603540	130603740	8.49482	3.68405	-4.58851	4.98762e-35	1.92253e-32	2	0
chr6	35534480	35534680	8.83434	5.29588	-3.43561	5.13143e-35	1.973e-32	2	2
chr15	69558017	69558217	8.57382	4.6325	-3.82948	5.26052e-35	2.01758e-32	2	0
chr14	75612326	75612526	8.47537	3.8382	-4.45529	5.27556e-35	2.0183e-32	2	0
chr5	67377812	67378012	8.64686	4.24839	-4.19304	5.35048e-35	2.04187e-32	2	0
chr8	142010286	142010486	8.9204	5.50504	-3.36594	5.89606e-35	2.23894e-32	2	2
chr1	64020580	64020780	8.64656	4.8382	-3.69989	5.95068e-35	2.2541e-32	2	1
chr3	63617472	63617672	8.62474	4.52743	-3.92934	6.01465e-35	2.27272e-32	2	1
chr2	23131090	23131290	8.48612	3.7359	-4.52681	6.80356e-35	2.56451e-32	2	0
chr2	216135214	216135414	8.55776	4.20137	-4.23455	6.97436e-35	2.61603e-32	2	0
chr17	52140646	52140846	8.47186	3.74005	-4.55526	7.10883e-35	2.65997e-32	2	1
chr17	2341180	2341380	8.73782	2.74419	-5.7359	9.11626e-35	3.38633e-32	2	0
chr10	79226477	79226677	8.48085	3.35713	-4.8851	1.15413e-34	4.24601e-32	2	0
chr11	129237436	129237636	8.57264	3.48384	-4.83659	1.18373e-34	4.34448e-32	2	0
chr13	79907110	79907310	8.772	5.05345	-3.64379	1.19485e-34	4.37482e-32	2	0
chr1	3107358	3107558	8.48473	3.52111	-4.80302	1.24046e-34	4.53101e-32	2	0
chr2	145190085	145190285	8.53406	3.2513	-5.00999	1.2607e-34	4.59402e-32	2	0
chr1	164824506	164824706	8.64125	3.8382	-4.60269	1.33577e-34	4.85604e-32	2	2
chr2	206369384	206369584	8.78101	5.164	-3.55483	1.55176e-34	5.61461e-32	2	1
chr21	42231545	42231745	8.63944	4.69612	-3.7916	1.55549e-34	5.61489e-32	2	0
chr16	48734095	48734295	8.75426	2.56974	-5.76656	1.62736e-34	5.86052e-32	2	0
chr5	151926260	151926460	8.46836	3.66398	-4.65718	1.65279e-34	5.93815e-32	2	0
chr3	167450730	167450930	8.82961	5.20287	-3.57055	1.67558e-34	6.00599e-32	2	1
chr10	27600969	27601169	8.44544	3.78996	-4.47634	1.85225e-34	6.60836e-32	2	0
chr15	89391858	89392058	9.18891	6.03287	-3.11453	1.86519e-34	6.6391e-32	2	2
chrX	78958325	78958525	8.45	3.76726	-4.52753	1.88566e-34	6.6964e-32	2	0
chr11	61010578	61010778	9.20623	5.93158	-3.16666	2.14064e-34	7.56686e-32	2	0
chr11	85116947	85117147	8.59857	4.30238	-4.10577	2.24946e-34	7.91504e-32	2	0
chr13	39119475	39119675	8.48533	4.164	-4.20713	2.37209e-34	8.30842e-32	2	0
chr1	211724908	211725108	8.51033	4.12564	-4.27109	2.56504e-34	8.9638e-32	2	2
chr1	205571780	205571980	8.60611	4.63696	-3.89524	2.65668e-34	9.26294e-32	2	0
chr13	109672611	109672811	8.58715	4.10768	-4.376	2.89362e-34	1.00145e-31	2	0
chr8	6527200	6527400	8.47041	3.85601	-4.36794	2.894e-34	1.00145e-31	2	0
chr2	144660676	144660876	8.61516	4.82336	-3.65691	2.89666e-34	1.00145e-31	2	1
chr1	70134242	70134442	8.45597	3.70809	-4.50184	2.89835e-34	1.00145e-31	2	2
chr5	93890675	93890875	9.50175	6.64646	-2.79194	2.91876e-34	1.00624e-31	2	2
chr15	67843841	67844041	9.49644	6.84141	-2.61658	3.06641e-34	1.05477e-31	2	1
chr4	178690052	178690252	8.47942	3.85601	-4.37615	3.22288e-34	1.10611e-31	2	0
chr8	42101089	42101289	8.76691	4.37492	-4.23589	3.34117e-34	1.14415e-31	2	1
chr8	135193731	135193931	8.61676	3.90213	-4.45694	3.41488e-34	1.16679e-31	2	0
chr1	233918096	233918296	8.52005	4.50015	-3.88107	3.59998e-34	1.2273e-31	2	0
chr21	28729921	28730121	8.47128	3.69264	-4.65108	3.63142e-34	1.23254e-31	2	0
chr8	58118397	58118597	8.81673	5.13553	-3.53721	3.73086e-34	1.26349e-31	2	1
chr2	152434714	152434914	8.45071	3.57904	-4.70551	3.91002e-34	1.32125e-31	2	0
chr17	31530753	31530953	8.51115	4.06777	-4.35243	3.96744e-34	1.33771e-31	2	0
chr10	21421872	21422072	8.51776	3.32639	-4.97888	4.33991e-34	1.46009e-31	2	0
chr14	88256105	88256305	8.49331	4.18433	-4.20701	4.40386e-34	1.47836e-31	2	0
chr10	85105934	85106134	8.48796	4.30519	-4.02775	4.45693e-34	1.49291e-31	2	0
chr19	21222556	21222756	8.82153	2.38192	-5.94615	4.7065e-34	1.57307e-31	2	0
chr6	97203419	97203619	9.14122	6.19486	-2.90224	4.98906e-34	1.66028e-31	2	2
chr5	3773992	3774192	8.57652	3.10768	-5.27168	5.03806e-34	1.67275e-31	2	0
chr3	150635268	150635468	8.60631	4.56974	-3.85594	5.04835e-34	1.67275e-31	2	1
chr9	116306875	116307075	8.62893	3.82018	-4.67021	5.08008e-34	1.67963e-31	2	0
chr8	77674838	77675038	8.54235	3.85218	-4.39916	6.01373e-34	1.98405e-31	2	0
chr6	134734556	134734756	8.81395	5.44733	-3.28987	6.17787e-34	2.03383e-31	2	0
chr6	122717825	122718025	8.60539	4.34184	-4.12291	7.22615e-34	2.35869e-31	2	1
chr9	116774505	116774705	8.49387	4.164	-4.21165	8.61262e-34	2.79934e-31	2	0
chr5	69289112	69289312	8.75581	5.04068	-3.61727	8.98627e-34	2.91461e-31	2	2
chr12	127620993	127621193	8.9153	5.07478	-3.67661	9.56837e-34	3.09686e-31	2	2
chr13	38758317	38758517	8.40421	3.71232	-4.49337	1.10323e-33	3.55566e-31	2	0
chr12	17020861	17021061	8.57172	3.79795	-4.66489	1.1357e-33	3.645e-31	2	0
chr7	41387179	41387379	8.45587	4.1371	-4.12385	1.16824e-33	3.7338e-31	2	0
chr4	25568969	25569169	8.52343	4.1547	-4.153	1.18956e-33	3.79406e-31	2	0
chr4	142160423	142160623	8.64853	4.47235	-4.04906	1.20815e-33	3.84535e-31	2	0
chr5	155485456	155485656	8.48982	3.21224	-4.96952	1.23535e-33	3.92378e-31	2	0
chr7	104299499	104299699	8.46278	3.2182	-5.00806	1.24868e-33	3.95793e-31	2	0
chr13	50334909	50335109	8.59831	4.5744	-3.88548	1.40102e-33	4.43164e-31	2	2
chr16	81630701	81630901	8.43999	4.14024	-4.1373	1.58595e-33	4.96543e-31	2	0
chr10	128440455	128440655	8.91178	5.7172	-3.10998	1.61623e-33	5.04991e-31	2	2
chrX	111182032	111182232	8.86373	5.14651	-3.65763	1.65607e-33	5.14295e-31	2	1
chr8	76893238	76893438	8.61647	4.67188	-3.81164	1.67452e-33	5.18975e-31	2	2
chr11	84044743	84044943	8.49456	4.06446	-4.30097	1.69856e-33	5.25364e-31	2	0
chr5	93299937	93300137	8.8988	5.46029	-3.33457	1.88726e-33	5.82556e-31	2	2
chr11	115751438	115751638	8.72991	4.95933	-3.70914	1.93012e-33	5.94588e-31	2	2
chr3	123843760	123843960	9.73984	7.28898	-2.4193	1.99085e-33	6.12067e-31	2	2
chr11	76759207	76759407	8.66343	5.14024	-3.42696	2.05534e-33	6.30631e-31	2	1
chr8	80994434	80994634	8.45814	3.09477	-5.0205	2.15568e-33	6.58784e-31	2	0
chr11	91351018	91351218	8.88992	5.48136	-3.29017	2.30267e-33	7.02305e-31	2	0
chr3	69400713	69400913	8.60923	3.29499	-5.12076	2.31819e-33	7.05635e-31	2	0
chr15	33179937	33180137	8.51944	4.6026	-3.7829	2.6528e-33	8.04298e-31	2	0
chr4	15454691	15454891	8.51036	3.14338	-5.12729	2.79797e-33	8.46637e-31	2	0
chr11	29986847	29987047	8.48062	3.25711	-5.01391	3.2495e-33	9.8133e-31	2	0
chr12	49578797	49578997	8.49932	4.4977	-3.83758	3.50332e-33	1.0559e-30	2	0
chr5	44183752	44183952	8.50944	4.63473	-3.78312	3.55847e-33	1.07042e-30	2	1
chr7	97479968	97480168	8.56639	4.60032	-3.80669	3.69153e-33	1.10828e-30	2	0
chr12	62930843	62931043	9.12	5.59918	-3.39754	3.78956e-33	1.13548e-30	2	0
chr3	187570895	187571095	8.72615	5.19684	-3.42592	3.98031e-33	1.19031e-30	2	0
chr2	39914070	39914270	8.49513	4.38987	-3.95625	4.08417e-33	1.21663e-30	2	2
chr1	190849429	190849629	8.40964	3.47888	-4.63138	4.37747e-33	1.29896e-30	2	0
chr18	33178343	33178543	8.63168	3.3925	-5.00031	4.66648e-33	1.38204e-30	2	0
chr9	2632581	2632781	8.59702	4.88489	-3.59938	4.7411e-33	1.40144e-30	2	2
chrX	132497510	132497710	8.87217	5.19136	-3.59687	4.95904e-33	1.46221e-30	2	2
chr1	182974850	182975050	8.76818	5.31305	-3.35134	4.96765e-33	1.46221e-30	2	2
chr3	162015829	162016029	8.62652	4.82532	-3.67945	5.29156e-33	1.55219e-30	2	0
chr2	209619974	209620174	8.51048	4.0165	-4.29264	5.97412e-33	1.74241e-30	2	0
chr11	8826313	8826513	9.29931	6.30982	-2.92579	6.50296e-33	1.88947e-30	2	2
chr18	45780697	45780897	8.42712	4.15781	-4.08913	6.55359e-33	1.90058e-30	2	0
chr7	47489007	47489207	9.30377	6.55228	-2.69899	6.60081e-33	1.91066e-30	2	2
chr20	61136040	61136240	8.81097	5.39465	-3.29708	7.25268e-33	2.08435e-30	2	1
chr11	27331013	27331213	8.50091	3.14338	-5.11516	7.2552e-33	2.08435e-30	2	0
chr12	104154878	104155078	8.42235	4.12564	-4.18397	7.41617e-33	2.12264e-30	2	0
chr5	174589660	174589860	9.01897	5.88207	-3.04545	8.04656e-33	2.29878e-30	2	2
chr13	106882190	106882390	9.58916	6.43129	-3.11015	8.31526e-33	2.37113e-30	2	2
chr11	78380838	78381038	8.89402	5.31305	-3.46794	9.92597e-33	2.81995e-30	2	1
chr9	11565917	11566117	8.60082	4.9504	-3.51796	1.06494e-32	3.01989e-30	2	0
chr16	4208568	4208768	8.35911	3.57904	-4.61348	1.16415e-32	3.283e-30	2	0
chr9	33515396	33515596	8.81063	5.51507	-3.20832	1.19906e-32	3.36908e-30	2	0
chr2	74632633	74632833	8.41527	4.14024	-4.11104	1.2316e-32	3.45418e-30	2	2
chr4	114479759	114479959	8.97101	5.84014	-3.07761	1.28972e-32	3.61059e-30	2	2
chr9	93856701	93856901	8.49258	4.71232	-3.66257	1.35109e-32	3.76863e-30	2	0
chr10	1762093	1762293	8.65047	2.51628	-5.76562	1.43006e-32	3.98165e-30	2	0
chr2	205464763	205464963	8.57486	4.81822	-3.68296	1.4945e-32	4.15354e-30	2	1
chr11	27796443	27796643	8.76014	5.10446	-3.57781	1.49901e-32	4.15856e-30	2	2
chr1	87712593	87712793	8.7037	4.76853	-3.73826	1.52325e-32	4.21816e-30	2	1
chr3	23199624	23199824	8.37287	4.0797	-4.11782	1.54873e-32	4.28099e-30	2	0
chr2	22995643	22995843	8.60113	4.71996	-3.70734	1.61027e-32	4.44309e-30	2	1
chr15	51718342	51718542	8.75812	5.28135	-3.39633	1.87803e-32	5.17262e-30	2	0
chr3	81186529	81186729	8.46685	4.60488	-3.75074	1.90726e-32	5.2437e-30	2	0
chr9	31639530	31639730	8.48345	3.94682	-4.28338	1.94537e-32	5.33892e-30	2	0
chr6	47035037	47035237	8.4399	4.12246	-4.16678	2.16008e-32	5.91758e-30	2	1
chr14	23167333	23167533	8.48211	3.17822	-5.0214	2.22352e-32	6.08052e-30	2	0
chr6	130434616	130434816	8.45673	3.68835	-4.5804	2.28487e-32	6.23717e-30	2	0
chr2	20596288	20596488	8.34508	4.01992	-4.17199	2.30953e-32	6.29328e-30	2	0
chr5	140986208	140986408	8.9573	5.82983	-3.0429	2.50427e-32	6.79978e-30	2	2
chr1	229027941	229028141	8.65606	5.16805	-3.3817	2.51439e-32	6.81521e-30	2	1
chr5	92435871	92436071	8.34963	3.48878	-4.67182	2.53e-32	6.8454e-30	2	0
chr3	123799609	123799809	9.08545	6.11798	-2.92129	2.85043e-32	7.69881e-30	2	2
chr18	59376577	59376777	8.47928	4.23779	-4.11062	3.10104e-32	8.36099e-30	2	0
chr18	35875385	35875585	8.39373	3.78193	-4.34153	3.20153e-32	8.6017e-30	2	0
chr17	38789272	38789472	9.33948	6.49693	-2.81066	3.30715e-32	8.86991e-30	2	2
chr10	112938901	112939101	9.44377	6.7214	-2.68893	3.68101e-32	9.83824e-30	2	2
chr17	64257082	64257282	8.38307	4.0797	-4.12552	3.82216e-32	1.01977e-29	2	0
chr13	38842267	38842467	9.21851	6.30405	-2.87167	3.84225e-32	1.02335e-29	2	2
chr17	28549209	28549409	8.50225	4.69612	-3.65672	3.96783e-32	1.05314e-29	2	0
chr9	95660343	95660543	8.35616	3.36252	-4.81344	4.09364e-32	1.08466e-29	2	0
chr5	54803739	54803939	8.52217	2.63026	-5.52933	4.48044e-32	1.18306e-29	2	0
chr19	7512557	7512757	9.40189	6.80676	-2.5492	4.61598e-32	1.21467e-29	2	1
chr3	81477745	81477945	8.62953	4.74005	-3.77581	4.90431e-32	1.28393e-29	2	1
chr1	54298172	54298372	8.71944	5.4711	-3.17688	6.00772e-32	1.56745e-29	2	2
chrX	109344099	109344299	8.54394	3.6596	-4.66129	6.16383e-32	1.60545e-29	2	0
chr2	85179539	85179739	9.10784	5.95454	-3.05234	6.60998e-32	1.71874e-29	2	0
chr8	86103366	86103566	8.36901	4.34184	-3.89962	6.64857e-32	1.72585e-29	2	0
chr12	104516850	104517050	8.49339	4.38025	-4.02454	6.89105e-32	1.78577e-29	2	2
chr6	170212071	170212271	8.6515	5.2182	-3.35592	6.92481e-32	1.79149e-29	2	2
chr5	168693352	168693552	8.87857	5.52066	-3.25075	7.18554e-32	1.8527e-29	2	1
chr1	221718382	221718582	8.5483	4.11928	-4.23291	8.04018e-32	2.06265e-29	2	0
chr8	128975845	128976045	8.88799	5.57788	-3.24927	8.05735e-32	2.06361e-29	2	2
chr14	56529145	56529345	8.45236	4.27331	-4.0466	8.11509e-32	2.07493e-29	2	1
chr8	9553083	9553283	8.54265	4.52503	-3.82386	8.22042e-32	2.09837e-29	2	0
chr20	31699000	31699200	8.96983	5.90675	-2.98523	8.31875e-32	2.11994e-29	2	2
chr2	15668691	15668891	8.9099	5.61763	-3.21117	8.38315e-32	2.13281e-29	2	2
chr5	113903406	113903606	8.91758	5.26379	-3.55836	8.43798e-32	2.14321e-29	2	2
chr17	77747009	77747209	9.16367	6.18204	-2.93911	1.10876e-31	2.79768e-29	2	2
chr5	92594119	92594319	8.55751	4.55036	-3.9091	1.13798e-31	2.86669e-29	2	0
chr6	91366843	91367043	8.54975	2.45066	-5.67183	1.32924e-31	3.34299e-29	2	0
chr14	56502086	56502286	8.66371	5.22359	-3.32998	1.33329e-31	3.34768e-29	2	0
chr12	1918601	1918801	8.6094	5.19986	-3.33582	1.34716e-31	3.37699e-29	2	2
chr6	46059051	46059251	8.32564	3.95755	-4.23528	1.48683e-31	3.72104e-29	2	0
chr11	100863347	100863547	9.04232	6.05095	-2.93485	1.752e-31	4.3633e-29	2	2
chr4	88598573	88598773	9.13663	5.77626	-3.23146	1.98837e-31	4.94395e-29	2	2
chr5	151601430	151601630	8.37568	2.92647	-5.09587	1.99908e-31	4.96253e-29	2	0
chr10	78359823	78360023	8.8163	5.73108	-3.00946	2.11292e-31	5.2282e-29	2	2
chr4	24172485	24172685	8.48246	4.57207	-3.75171	2.21593e-31	5.46548e-29	2	0
chr6	11412182	11412382	8.62005	4.41248	-4.09808	2.40019e-31	5.90098e-29	2	0
chr3	5367834	5368034	8.32305	3.2182	-4.8652	2.42887e-31	5.96193e-29	2	0
chr4	16140993	16141193	8.74606	5.03562	-3.56399	2.43559e-31	5.96888e-29	2	0
chr17	13576050	13576250	8.45077	4.4389	-3.86996	2.45889e-31	6.01637e-29	2	1
chr2	30937512	30937712	8.3895	2.88489	-5.19216	2.60294e-31	6.34858e-29	2	0
chr3	55127692	55127892	8.7566	5.3999	-3.27877	2.66919e-31	6.49982e-29	2	2
chr11	74265241	74265441	8.55591	4.62578	-3.74549	2.68946e-31	6.53881e-29	2	0
chr13	109712397	109712597	8.8771	5.67296	-3.13038	2.80781e-31	6.80496e-29	2	2
chr12	107331020	107331220	8.75489	5.44479	-3.21047	2.83941e-31	6.8707e-29	2	2
chr1	76142140	76142340	8.60969	4.98098	-3.56738	2.94292e-31	7.10997e-29	2	0
chr3	192902607	192902807	8.44909	2.68835	-5.44924	3.15646e-31	7.60191e-29	2	0
chr15	74564060	74564260	8.40189	4.42446	-3.85264	3.17322e-31	7.63029e-29	2	1
chr2	31505181	31505381	8.38692	4.40726	-3.84401	3.67603e-31	8.81173e-29	2	0
chr2	235501715	235501915	8.80006	5.44225	-3.23562	4.12751e-31	9.8325e-29	2	0
chr2	164068137	164068337	8.39686	4.1371	-4.05896	4.25093e-31	1.00952e-28	2	0
chr2	11515692	11515892	8.80399	5.74484	-2.99088	4.30329e-31	1.0188e-28	2	2
chr6	120954189	120954389	8.52236	4.96754	-3.47818	4.56391e-31	1.07883e-28	2	2
chr22	19117058	19117258	9.28578	6.65706	-2.59332	4.76322e-31	1.12421e-28	2	0
chr3	26741796	26741996	8.26166	3.88489	-4.19233	4.89326e-31	1.15313e-28	2	0
chr3	181695403	181695603	8.44101	2.68835	-5.43979	4.92739e-31	1.1594e-28	2	0
chr5	150507112	150507312	8.9243	5.93283	-2.93966	5.22833e-31	1.22832e-28	2	0
chr4	51835919	51836119	8.27574	3.83433	-4.21636	5.27675e-31	1.2378e-28	2	0
chr3	72601120	72601320	8.64796	5.32501	-3.24986	5.33875e-31	1.25043e-28	2	1
chr14	30240090	30240290	8.27643	3.81232	-4.25965	5.36491e-31	1.25465e-28	2	0
chr6	153309754	153309954	8.3936	2.89236	-5.27774	5.39817e-31	1.2605e-28	2	0
chr21	29958636	29958836	8.41853	4.50015	-3.77596	5.5165e-31	1.28618e-28	2	0
chr17	66365319	66365519	8.59764	5.19835	-3.31168	5.62584e-31	1.30968e-28	2	1
chr1	95197921	95198121	8.41359	3.17822	-4.94845	5.79258e-31	1.34645e-28	2	0
chr9	120730742	120730942	9.26927	6.46217	-2.75211	6.16294e-31	1.42821e-28	2	2
chr9	113511862	113512062	8.39975	4.6325	-3.65431	6.22021e-31	1.43931e-28	2	0
chr6	71072420	71072620	8.40747	2.62129	-5.32175	6.40797e-31	1.4783e-28	2	0
chr10	84626441	84626641	8.3294	3.52592	-4.68845	6.487e-31	1.49428e-28	2	0
chr6	119897544	119897744	8.46545	4.76318	-3.57898	6.54526e-31	1.50544e-28	2	1
chr3	67283296	67283496	8.24422	3.76318	-4.28002	7.31925e-31	1.67592e-28	2	0
chr4	152160459	152160659	8.28601	3.17209	-4.77283	7.65615e-31	1.74777e-28	2	0
chr15	100242192	100242392	8.51883	4.91618	-3.46334	7.6564e-31	1.74777e-28	2	2
chr17	72374021	72374221	8.25777	3.88489	-4.18749	7.6672e-31	1.74777e-28	2	0
chr1	46464190	46464390	8.34708	4.45572	-3.76814	7.73567e-31	1.76076e-28	2	0
chr5	145499733	145499933	8.78511	5.49002	-3.24382	8.26177e-31	1.86941e-28	2	2
chr21	37041918	37042118	9.0523	6.25012	-2.75944	8.84794e-31	1.99323e-28	2	2
chr12	114914149	114914349	8.26361	3.68835	-4.39775	9.41382e-31	2.1145e-28	2	1
chr7	51647923	51648123	9.1453	6.28579	-2.78508	9.68776e-31	2.17285e-28	2	2
chr8	1179057	1179257	8.48825	2.45066	-5.60771	9.86226e-31	2.20554e-28	2	0
chr12	90428957	90429157	8.34532	4.37225	-3.81455	1.00288e-30	2.23951e-28	2	0
chr10	93060471	93060671	8.64324	5.39859	-3.16259	1.0184e-30	2.27087e-28	2	1
chr6	117951785	117951985	9.554	7.10084	-2.4158	1.04025e-30	2.31623e-28	2	2
chr10	79460863	79461063	8.25013	3.45572	-4.57741	1.07641e-30	2.39327e-28	2	0
chr1	216729941	216730141	8.31643	4.17822	-3.97262	1.16038e-30	2.57622e-28	2	0
chr22	41402259	41402459	8.30729	4.01307	-4.06594	1.20716e-30	2.67236e-28	2	0
chr8	5178932	5179132	8.71948	5.41199	-3.19907	1.31298e-30	2.89824e-28	2	0
chr18	70431299	70431499	8.7828	5.70145	-3.02729	1.35271e-30	2.98166e-28	2	1
chr5	109199359	109199559	9.18901	6.53559	-2.6128	1.40402e-30	3.08588e-28	2	2
chr2	62163202	62163402	8.54151	4.35442	-3.99803	1.4932e-30	3.27719e-28	2	1
chr2	215811554	215811754	8.30594	3.80837	-4.24742	1.51488e-30	3.32003e-28	2	0
chr11	79971364	79971564	8.40664	4.14338	-4.12	1.56087e-30	3.41108e-28	2	0
chr8	131310038	131310238	8.72017	5.31305	-3.30012	1.61348e-30	3.52105e-28	2	2
chr14	61601981	61602181	9.2809	6.34022	-2.85317	1.62511e-30	3.54137e-28	2	2
chr20	47137343	47137543	8.95508	5.96078	-2.94143	1.8513e-30	4.02855e-28	2	1
chrX	98180911	98181111	8.33031	3.70385	-4.32981	1.88576e-30	4.08615e-28	2	0
chr3	113234906	113235106	9.06968	5.94569	-3.0723	1.92945e-30	4.17493e-28	2	1
chr2	230469985	230470185	8.82427	5.16188	-3.49213	2.45072e-30	5.28793e-28	2	1
chr16	54712961	54713161	8.51123	2.57904	-5.60861	2.70696e-30	5.81629e-28	2	0
chr7	27910457	27910657	9.28999	6.56221	-2.66684	2.8166e-30	6.04339e-28	2	2
chr11	14905489	14905689	8.22427	3.66398	-4.40995	2.87441e-30	6.15203e-28	2	0
chr1	147837213	147837413	9.70047	7.03884	-2.59946	2.87525e-30	6.15203e-28	2	2
chr12	12284017	12284217	9.02808	6.10949	-2.84768	3.1171e-30	6.65096e-28	2	2
chr15	41574292	41574492	8.27081	4.09801	-3.9792	3.29451e-30	7.01e-28	2	0
chr14	39491441	39491641	8.40525	4.64943	-3.66995	3.62961e-30	7.71232e-28	2	0
chr2	146826489	146826689	8.37158	4.52983	-3.69915	3.77139e-30	7.99145e-28	2	0
chr4	89898353	89898553	9.05616	6.13138	-2.86726	3.81396e-30	8.05937e-28	2	2
chr14	65262001	65262201	8.2317	3.25711	-4.76761	3.82031e-30	8.06169e-28	2	0
chr10	80913818	80914018	8.39307	4.16091	-4.07176	3.84784e-30	8.10863e-28	2	0
chr10	103830031	103830231	8.86149	5.66288	-3.14697	3.98477e-30	8.37419e-28	2	2
chr3	11034737	11034937	8.37057	4.55036	-3.73336	4.01846e-30	8.43343e-28	2	0
chr4	625272	625472	8.59312	5.21131	-3.32264	4.06981e-30	8.52953e-28	2	0
chr12	113587764	113587964	8.63548	5.44017	-3.12621	4.13487e-30	8.65406e-28	2	2
chr7	156819886	156820086	8.95801	5.92829	-2.94266	4.14201e-30	8.65719e-28	2	2
chrX	50701011	50701211	8.44229	4.69825	-3.61197	4.21772e-30	8.80344e-28	2	1
chrX	22187254	22187454	8.29512	4.17516	-3.92352	4.29181e-30	8.94591e-28	2	0
chr2	168002086	168002286	8.54852	2.46076	-5.76684	4.4874e-30	9.32826e-28	2	0
chr13	53694983	53695183	8.27629	4.34184	-3.80667	5.03517e-30	1.04386e-27	2	1
chr20	57097586	57097786	8.26409	3.32639	-4.72046	5.2093e-30	1.07851e-27	2	0
chr10	48429886	48430086	8.33268	2.84207	-5.21973	5.57079e-30	1.1487e-27	2	0
chr14	96057075	96057275	8.42098	2.68835	-5.40972	5.58354e-30	1.14978e-27	2	0
chr3	181596158	181596358	8.86518	5.52503	-3.20807	5.78387e-30	1.18944e-27	2	2
chr19	20276686	20276886	8.76489	5.62915	-3.04243	5.96629e-30	1.22531e-27	2	2
chr12	54341503	54341703	8.50933	4.66398	-3.75642	6.26004e-30	1.28221e-27	2	0
chrX	103744341	103744541	8.53634	4.58049	-3.73818	6.34176e-30	1.29721e-27	2	0
chr1	22208751	22208951	9.03389	6.22849	-2.73841	6.96583e-30	1.42108e-27	2	2
chr4	128472083	128472283	8.25713	4.19533	-3.88239	7.10014e-30	1.44655e-27	2	1
chr3	166211469	166211669	8.52036	4.60032	-3.75238	7.27912e-30	1.48105e-27	2	0
chr1	13550743	13550943	8.35032	4.52743	-3.65841	8.00176e-30	1.62377e-27	2	0
chr12	63071594	63071794	8.38786	2.63026	-5.38581	8.35005e-30	1.68998e-27	2	0
chr14	77310593	77310793	8.20979	3.74419	-4.33029	8.53111e-30	1.72435e-27	2	0
chr6	2746631	2746831	8.30827	4.04236	-4.11775	8.5615e-30	1.72822e-27	2	0
chr11	120776471	120776671	8.65353	5.51749	-3.07102	9.39981e-30	1.89494e-27	2	2
chr2	41950672	41950872	9.31575	6.30168	-2.92177	9.8256e-30	1.97818e-27	2	1
chr2	11542741	11542941	9.06216	6.19211	-2.83393	1.02197e-29	2.05483e-27	2	1
chr18	7147547	7147747	8.6448	5.44479	-3.10349	1.03556e-29	2.07852e-27	2	2
chr8	108066098	108066298	8.71198	4.99429	-3.65826	1.03646e-29	2.07852e-27	2	1
chr4	119164181	119164381	8.28437	3.0062	-4.85079	1.07064e-29	2.14426e-27	2	0
chr22	29503900	29504100	8.20487	4.0165	-3.99871	1.25019e-29	2.4941e-27	2	0
chr5	166205811	166206011	9.05126	6.01682	-2.98764	1.25572e-29	2.49995e-27	2	2
chr5	38379430	38379630	9.12591	6.28978	-2.75877	1.25639e-29	2.49995e-27	2	2
chr22	24450682	24450882	8.28758	4.42188	-3.71902	1.27108e-29	2.5259e-27	2	0
chr10	71085786	71085986	8.68203	5.32639	-3.2864	1.31024e-29	2.60037e-27	2	1
chr4	76559604	76559804	8.49294	4.6697	-3.66634	1.38384e-29	2.73934e-27	2	2
chr18	47979902	47980102	8.94682	6.10416	-2.77204	1.47449e-29	2.91502e-27	2	2
chr1	46479897	46480097	9.07061	6.37867	-2.64523	1.58474e-29	3.12895e-27	2	2
chr9	100364197	100364397	8.17814	3.21224	-4.65995	1.68334e-29	3.3151e-27	2	0
chr8	35504228	35504428	8.25923	3.90952	-4.17475	1.70683e-29	3.35706e-27	2	0
chr8	132144216	132144416	8.27544	2.98098	-5.05933	1.76702e-29	3.46654e-27	2	0
chr2	126085112	126085312	8.26771	3.97395	-4.09784	1.79009e-29	3.50732e-27	2	0
chr4	56733839	56734039	8.44643	2.63026	-5.43209	2.02926e-29	3.9658e-27	2	0
chr5	115962597	115962797	8.19218	3.66398	-4.37429	2.17406e-29	4.23261e-27	2	0
chr9	25570895	25571095	8.96102	6.01168	-2.87425	2.31073e-29	4.48728e-27	2	2
chr6	89404574	89404774	8.17876	3.90952	-4.10221	2.35508e-29	4.56763e-27	2	0
chr14	44988830	44989030	8.4922	4.92647	-3.41646	2.3668e-29	4.58457e-27	2	0
chr4	111883574	111883774	8.36944	4.05783	-4.10427	2.41599e-29	4.67394e-27	2	0
chr2	200042467	200042667	8.23694	3.24548	-4.64818	2.52367e-29	4.87612e-27	2	0
chr1	153518112	153518312	8.46874	4.86863	-3.4441	2.798e-29	5.38582e-27	2	0
chr12	115910166	115910366	8.62037	5.45698	-3.10222	2.83962e-29	5.45907e-27	2	1
chr12	128338805	128339005	8.65102	5.55228	-3.01697	2.89087e-29	5.55066e-27	2	2
chr6	21954158	21954358	9.34279	6.43129	-2.87207	2.97289e-29	5.70101e-27	2	2
chr7	98343430	98343630	8.2286	2.93373	-5.02309	3.00619e-29	5.75767e-27	2	0
chr3	62991047	62991247	8.25365	4.0797	-3.99351	3.01253e-29	5.7626e-27	2	1
chr7	10122656	10122856	9.02728	6.22775	-2.72695	3.02113e-29	5.77187e-27	2	2
chr3	53566857	53567057	8.76319	5.78796	-2.90015	3.27171e-29	6.23506e-27	2	2
chr17	73536805	73537005	8.40092	4.89539	-3.38637	3.34851e-29	6.37041e-27	2	0
chr3	135690752	135690952	8.67777	5.56126	-3.04638	3.51976e-29	6.68288e-27	2	2
chr21	39430525	39430725	8.87647	5.98732	-2.83416	3.68119e-29	6.97214e-27	2	2
chr7	117686422	117686622	8.44863	5.05012	-3.30168	3.83868e-29	7.25483e-27	2	0
chr2	114108980	114109180	9.71032	7.35286	-2.31216	3.83991e-29	7.25483e-27	2	2
chr3	179974017	179974217	8.82238	5.48136	-3.21796	3.91338e-29	7.38454e-27	2	2
chr22	39913943	39914143	8.63197	5.22507	-3.30386	3.94493e-29	7.43494e-27	2	2
chr9	87615803	87616003	8.99249	6.13789	-2.77778	4.04702e-29	7.61799e-27	2	2
chr16	751462	751662	8.69024	5.50504	-3.13496	4.07646e-29	7.65462e-27	2	2
chr5	4213294	4213494	8.43788	4.94209	-3.38825	4.29906e-29	8.06273e-27	2	2
chr12	92325361	92325561	8.31858	4.67405	-3.53973	4.30873e-29	8.071e-27	2	0
chr17	52143652	52143852	8.30008	2.79795	-5.27969	4.4495e-29	8.32453e-27	2	0
chr3	31405625	31405825	8.91069	5.3001	-3.51348	4.79846e-29	8.96645e-27	2	1
chr14	39316046	39316246	8.32161	3.74005	-4.38145	5.14419e-29	9.6008e-27	2	1
chr7	88897623	88897823	8.13729	3.2513	-4.6133	5.33237e-29	9.93991e-27	2	0
chr11	15890031	15890231	8.30921	4.4977	-3.64729	5.93604e-29	1.1025e-26	2	1
chr3	159064464	159064664	8.17397	3.97395	-4.0105	5.97238e-29	1.10791e-26	2	0
chr2	74599953	74600153	8.43338	4.88676	-3.44897	6.03789e-29	1.11871e-26	2	0
chr10	31104856	31105056	8.54685	5.01479	-3.39244	6.68051e-29	1.23479e-26	2	2
chr7	122369859	122370059	8.49489	2.17822	-5.85945	6.83336e-29	1.26001e-26	2	0
chr18	573504	573704	9.07199	6.27591	-2.74278	6.86017e-29	1.26343e-26	2	2
chr4	86788939	86789139	8.27209	4.08623	-4.06694	6.96595e-29	1.28138e-26	2	0
chr20	4873387	4873587	8.45819	2.52592	-5.66341	7.17677e-29	1.317e-26	2	0
chr8	110791382	110791582	8.72386	5.53656	-3.09148	7.21722e-29	1.32284e-26	2	0
chr6	63149665	63149865	8.16749	3.51628	-4.42774	7.26997e-29	1.33092e-26	2	0
chr14	65849641	65849841	8.33198	4.76318	-3.44862	7.4545e-29	1.36307e-26	2	0
chr14	69690343	69690543	8.26051	4.53222	-3.61248	7.57017e-29	1.38257e-26	2	0
chr3	55690783	55690983	8.86329	5.76789	-3.00331	8.04783e-29	1.46806e-26	2	2
chr6	9566230	9566430	8.29589	4.58742	-3.56556	8.4314e-29	1.53621e-26	2	0
chr5	143019656	143019856	8.43647	4.99885	-3.35006	8.50207e-29	1.54725e-26	2	1
chr11	84702394	84702594	8.31191	3.18433	-4.9009	8.64941e-29	1.57219e-26	2	0
chr10	49278792	49278992	8.49693	5.06715	-3.29982	8.86594e-29	1.60964e-26	2	2
chr5	69489243	69489443	8.6586	5.63138	-2.95456	8.9551e-29	1.62391e-26	2	0
chrX	121260881	121261081	8.46959	4.98732	-3.38469	9.06351e-29	1.64163e-26	2	1
chr16	31065271	31065471	8.27213	3.38722	-4.59451	9.12974e-29	1.65168e-26	2	0
chr4	112123420	112123620	8.18443	3.548	-4.43513	9.15564e-29	1.65441e-26	2	2
chr4	41152733	41152933	8.29007	4.27331	-3.88379	9.3979e-29	1.69619e-26	2	0
chr3	105275153	105275353	8.28585	4.07642	-3.99154	9.77498e-29	1.76217e-26	2	0
chr10	2798453	2798653	8.26232	4.17209	-3.8617	9.79682e-29	1.76404e-26	2	0
chr9	74875756	74875956	8.48868	4.98732	-3.40191	1.02053e-28	1.83544e-26	2	2
chr3	78957570	78957770	8.36266	4.52111	-3.74946	1.08498e-28	1.94906e-26	2	1
chr7	106958484	106958684	8.33115	2.79795	-5.29906	1.16469e-28	2.0898e-26	2	0
chr17	80065833	80066033	8.35134	4.82532	-3.41054	1.18192e-28	2.11825e-26	2	1
chr16	59296105	59296305	8.86917	5.71509	-3.04742	1.21729e-28	2.17655e-26	2	2
chr1	119444137	119444337	8.15263	2.97395	-4.86669	1.2365e-28	2.20832e-26	2	0
chr19	45103703	45103903	8.85523	6.05564	-2.74503	1.30692e-28	2.32867e-26	2	2
chr2	176424992	176425192	8.26049	2.88489	-5.05058	1.32924e-28	2.3657e-26	2	0
chr12	6839908	6840108	9.31499	6.69965	-2.55221	1.34827e-28	2.39678e-26	2	2
chr5	14292690	14292890	8.38233	4.85983	-3.39523	1.41406e-28	2.50793e-26	2	1
chr16	86789712	86789912	8.49527	4.72834	-3.65905	1.451e-28	2.56751e-26	2	2
chr12	106048280	106048480	8.15984	3.18433	-4.76764	1.52425e-28	2.69401e-26	2	0
chr5	170579732	170579932	8.48439	2.17822	-5.84452	1.52998e-28	2.70102e-26	2	0
chr13	79598454	79598654	8.2447	4.45824	-3.6866	1.55097e-28	2.73494e-26	2	0
chr4	19429740	19429940	8.62584	5.18223	-3.29271	1.67989e-28	2.95209e-26	2	0
chr2	16262920	16263120	8.84259	5.51552	-3.2816	1.74858e-28	3.06929e-26	2	1
chr2	204294193	204294393	8.97845	5.89108	-3.01123	1.76453e-28	3.09373e-26	2	2
chr17	2210807	2211007	8.19025	4.12246	-3.92045	1.82975e-28	3.20443e-26	2	0
chr12	30613269	30613469	8.4453	4.87619	-3.47676	1.93088e-28	3.37767e-26	2	2
chr16	27385488	27385688	8.20132	3.07107	-4.96783	2.06271e-28	3.60007e-26	2	0
chr1	223022945	223023145	8.96663	6.22238	-2.69789	2.13477e-28	3.71739e-26	2	2
chr13	47678347	47678547	8.30169	4.0545	-4.01027	2.15211e-28	3.74333e-26	2	0
chr22	26125114	26125314	8.09674	3.60032	-4.25121	2.20643e-28	3.83346e-26	2	0
chr8	28576504	28576704	8.12626	3.01307	-4.76375	2.23317e-28	3.87206e-26	2	0
chr10	101597103	101597303	8.57086	5.21224	-3.22851	2.32619e-28	4.0241e-26	2	1
chr11	113550227	113550427	8.28812	4.66179	-3.53187	2.32665e-28	4.0241e-26	2	1
chr13	90315165	90315365	8.56363	5.22211	-3.2177	2.3445e-28	4.04585e-26	2	0
chr9	16432589	16432789	9.20226	6.28606	-2.86143	2.38305e-28	4.10316e-26	2	2
chr19	37312717	37312917	8.08783	3.6596	-4.23049	2.48364e-28	4.26676e-26	2	0
chr5	141616209	141616409	8.14899	4.039	-3.93561	2.59917e-28	4.46025e-26	2	0
chr1	77399701	77399901	8.4754	5.05512	-3.36046	2.68543e-28	4.60313e-26	2	2
chr1	50023835	50024035	9.03456	1.75243	-6.85255	2.77301e-28	4.74266e-26	2	0
chr4	175447125	175447325	8.27687	2.57904	-5.37879	2.87747e-28	4.91582e-26	2	0
chr5	9599400	9599600	8.63563	5.61763	-2.94593	2.92676e-28	4.99447e-26	2	2
chrX	88941027	88941227	8.5625	2.01992	-6.06667	3.18137e-28	5.4109e-26	2	0
chr5	154243805	154244005	8.18755	3.2513	-4.65091	3.23623e-28	5.49812e-26	2	0
chr2	74008842	74009042	9.19645	6.64756	-2.49742	3.32866e-28	5.64265e-26	2	2
chr1	184634294	184634494	8.11157	3.6596	-4.2507	3.40485e-28	5.76543e-26	2	1
chr8	126477610	126477810	8.63852	5.35086	-3.21024	3.77018e-28	6.36999e-26	2	2
chr12	63964406	63964606	8.2312	4.10124	-3.96095	3.79799e-28	6.40991e-26	2	0
chr12	52965026	52965226	9.21122	6.52585	-2.62559	3.83866e-28	6.47143e-26	2	2
chr8	106525659	106525859	8.95276	6.05345	-2.85679	4.03496e-28	6.7949e-26	2	2
chr3	133659893	133660093	8.49826	4.71021	-3.6336	4.13046e-28	6.94809e-26	2	0
chr11	27041621	27041821	8.33298	3.88113	-4.20507	4.30052e-28	7.21044e-26	2	1
chr9	20226905	20227105	8.18467	4.039	-3.96625	4.4342e-28	7.41029e-26	2	0
chr12	110020030	110020230	8.09671	3.17822	-4.64278	4.66303e-28	7.76731e-26	2	0
chr5	31078898	31079098	8.20531	2.92647	-4.91426	4.67441e-28	7.77782e-26	2	0
chr19	30070187	30070387	8.41476	4.90096	-3.43713	4.79726e-28	7.95635e-26	2	2
chr13	28308426	28308626	8.65178	5.67296	-2.91156	4.89445e-28	8.10877e-26	2	2
chr4	127232199	127232399	8.99068	6.1906	-2.75485	4.94596e-28	8.18527e-26	2	2
chr14	85873124	85873324	8.41024	4.58366	-3.76361	5.01548e-28	8.29137e-26	2	1
chr10	6351927	6352127	8.11506	3.01992	-4.82081	5.12854e-28	8.46916e-26	2	0
chr15	63396658	63396858	9.01441	6.38614	-2.5775	5.29668e-28	8.72804e-26	2	2
chr1	201020437	201020637	9.09728	6.45256	-2.58223	5.43749e-28	8.95044e-26	2	2
chr12	25866668	25866868	8.74902	5.86078	-2.81628	5.5128e-28	9.06469e-26	2	2
chr12	69904786	69904986	8.30629	4.22896	-3.85753	5.5961e-28	9.1918e-26	2	0
chr16	57427860	57428060	8.28148	2.63918	-5.37113	5.61227e-28	9.20851e-26	2	0
chr6	21098803	21099003	8.4716	4.72625	-3.61889	5.76323e-28	9.4254e-26	2	0
chr15	74191934	74192134	8.55433	5.34321	-3.14534	5.8702e-28	9.58048e-26	2	0
chr5	98968158	98968358	8.54067	2.10768	-6.0366	6.03272e-28	9.83526e-26	2	0
chr8	39936533	39936733	8.13293	3.58366	-4.42363	6.08152e-28	9.9e-26	2	0
chr7	91534067	91534267	8.33705	4.91985	-3.31427	6.0964e-28	9.90749e-26	2	0
chr2	214814198	214814398	8.79237	5.97483	-2.7528	6.22564e-28	1.00961e-25	2	0
chr4	12802204	12802404	8.16868	2.78996	-5.05995	6.36642e-28	1.03135e-25	2	0
chr2	99936206	99936406	8.22256	4.53222	-3.57378	6.46919e-28	1.0469e-25	2	1
chr15	32918692	32918892	8.31285	4.40204	-3.71877	6.61087e-28	1.0687e-25	2	0
chr1	112041418	112041618	8.09583	3.18433	-4.70479	7.18552e-28	1.15793e-25	2	0
chr5	57019664	57019864	8.21162	4.18433	-3.91731	7.27969e-28	1.17065e-25	2	0
chrX	6698076	6698276	8.11997	3.78996	-4.14353	7.34568e-28	1.18002e-25	2	0
chr5	136080543	136080743	8.06833	3.48878	-4.38794	7.44954e-28	1.19546e-25	2	0
chr3	29156176	29156376	8.43709	5.039	-3.29092	7.4758e-28	1.19717e-25	2	0
chr4	147770942	147771142	8.06661	3.2182	-4.60797	7.52833e-28	1.20432e-25	2	0
chr7	100725725	100725925	8.73709	5.52623	-3.09018	7.82716e-28	1.25082e-25	2	2
chr10	12482147	12482347	8.33936	2.3925	-5.5603	7.93516e-28	1.26676e-25	2	0
chr12	87704537	87704737	8.19748	4.26757	-3.74616	8.08539e-28	1.2894e-25	2	0
chr6	121491630	121491830	9.45294	6.54763	-2.86593	8.22659e-28	1.31056e-25	2	2
chr7	91838484	91838684	8.15816	3.97395	-3.9897	8.25822e-28	1.31423e-25	2	0
chr4	60483041	60483241	8.08417	3.76318	-4.11752	8.73712e-28	1.389e-25	2	0
chr12	93996395	93996595	8.1183	2.98098	-4.90375	8.83967e-28	1.40385e-25	2	0
chr12	103010679	103010879	8.23742	2.57904	-5.33748	8.96577e-28	1.42094e-25	2	0
chr20	49833609	49833809	8.06817	3.81625	-4.09073	8.99671e-28	1.42437e-25	2	0
chr18	57125739	57125939	8.19905	3.82018	-4.24302	9.03213e-28	1.4285e-25	2	0
chr6	106142994	106143194	8.5053	5.12822	-3.25628	9.17435e-28	1.4495e-25	2	2
chr6	18961445	18961645	8.22786	3.83433	-4.15461	9.32201e-28	1.4698e-25	2	2
chr6	77780188	77780388	8.30187	4.55656	-3.57699	1.00161e-27	1.57762e-25	2	0
chr16	9451257	9451457	8.20754	4.0797	-3.94321	1.04208e-27	1.63631e-25	2	0
chr10	89626719	89626919	8.04231	3.51628	-4.30777	1.08225e-27	1.69766e-25	2	0
chr11	46281610	46281810	8.96347	6.32432	-2.59474	1.09734e-27	1.71958e-25	2	1
chr20	33666769	33666969	9.52506	6.91268	-2.54386	1.10354e-27	1.72752e-25	2	0
chr14	68492841	68493041	8.16191	4.08623	-3.96136	1.11057e-27	1.73676e-25	2	0
chr1	67018768	67018968	8.09562	3.10768	-4.78619	1.11393e-27	1.73906e-25	2	0
chr2	145615578	145615778	8.18307	2.56974	-5.18841	1.11431e-27	1.73906e-25	2	0
chr17	83067764	83067964	8.69936	5.8133	-2.81789	1.12437e-27	1.75297e-25	2	2
chr11	98075442	98075642	8.06731	3.28934	-4.53352	1.16153e-27	1.80907e-25	2	0
chr11	92856376	92856576	8.11947	3.36252	-4.56467	1.17199e-27	1.82351e-25	2	0
chr9	31047541	31047741	8.21479	4.40987	-3.69288	1.19747e-27	1.86127e-25	2	0
chr1	91645144	91645344	9.09615	6.37317	-2.68745	1.23351e-27	1.91536e-25	2	2
chr3	61949591	61949791	8.52488	5.14181	-3.29154	1.24493e-27	1.93112e-25	2	2
chr7	18421776	18421976	8.32305	4.47888	-3.64079	1.32169e-27	2.04606e-25	2	0
chr2	237995141	237995341	8.05532	3.36252	-4.50872	1.36413e-27	2.10751e-25	2	0
chr8	119597148	119597348	8.11944	4.12246	-3.85188	1.37122e-27	2.11633e-25	2	1
chr9	21854250	21854450	8.11814	2.78996	-5.01179	1.42694e-27	2.20012e-25	2	0
chr17	8019216	8019416	8.80075	5.76586	-2.92973	1.46547e-27	2.25726e-25	2	0
chr3	118974481	118974681	8.17868	4.25421	-3.78291	1.51137e-27	2.32328e-25	2	1
chr11	131880360	131880560	8.12414	4.1371	-3.79375	1.56849e-27	2.40867e-25	2	0
chr2	6532093	6532293	8.06264	3.45066	-4.33757	1.64694e-27	2.52662e-25	2	0
chr5	103067930	103068130	8.46084	5.15061	-3.21695	1.72415e-27	2.64244e-25	2	2
chr6	146185835	146186035	8.60188	5.28508	-3.19351	1.82948e-27	2.80106e-25	2	2
chr18	2897115	2897315	8.07854	3.76318	-4.11007	1.99125e-27	3.04266e-25	2	0
chr4	95109300	95109500	8.83324	5.82532	-2.9305	2.00528e-27	3.06105e-25	2	2
chr5	145838281	145838481	8.06274	3.93373	-3.98009	2.03835e-27	3.10536e-25	2	0
chr4	85129006	85129206	8.10902	3.52592	-4.46223	2.15881e-27	3.28561e-25	2	0
chr3	42358565	42358765	8.23859	4.16091	-3.91684	2.17329e-27	3.30437e-25	2	0
chr12	18154168	18154368	8.24817	4.41248	-3.74374	2.18828e-27	3.32386e-25	2	1
chr9	649550	649750	8.23219	4.40204	-3.64262	2.19256e-27	3.32445e-25	2	1
chr1	157105037	157105237	8.5833	5.29446	-3.17121	2.193e-27	3.32445e-25	2	2
chr7	91892799	91892999	9.11909	6.12058	-2.89571	2.21846e-27	3.35973e-25	2	2
chr2	175981657	175981857	8.7501	5.94299	-2.75114	2.27731e-27	3.44205e-25	2	2
chr2	103373188	103373388	8.22391	2.67973	-5.11596	2.31521e-27	3.49381e-25	2	0
chr20	11451783	11451983	8.5444	4.87241	-3.53411	2.31611e-27	3.49381e-25	2	2
chr4	85932941	85933141	8.35226	4.84207	-3.43181	2.31884e-27	3.4945e-25	2	0
chr9	100368927	100369127	8.11236	3.97042	-3.91443	2.41252e-27	3.6321e-25	2	0
chr7	139895233	139895433	8.20309	4.18737	-3.93337	2.43812e-27	3.66706e-25	2	0
chr12	115697345	115697545	8.19347	2.74419	-5.17106	2.52568e-27	3.79502e-25	2	0
chr6	42173159	42173359	8.06919	3.22414	-4.66857	2.53645e-27	3.80748e-25	2	0
chr12	16573734	16573934	8.99336	6.38548	-2.55279	2.63732e-27	3.95503e-25	2	2
chr17	74137284	74137484	8.19298	4.44145	-3.63873	2.70944e-27	4.05921e-25	2	2
chr9	7695395	7695595	8.04338	3.09477	-4.60267	2.73877e-27	4.09916e-25	2	0
chr4	59656004	59656204	8.15978	4.03224	-3.88115	2.91707e-27	4.35751e-25	2	0
chr12	113138903	113139103	8.39917	5.14905	-3.14778	2.92267e-27	4.36162e-25	2	0
chr1	75344191	75344391	8.12945	3.63473	-4.30803	2.95075e-27	4.39925e-25	2	0
chr12	124207038	124207238	8.30266	2.46076	-5.51237	2.96137e-27	4.4108e-25	2	0
chr5	143168674	143168874	8.11559	4.039	-3.89935	3.04289e-27	4.52344e-25	2	0
chr16	8380506	8380706	8.05915	3.60488	-4.25345	3.05064e-27	4.53057e-25	2	0
chr11	30556052	30556252	8.40735	2.17822	-5.75717	3.13653e-27	4.64913e-25	2	0
chr6	103418543	103418743	8.145	3.51143	-4.34953	3.18254e-27	4.71276e-25	2	0
chr1	241101716	241101916	8.07328	3.74005	-4.14904	3.24391e-27	4.78978e-25	2	0
chr5	74925742	74925942	8.07126	4.0165	-3.86501	3.248e-27	4.79121e-25	2	0
chr9	68689215	68689415	8.10043	2.67973	-5.00564	3.51631e-27	5.17704e-25	2	0
chr1	74363108	74363308	8.20873	4.08297	-3.96913	3.57096e-27	5.25247e-25	2	0
chr8	37429027	37429227	8.3642	2.38192	-5.46139	3.61502e-27	5.31217e-25	2	0
chr1	5137386	5137586	8.07829	2.97395	-4.78672	3.62451e-27	5.32102e-25	2	0
chr15	96087365	96087565	9.07959	6.32112	-2.71225	3.69489e-27	5.41399e-25	2	2
chr4	20480657	20480857	8.04355	3.36252	-4.49408	3.72671e-27	5.45541e-25	2	0
chr11	19912772	19912972	8.62663	5.39119	-3.14906	3.76115e-27	5.50056e-25	2	2
chr6	31744511	31744711	8.24912	2.52592	-5.45793	3.84392e-27	5.61626e-25	2	0
chr1	97094226	97094426	8.45244	4.35713	-3.91936	4.29297e-27	6.26043e-25	2	1
chr5	2711893	2712093	8.08025	3.9504	-3.921	4.32947e-27	6.30766e-25	2	0
chr4	173048727	173048927	8.11559	3.02673	-4.88474	4.50628e-27	6.55282e-25	2	0
chr1	32736944	32737144	9.12479	6.58417	-2.48554	4.57282e-27	6.64328e-25	2	2
chr14	38387875	38388075	8.09831	4.11928	-3.80126	4.87584e-27	7.07679e-25	2	0
chr4	100098764	100098964	8.55174	5.14436	-3.25689	5.30392e-27	7.67032e-25	2	0
chr4	154333142	154333342	8.09552	2.78996	-4.98542	5.30477e-27	7.67032e-25	2	0
chr10	45186498	45186698	8.04494	3.05116	-4.60817	5.54838e-27	8.015e-25	2	0
chr15	79529541	79529741	8.10517	3.85983	-4.03334	5.83943e-27	8.41959e-25	2	0
chrX	16024357	16024557	8.30204	2.38192	-5.40426	6.03949e-27	8.69986e-25	2	0
chr10	128626759	128626959	9.60033	7.1297	-2.4449	6.10439e-27	8.78511e-25	2	1
chr8	78122927	78123127	8.10996	2.87737	-4.8265	6.19854e-27	8.90391e-25	2	0
chr10	32630030	32630230	8.34588	4.74419	-3.52725	6.21841e-27	8.92409e-25	2	1
chr15	97308804	97309004	8.24495	2.24548	-5.47953	6.30483e-27	9.03966e-25	2	0
chrX	84501804	84502004	8.10638	2.68835	-5.09843	6.44116e-27	9.2265e-25	2	0
chr5	28505234	28505434	8.75731	5.82825	-2.87545	7.05162e-27	1.00727e-24	2	1
chr11	95508566	95508766	8.23598	3.52111	-4.51497	7.41005e-27	1.0565e-24	2	0
chr12	114111325	114111525	8.11694	2.74419	-5.09931	7.49652e-27	1.06784e-24	2	0
chr10	29623386	29623586	8.39404	5.04404	-3.28468	7.81105e-27	1.10955e-24	2	1
chr16	28930619	28930819	8.02133	3.8382	-3.99887	7.84855e-27	1.11385e-24	2	0
chr5	98963232	98963432	8.27695	4.509	-3.56608	7.88685e-27	1.11825e-24	2	1
chr4	74751979	74752179	8.02995	3.32086	-4.4309	8.01437e-27	1.13423e-24	2	0
chr18	53362981	53363181	8.08459	2.88489	-4.87743	8.10754e-27	1.14531e-24	2	0
chr8	101996886	101997086	8.07471	3.01992	-4.7722	8.54487e-27	1.20376e-24	2	0
chr10	112389720	112389920	8.31458	4.89911	-3.32682	8.70015e-27	1.22451e-24	2	2
chr9	74889392	74889592	8.0303	3.22414	-4.62907	8.85233e-27	1.24479e-24	2	0
chr6	16717479	16717679	8.03485	3.1371	-4.5838	9.10666e-27	1.27938e-24	2	0
chr14	38507449	38507649	8.29657	4.70809	-3.42757	9.41925e-27	1.32092e-24	2	0
chr10	109159529	109159729	8.02502	3.2513	-4.49495	9.41958e-27	1.32092e-24	2	0
chr12	32571676	32571876	8.05635	3.72075	-4.21893	9.59837e-27	1.34354e-24	2	0
chr10	51897962	51898162	8.01386	3.70809	-4.06012	9.68378e-27	1.35302e-24	2	0
chr16	7553863	7554063	8.02328	3.57904	-4.26979	9.82171e-27	1.3698e-24	2	0
chr1	46757625	46757825	9.09721	6.56959	-2.49257	1.01065e-26	1.40823e-24	2	2
chr18	80250819	80251019	7.98426	3.6596	-4.12692	1.01605e-26	1.41447e-24	2	0
chr2	172131977	172132177	7.983	3.32086	-4.38835	1.01766e-26	1.41543e-24	2	0
chr14	26605711	26605911	8.06239	3.88113	-3.95353	1.11054e-26	1.54182e-24	2	0
chr3	105213371	105213571	8.68917	5.26326	-3.26369	1.1126e-26	1.54328e-24	2	0
chr22	34914884	34915084	8.17655	3.97042	-3.96925	1.11969e-26	1.55172e-24	2	0
chr6	2890975	2891175	8.35181	4.82018	-3.46777	1.13791e-26	1.57412e-24	2	1
chr14	67941324	67941524	8.97326	6.07836	-2.84288	1.1391e-26	1.57434e-24	2	2
chr14	92380222	92380422	7.98124	3.6596	-4.12387	1.15491e-26	1.59308e-24	2	0
chr5	52120107	52120307	7.97298	3.35713	-4.37254	1.18711e-26	1.6336e-24	2	0
chr6	41905881	41906081	8.0894	2.68835	-5.08025	1.1873e-26	1.6336e-24	2	0
chr1	201032528	201032728	8.25058	4.77664	-3.36026	1.20396e-26	1.65505e-24	2	0
chr1	33999062	33999262	8.40729	2.19041	-5.89135	1.26336e-26	1.73514e-24	2	0
chr11	27805531	27805731	8.12783	2.67973	-5.02335	1.29134e-26	1.77199e-24	2	0
chr11	87418120	87418320	8.05248	2.98098	-4.83267	1.29386e-26	1.77386e-24	2	0
chr16	77934300	77934500	8.0676	3.66398	-4.24144	1.2975e-26	1.77568e-24	2	0
chr1	67439337	67439537	8.9946	6.15655	-2.7825	1.30777e-26	1.78655e-24	2	2
chr2	153474483	153474683	8.59943	5.6596	-2.8729	1.37764e-26	1.88031e-24	2	0
chr6	119830515	119830715	8.1089	4.1547	-3.74322	1.38669e-26	1.89099e-24	2	1
chr9	2296366	2296566	8.51643	5.40726	-3.02904	1.41459e-26	1.92732e-24	2	1
chr11	5383888	5384088	8.08048	4.04236	-3.89402	1.41631e-26	1.92795e-24	2	0
chr13	74572505	74572705	8.05953	3.63918	-4.28529	1.41814e-26	1.92874e-24	2	0
chr4	144514843	144515043	8.30554	4.61537	-3.53675	1.50311e-26	2.04068e-24	2	0
chr15	62881137	62881337	8.11984	4.08623	-3.9154	1.62072e-26	2.19841e-24	2	0
chr4	103427676	103427876	8.11913	2.51628	-5.22494	1.63905e-26	2.2213e-24	2	0
chr1	59075018	59075218	8.06034	2.92647	-4.77084	1.81982e-26	2.45978e-24	2	0
chr15	66101797	66101997	8.23796	4.67621	-3.47153	1.96096e-26	2.64821e-24	2	0
chrX	109481955	109482155	8.74672	5.35493	-3.32546	2.02762e-26	2.73582e-24	2	1
chr5	172897925	172898125	8.34044	4.78595	-3.40665	2.04715e-26	2.75975e-24	2	0
chr3	133480251	133480451	8.95354	6.28464	-2.61697	2.21308e-26	2.97299e-24	2	2
chr13	52903340	52903540	8.59126	5.66575	-2.85425	2.25594e-26	3.02792e-24	2	2
chr1	190314389	190314589	7.99837	3.14338	-4.61147	2.26703e-26	3.04014e-24	2	0
chr3	147847047	147847247	8.06782	2.63026	-5.06475	2.37763e-26	3.1829e-24	2	0
chr7	88543367	88543567	8.54434	1.7359	-6.20232	2.41307e-26	3.22752e-24	2	0
chr12	54329862	54330062	7.9993	2.92647	-4.71593	2.53724e-26	3.39064e-24	2	0
chr12	108141821	108142021	8.33382	4.99364	-3.2076	2.56692e-26	3.42433e-24	2	0
chr4	157459916	157460116	8.03884	3.78996	-4.06021	2.64821e-26	3.52665e-24	2	0
chr2	81135872	81136072	8.01091	2.78193	-4.82168	2.65987e-26	3.53911e-24	2	0
chr5	53902933	53903133	8.04621	2.88489	-4.8381	2.6763e-26	3.55788e-24	2	0
chr2	105320779	105320979	8.24685	4.37225	-3.70398	2.694e-26	3.57831e-24	2	0
chr5	116923433	116923633	8.02955	3.76726	-4.09648	2.76641e-26	3.66814e-24	2	0
chr11	106103342	106103542	8.17053	2.45066	-5.27337	2.77406e-26	3.6751e-24	2	0
chr14	92336928	92337128	8.89266	5.8905	-2.95814	2.85263e-26	3.77088e-24	2	2
chr8	106292782	106292982	7.99009	3.71232	-4.0743	2.90937e-26	3.84109e-24	2	0
chr10	100817087	100817287	8.2621	4.94209	-3.21609	2.95351e-26	3.89267e-24	2	2
chr4	182369282	182369482	8.14811	4.55891	-3.44879	2.99502e-26	3.94399e-24	2	0
chr5	37938188	37938388	7.97049	3.18433	-4.57879	3.10498e-26	4.08178e-24	2	0
chr2	205911399	205911599	7.95597	3.35713	-4.35341	3.18582e-26	4.18447e-24	2	0
chr13	107730922	107731122	8.03763	3.63918	-4.26267	3.29564e-26	4.32501e-24	2	0
chr5	135482770	135482970	8.09119	3.86364	-4.04865	3.30209e-26	4.32977e-24	2	0
chr10	71092069	71092269	8.33406	4.83239	-3.33763	3.42207e-26	4.47562e-24	2	2
chr13	107031265	107031465	8.26113	4.76114	-3.35765	3.52778e-26	4.60994e-24	2	0
chrX	98350944	98351144	8.04647	3.9301	-3.92373	3.56371e-26	4.65293e-24	2	0
chr3	89055983	89056183	7.99947	3.2513	-4.4671	3.62528e-26	4.72929e-24	2	0
chr18	402935	403135	8.05319	2.56974	-5.05612	3.84752e-26	5.00644e-24	2	0
chr5	178664310	178664510	8.00354	3.18433	-4.6052	3.85089e-26	5.00658e-24	2	0
chr22	27585221	27585421	8.46162	5.31305	-3.04703	3.85683e-26	5.01006e-24	2	1
chr5	71665233	71665433	8.02407	3.58366	-4.31137	3.86226e-26	5.01287e-24	2	0
chr3	142624510	142624710	8.03064	3.5744	-4.22591	3.88976e-26	5.04004e-24	2	1
chr15	62993169	62993369	8.07909	3.44559	-4.29669	4.25758e-26	5.50268e-24	2	0
chr11	95337776	95337976	9.33623	6.68849	-2.57359	4.27337e-26	5.51843e-24	2	2
chr14	56945344	56945544	8.67365	5.52743	-3.0337	4.36645e-26	5.62916e-24	2	1
chr13	106296042	106296242	8.00211	4.0165	-3.79636	4.44094e-26	5.72039e-24	2	0
chr12	106126807	106127007	8.37721	5.17669	-3.08913	5.03809e-26	6.47327e-24	2	1
chr10	70071170	70071370	8.03193	3.39777	-4.46304	5.16152e-26	6.62631e-24	2	0
chr10	19873248	19873448	7.96231	3.7359	-4.00307	5.2138e-26	6.68783e-24	2	0
chr4	80263599	80263799	9.14447	6.415	-2.64928	5.34244e-26	6.8414e-24	2	2
chr9	23887868	23888068	8.19604	4.62803	-3.4118	5.39303e-26	6.90043e-24	2	1
chr9	107368651	107368851	8.78317	5.96488	-2.75616	5.40208e-26	6.90624e-24	2	2
chrX	86411909	86412109	8.47543	5.44606	-2.94425	5.59932e-26	7.14649e-24	2	0
chr7	16027466	16027666	7.94336	3.60032	-4.09784	5.63955e-26	7.19185e-24	2	1
chr4	95597626	95597826	8.08865	4.32639	-3.64528	5.92142e-26	7.53878e-24	2	0
chr5	151201024	151201224	7.93659	3.10124	-4.56047	6.06946e-26	7.71445e-24	2	0
chr20	2139379	2139579	7.96536	3.10768	-4.65351	6.12874e-26	7.78335e-24	2	0
chr6	44028674	44028874	7.99709	4.08297	-3.77319	6.41025e-26	8.1274e-24	2	0
chr2	139969388	139969588	7.97524	3.36252	-4.42189	6.52918e-26	8.27135e-24	2	0
chr21	27047459	27047659	8.26015	4.6026	-3.51508	6.61195e-26	8.3624e-24	2	2
chr9	128095114	128095314	8.29234	4.97922	-3.242	6.65439e-26	8.40222e-24	2	0
chr2	3266057	3266257	9.38041	7.12232	-2.21817	6.73087e-26	8.4918e-24	2	2
chr8	19125299	19125499	8.05226	3.81232	-4.02632	6.81132e-26	8.58624e-24	2	0
chr2	40203057	40203257	8.84854	5.85385	-2.94214	6.89083e-26	8.67934e-24	2	2
chr5	59148984	59149184	8.44834	5.3925	-2.9894	7.00909e-26	8.82105e-24	2	2
chr11	114880571	114880771	7.98277	3.63918	-4.2123	7.12226e-26	8.94879e-24	2	0
chr5	51005713	51005913	8.75699	1.75243	-6.56405	7.1419e-26	8.96613e-24	2	0
chr19	4414829	4415029	7.99957	4.00058	-3.86131	7.27926e-26	9.13109e-24	2	1
chr1	175250205	175250405	8.24495	4.70809	-3.37672	7.34341e-26	9.19652e-24	2	0
chr1	210646277	210646477	8.33356	5.02949	-3.20509	7.56639e-26	9.46194e-24	2	2
chr4	10162711	10162911	7.96632	3.95398	-3.84396	7.5773e-26	9.46625e-24	2	0
chr6	15303381	15303581	8.40072	5.20381	-3.07704	7.58465e-26	9.46773e-24	2	1
chr3	130685702	130685902	8.22537	4.7359	-3.34883	7.71469e-26	9.62223e-24	2	1
chr6	155607809	155608009	7.96923	3.7591	-3.96453	7.85083e-26	9.78407e-24	2	0
chr3	160668374	160668574	7.96313	3.3319	-4.4753	8.37369e-26	1.04188e-23	2	0
chr7	28066078	28066278	8.07648	4.23191	-3.66197	8.56025e-26	1.06422e-23	2	0
chr8	96154293	96154493	9.56489	7.23094	-2.28877	8.79565e-26	1.0926e-23	2	2
chr5	160272078	160272278	8.53431	5.54326	-2.89488	9.32489e-26	1.15647e-23	2	2
chr3	171790028	171790228	8.11494	4.48384	-3.48138	9.36207e-26	1.16015e-23	2	0
chr1	187267910	187268110	8.14276	4.28366	-3.65772	9.42786e-26	1.16736e-23	2	1
chr4	7330088	7330288	7.96837	3.88863	-3.93154	9.52436e-26	1.17836e-23	2	0
chr7	75597857	75598057	8.27454	4.90767	-3.25242	9.68872e-26	1.19772e-23	2	1
chr18	28407445	28407645	8.3006	4.6862	-3.48507	9.73241e-26	1.20216e-23	2	0
chr3	67672205	67672405	7.9942	2.89236	-4.86675	9.86228e-26	1.21624e-23	2	0
chr10	58621437	58621637	8.11941	4.60488	-3.40502	9.89473e-26	1.21877e-23	2	0
chr9	108787116	108787316	8.10629	4.09477	-3.78043	9.89869e-26	1.21877e-23	2	1
chr1	9374835	9375035	8.36972	5.05012	-3.21652	9.95561e-26	1.22381e-23	2	0
chr16	26992767	26992967	8.04779	4.03562	-3.7995	1.03952e-25	1.27683e-23	2	0
chr3	108404546	108404746	7.99226	2.93373	-4.7769	1.04969e-25	1.28829e-23	2	0
chr17	59431865	59432065	7.97425	3.5385	-4.13675	1.05206e-25	1.29016e-23	2	0
chr13	52919633	52919833	7.92532	3.60032	-4.07971	1.09094e-25	1.33571e-23	2	0
chr1	236212455	236212655	8.03437	3.25711	-4.54942	1.09809e-25	1.34339e-23	2	0
chr8	73580716	73580916	8.60642	5.69224	-2.83933	1.10188e-25	1.34696e-23	2	2
chr2	32898781	32898981	7.9723	3.63918	-4.20129	1.11201e-25	1.35825e-23	2	0
chr2	158995250	158995450	8.6327	5.77461	-2.77603	1.11785e-25	1.3643e-23	2	2
chr16	17354212	17354412	7.91343	3.60488	-4.11251	1.12465e-25	1.37151e-23	2	0
chr7	156466325	156466525	8.33785	4.97218	-3.23094	1.15844e-25	1.41047e-23	2	0
chr14	39868332	39868532	8.50707	5.07375	-3.34242	1.16387e-25	1.41596e-23	2	1
chr2	12558606	12558806	8.28744	2.01992	-5.78436	1.25841e-25	1.52735e-23	2	0
chr13	84678646	84678846	8.27577	4.87052	-3.26769	1.26764e-25	1.53733e-23	2	0
chr10	81548194	81548394	7.91956	3.42188	-4.25091	1.28453e-25	1.55536e-23	2	0
chr11	128364192	128364392	8.32119	2.17822	-5.65443	1.32962e-25	1.60742e-23	2	0
chr14	70005240	70005440	8.19806	4.39941	-3.58373	1.34888e-25	1.62941e-23	2	0
chr1	39562994	39563194	7.91325	3.10124	-4.53605	1.40249e-25	1.69018e-23	2	0
chr11	87574334	87574534	7.93404	3.56974	-4.09328	1.41135e-25	1.69953e-23	2	1
chr16	13112815	13113015	8.00992	3.35713	-4.39442	1.45621e-25	1.75217e-23	2	0
chr2	181271863	181272063	7.92166	3.51628	-4.18417	1.48446e-25	1.78336e-23	2	0
chr17	76772922	76773122	7.9771	4.10124	-3.71773	1.51323e-25	1.81651e-23	2	0
chr7	103836711	103836911	8.28903	2.10768	-5.77713	1.52097e-25	1.82437e-23	2	0
chr15	37041175	37041375	7.9179	3.71232	-4.00537	1.63254e-25	1.95666e-23	2	0
chr20	50725011	50725211	9.26607	6.68849	-2.50558	1.63556e-25	1.95875e-23	2	2
chr12	1217710	1217910	8.39406	5.03456	-3.29453	1.63971e-25	1.96219e-23	2	1
chr2	188410856	188411056	8.01912	4.15781	-3.68265	1.64928e-25	1.97211e-23	2	0
chr7	121064168	121064368	8.02759	3.76318	-4.05056	1.72508e-25	2.05953e-23	2	0
chr8	128861109	128861309	9.26003	6.58244	-2.60427	1.76576e-25	2.10482e-23	2	2
chr2	141820953	141821153	8.64735	5.80676	-2.76719	1.78182e-25	2.1213e-23	2	0
chr10	10918682	10918882	9.06038	6.38573	-2.63708	1.78235e-25	2.1213e-23	2	2
chr17	63692852	63693052	7.92504	3.60942	-4.16563	1.7951e-25	2.13482e-23	2	0
chr19	28128439	28128639	7.9225	3.60032	-4.07578	1.82039e-25	2.16322e-23	2	0
chr6	18971049	18971249	8.00249	3.2513	-4.46273	1.82903e-25	2.17181e-23	2	0
chr5	175614205	175614405	7.92194	3.45066	-4.1971	1.83522e-25	2.17747e-23	2	0
chr10	70715176	70715376	8.07226	3.79795	-4.15619	1.91303e-25	2.26804e-23	2	1
chr6	91678862	91679062	7.98815	2.89236	-4.85764	1.93255e-25	2.28726e-23	2	0
chr9	100112779	100112979	7.96436	4.0165	-3.75864	1.93372e-25	2.28726e-23	2	0
chr2	115634816	115635016	8.14433	4.6596	-3.36965	1.94472e-25	2.29851e-23	2	1
chr7	47772808	47773008	7.93264	3.76318	-3.96638	1.95623e-25	2.30854e-23	2	2
chr8	51676905	51677105	7.91592	3.2513	-4.38704	2.00655e-25	2.36611e-23	2	0
chr1	184242610	184242810	8.90506	5.93067	-2.86126	2.0103e-25	2.36871e-23	2	1
chr16	51546075	51546275	9.23238	6.82079	-2.37436	2.02618e-25	2.38377e-23	2	2
chr6	77508983	77509183	9.04564	1.40301	-7.03701	2.06731e-25	2.42843e-23	2	0
chr6	70006061	70006261	7.92958	3.7359	-3.96927	2.18592e-25	2.56383e-23	2	0
chr16	73605468	73605668	9.24074	6.75558	-2.44481	2.23777e-25	2.62063e-23	2	2
chr12	104307366	104307566	8.95885	6.28277	-2.63638	2.33965e-25	2.73577e-23	2	2
chr10	28730188	28730388	8.08793	2.51628	-5.18102	2.34531e-25	2.7403e-23	2	0
chr7	123929617	123929817	8.06386	3.88113	-3.94649	2.46335e-25	2.86947e-23	2	1
chr7	128788591	128788791	8.00314	4.10124	-3.73907	2.5217e-25	2.93522e-23	2	0
chr4	173782667	173782867	8.25872	2.10768	-5.74718	2.54043e-25	2.95478e-23	2	0
chr1	235725651	235725851	8.31562	4.87925	-3.27169	2.56871e-25	2.98541e-23	2	0
chr3	154598264	154598464	9.19064	6.83129	-2.31582	2.6373e-25	3.06048e-23	2	2
chr22	36574074	36574274	8.1124	4.57207	-3.38807	2.74026e-25	3.17276e-23	2	0
chr10	121099686	121099886	8.06252	4.38987	-3.52678	2.75359e-25	3.1858e-23	2	0
chr15	94779166	94779366	8.16451	4.32363	-3.68524	2.78063e-25	3.21465e-23	2	0
chr15	53536695	53536895	7.9468	2.93373	-4.73253	2.8296e-25	3.26635e-23	2	0
chr3	29468292	29468492	8.31592	2.10768	-5.79287	2.90147e-25	3.34679e-23	2	0
chr5	158860874	158861074	7.8984	3.60488	-4.09585	2.92609e-25	3.37265e-23	2	0
chr9	38498699	38498899	8.02933	3.68405	-4.10819	2.95813e-25	3.40447e-23	2	0
chr3	108352195	108352395	7.96803	3.43217	-4.39274	2.98091e-25	3.42811e-23	2	0
chr12	50689553	50689753	8.24255	4.65301	-3.40831	3.07012e-25	3.52615e-23	2	0
chr14	68600991	68601191	8.06808	2.46076	-5.28008	3.07075e-25	3.52615e-23	2	0
chr1	112722660	112722860	9.6589	7.6136	-2.01635	3.16153e-25	3.62496e-23	2	2
chr8	104701097	104701297	8.20817	4.92167	-3.1995	3.17749e-25	3.63783e-23	2	2
chr1	171306744	171306944	8.0312	3.01307	-4.64974	3.20024e-25	3.66113e-23	2	0
chr3	143706538	143706738	8.00498	4.19533	-3.63068	3.26301e-25	3.73016e-23	2	0
chr2	197277378	197277578	8.00778	4.17516	-3.63865	3.3032e-25	3.77329e-23	2	0
chr12	53415559	53415759	8.44652	5.38722	-2.9499	3.32232e-25	3.79217e-23	2	1
chr2	59297883	59298083	8.47129	5.10708	-3.22524	3.33842e-25	3.80502e-23	2	0
chr2	232793462	232793662	7.90742	3.35713	-4.30189	3.36602e-25	3.8308e-23	2	0
chr13	60661616	60661816	8.19001	4.67188	-3.38684	3.41964e-25	3.88894e-23	2	0
chr18	32488350	32488550	7.99128	4.14024	-3.68855	3.47002e-25	3.94331e-23	2	0
chr15	51672388	51672588	8.70031	5.98558	-2.64928	3.48196e-25	3.95395e-23	2	2
chr17	1183301	1183501	8.30969	5.06446	-3.17859	3.50115e-25	3.97279e-23	2	0
chr8	75398753	75398953	7.90502	3.78996	-3.93326	3.64537e-25	4.13033e-23	2	0
chr14	50103136	50103336	7.9597	2.7359	-4.85227	3.72857e-25	4.22148e-23	2	0
chr20	49658985	49659185	8.01846	4.1371	-3.68591	3.74913e-25	4.24163e-23	2	2
chr4	37099673	37099873	7.88917	3.60032	-4.04368	3.88853e-25	4.39287e-23	2	0
chr9	18036537	18036737	8.04857	4.04572	-3.88476	3.98027e-25	4.49319e-23	2	0
chr16	65982392	65982592	8.14373	2.25711	-5.48847	4.1405e-25	4.67064e-23	2	0
chr3	18528056	18528256	8.07968	4.00964	-3.80422	4.16188e-25	4.6913e-23	2	0
chr13	40043794	40043994	7.9195	3.05116	-4.48101	4.34206e-25	4.88007e-23	2	0
chr5	90675387	90675587	8.11956	4.57904	-3.44987	4.34803e-25	4.88319e-23	2	0
chr11	131373390	131373590	8.18107	4.62803	-3.39438	4.50691e-25	5.05793e-23	2	1
chr2	50849278	50849478	8.38279	5.13138	-3.15567	4.51945e-25	5.06829e-23	2	1
chr9	17625756	17625956	8.14048	4.76318	-3.25808	4.53015e-25	5.07658e-23	2	1
chr6	15997873	15998073	8.6237	5.7273	-2.83629	4.54025e-25	5.08418e-23	2	2
chr8	85939583	85939783	8.30212	4.94209	-3.24789	4.68098e-25	5.23629e-23	2	2
chr6	148886200	148886400	9.38164	6.97163	-2.37488	4.6829e-25	5.23629e-23	2	2
chr17	28433742	28433942	7.9139	2.83433	-4.7163	4.69658e-25	5.24776e-23	2	0
chr10	36845966	36846166	7.87713	3.548	-4.13401	4.72803e-25	5.27905e-23	2	0
chr13	85148115	85148315	8.39164	5.40726	-2.90849	4.76816e-25	5.31518e-23	2	2
chr11	27868348	27868548	8.29109	4.59803	-3.50564	4.77078e-25	5.31518e-23	2	0
chr1	177087887	177088087	8.09674	4.64501	-3.32941	4.79527e-25	5.33858e-23	2	0
chr4	78787499	78787699	8.54761	5.33688	-3.14881	4.91758e-25	5.46682e-23	2	0
chr8	138355868	138356068	7.97541	3.63473	-4.15338	5.11304e-25	5.67588e-23	2	0
chr6	56645654	56645854	7.90249	2.97395	-4.61034	5.21679e-25	5.78268e-23	2	0
chr3	27666570	27666770	8.26734	4.98907	-3.19729	5.23428e-25	5.79788e-23	2	2
chr4	15695331	15695531	8.22688	4.87241	-3.23434	5.3437e-25	5.91482e-23	2	0
chr2	204984731	204984931	8.12725	3.65081	-4.16348	5.62614e-25	6.21399e-23	2	0
chr2	217820172	217820372	8.03335	4.45572	-3.45549	5.63668e-25	6.22115e-23	2	0
chr21	26952435	26952635	8.73207	5.69505	-2.92663	5.64439e-25	6.22518e-23	2	2
chr3	109113129	109113329	7.93701	4.0165	-3.73141	5.65762e-25	6.2353e-23	2	0
chr2	199115302	199115502	7.94687	3.92647	-3.79483	5.70571e-25	6.28377e-23	2	0
chr6	103516365	103516565	7.89653	3.3925	-4.28298	5.81044e-25	6.38995e-23	2	0
chr15	59840007	59840207	8.03512	4.22118	-3.70144	6.02493e-25	6.60688e-23	2	0
chr9	18786143	18786343	7.86542	3.28934	-4.33112	6.36904e-25	6.96928e-23	2	0
chr13	43664992	43665192	8.80975	6.09264	-2.63505	6.53598e-25	7.14177e-23	2	2
chr11	106979626	106979826	7.9492	3.79396	-4.00752	6.55698e-25	7.15962e-23	2	0
chr18	44898574	44898774	8.24247	4.76114	-3.33546	6.6067e-25	7.20877e-23	2	1
chr1	93100531	93100731	8.30997	5.20681	-3.01087	6.8279e-25	7.43955e-23	2	2
chr12	64744508	64744708	7.85554	3.32639	-4.31506	7.03357e-25	7.65821e-23	2	1
chr7	91377885	91378085	7.93876	2.84207	-4.81519	7.35147e-25	7.99299e-23	2	0
chr2	159892151	159892351	8.20281	4.349	-3.62194	7.65179e-25	8.31363e-23	2	0
chr13	46494235	46494435	7.87862	3.5744	-4.08153	7.91023e-25	8.58226e-23	2	0
chr2	12055083	12055283	7.89973	2.88489	-4.69376	8.29735e-25	8.98955e-23	2	0
chr11	26703947	26704147	7.97653	3.17822	-4.50521	8.4705e-25	9.17068e-23	2	0
chr4	20723552	20723752	8.2198	4.49371	-3.64761	8.55338e-25	9.25388e-23	2	1
chr2	176421569	176421769	7.9502	2.83433	-4.74449	8.60518e-25	9.30336e-23	2	0
chr12	50120606	50120806	7.85923	3.25711	-4.38912	8.80288e-25	9.5104e-23	2	0
chr18	49520692	49520892	8.32351	5.09376	-3.15207	8.88298e-25	9.58344e-23	2	2
chr11	115084332	115084532	8.46601	5.55891	-2.82124	8.97635e-25	9.67737e-23	2	2
chr9	120166328	120166528	8.02551	2.52592	-5.22829	9.01773e-25	9.71514e-23	2	0
chr1	217435259	217435459	8.0127	4.25421	-3.61755	9.38096e-25	1.00994e-22	2	0
chr15	95931131	95931331	8.31946	5.17266	-3.07903	9.39572e-25	1.01082e-22	2	2
chr13	110570945	110571145	7.89822	3.95398	-3.7759	9.47491e-25	1.01862e-22	2	0
chr4	25696468	25696668	8.51619	5.70637	-2.74569	9.75619e-25	1.04813e-22	2	2
chr2	85549895	85550095	8.54086	5.72035	-2.76192	1.01173e-24	1.0854e-22	2	0
chr9	28688274	28688474	8.27701	4.88113	-3.2473	1.02763e-24	1.09951e-22	2	2
chr12	94741049	94741249	9.05095	6.51666	-2.46644	1.02775e-24	1.09951e-22	2	2
chr22	44304496	44304696	7.89674	3.69264	-4.06818	1.05532e-24	1.12822e-22	2	0
chr13	90396332	90396532	8.01403	4.21224	-3.60547	1.05798e-24	1.13027e-22	2	1
chr7	122783614	122783814	8.05545	4.57672	-3.37111	1.08989e-24	1.16275e-22	2	0
chr10	113027946	113028146	9.50223	7.2739	-2.19689	1.09927e-24	1.17194e-22	2	2
chr14	62614315	62614515	8.87283	6.06746	-2.74977	1.10286e-24	1.17433e-22	2	2
chr4	48127476	48127676	9.68941	7.51336	-2.14029	1.10304e-24	1.17433e-22	2	2
chr1	170096124	170096324	8.27608	4.53222	-3.60312	1.11013e-24	1.17942e-22	2	0
chr11	46446285	46446485	8.51416	5.51869	-2.93339	1.12131e-24	1.19048e-22	2	2
chr8	68641032	68641232	8.70235	5.85983	-2.75957	1.12987e-24	1.19874e-22	2	2
chr1	173445266	173445466	8.13942	4.73798	-3.28127	1.13512e-24	1.20347e-22	2	2
chr3	185696109	185696309	7.98358	4.34184	-3.51419	1.14864e-24	1.21697e-22	2	1
chr10	104711369	104711569	9.24316	6.7642	-2.43291	1.15489e-24	1.22274e-22	2	2
chr3	191997996	191998196	9.10531	6.43722	-2.62198	1.17463e-24	1.24193e-22	2	2
chr6	57423593	57423793	9.92828	8.00756	-1.90152	1.18183e-24	1.24868e-22	2	2
chr1	182580814	182581014	7.89095	3.14963	-4.56558	1.19443e-24	1.26112e-22	2	0
chr7	28739946	28740146	8.79375	6.19835	-2.54438	1.25768e-24	1.32607e-22	2	2
chr13	44397029	44397229	9.25072	6.97818	-2.23546	1.26909e-24	1.33719e-22	2	2
chr17	42748057	42748257	8.02864	4.08623	-3.82002	1.28007e-24	1.34783e-22	2	0
chr4	174432093	174432293	8.05777	3.99711	-3.87214	1.29052e-24	1.35791e-22	2	0
chr16	86760110	86760310	7.93239	2.87737	-4.64673	1.32958e-24	1.39804e-22	2	2
chr22	32957411	32957611	7.93565	3.70809	-3.97604	1.34647e-24	1.41483e-22	2	1
chr6	45704520	45704720	8.01929	4.07642	-3.72816	1.37658e-24	1.44549e-22	2	0
chr3	31125570	31125770	7.9395	3.57904	-4.17582	1.42294e-24	1.49212e-22	2	0
chr10	1788537	1788737	8.22133	2.10768	-5.69906	1.46266e-24	1.53168e-22	2	0
chr8	133827405	133827605	8.11358	4.09153	-3.7559	1.51889e-24	1.5884e-22	2	0
chr7	12094525	12094725	8.78827	6.14024	-2.58868	1.63017e-24	1.70245e-22	2	2
chr14	26621931	26622131	8.32872	5.11029	-3.11281	1.63232e-24	1.70353e-22	2	0
chrX	42185405	42185605	7.95691	4.0165	-3.74639	1.65455e-24	1.72439e-22	2	0
chr12	20400012	20400212	8.02933	3.82018	-4.06469	1.6756e-24	1.74514e-22	2	0
chr19	21210169	21210369	8.65557	5.84364	-2.74141	1.67823e-24	1.74669e-22	2	2
chr2	217371983	217372183	8.89906	6.30842	-2.52441	1.6831e-24	1.75058e-22	2	2
chr13	53310701	53310901	7.9061	2.68835	-4.89316	1.68945e-24	1.7548e-22	2	2
chr2	129806416	129806616	8.60907	5.85541	-2.68583	1.74144e-24	1.80758e-22	2	2
chr20	48205879	48206079	8.29523	4.91503	-3.31903	1.8087e-24	1.87486e-22	2	1
chr11	18609884	18610084	8.10781	2.3319	-5.43768	1.81651e-24	1.88168e-22	2	0
chr5	67381221	67381421	8.03463	3.99364	-3.8218	1.82916e-24	1.89351e-22	2	0
chr6	89359593	89359793	8.21658	4.98383	-3.10985	1.83946e-24	1.90288e-22	2	1
chr17	1553521	1553721	7.84388	3.2513	-4.31421	1.85351e-24	1.91612e-22	2	0
chr4	84309314	84309514	8.0548	2.25711	-5.40124	1.90668e-24	1.96976e-22	2	0
chr17	72010350	72010550	7.82813	3.01992	-4.53235	1.93036e-24	1.99288e-22	2	0
chr12	93167850	93168050	9.02077	6.54326	-2.41539	1.93939e-24	2.00086e-22	2	2
chr12	67447333	67447533	7.92948	2.45066	-5.0394	1.96531e-24	2.02623e-22	2	0
chr8	128977994	128978194	7.84004	3.42188	-4.17117	1.96672e-24	2.02633e-22	2	0
chr13	69794128	69794328	8.53791	5.58857	-2.86573	1.97491e-24	2.0334e-22	2	2
chr13	22179336	22179536	7.88505	2.68835	-4.87416	1.9824e-24	2.03974e-22	2	0
chr13	53127081	53127281	7.95891	3.36252	-4.3901	1.99958e-24	2.05467e-22	2	0
chr10	103228209	103228409	7.91436	3.66398	-4.08765	2.01301e-24	2.0657e-22	2	0
chrX	108353521	108353721	8.77224	5.93848	-2.73981	2.06718e-24	2.11986e-22	2	2
chr4	120964650	120964850	7.90538	3.9301	-3.78608	2.17276e-24	2.22665e-22	2	0
chr3	31969075	31969275	8.6308	5.86173	-2.70274	2.21571e-24	2.26915e-22	2	2
chrX	3970462	3970662	7.81122	3.2182	-4.35084	2.24547e-24	2.29656e-22	2	0
chr12	49984410	49984610	8.4786	5.60146	-2.78845	2.38204e-24	2.433e-22	2	0
chr16	7835130	7835330	7.90874	2.96688	-4.54144	2.43372e-24	2.48412e-22	2	0
chr9	109063808	109064008	7.98107	4.33911	-3.48668	2.44068e-24	2.48958e-22	2	0
chr6	45626033	45626233	7.90899	3.73174	-3.90763	2.45153e-24	2.49898e-22	2	0
chr20	7085520	7085720	8.18458	4.15159	-3.7766	2.46542e-24	2.51147e-22	2	0
chr3	140533039	140533239	8.10669	4.70039	-3.29714	2.49042e-24	2.53526e-22	2	0
chr3	61077543	61077743	9.03825	6.45863	-2.52632	2.50448e-24	2.54644e-22	2	2
chr11	26777156	26777356	8.80381	6.15266	-2.57786	2.50485e-24	2.54644e-22	2	2
chr3	197334099	197334299	8.98077	6.59295	-2.3451	2.54529e-24	2.58425e-22	2	2
chr6	135230803	135231003	8.13348	4.47888	-3.45352	2.60743e-24	2.64559e-22	2	1
chr6	34011371	34011571	8.47073	5.50504	-2.91531	2.62671e-24	2.66163e-22	2	1
chr1	205445065	205445265	9.46933	6.91481	-2.48092	2.69962e-24	2.73213e-22	2	0
chr12	7709980	7710180	8.04854	4.51385	-3.38389	2.69984e-24	2.73213e-22	2	1
chr10	78626526	78626726	8.823	6.21373	-2.53646	2.70822e-24	2.7388e-22	2	2
chr5	12372096	12372296	7.97727	4.1547	-3.61225	2.75398e-24	2.77958e-22	2	0
chr1	32644268	32644468	7.8943	4.0165	-3.6888	2.86288e-24	2.88759e-22	2	0
chr1	85133869	85134069	8.24266	5.04844	-3.08227	2.87673e-24	2.89966e-22	2	2
chr1	209871069	209871269	7.91617	3.97042	-3.72047	2.89776e-24	2.91894e-22	2	0
chr12	46904898	46905098	8.14862	4.81625	-3.2423	2.89997e-24	2.91925e-22	2	1
chr4	90715509	90715709	8.34769	5.26379	-3.00796	2.93654e-24	2.95412e-22	2	2
chr2	227204517	227204717	8.12375	4.32086	-3.62072	2.9548e-24	2.97054e-22	2	0
chr5	28390495	28390695	7.86089	3.90952	-3.78465	2.99665e-24	3.00867e-22	2	0
chr8	54268364	54268564	8.44357	5.52307	-2.83999	3.04185e-24	3.05006e-22	2	2
chr2	171823664	171823864	8.13689	2.10768	-5.62207	3.12708e-24	3.13347e-22	2	0
chr10	48526219	48526419	8.10246	4.65521	-3.29166	3.15198e-24	3.15609e-22	2	0
chr9	23450764	23450964	8.32727	5.27331	-2.98501	3.15376e-24	3.15609e-22	2	1
chr9	115278395	115278595	7.82232	2.88489	-4.6198	3.29795e-24	3.29393e-22	2	0
chr10	84185630	84185830	8.02748	4.38025	-3.56098	3.31582e-24	3.30963e-22	2	0
chr2	57147039	57147239	8.37537	5.31165	-2.95121	3.47747e-24	3.46872e-22	2	2
chr14	62655294	62655494	7.98599	3.98098	-3.87328	3.51926e-24	3.50391e-22	2	0
chr2	143505733	143505933	7.95545	2.46076	-5.16665	3.5196e-24	3.50391e-22	2	0
chr18	36601192	36601392	7.96577	2.52592	-5.16734	3.55477e-24	3.53662e-22	2	0
chr12	69105111	69105311	7.86538	3.67973	-3.9168	3.57194e-24	3.5514e-22	2	0
chr4	147060264	147060464	8.12661	2.09477	-5.47143	3.60748e-24	3.5821e-22	2	0
chr11	126945363	126945563	7.92596	4.04236	-3.73977	3.77892e-24	3.74264e-22	2	0
chr5	167778334	167778534	8.24134	4.85098	-3.28109	3.8828e-24	3.84305e-22	2	0
chr5	142249029	142249229	8.468	5.21914	-3.09774	3.95181e-24	3.9038e-22	2	0
chr5	130476396	130476596	8.03733	4.5636	-3.37608	4.00559e-24	3.95437e-22	2	0
chr19	46823114	46823314	7.85517	2.87737	-4.57348	4.08061e-24	4.02585e-22	2	0
chr7	80902832	80903032	7.86674	2.62129	-4.77368	4.10373e-24	4.04605e-22	2	0
chr6	52595341	52595541	8.31871	5.27188	-2.96684	4.11905e-24	4.05855e-22	2	1
chr5	56405191	56405391	7.94238	4.0545	-3.66195	4.14193e-24	4.07847e-22	2	0
chr7	33971035	33971235	7.8718	2.94096	-4.73169	4.16768e-24	4.09857e-22	2	0
chr8	116690451	116690651	8.09834	4.40204	-3.50577	4.28616e-24	4.21238e-22	2	1
chr9	38412813	38413013	7.94492	4.30519	-3.48728	4.34744e-24	4.26987e-22	2	0
chr1	213512427	213512627	8.52797	1.51628	-6.34149	4.53094e-24	4.44441e-22	2	0
chr10	60798058	60798258	8.01562	2.25711	-5.36103	4.58127e-24	4.48804e-22	2	0
chr1	156712880	156713080	8.10809	4.77865	-3.23459	4.64507e-24	4.54763e-22	2	0
chr1	48480534	48480734	8.05744	4.4977	-3.3962	4.68629e-24	4.58506e-22	2	0
chr3	24367792	24367992	8.28991	5.164	-3.06415	4.69211e-24	4.58783e-22	2	1
chr9	115207070	115207270	8.00445	4.28366	-3.52359	4.71222e-24	4.60456e-22	2	0
chr5	108233727	108233927	7.86582	3.82018	-3.92011	4.98431e-24	4.86423e-22	2	0
chr8	55287593	55287793	7.91904	4.1371	-3.58976	5.05892e-24	4.93391e-22	2	0
chr14	47762996	47763196	7.84534	3.74005	-3.92288	5.15557e-24	5.02179e-22	2	0
chr4	24744027	24744227	8.62357	5.87678	-2.66343	5.20187e-24	5.06367e-22	2	2
chr2	138841076	138841276	8.21223	4.84906	-3.24026	5.23462e-24	5.09232e-22	2	1
chr2	231007415	231007615	9.10495	6.68405	-2.36519	5.25693e-24	5.11078e-22	2	2
chr7	56106424	56106624	8.49334	1.38192	-6.31775	5.29177e-24	5.1414e-22	2	0
chr6	118278000	118278200	8.57776	1.51628	-6.37896	5.43865e-24	5.27741e-22	2	0
chr2	30248879	30249079	7.85339	2.63026	-4.84804	5.44964e-24	5.28474e-22	2	0
chr5	103855551	103855751	8.39014	5.29446	-2.98205	5.48633e-24	5.31696e-22	2	0
chr12	3967831	3968031	9.58506	7.55405	-2.00734	5.51749e-24	5.34378e-22	2	2
chr7	23335332	23335532	8.30915	4.94682	-3.19554	5.6085e-24	5.42507e-22	2	2
chr14	83816906	83817106	8.54603	5.53462	-2.9515	5.70967e-24	5.51945e-22	2	1
chr16	51129134	51129334	8.31007	5.32363	-2.90505	5.74726e-24	5.55229e-22	2	1
chr6	103885539	103885739	7.84876	3.0062	-4.41556	5.81363e-24	5.60935e-22	2	0
chr14	20572452	20572652	8.85125	6.14983	-2.63662	5.91732e-24	5.70222e-22	2	1
chr1	74394610	74394810	7.78831	3.38722	-4.12827	6.04592e-24	5.82249e-22	2	0
chr8	144160973	144161173	8.05924	4.70039	-3.25281	6.10046e-24	5.87133e-22	2	1
chr2	62365389	62365589	7.80319	3.32639	-4.2597	6.19728e-24	5.96077e-22	2	0
chr8	123168783	123168983	7.85754	2.83433	-4.65396	6.34128e-24	6.09546e-22	2	0
chr12	132465784	132465984	8.51586	5.72521	-2.71947	6.48888e-24	6.22953e-22	2	2
chr5	62011164	62011364	8.05757	4.6325	-3.31127	6.60748e-24	6.33942e-22	2	0
chr9	74892870	74893070	8.96325	6.49079	-2.40918	6.64654e-24	6.37291e-22	2	2
chr6	143163736	143163936	8.4649	5.15683	-3.24461	6.81931e-24	6.53448e-22	2	1
chr9	126927941	126928141	8.7627	6.16757	-2.5572	6.84684e-24	6.55608e-22	2	2
chr11	94638312	94638512	8.39569	5.44479	-2.85548	6.85039e-24	6.55608e-22	2	2
chr11	78953183	78953383	8.14209	4.4141	-3.50047	6.96494e-24	6.66155e-22	2	0
chr19	51025014	51025214	9.26481	6.8219	-2.37649	6.99921e-24	6.69016e-22	2	2
chr12	110772999	110773199	7.83703	2.97395	-4.53953	7.28647e-24	6.9604e-22	2	0
chr12	94731989	94732189	8.49979	5.63543	-2.76886	7.31324e-24	6.98162e-22	2	2
chr1	86618416	86618616	8.02781	4.50015	-3.38759	7.60636e-24	7.25242e-22	2	0
chr2	98530243	98530443	7.76915	3.2182	-4.30856	7.69404e-24	7.33147e-22	2	0
chr5	176644394	176644594	8.59401	5.88922	-2.62883	7.72536e-24	7.35674e-22	2	0
chr11	89540855	89541055	7.81944	3.06446	-4.50966	7.79522e-24	7.41866e-22	2	0
chr20	45441193	45441393	8.1476	4.3925	-3.61436	7.84844e-24	7.46467e-22	2	0
chr12	65143289	65143489	8.00198	4.51385	-3.33913	7.88602e-24	7.49113e-22	2	0
chr9	20059027	20059227	7.88911	2.7359	-4.77377	8.13679e-24	7.72457e-22	2	0
chr2	126072651	126072851	7.92045	2.32086	-5.14537	8.30253e-24	7.87703e-22	2	0
chr4	26141052	26141252	7.85072	3.9132	-3.80619	8.42506e-24	7.98341e-22	2	1
chr6	145631533	145631733	8.00035	3.66398	-4.1538	8.52863e-24	8.07656e-22	2	0
chr1	79355492	79355692	7.82874	3.90952	-3.75296	8.57678e-24	8.11714e-22	2	1
chr8	84430904	84431104	7.9173	2.32086	-5.14249	8.60636e-24	8.14012e-22	2	0
chr4	186734352	186734552	8.07328	4.58742	-3.34058	8.68127e-24	8.20591e-22	2	0
chr1	171498966	171499166	7.81164	2.96688	-4.45022	8.91754e-24	8.42406e-22	2	0
chr1	188769257	188769457	8.46785	5.65452	-2.75921	9.05297e-24	8.54673e-22	2	1
chr7	31041014	31041214	7.89897	4.19835	-3.55281	9.13739e-24	8.62112e-22	2	0
chr2	235561697	235561897	7.91201	4.23485	-3.52718	9.46641e-24	8.92606e-22	2	2
chr5	10162396	10162596	8.10031	4.79919	-3.17057	9.57299e-24	9.02101e-22	2	0
chr20	8788975	8789175	7.97615	4.45824	-3.41781	1.03322e-23	9.70666e-22	2	1
chr13	92259870	92260070	7.91825	3.84593	-3.95364	1.05873e-23	9.94016e-22	2	0
chr11	82708875	82709075	7.78862	3.68835	-3.92362	1.08529e-23	1.01709e-21	2	0
chr9	125359115	125359315	7.83337	2.7359	-4.72449	1.09747e-23	1.02787e-21	2	0
chr6	74626366	74626566	8.21539	5.05783	-3.03835	1.10924e-23	1.03791e-21	2	1
chr9	91572196	91572396	8.35024	5.37359	-2.89001	1.10954e-23	1.03791e-21	2	2
chr3	32235199	32235399	7.78563	2.98098	-4.56643	1.13362e-23	1.05979e-21	2	0
chr10	17171369	17171569	8.58226	5.75948	-2.76363	1.16195e-23	1.08562e-21	2	2
chr11	27213317	27213517	8.58628	5.53656	-2.94823	1.18323e-23	1.10482e-21	2	0
chr20	42857535	42857735	7.91546	2.24548	-5.14578	1.23553e-23	1.15226e-21	2	0
chr10	28949641	28949841	7.89185	4.0797	-3.63549	1.24474e-23	1.16014e-21	2	0
chr16	77875002	77875202	7.81606	3.28366	-4.22151	1.2618e-23	1.1739e-21	2	0
chr3	109687707	109687907	7.7918	3.5744	-3.99501	1.27477e-23	1.18453e-21	2	0
chr7	68476248	68476448	7.76057	3.28934	-4.22682	1.28291e-23	1.19138e-21	2	0
chr17	33615930	33616130	8.66278	5.5382	-3.07484	1.33223e-23	1.23643e-21	2	1
chr14	67834101	67834301	7.93425	2.63918	-5.00545	1.33917e-23	1.24212e-21	2	0
chr18	66622277	66622477	7.98842	2.17822	-5.33656	1.34158e-23	1.2436e-21	2	0
chr18	31571801	31572001	8.67831	6.0897	-2.52396	1.37989e-23	1.27834e-21	2	2
chr9	36215863	36216063	7.78342	2.78996	-4.67286	1.39156e-23	1.28837e-21	2	0
chr11	34847085	34847285	8.22994	4.43122	-3.57387	1.39642e-23	1.29209e-21	2	0
chr7	98152162	98152362	7.81773	3.14963	-4.48865	1.41561e-23	1.30906e-21	2	0
chr6	146632339	146632539	7.79268	3.76318	-3.82833	1.43631e-23	1.3266e-21	2	0
chr17	55610301	55610501	7.94095	4.24839	-3.49768	1.45457e-23	1.34185e-21	2	0
chr2	139161975	139162175	7.7982	2.84207	-4.67759	1.45745e-23	1.3437e-21	2	0
chr12	32493384	32493584	9.98005	7.85092	-2.1098	1.46555e-23	1.35036e-21	2	2
chr22	41338086	41338286	7.78676	3.52111	-4.09498	1.47662e-23	1.35974e-21	2	0
chr6	130997302	130997502	8.3377	4.99711	-3.22439	1.4998e-23	1.38025e-21	2	1
chr3	169033370	169033570	8.01261	2.16593	-5.23525	1.53305e-23	1.41001e-21	2	0
chr15	26215622	26215822	7.99061	2.3319	-5.32149	1.54196e-23	1.41736e-21	2	0
chr13	106277867	106278067	7.77706	3.548	-4.03222	1.55356e-23	1.42631e-21	2	0
chr12	1721798	1721998	8.34208	5.4628	-2.80521	1.55676e-23	1.42839e-21	2	2
chr11	29640086	29640286	7.82949	2.50656	-4.83618	1.5627e-23	1.43298e-21	2	0
chr10	119788556	119788756	8.47143	5.30431	-3.11611	1.58937e-23	1.45571e-21	2	0
chr3	167762477	167762677	7.75847	3.51628	-4.02324	1.63121e-23	1.49313e-21	2	0
chr1	90534919	90535119	8.13116	4.55272	-3.49739	1.64129e-23	1.50057e-21	2	2
chr1	171142723	171142923	7.81879	3.85983	-3.75477	1.65174e-23	1.50923e-21	2	2
chr1	243931346	243931546	9.50599	7.14632	-2.30003	1.66151e-23	1.51635e-21	2	2
chr2	132538537	132538737	8.23296	5.05512	-3.11744	1.66286e-23	1.51668e-21	2	1
chr10	126262884	126263084	8.18028	4.71443	-3.3536	1.68808e-23	1.53876e-21	2	0
chr17	77228465	77228665	8.84252	6.37934	-2.42133	1.71438e-23	1.56088e-21	2	2
chr2	204272220	204272420	8.70454	6.11399	-2.52131	1.72707e-23	1.5715e-21	2	1
chr3	81790262	81790462	8.13553	4.60488	-3.40667	1.79579e-23	1.63209e-21	2	0
chr7	5270902	5271102	7.77472	2.7359	-4.67096	1.90752e-23	1.73056e-21	2	0
chr10	78357127	78357327	8.86303	6.3892	-2.41639	1.93962e-23	1.75865e-21	2	2
chr10	69481288	69481488	7.80691	3.49371	-4.16679	1.95473e-23	1.7713e-21	2	0
chr8	120696949	120697149	8.00352	4.2647	-3.5255	1.98718e-23	1.79964e-21	2	0
chrX	28471490	28471690	7.77409	2.84207	-4.65521	1.99617e-23	1.80672e-21	2	0
chr2	42906874	42907074	8.80807	6.30729	-2.45664	2.02937e-23	1.83569e-21	2	2
chr2	86301915	86302115	8.02916	4.50015	-3.38641	2.07116e-23	1.87238e-21	2	0
chr20	9255284	9255484	7.7719	2.83433	-4.57388	2.08768e-23	1.8862e-21	2	0
chr3	100175956	100176156	8.49103	5.76318	-2.65633	2.10433e-23	1.90012e-21	2	2
chr1	29704018	29704218	8.30732	5.14651	-3.10666	2.10935e-23	1.90354e-21	2	2
chr11	26943823	26944023	7.87198	3.97395	-3.70559	2.14151e-23	1.93029e-21	2	0
chr14	36215186	36215386	8.73962	6.10949	-2.56152	2.16009e-23	1.94589e-21	2	2
chrX	13018786	13018986	7.82644	2.57904	-4.92064	2.17394e-23	1.95622e-21	2	0
chr7	23447229	23447429	8.00068	4.48878	-3.40562	2.17411e-23	1.95622e-21	2	2
chr1	85550858	85551058	9.33202	6.8799	-2.39252	2.17965e-23	1.96006e-21	2	2
chr9	3274294	3274494	7.83258	2.51628	-4.93315	2.28705e-23	2.05183e-21	2	0
chr15	50240989	50241189	8.06168	4.78796	-3.15338	2.30041e-23	2.06141e-21	2	0
chr1	217211768	217211968	7.79635	3.45066	-4.06882	2.389e-23	2.13803e-21	2	0
chr16	13811506	13811706	7.76888	3.60488	-3.96568	2.3901e-23	2.13803e-21	2	0
chr16	58938929	58939129	8.98565	6.36362	-2.57451	2.42448e-23	2.16373e-21	2	2
chr17	73104459	73104659	7.93896	2.17822	-5.28959	2.52712e-23	2.25403e-21	2	0
chr8	69449845	69450045	7.88179	3.25711	-4.38987	2.55663e-23	2.27902e-21	2	0
chr8	95840846	95841046	7.84776	2.57904	-4.93704	2.62142e-23	2.33542e-21	2	0
chr4	143225384	143225584	8.19163	4.53462	-3.53643	2.62721e-23	2.33923e-21	2	1
chr19	21247166	21247366	7.91525	2.45066	-5.00969	2.63413e-23	2.34403e-21	2	0
chr8	134969325	134969525	7.90177	4.16091	-3.59033	2.65414e-23	2.3588e-21	2	0
chr9	105401970	105402170	8.3331	5.37225	-2.86398	2.73795e-23	2.42937e-21	2	2
chr6	25671248	25671448	7.9268	4.2865	-3.47213	2.81031e-23	2.49069e-21	2	0
chr7	33939238	33939438	8.52238	5.56316	-2.84509	2.82343e-23	2.50087e-21	2	2
chr2	144298762	144298962	7.74544	3.25711	-4.27441	2.842e-23	2.51587e-21	2	0
chr3	50101053	50101253	7.82561	2.92647	-4.53102	2.87168e-23	2.54068e-21	2	0
chr3	75015733	75015933	7.86013	3.10124	-4.46297	2.94804e-23	2.60673e-21	2	0
chr9	33972383	33972583	7.74072	2.92647	-4.45757	2.99615e-23	2.64775e-21	2	0
chr22	36687593	36687793	7.75285	2.78996	-4.64178	3.24934e-23	2.86819e-21	2	0
chr6	27050426	27050626	7.94119	4.24072	-3.59844	3.31484e-23	2.92433e-21	2	1
chr1	20223552	20223752	7.92087	4.34457	-3.47175	3.35782e-23	2.95883e-21	2	1
chrX	6614308	6614508	8.25719	4.90282	-3.28202	3.37306e-23	2.97056e-21	2	1
chr4	165946063	165946263	8.48419	5.61424	-2.76997	3.44198e-23	3.02952e-21	2	0
chr6	50520976	50521176	8.66499	5.86957	-2.69878	3.51026e-23	3.08607e-21	2	1
chr14	24966259	24966459	8.85351	5.84425	-2.88961	3.52762e-23	3.09955e-21	2	2
chr5	38424384	38424584	8.05616	4.39777	-3.5708	3.7234e-23	3.26783e-21	2	1
chr19	595730	595930	8.39436	5.44479	-2.8514	3.82913e-23	3.35871e-21	2	0
chr5	14299725	14299925	7.73896	2.97395	-4.44745	3.83246e-23	3.35971e-21	2	0
chr3	169183135	169183335	7.97965	4.4389	-3.40224	3.89907e-23	3.41615e-21	2	0
chr12	58206968	58207168	7.82512	3.85983	-3.75763	3.98655e-23	3.48881e-21	2	0
chr4	77169722	77169922	7.76372	3.71654	-3.8897	4.00837e-23	3.5059e-21	2	1
chr2	119451567	119451767	7.76163	3.68405	-3.85485	4.12309e-23	3.60419e-21	2	0
chr13	25967238	25967438	7.91493	4.1371	-3.58087	4.21546e-23	3.67865e-21	2	0
chrX	8404470	8404670	9.0965	6.71582	-2.3361	4.40919e-23	3.84333e-21	2	2
chr8	18602294	18602494	7.89905	2.45066	-4.99224	4.43252e-23	3.85928e-21	2	0
chr8	72405566	72405766	7.93028	4.16709	-3.66597	4.48068e-23	3.89901e-21	2	0
chr3	22660196	22660396	7.75253	3.4167	-4.03479	4.51793e-23	3.92919e-21	2	0
chr16	54687223	54687423	8.0184	4.09801	-3.71103	4.62222e-23	4.01761e-21	2	0
chr10	57469071	57469271	9.04441	6.71634	-2.28905	4.68482e-23	4.06972e-21	2	2
chr2	183293545	183293745	7.87659	3.9504	-3.71366	4.72697e-23	4.10169e-21	2	0
chr11	14438005	14438205	7.77866	3.79396	-3.84211	4.90022e-23	4.24722e-21	2	0
chr6	114931623	114931823	7.78222	3.02673	-4.5458	4.92779e-23	4.2687e-21	2	0
chr13	48653490	48653690	8.17088	4.90767	-3.14662	4.96759e-23	4.30075e-21	2	0
chr5	168239441	168239641	7.73828	3.63473	-3.92908	5.00567e-23	4.33127e-21	2	0
chr6	99148225	99148425	7.95646	4.36958	-3.40307	5.12956e-23	4.43347e-21	2	0
chr18	57207057	57207257	8.30396	5.25946	-2.934	5.14975e-23	4.44841e-21	2	0
chr9	19754953	19755153	7.8489	4.2182	-3.49714	5.3132e-23	4.58445e-21	2	1
chr15	86089513	86089713	8.9548	6.48384	-2.4104	5.41392e-23	4.66348e-21	2	2
chr2	14538435	14538635	8.16904	5.04236	-3.05012	5.43491e-23	4.67893e-21	2	0
chr6	94289196	94289396	8.03096	4.66398	-3.28848	5.6137e-23	4.82203e-21	2	0
chr6	130743203	130743403	8.74875	6.08725	-2.57652	5.65417e-23	4.85407e-21	2	2
chr12	93100779	93100979	7.75542	3.65521	-3.85516	5.78764e-23	4.96588e-21	2	0
chr2	111238565	111238765	7.7694	3.01307	-4.39768	5.85424e-23	5.02021e-21	2	0
chr2	98091013	98091213	8.18625	5.10868	-2.96424	6.00069e-23	5.14293e-21	2	0
chr7	108623150	108623350	8.24379	5.28135	-2.88931	6.08312e-23	5.20775e-21	2	0
chr4	42351296	42351496	7.72978	3.6596	-3.87227	6.10617e-23	5.22458e-21	2	0
chr10	68251322	68251522	8.09617	4.76726	-3.2377	6.19842e-23	5.30055e-21	2	2
chr6	111706937	111707137	7.76924	2.93373	-4.54944	6.42465e-23	5.49095e-21	2	0
chr4	146981762	146981962	7.90931	4.23485	-3.51932	6.51262e-23	5.56303e-21	2	0
chr14	29233512	29233712	8.23941	4.82727	-3.29637	6.59036e-23	5.62317e-21	2	0
chr6	125379318	125379518	7.70733	3.35713	-4.10506	6.60152e-23	5.62956e-21	2	0
chr10	123497075	123497275	9.38392	6.85481	-2.49556	6.60776e-23	5.63176e-21	2	2
chr1	65429291	65429491	7.71167	3.42703	-4.09462	6.61335e-23	5.63339e-21	2	0
chr10	8289702	8289902	9.27489	6.66124	-2.56409	7.36694e-23	6.26141e-21	2	2
chr10	1311761	1311961	7.83607	4.09801	-3.54695	7.45936e-23	6.33645e-21	2	0
chr9	114911149	114911349	8.78006	5.94625	-2.74919	7.47711e-23	6.34801e-21	2	0
chr5	116494799	116494999	8.73904	5.9859	-2.71387	7.48702e-23	6.35291e-21	2	2
chr12	43723229	43723429	7.91606	2.09477	-5.26888	7.54951e-23	6.4024e-21	2	0
chr20	12316811	12317011	8.12748	4.80837	-3.15818	7.87535e-23	6.67134e-21	2	2
chr13	64026102	64026302	7.71502	3.45572	-4.03994	7.92489e-23	6.70944e-21	2	0
chr4	93658512	93658712	7.76778	2.68835	-4.7505	7.92907e-23	6.70944e-21	2	0
chr13	53161324	53161524	7.91223	3.99711	-3.73006	8.00531e-23	6.77023e-21	2	0
chr14	37844843	37845043	7.79534	4.039	-3.58474	8.15601e-23	6.89388e-21	2	0
chr8	135229933	135230133	8.0238	4.68405	-3.20358	8.17114e-23	6.89906e-21	2	1
chr11	9344175	9344375	8.24057	5.31583	-2.85017	8.29347e-23	6.99849e-21	2	2
chr8	10655015	10655215	8.16632	5.08888	-2.96528	8.30016e-23	7.00029e-21	2	2
chr18	3180256	3180456	8.14018	4.65301	-3.30456	8.39356e-23	7.07517e-21	2	2
chr10	76509732	76509932	7.77139	3.95398	-3.64938	8.57353e-23	7.21894e-21	2	0
chr18	58056993	58057193	8.18099	4.87619	-3.20904	8.8745e-23	7.46416e-21	2	0
chr20	45922525	45922725	7.78089	3.99711	-3.61381	9.12155e-23	7.66355e-21	2	0
chr1	52817064	52817264	7.77507	2.51628	-4.87465	9.29443e-23	7.80026e-21	2	0
chr8	37075693	37075893	7.75436	3.32086	-4.15167	9.67484e-23	8.11064e-21	2	0
chr2	204221881	204222081	7.8428	3.63918	-4.05696	9.86576e-23	8.25265e-21	2	0
chr13	73152001	73152201	7.72962	3.14963	-4.40255	9.91996e-23	8.2857e-21	2	0
chr14	38171242	38171442	7.79106	2.83433	-4.58137	9.92148e-23	8.2857e-21	2	0
chr14	23358418	23358618	7.78018	3.5744	-3.97552	1.0138e-22	8.46194e-21	2	0
chr6	166544131	166544331	7.85695	3.99711	-3.68068	1.03588e-22	8.64152e-21	2	0
chr11	10529413	10529613	8.05571	2.09477	-5.38277	1.04421e-22	8.70627e-21	2	0
chr2	86290683	86290883	8.76288	6.19211	-2.53533	1.04544e-22	8.71179e-21	2	2
chr11	97968255	97968455	7.78877	2.69692	-4.86075	1.04779e-22	8.72665e-21	2	0
chr4	2287154	2287354	8.33628	5.51067	-2.76618	1.06921e-22	8.89058e-21	2	1
chr4	80285260	80285460	7.73181	3.38722	-4.0675	1.07589e-22	8.94122e-21	2	0
chr1	208040974	208041174	8.09715	4.85481	-3.17174	1.10472e-22	9.16594e-21	2	2
chr10	3078584	3078784	7.77499	3.86364	-3.743	1.13603e-22	9.4105e-21	2	1
chr2	14876973	14877173	7.94514	4.30519	-3.47896	1.14041e-22	9.44167e-21	2	0
chr12	108091793	108091993	7.73261	3.52111	-4.03864	1.1508e-22	9.51737e-21	2	0
chrX	115416890	115417090	8.01077	4.76318	-3.12905	1.18091e-22	9.75586e-21	2	0
chr18	21398175	21398375	7.69891	3.10124	-4.3182	1.20258e-22	9.91886e-21	2	0
chr20	47423742	47423942	7.71433	3.68835	-3.84927	1.22822e-22	1.01195e-20	2	1
chr5	124922612	124922812	8.47078	5.6165	-2.7694	1.24013e-22	1.02121e-20	2	2
chr1	59367500	59367700	8.34759	5.43298	-2.84729	1.26072e-22	1.03706e-20	2	2
chr8	9264482	9264682	7.90224	4.10124	-3.63105	1.27246e-22	1.04615e-20	2	1
chr20	33176142	33176342	7.81545	2.63918	-4.88912	1.27995e-22	1.05174e-20	2	0
chr18	7618822	7619022	8.30079	5.24164	-2.94755	1.30488e-22	1.07166e-20	2	2
chr22	42399732	42399932	8.86511	6.43274	-2.37063	1.32256e-22	1.08531e-20	2	2
chr12	60926307	60926507	8.04017	1.82654	-5.52862	1.32301e-22	1.08531e-20	2	0
chr9	124485378	124485578	8.37656	5.5199	-2.80652	1.33129e-22	1.09101e-20	2	1
chr6	89311449	89311649	8.3374	5.50945	-2.75917	1.33685e-22	1.09498e-20	2	2
chr2	197786615	197786815	7.74008	3.26289	-4.32035	1.36043e-22	1.1137e-20	2	0
chr9	121284409	121284609	8.69662	6.20606	-2.43062	1.38114e-22	1.12885e-20	2	0
chr15	54664624	54664824	7.79608	3.32639	-4.2371	1.38502e-22	1.13081e-20	2	0
chr2	39339436	39339636	7.8764	4.34184	-3.40544	1.39077e-22	1.1349e-20	2	0
chr1	70980452	70980652	8.15161	4.43122	-3.49762	1.40436e-22	1.14539e-20	2	0
chr9	68755837	68756037	8.38351	5.46406	-2.848	1.4099e-22	1.14929e-20	2	1
chr10	9151156	9151356	7.94712	4.2513	-3.52095	1.42401e-22	1.16018e-20	2	0
chr3	57110860	57111060	8.79949	6.20681	-2.53138	1.46411e-22	1.19095e-20	2	2
chr4	145431322	145431522	7.75368	3.81625	-3.77257	1.48097e-22	1.20403e-20	2	0
chr9	97088139	97088339	8.06204	4.61537	-3.29624	1.48638e-22	1.20778e-20	2	2
chr1	33338576	33338776	8.87035	6.44836	-2.35951	1.5139e-22	1.22884e-20	2	1
chr20	56955979	56956179	7.79314	3.99364	-3.59316	1.51566e-22	1.22963e-20	2	1
chr11	79140365	79140565	8.49674	5.83178	-2.5997	1.52818e-22	1.23912e-20	2	2
chr11	108127912	108128112	8.39853	5.61537	-2.69462	1.52994e-22	1.2399e-20	2	2
chr4	90074492	90074692	9.3946	7.13202	-2.21744	1.55469e-22	1.25929e-20	2	2
chr10	31069489	31069689	7.7133	3.60032	-3.8674	1.63772e-22	1.32514e-20	2	0
chr11	129215766	129215966	9.15842	6.6901	-2.40471	1.65831e-22	1.34039e-20	2	2
chr13	106179709	106179909	7.92325	4.42446	-3.37415	1.70658e-22	1.37796e-20	2	0
chr8	3058747	3058947	8.32353	5.43634	-2.78748	1.78081e-22	1.43638e-20	2	2
chr21	37140020	37140220	8.671	6.02864	-2.57682	1.80408e-22	1.45286e-20	2	2
chr14	76514857	76515057	7.68378	2.97395	-4.39179	1.81357e-22	1.45973e-20	2	0
chrX	140053429	140053629	7.74056	2.57904	-4.83286	1.84006e-22	1.47951e-20	2	0
chr19	50167425	50167625	8.86325	6.49793	-2.32424	1.85472e-22	1.48973e-20	2	2
chr9	68997807	68998007	7.76574	3.35171	-4.10219	1.8635e-22	1.496e-20	2	1
chr15	45154664	45154864	7.86905	4.28934	-3.43797	1.88084e-22	1.50913e-20	2	0
chr8	62285430	62285630	8.65012	5.776	-2.82976	1.88289e-22	1.50999e-20	2	1
chr8	121821513	121821713	8.44746	5.66357	-2.69562	1.93557e-22	1.55142e-20	2	1
chr14	98404909	98405109	9.24057	6.63006	-2.52779	1.9739e-22	1.57967e-20	2	2
chr3	53939129	53939329	9.51795	7.50462	-1.99191	2.02057e-22	1.61449e-20	2	2
chr19	13289579	13289779	7.77964	2.46076	-4.98701	2.04528e-22	1.63253e-20	2	0
chr12	18752886	18753086	9.38414	6.69999	-2.59445	2.07012e-22	1.6515e-20	2	2
chr18	71717123	71717323	7.71853	3.1371	-4.26376	2.0849e-22	1.66243e-20	2	0
chr12	70510328	70510528	7.70039	2.67973	-4.60101	2.09238e-22	1.66752e-20	2	0
chr2	117937059	117937259	8.82443	6.45382	-2.31938	2.12027e-22	1.68887e-20	2	2
chr7	104025613	104025813	7.70656	2.68835	-4.69226	2.13477e-22	1.69866e-20	2	0
chr11	101479048	101479248	9.38226	7.31191	-2.04558	2.1486e-22	1.70876e-20	2	2
chr4	182339441	182339641	7.91013	4.53222	-3.26265	2.1497e-22	1.70876e-20	2	0
chr2	38999804	39000004	7.67358	3.42703	-4.05623	2.16484e-22	1.71991e-20	2	0
chr20	50967772	50967972	7.73422	3.78595	-3.72512	2.23016e-22	1.76906e-20	2	0
chr1	50048030	50048230	7.92578	2.01992	-5.41249	2.38437e-22	1.88943e-20	2	0
chr3	24270513	24270713	7.89438	4.14338	-3.60881	2.39604e-22	1.8977e-20	2	0
chr3	2791807	2792007	7.73112	2.57904	-4.82283	2.43641e-22	1.92768e-20	2	0
chr15	86061795	86061995	7.68727	2.67973	-4.58871	2.43778e-22	1.92777e-20	2	0
chr9	135984902	135985102	7.97642	4.70251	-3.18597	2.46751e-22	1.94927e-20	2	0
chr10	19576665	19576865	8.1648	5.07806	-2.96681	2.50604e-22	1.97869e-20	2	0
chrX	37468612	37468812	7.8213	3.9504	-3.65935	2.53501e-22	2.00053e-20	2	2
chr3	77326667	77326867	7.68124	3.51628	-3.94472	2.54398e-22	2.00658e-20	2	0
chr1	54289528	54289728	8.66305	6.04677	-2.53436	2.55673e-22	2.0156e-20	2	1
chr3	122947175	122947375	7.77119	4.01992	-3.59526	2.57761e-22	2.03102e-20	2	0
chr2	190099986	190100186	7.92993	2.01992	-5.41502	2.60212e-22	2.04928e-20	2	0
chr10	111155569	111155769	7.90532	2.3925	-5.09611	2.60908e-22	2.0537e-20	2	0
chr11	132452035	132452235	8.24484	5.11669	-3.06941	2.61328e-22	2.05596e-20	2	2
chr2	114817777	114817977	7.79219	3.10124	-4.39266	2.63666e-22	2.07328e-20	2	0
chr4	147775227	147775427	8.82926	6.48283	-2.30721	2.66215e-22	2.09226e-20	2	1
chr2	80054100	80054300	7.85729	3.78996	-3.86668	2.6745e-22	2.10088e-20	2	1
chr10	60004137	60004337	8.59155	1.25711	-6.57983	2.74411e-22	2.15226e-20	2	0
chr6	90934185	90934385	7.99793	4.69612	-3.15627	2.74908e-22	2.15506e-20	2	0
chr14	82796153	82796353	7.8066	3.90213	-3.65894	2.75957e-22	2.16218e-20	2	0
chrX	107172208	107172408	7.67685	3.01992	-4.37576	2.78348e-22	2.17979e-20	2	0
chr13	112207197	112207397	8.09624	4.98383	-2.9909	2.80318e-22	2.19298e-20	2	0
chr6	76843858	76844058	8.0132	4.76114	-3.11409	2.97437e-22	2.32572e-20	2	0
chr2	200081310	200081510	8.31471	5.34815	-2.87281	3.01255e-22	2.35198e-20	2	0
chr2	222756612	222756812	8.11546	4.97571	-3.03817	3.05927e-22	2.38603e-20	2	1
chr3	40417795	40417995	8.12215	5.11029	-2.91386	3.10896e-22	2.42355e-20	2	2
chr7	71184387	71184587	8.33546	5.22896	-2.96417	3.15992e-22	2.46203e-20	2	0
chr3	176469981	176470181	8.12104	4.96044	-3.02279	3.1903e-22	2.48191e-20	2	0
chr15	39667408	39667608	8.45081	5.80217	-2.58968	3.2504e-22	2.52589e-20	2	2
chr5	105754078	105754278	8.07455	4.61084	-3.27352	3.25522e-22	2.52729e-20	2	1
chr12	19227328	19227528	7.69167	3.68405	-3.78602	3.48793e-22	2.7025e-20	2	0
chr4	111873861	111874061	7.77547	3.32086	-4.16363	3.60906e-22	2.79493e-20	2	0
chr12	68378323	68378523	7.69536	3.56974	-3.85581	3.62979e-22	2.80957e-20	2	0
chr4	86544008	86544208	8.7369	5.89876	-2.73789	3.66223e-22	2.83183e-20	2	2
chr1	245617375	245617575	7.64869	3.18433	-4.2538	3.76465e-22	2.90808e-20	2	0
chr2	3912256	3912456	7.76487	2.52592	-4.96121	3.77646e-22	2.91574e-20	2	0
chr11	23729200	23729400	7.91432	1.92647	-5.40572	3.86666e-22	2.98388e-20	2	0
chr8	100397552	100397752	7.9785	4.39941	-3.36749	3.87807e-22	2.99118e-20	2	0
chr9	105668028	105668228	7.82757	4.03562	-3.58068	3.88549e-22	2.9954e-20	2	0
chr22	20926386	20926586	7.82783	4.32363	-3.36487	3.97964e-22	3.06644e-20	2	1
chr3	22971600	22971800	8.12011	4.90398	-3.06983	4.00863e-22	3.08723e-20	2	1
chr4	42815939	42816139	7.64039	3.17822	-4.1857	4.09129e-22	3.14931e-20	2	0
chr1	19730807	19731007	7.7612	2.24548	-4.98912	4.20505e-22	3.23363e-20	2	0
chr12	56631986	56632186	8.72019	6.30729	-2.37074	4.2086e-22	3.23474e-20	2	0
chr15	90638326	90638526	7.84179	4.37492	-3.33729	4.229e-22	3.24879e-20	2	0
chrX	28158482	28158682	8.1846	5.22359	-2.85619	4.23188e-22	3.24937e-20	2	1
chr1	111729748	111729948	8.48394	5.86364	-2.57004	4.40859e-22	3.37999e-20	2	2
chr3	30553232	30553432	7.75777	3.05783	-4.36893	4.41542e-22	3.38353e-20	2	0
chr2	143533935	143534135	7.71404	3.66398	-3.89106	4.52274e-22	3.46404e-20	2	0
chrX	97766506	97766706	7.90263	4.48631	-3.28989	4.61799e-22	3.53523e-20	2	1
chr7	117175505	117175705	7.67001	3.05116	-4.23301	4.63577e-22	3.54707e-20	2	0
chr19	21228406	21228606	8.11513	1.62129	-5.75148	4.68328e-22	3.58164e-20	2	0
chr16	48335994	48336194	7.73788	3.32639	-4.18109	4.71205e-22	3.60184e-20	2	0
chr8	25576869	25577069	9.40669	7.33298	-2.03672	4.78073e-22	3.65252e-20	2	2
chr10	113549963	113550163	8.50013	5.4843	-2.96426	4.83639e-22	3.69321e-20	2	1
chr5	124289868	124290068	8.89895	6.62452	-2.23234	4.89368e-22	3.73509e-20	2	2
chr12	127612262	127612462	7.72923	3.32086	-4.12232	4.98755e-22	3.80485e-20	2	0
chr11	81999650	81999850	7.69255	3.05116	-4.25245	5.03815e-22	3.83963e-20	2	0
chr1	241809364	241809564	8.19371	4.78193	-3.22669	5.05534e-22	3.84891e-20	2	1
chr2	106537710	106537910	8.11571	4.96222	-3.02964	5.06336e-22	3.8531e-20	2	2
chr7	2500089	2500289	8.11697	5.00856	-3.01133	5.08575e-22	3.86822e-20	2	0
chr19	41131304	41131504	7.66453	3.63473	-3.85523	5.11016e-22	3.88101e-20	2	0
chr1	101364843	101365043	7.78077	4.14024	-3.47995	5.33363e-22	4.04873e-20	2	0
chr9	70869114	70869314	8.02604	4.90767	-3.00969	5.38912e-22	4.08635e-20	2	0
chr1	23564622	23564822	8.81881	6.12584	-2.59796	5.38971e-22	4.08635e-20	2	0
chr22	17904016	17904216	8.5637	6.02301	-2.47779	5.4526e-22	4.13086e-20	2	2
chr20	51087305	51087505	7.82322	4.1547	-3.46025	5.53344e-22	4.19004e-20	2	0
chr2	194326144	194326344	8.55407	5.57628	-2.8509	5.65745e-22	4.27972e-20	2	0
chr2	241803701	241803901	7.7314	3.9132	-3.68551	5.71668e-22	4.31813e-20	2	0
chr18	7438739	7438939	7.86454	4.20437	-3.55958	5.97912e-22	4.50307e-20	2	0
chr12	44307506	44307706	8.18148	5.28135	-2.82781	6.23352e-22	4.69236e-20	2	1
chr16	6279391	6279591	7.8599	4.30238	-3.37568	6.41754e-22	4.82614e-20	2	0
chr5	151246942	151247142	7.6421	3.548	-3.89963	6.45939e-22	4.85524e-20	2	0
chr10	77431343	77431543	8.83615	6.18252	-2.58182	6.55911e-22	4.92296e-20	2	2
chr7	158766264	158766464	7.82504	4.21224	-3.419	6.69191e-22	5.01527e-20	2	0
chr13	92500317	92500517	8.57574	5.60189	-2.91801	6.74118e-22	5.04973e-20	2	1
chr4	173242490	173242690	8.28637	5.45572	-2.7601	6.75318e-22	5.05625e-20	2	2
chr12	103650190	103650390	8.15266	4.98208	-3.02956	6.85209e-22	5.1278e-20	2	0
chr6	21992612	21992812	7.62411	3.01992	-4.32569	7.01176e-22	5.24473e-20	2	0
chr5	69429376	69429576	7.65061	3.60488	-3.84891	7.03833e-22	5.26204e-20	2	0
chr3	150740708	150740908	7.62406	3.32086	-4.02953	7.21765e-22	5.39348e-20	2	0
chr9	72315710	72315910	9.15319	6.89696	-2.22962	7.82662e-22	5.83717e-20	2	2
chr11	84873081	84873281	7.62974	2.97395	-4.3375	7.86998e-22	5.86666e-20	2	0
chr14	89186044	89186244	7.96895	4.7359	-3.0968	8.14337e-22	6.06456e-20	2	2
chr9	22383898	22384098	7.96954	4.26181	-3.4651	8.19206e-22	6.09785e-20	2	0
chr3	3405198	3405398	7.89047	4.58972	-3.18261	8.22547e-22	6.11976e-20	2	1
chr4	68656754	68656954	8.27717	5.50945	-2.70053	8.29044e-22	6.1651e-20	2	0
chr15	99009745	99009945	8.40383	5.49816	-2.85407	8.52958e-22	6.33067e-20	2	0
chr14	91546382	91546582	7.65304	2.63026	-4.64543	8.58289e-22	6.36715e-20	2	0
chr17	38886233	38886433	9.15123	6.69452	-2.38173	8.71754e-22	6.45767e-20	2	2
chr20	57323111	57323311	8.57832	5.9504	-2.54468	8.77921e-22	6.50021e-20	2	1
chr6	44486232	44486432	8.53712	5.98065	-2.49564	8.79173e-22	6.50634e-20	2	2
chr10	93707211	93707411	7.7807	3.02673	-4.52252	8.8924e-22	6.57768e-20	2	0
chr5	97587116	97587316	7.6274	2.84207	-4.50638	9.17713e-22	6.78502e-20	2	0
chr16	81238508	81238708	8.55776	5.75334	-2.70054	9.25075e-22	6.83615e-20	2	2
chr6	169851809	169852009	8.06338	4.80837	-3.09504	9.2832e-22	6.85683e-20	2	2
chr3	1092880	1093080	9.26625	6.90583	-2.30224	9.44243e-22	6.96773e-20	2	2
chr5	158679378	158679578	7.6313	3.48384	-3.90275	9.54706e-22	7.04155e-20	2	0
chr1	37070209	37070409	7.65915	3.29499	-4.17297	9.56111e-22	7.04853e-20	2	0
chr20	55029245	55029445	7.64125	2.63026	-4.63469	9.62683e-22	7.09357e-20	2	0
chr13	76129455	76129655	8.02624	1.84207	-5.65462	9.63697e-22	7.09763e-20	2	0
chr17	42366454	42366654	8.38171	5.65122	-2.65244	9.68893e-22	7.12906e-20	2	2
chr6	150724827	150725027	7.70709	3.71654	-3.82673	9.95924e-22	7.32443e-20	2	0
chr5	164188811	164189011	8.13829	5.18984	-2.87027	1.0079e-21	7.40896e-20	2	2
chr9	115133802	115134002	7.67773	2.93373	-4.45449	1.02945e-21	7.56372e-20	2	0
chr1	24384060	24384260	7.84023	4.18128	-3.51754	1.03299e-21	7.58613e-20	2	0
chr5	34439727	34439927	7.70159	2.63918	-4.77813	1.04542e-21	7.67376e-20	2	1
chr9	25843806	25844006	7.6611	2.51628	-4.76096	1.06542e-21	7.81677e-20	2	0
chr12	114208187	114208387	7.85006	4.08297	-3.61111	1.07367e-21	7.8698e-20	2	0
chr1	63780697	63780897	8.30011	5.45319	-2.75594	1.08553e-21	7.95293e-20	2	2
chr1	63980774	63980974	7.73084	3.81232	-3.70993	1.11541e-21	8.16402e-20	2	0
chr14	92398906	92399106	7.75879	2.25711	-5.09864	1.127e-21	8.24497e-20	2	0
chr4	30837259	30837459	9.20912	6.92196	-2.24116	1.16244e-21	8.50014e-20	2	2
chr22	47919112	47919312	7.68186	2.84977	-4.63315	1.17645e-21	8.59384e-20	2	0
chr8	136395727	136395927	7.69792	2.45066	-4.79888	1.19437e-21	8.71453e-20	2	0
chr20	61265971	61266171	7.61557	3.32086	-4.01966	1.21464e-21	8.84814e-20	2	0
chr9	25678219	25678419	7.71774	2.46076	-4.91981	1.21743e-21	8.86423e-20	2	0
chr9	77376243	77376443	7.62624	3.25711	-4.1525	1.22258e-21	8.89751e-20	2	0
chr4	86587450	86587650	8.52871	5.76827	-2.71425	1.22853e-21	8.93233e-20	2	2
chr14	81781976	81782176	8.61361	6.0213	-2.51473	1.24604e-21	9.04252e-20	2	1
chr14	35990019	35990219	7.6809	2.63918	-4.7598	1.24713e-21	9.04617e-20	2	0
chr4	139959451	139959651	7.95791	4.38025	-3.47846	1.25261e-21	9.08156e-20	2	0
chr13	106810192	106810392	7.74405	3.68835	-3.86445	1.26638e-21	9.1771e-20	2	0
chr8	127913670	127913870	7.73619	4.0165	-3.53017	1.27317e-21	9.22195e-20	2	0
chr15	36819750	36819950	8.04974	4.86554	-3.1036	1.28353e-21	9.29259e-20	2	1
chr10	129079795	129079995	7.79233	2.40301	-5.10698	1.28716e-21	9.31447e-20	2	0
chr8	104891833	104892033	7.71978	4.0165	-3.51538	1.32026e-21	9.54953e-20	2	0
chr2	194765749	194765949	7.69089	3.24548	-4.10016	1.32362e-21	9.56932e-20	2	0
chr11	7593623	7593823	7.64056	2.56974	-4.63974	1.3252e-21	9.57621e-20	2	0
chr3	162019396	162019596	7.70877	3.63026	-3.84853	1.3568e-21	9.78613e-20	2	0
chr17	74633368	74633568	8.97523	6.74639	-2.1966	1.38054e-21	9.95266e-20	2	2
chr4	114731494	114731694	7.7791	3.8382	-3.74409	1.39081e-21	1.0022e-19	2	0
chr6	46761007	46761207	7.72854	3.67973	-3.77651	1.41263e-21	1.01697e-19	2	0
chr8	8973339	8973539	9.22501	6.53909	-2.58838	1.45619e-21	1.04734e-19	2	2
chr14	97833376	97833576	7.98734	1.84207	-5.6181	1.48026e-21	1.06366e-19	2	0
chr6	52332002	52332202	7.80645	4.30519	-3.3479	1.49952e-21	1.07649e-19	2	0
chr8	39681028	39681228	7.78015	4.01307	-3.54071	1.51951e-21	1.08982e-19	2	0
chr2	134664345	134664545	7.62181	2.68835	-4.60728	1.529e-21	1.09509e-19	2	0
chr10	56646428	56646628	8.20857	5.27331	-2.86407	1.54784e-21	1.10788e-19	2	2
chr8	3011869	3012069	7.70861	3.63026	-3.84783	1.5483e-21	1.10788e-19	2	0
chr2	33504503	33504703	7.69945	3.54326	-3.90215	1.56016e-21	1.11584e-19	2	0
chr15	25884093	25884293	8.1005	4.964	-3.02581	1.62433e-21	1.1612e-19	2	0
chr16	54590992	54591192	7.63428	3.63473	-3.82398	1.63906e-21	1.17064e-19	2	0
chr9	35424687	35424887	7.83805	1.92647	-5.32802	1.68818e-21	1.20404e-19	2	0
chr7	12969093	12969293	7.89746	4.43378	-3.27883	1.72562e-21	1.23017e-19	2	0
chr21	28068582	28068782	8.09843	4.92647	-3.02575	1.73067e-21	1.2332e-19	2	1
chr13	24591771	24591971	7.91699	4.27045	-3.48015	1.77402e-21	1.2635e-19	2	0
chr17	59514225	59514425	7.73031	3.98098	-3.62693	1.81478e-21	1.29124e-19	2	0
chr13	48661169	48661369	7.60927	3.10124	-4.22688	1.81549e-21	1.29124e-19	2	0
chr1	178629297	178629497	8.68919	5.90305	-2.67891	1.8236e-21	1.29641e-19	2	2
chr20	51894980	51895180	8.07404	5.01821	-2.95363	1.82473e-21	1.2966e-19	2	2
chr11	47599317	47599517	8.08028	5.12087	-2.86791	1.83486e-21	1.3032e-19	2	1
chr12	53274174	53274374	7.72149	3.81232	-3.69986	1.84441e-21	1.30833e-19	2	0
chr8	92926815	92927015	7.62923	3.28366	-4.03744	1.84464e-21	1.30833e-19	2	0
chr1	46466699	46466899	9.43271	7.44931	-1.94795	1.87542e-21	1.32955e-19	2	2
chr2	197144093	197144293	8.46516	5.83178	-2.56705	1.8804e-21	1.33246e-19	2	0
chr13	94300487	94300687	7.8042	3.79396	-3.84662	1.89775e-21	1.34414e-19	2	0
chr14	101756048	101756248	7.70712	2.4405	-4.70957	1.89882e-21	1.34427e-19	2	0
chr12	82781764	82781964	8.34221	5.39645	-2.89751	1.9012e-21	1.34493e-19	2	2
chr8	81737276	81737476	7.80431	4.12564	-3.55575	1.91898e-21	1.35666e-19	2	0
chr3	41288340	41288540	7.58172	3.05783	-4.21042	1.92853e-21	1.36279e-19	2	0
chr15	55870954	55871154	7.62836	3.32639	-4.08082	1.93008e-21	1.36307e-19	2	0
chr10	126928927	126929127	7.71869	3.74419	-3.82587	1.93639e-21	1.36645e-19	2	0
chr5	72572289	72572489	7.63587	3.5744	-3.83879	1.97333e-21	1.39124e-19	2	0
chr3	53727074	53727274	7.75261	3.49371	-4.09362	1.97441e-21	1.39137e-19	2	1
chr4	40556252	40556452	7.66004	3.81232	-3.64533	1.98538e-21	1.39845e-19	2	0
chr4	117156878	117157078	7.60356	2.92647	-4.31764	1.99981e-21	1.40797e-19	2	0
chr9	113634989	113635189	8.2764	5.54563	-2.65692	2.00672e-21	1.41219e-19	2	2
chr2	69348892	69349092	7.74692	3.85601	-3.64363	2.02833e-21	1.42674e-19	2	0
chr2	133605121	133605321	7.6248	3.63026	-3.77376	2.04698e-21	1.4392e-19	2	0
chr11	82814539	82814739	8.34118	5.52548	-2.75029	2.04856e-21	1.43965e-19	2	2
chr15	88983021	88983221	8.01439	4.97571	-2.94207	2.0578e-21	1.44548e-19	2	1
chr8	73696005	73696205	8.41808	5.77461	-2.56383	2.12533e-21	1.49155e-19	2	2
chr6	158255886	158256086	8.46288	5.71509	-2.64833	2.14729e-21	1.50627e-19	2	2
chr12	75884675	75884875	8.76763	6.34951	-2.37027	2.18189e-21	1.52915e-19	2	1
chr4	150280183	150280383	8.09847	4.92829	-3.03783	2.19092e-21	1.53478e-19	2	1
chr12	74286314	74286514	7.92405	4.72416	-3.07454	2.22586e-21	1.55854e-19	2	1
chr7	118445211	118445411	7.64771	2.74419	-4.61744	2.23536e-21	1.56448e-19	2	0
chr10	12356928	12357128	7.58243	3.14338	-4.19468	2.28319e-21	1.59649e-19	2	0
chr14	38329736	38329936	7.79747	3.99364	-3.58917	2.29731e-21	1.6049e-19	2	2
chr12	105204717	105204917	7.62498	3.4167	-3.90783	2.31326e-21	1.61531e-19	2	0
chr4	18044184	18044384	7.95082	4.43122	-3.30831	2.35106e-21	1.64096e-19	2	0
chr4	166042701	166042901	7.99078	4.61537	-3.22534	2.36459e-21	1.64965e-19	2	0
chr8	72579541	72579741	7.62584	2.51628	-4.72534	2.39758e-21	1.67115e-19	2	0
chr18	28041491	28041691	8.72637	6.34364	-2.327	2.49928e-21	1.74045e-19	2	2
chr3	33773686	33773886	7.63125	3.68405	-3.72536	2.52028e-21	1.75428e-19	2	0
chr11	97332227	97332427	8.16456	5.21969	-2.87903	2.55293e-21	1.77538e-19	2	1
chr18	27828725	27828925	7.58431	3.1371	-4.13579	2.55497e-21	1.77538e-19	2	0
chr7	45563635	45563835	7.6611	3.85983	-3.59869	2.55522e-21	1.77538e-19	2	0
chr7	127873243	127873443	7.98963	4.87241	-3.00134	2.59815e-21	1.8042e-19	2	0
chr11	84993506	84993706	8.47466	5.88054	-2.53847	2.6225e-21	1.81965e-19	2	2
chr1	182646291	182646491	7.62076	3.39777	-4.05682	2.68039e-21	1.85898e-19	2	0
chr20	15714420	15714620	7.65844	3.01307	-4.28246	2.6848e-21	1.8612e-19	2	0
chr21	18087617	18087817	7.60316	3.54326	-3.81589	2.71135e-21	1.87876e-19	2	0
chr10	77949275	77949475	9.82112	7.92723	-1.85928	2.72426e-21	1.88685e-19	2	2
chr5	11692801	11693001	7.56643	2.88489	-4.36274	2.7665e-21	1.91438e-19	2	0
chr3	23798939	23799139	7.66026	2.3925	-4.87387	2.81376e-21	1.94532e-19	2	0
chr18	47209437	47209637	7.61636	2.68835	-4.59817	2.82058e-21	1.94916e-19	2	0
chr3	151974178	151974378	7.69276	3.54326	-3.89369	2.88286e-21	1.9904e-19	2	0
chr18	27119545	27119745	7.76944	3.65521	-3.85299	2.9038e-21	2.00396e-19	2	0
chr2	70121698	70121898	8.22198	5.33774	-2.77874	2.98696e-21	2.06043e-19	2	0
chr6	119341249	119341449	8.34445	5.65741	-2.6059	3.05646e-21	2.10552e-19	2	2
chr7	78970740	78970940	7.56	3.2182	-4.09882	3.0784e-21	2.11969e-19	2	0
chr4	113982133	113982333	7.5644	2.88489	-4.36016	3.10246e-21	2.13365e-19	2	0
chr5	111923998	111924198	7.80004	2.19041	-5.26654	3.11577e-21	2.14157e-19	2	0
chr20	54223929	54224129	7.88975	4.6862	-3.09028	3.13339e-21	2.15272e-19	2	1
chr3	18140173	18140373	8.04277	4.78268	-3.18876	3.13745e-21	2.15455e-19	2	1
chr3	135630110	135630310	7.74648	2.3925	-4.94315	3.18037e-21	2.18304e-19	2	0
chr14	59200113	59200313	8.1311	5.19533	-2.82615	3.20563e-21	2.1994e-19	2	0
chr15	84834339	84834539	7.65699	2.46076	-4.86142	3.3804e-21	2.3162e-19	2	0
chr5	83785255	83785455	7.79789	4.35983	-3.3202	3.41731e-21	2.34045e-19	2	0
chr14	55951434	55951634	7.65639	2.63918	-4.73003	3.46377e-21	2.37121e-19	2	0
chr13	98990788	98990988	7.59335	3.3925	-3.98104	3.51983e-21	2.40636e-19	2	0
chr4	145428081	145428281	7.81389	4.26757	-3.364	3.60905e-21	2.46516e-19	2	0
chr4	123420445	123420645	7.81534	3.82018	-3.84468	3.65966e-21	2.4964e-19	2	0
chr4	39054518	39054718	7.73948	3.99711	-3.56491	3.71499e-21	2.53301e-19	2	0
chr13	41180591	41180791	7.5901	2.84207	-4.46524	3.87155e-21	2.63859e-19	2	0
chr3	119125989	119126189	8.25494	5.53103	-2.65083	3.89677e-21	2.65342e-19	2	2
chr3	139496881	139497081	7.6271	3.26289	-4.20411	3.89968e-21	2.65422e-19	2	0
chr4	79445524	79445724	8.08246	5.16959	-2.82505	3.90416e-21	2.65609e-19	2	0
chr3	117750764	117750964	7.75678	2.17822	-5.09239	4.1379e-21	2.81137e-19	2	0
chr13	28537216	28537416	7.7906	2.3319	-5.10173	4.14362e-21	2.81401e-19	2	0
chr15	70541431	70541631	7.63617	3.5385	-3.8018	4.181e-21	2.83814e-19	2	0
chr1	55333123	55333323	7.58947	3.48878	-3.90542	4.25965e-21	2.88967e-19	2	0
chr5	127987499	127987699	7.56458	3.3925	-3.95526	4.26067e-21	2.88967e-19	2	0
chr7	93229438	93229638	7.88223	4.19533	-3.49495	4.26838e-21	2.89362e-19	2	0
chr8	60454121	60454321	8.09793	1.51628	-5.90455	4.35551e-21	2.95007e-19	2	0
chr5	124278003	124278203	8.29677	5.1298	-3.04844	4.42417e-21	2.99394e-19	2	2
chr17	51351188	51351388	7.62948	2.63918	-4.70624	4.43283e-21	2.99847e-19	2	0
chr13	34719594	34719794	7.68923	2.50656	-4.68096	4.46709e-21	3.02032e-19	2	0
chr17	57469479	57469679	7.67785	3.97747	-3.54689	4.47912e-21	3.02712e-19	2	0
chr12	51777564	51777764	7.753	4.30799	-3.32002	4.51014e-21	3.04674e-19	2	0
chr8	25942386	25942586	7.96797	4.40726	-3.40933	4.56784e-21	3.083e-19	2	0
chr4	161425607	161425807	7.66655	3.97747	-3.53659	4.57586e-21	3.08705e-19	2	0
chr2	201348874	201349074	7.56331	3.42188	-3.8976	4.57965e-21	3.08826e-19	2	0
chr10	68049815	68050015	8.17109	5.22951	-2.87906	4.6044e-21	3.10358e-19	2	1
chr3	52087438	52087638	7.61282	3.5744	-3.81514	4.61454e-21	3.10905e-19	2	0
chr3	175098178	175098378	7.76625	3.78996	-3.77561	4.69029e-21	3.15593e-19	2	0
chr5	168790912	168791112	7.90903	4.57672	-3.21802	4.7441e-21	3.19032e-19	2	2
chr12	119486709	119486909	7.82723	4.51628	-3.18566	4.74764e-21	3.19032e-19	2	0
chr2	6589176	6589376	7.88835	4.53462	-3.25303	4.92089e-21	3.3024e-19	2	0
chr5	31999625	31999825	8.07702	4.94029	-3.01179	4.93201e-21	3.30842e-19	2	0
chrX	3660558	3660758	7.98064	4.65741	-3.18187	4.93718e-21	3.31043e-19	2	1
chr4	38724263	38724463	8.59239	6.07806	-2.43855	4.93955e-21	3.31058e-19	2	2
chr8	32493114	32493314	8.20566	5.21523	-2.88568	5.1167e-21	3.42482e-19	2	1
chr5	26690582	26690782	7.59552	3.32639	-4.04756	5.14082e-21	3.43946e-19	2	0
chr12	88935899	88936099	8.4507	1.09477	-6.42747	5.17726e-21	3.46233e-19	2	0
chrX	109493580	109493780	7.71592	2.63918	-4.77461	5.18529e-21	3.46619e-19	2	0
chr12	127318031	127318231	7.59724	2.45066	-4.70329	5.22347e-21	3.49019e-19	2	0
chr1	205650335	205650535	7.55536	3.06446	-4.2471	5.25761e-21	3.51148e-19	2	0
chr8	122161416	122161616	7.90059	1.7359	-5.54028	5.28869e-21	3.53069e-19	2	0
chr12	39240580	39240780	8.25419	5.10386	-2.98957	5.30758e-21	3.54177e-19	2	2
chr14	88290062	88290262	7.56643	2.63026	-4.55978	5.36112e-21	3.57438e-19	2	0
chr4	168615465	168615665	8.53845	5.41977	-3.04075	5.42958e-21	3.61531e-19	2	2
chr11	30129365	30129565	7.53588	2.97395	-4.24632	5.54161e-21	3.68511e-19	2	0
chr16	49213755	49213955	7.55208	3.21224	-4.0327	5.72894e-21	3.80638e-19	2	0
chr18	26464336	26464536	7.57737	3.60488	-3.77619	5.78032e-21	3.83886e-19	2	0
chr7	79966053	79966253	7.67248	3.79396	-3.72863	5.85134e-21	3.88266e-19	2	0
chr14	39390184	39390384	7.8363	2.01992	-5.30473	5.94142e-21	3.94073e-19	2	0
chr10	116699912	116700112	7.62866	2.46076	-4.83309	5.94589e-21	3.94199e-19	2	0
chr22	19169818	19170018	8.68999	5.99277	-2.59998	5.97778e-21	3.95838e-19	2	2
chr2	129248431	129248631	7.6372	3.90952	-3.56139	5.97836e-21	3.95838e-19	2	0
chr18	8196136	8196336	8.00051	4.85792	-3.00083	6.06152e-21	4.01171e-19	2	1
chr19	31546014	31546214	7.64954	3.90583	-3.54023	6.06871e-21	4.01474e-19	2	0
chr10	21730792	21730992	7.56499	3.28366	-3.97626	6.11514e-21	4.04372e-19	2	0
chr1	119310257	119310457	7.7644	1.92647	-5.25419	6.14634e-21	4.06259e-19	2	0
chr10	121681246	121681446	8.65296	5.81945	-2.71402	6.17095e-21	4.0771e-19	2	2
chr22	19870118	19870318	7.82734	4.548	-3.17377	6.2119e-21	4.10239e-19	2	0
chr20	16189445	16189645	7.93663	4.75166	-3.07347	6.40984e-21	4.22947e-19	2	0
chr16	69563937	69564137	8.10697	5.23632	-2.79585	6.46674e-21	4.26519e-19	2	0
chr14	92190842	92191042	7.81921	4.53222	-3.17183	6.53013e-21	4.30514e-19	2	0
chr2	199882709	199882909	7.67961	2.45066	-4.77005	6.75192e-21	4.43923e-19	2	0
chr10	104547913	104548113	7.59459	3.51143	-3.81193	6.75377e-21	4.43923e-19	2	0
chr16	10683298	10683498	7.99027	4.78268	-3.13996	6.8163e-21	4.4765e-19	2	0
chr10	59388228	59388428	8.19072	5.36605	-2.74525	6.95778e-21	4.5655e-19	2	2
chr16	57975943	57976143	7.85953	4.61763	-3.12076	7.05644e-21	4.62826e-19	2	0
chr15	47670490	47670690	7.79393	2.52592	-4.95369	7.06063e-21	4.62903e-19	2	0
chr1	22794840	22795040	8.11199	5.20531	-2.80284	7.07969e-21	4.63954e-19	2	0
chr1	218525496	218525696	9.39503	7.37071	-1.98721	7.11729e-21	4.66219e-19	2	2
chr4	133668189	133668389	9.17663	6.98874	-2.13388	7.43309e-21	4.86697e-19	2	2
chr5	164362153	164362353	7.67802	2.17822	-5.0222	7.52749e-21	4.92459e-19	2	0
chr17	56574904	56575104	7.66967	4.06115	-3.45286	7.57053e-21	4.94852e-19	2	0
chr12	66062040	66062240	7.80955	4.45319	-3.2101	7.70036e-21	5.03124e-19	2	0
chr5	131150446	131150646	7.69064	4.11928	-3.39752	7.77831e-21	5.08001e-19	2	0
chr8	34369117	34369317	7.68007	3.80837	-3.62515	7.85773e-21	5.12841e-19	2	2
chr5	121218181	121218381	7.6025	2.62129	-4.50363	7.86218e-21	5.12841e-19	2	0
chr17	49737676	49737876	7.63047	2.93373	-4.39968	7.86246e-21	5.12841e-19	2	0
chr11	11610142	11610342	7.57612	2.57904	-4.66656	7.91764e-21	5.15564e-19	2	0
chr15	94415054	94415254	7.82089	4.0165	-3.59859	8.07297e-21	5.24788e-19	2	0
chr14	43595490	43595690	7.58833	2.84207	-4.45809	8.13768e-21	5.2877e-19	2	0
chr7	23349455	23349655	8.18752	5.11609	-2.93245	8.16573e-21	5.30368e-19	2	1
chr1	108862243	108862443	7.56481	3.548	-3.82138	8.22891e-21	5.34245e-19	2	0
chr14	77927007	77927207	7.67282	3.84207	-3.67755	8.25377e-21	5.35633e-19	2	0
chr14	90811736	90811936	7.76644	4.40726	-3.22878	8.30321e-21	5.38613e-19	2	0
chr10	15884225	15884425	8.1207	5.15781	-2.85286	8.33983e-21	5.4076e-19	2	1
chr6	137926344	137926544	8.89372	6.66466	-2.18097	8.38456e-21	5.43431e-19	2	2
chr12	39043148	39043348	8.28804	5.49079	-2.69944	8.5599e-21	5.54327e-19	2	2
chr3	13040306	13040506	8.05335	5.15061	-2.81629	8.81399e-21	5.7054e-19	2	0
chr6	53641426	53641626	7.93922	1.62129	-5.57328	8.88021e-21	5.741e-19	2	0
chr2	230781547	230781747	7.6877	3.90952	-3.60402	8.89368e-21	5.74729e-19	2	0
chr17	47208873	47209073	8.47265	5.90583	-2.48737	8.92662e-21	5.76615e-19	2	2
chr6	166948800	166949000	8.57173	6.15421	-2.35899	8.9963e-21	5.80871e-19	2	2
chr6	139588302	139588502	8.97884	6.53797	-2.40289	9.04015e-21	5.83457e-19	2	2
chr10	47240335	47240535	8.3681	5.61988	-2.68687	9.12353e-21	5.88343e-19	2	2
chr2	122536616	122536816	7.60967	3.10124	-4.2174	9.19685e-21	5.92822e-19	2	0
chr16	80306986	80307186	7.57581	3.10768	-4.25217	9.35937e-21	6.02764e-19	2	0
chr5	57012839	57013039	7.62289	2.3925	-4.83248	9.36288e-21	6.02764e-19	2	0
chr3	102897000	102897200	7.52652	3.01992	-4.22758	9.40483e-21	6.05038e-19	2	0
chr2	68274146	68274346	8.56116	6.05564	-2.44976	9.40608e-21	6.05038e-19	2	1
chr4	98584843	98585043	7.5349	3.28934	-3.9999	9.80977e-21	6.3074e-19	2	0
chr14	53458568	53458768	7.87629	4.36958	-3.31821	1.01194e-20	6.50105e-19	2	1
chr3	45468570	45468770	8.16993	4.93735	-3.15813	1.01325e-20	6.5067e-19	2	0
chr3	180180236	180180436	7.77761	4.19231	-3.37574	1.01648e-20	6.52472e-19	2	2
chr4	69953906	69954106	7.76668	2.01992	-5.2422	1.05577e-20	6.75998e-19	2	0
chr5	117303042	117303242	8.20508	5.17669	-2.91117	1.05824e-20	6.77295e-19	2	0
chr13	30696960	30697160	7.77503	4.40465	-3.21496	1.0643e-20	6.80609e-19	2	1
chr8	134940337	134940537	8.47053	5.78495	-2.58761	1.06561e-20	6.81157e-19	2	2
chr1	12510892	12511092	7.90767	4.76726	-3.05619	1.07069e-20	6.83877e-19	2	2
chrX	103184073	103184273	8.44119	5.79196	-2.59935	1.07075e-20	6.83877e-19	2	2
chr2	149364062	149364262	7.70077	3.61395	-3.96119	1.07186e-20	6.84301e-19	2	0
chr12	128383444	128383644	7.73204	4.2513	-3.31615	1.08069e-20	6.8965e-19	2	0
chr12	102468405	102468605	7.65827	3.63026	-3.79579	1.08416e-20	6.9158e-19	2	0
chr8	105101505	105101705	8.16531	5.09639	-2.93076	1.08581e-20	6.92343e-19	2	0
chr9	23741470	23741670	7.57975	3.74005	-3.66112	1.09748e-20	6.99199e-19	2	0
chrX	29509218	29509418	7.57819	2.98098	-4.34659	1.12366e-20	7.14396e-19	2	0
chr5	141872876	141873076	8.06107	5.04677	-2.88954	1.12594e-20	7.15552e-19	2	0
chr11	7319752	7319952	7.59875	3.5744	-3.7989	1.15116e-20	7.30669e-19	2	0
chr2	45759577	45759777	7.86038	4.48384	-3.22427	1.15428e-20	7.32347e-19	2	0
chr8	60393616	60393816	7.79222	4.50015	-3.15717	1.16213e-20	7.36872e-19	2	0
chr13	85380020	85380220	7.56834	3.28934	-4.02779	1.16733e-20	7.39707e-19	2	0
chr4	185457272	185457472	8.28456	5.60602	-2.62488	1.18856e-20	7.52538e-19	2	0
chr13	59409252	59409452	8.16951	5.07478	-2.94363	1.19677e-20	7.57423e-19	2	2
chr15	93274342	93274542	7.63673	3.93373	-3.55183	1.19874e-20	7.58358e-19	2	0
chr16	61024295	61024495	7.55359	3.38722	-3.89227	1.20072e-20	7.59298e-19	2	0
chr5	150431655	150431855	7.94867	4.86173	-2.97893	1.21765e-20	7.6969e-19	2	0
chr3	181921570	181921770	7.67673	2.69692	-4.72533	1.22394e-20	7.73345e-19	2	0
chr3	82760045	82760245	7.54292	2.7359	-4.43333	1.23771e-20	7.81725e-19	2	0
chr5	158607674	158607874	8.20766	4.94682	-3.08996	1.25165e-20	7.90184e-19	2	1
chr11	95112225	95112425	8.72044	6.17975	-2.48368	1.25777e-20	7.93414e-19	2	2
chr3	16833998	16834198	7.60099	3.74419	-3.71644	1.26027e-20	7.94664e-19	2	0
chr6	64485146	64485346	7.50772	3.14338	-4.1218	1.26851e-20	7.99531e-19	2	0
chr14	55730688	55730888	8.88952	6.35357	-2.49872	1.28761e-20	8.11238e-19	2	2
chr8	138358785	138358985	7.54338	2.63026	-4.53419	1.30277e-20	8.20117e-19	2	0
chr9	23752311	23752511	7.63983	2.17822	-4.98539	1.31076e-20	8.24803e-19	2	0
chr5	4416256	4416456	7.59516	2.72756	-4.40193	1.32975e-20	8.36409e-19	2	0
chr8	138238289	138238489	8.01648	4.85983	-3.02733	1.34846e-20	8.47488e-19	2	0
chr8	124409098	124409298	7.58454	2.68835	-4.55941	1.36899e-20	8.59687e-19	2	0
chr3	14923796	14923996	8.83875	6.56842	-2.22976	1.37403e-20	8.62493e-19	2	2
chr6	64299086	64299286	7.65027	2.09477	-5.00137	1.41274e-20	8.86071e-19	2	0
chr2	55783423	55783623	7.78272	4.15781	-3.43963	1.41676e-20	8.88227e-19	2	0
chr8	130009862	130010062	7.61369	3.69264	-3.7807	1.42579e-20	8.93524e-19	2	0
chr6	69378380	69378580	7.76684	4.17516	-3.39503	1.42988e-20	8.95604e-19	2	0
chr3	137642961	137643161	9.35318	7.18418	-2.14154	1.43028e-20	8.95604e-19	2	2
chr16	55816866	55817066	7.52954	2.98098	-4.30486	1.43991e-20	9.01271e-19	2	0
chr1	232211382	232211582	7.69668	4.21523	-3.31983	1.46427e-20	9.16141e-19	2	0
chr9	87607095	87607295	7.5064	3.14338	-4.11984	1.47682e-20	9.23614e-19	2	0
chr5	80880460	80880660	7.5984	2.94096	-4.44368	1.48365e-20	9.27514e-19	2	0
chr6	119466295	119466495	7.49719	3.01992	-4.19991	1.49572e-20	9.34674e-19	2	0
chr5	152051925	152052125	8.95591	6.66541	-2.26012	1.5227e-20	9.5076e-19	2	2
chr19	21474697	21474897	7.53509	2.68835	-4.51741	1.53853e-20	9.60256e-19	2	0
chr14	44787529	44787729	7.92797	4.74005	-3.08386	1.54348e-20	9.62955e-19	2	0
chr1	95742694	95742894	9.13983	7.09091	-2.01523	1.5565e-20	9.70288e-19	2	2
chr11	91908395	91908595	7.65406	3.84593	-3.69386	1.56367e-20	9.74362e-19	2	0
chr6	51155098	51155298	8.17451	5.09538	-3.00503	1.57197e-20	9.78734e-19	2	2
chr2	220955880	220956080	7.72607	4.1371	-3.39527	1.58957e-20	9.88491e-19	2	0
chr1	1809584	1809784	7.60386	3.85983	-3.54177	1.59085e-20	9.88888e-19	2	0
chr5	38697029	38697229	8.11914	4.78394	-3.16466	1.60133e-20	9.94995e-19	2	0
chr4	114727548	114727748	7.84973	4.44399	-3.30867	1.60364e-20	9.9603e-19	2	0
chr7	38727561	38727761	7.76452	3.60032	-3.89318	1.63041e-20	1.01184e-18	2	0
chr10	84696713	84696913	7.79534	4.44399	-3.26114	1.63788e-20	1.01606e-18	2	1
chr1	46991335	46991535	8.18728	5.31722	-2.79972	1.66632e-20	1.03287e-18	2	2
chr10	127849998	127850198	8.31401	5.69932	-2.54793	1.68393e-20	1.04336e-18	2	0
chr4	44114571	44114771	7.52257	3.01307	-4.15621	1.69159e-20	1.04769e-18	2	0
chr6	105537073	105537273	7.66888	3.90952	-3.58505	1.69319e-20	1.04826e-18	2	0
chr2	66682569	66682769	8.87087	6.57229	-2.25743	1.71388e-20	1.06064e-18	2	2
chr5	133897162	133897362	7.52201	2.83433	-4.32177	1.72525e-20	1.06681e-18	2	0
chrX	41207604	41207804	7.56408	3.6596	-3.70516	1.73229e-20	1.07073e-18	2	0
chr5	39022246	39022446	7.83933	4.33911	-3.33625	1.75036e-20	1.08103e-18	2	0
chr8	3128886	3129086	7.57701	3.7359	-3.61997	1.75213e-20	1.08169e-18	2	0
chr22	24999778	24999978	7.95704	4.62438	-3.25498	1.80155e-20	1.11175e-18	2	0
chr5	100398823	100399023	8.09831	5.23485	-2.77628	1.81874e-20	1.12101e-18	2	0
chr5	41328558	41328758	7.89178	4.27331	-3.47133	1.86727e-20	1.15e-18	2	1
chr7	42212751	42212951	9.62431	7.71966	-1.88595	1.88918e-20	1.16302e-18	2	2
chr16	80029032	80029232	9.2558	6.94653	-2.24449	1.90263e-20	1.17083e-18	2	2
chr3	51962242	51962442	7.51533	3.45572	-3.84228	1.90371e-20	1.17102e-18	2	0
chr9	87796579	87796779	7.53366	3.51628	-3.79788	1.92045e-20	1.18038e-18	2	0
chr4	135122570	135122770	8.84487	6.51726	-2.26565	1.9232e-20	1.18159e-18	2	2
chr20	12068282	12068482	8.83884	6.35375	-2.40804	1.92592e-20	1.18279e-18	2	2
chr6	131000704	131000904	8.56372	6.12614	-2.38442	1.95006e-20	1.19714e-18	2	2
chr7	111806531	111806731	7.62463	2.17822	-4.96921	1.96028e-20	1.20293e-18	2	0
chr12	51801404	51801604	7.55977	3.52111	-3.86433	1.97265e-20	1.21004e-18	2	0
chr2	145431679	145431879	9.47267	7.37062	-2.07701	2.01256e-20	1.23304e-18	2	2
chr20	8946582	8946782	7.64601	2.24548	-4.86158	2.01424e-20	1.23357e-18	2	0
chr4	98491951	98492151	7.64129	3.90952	-3.56042	2.01827e-20	1.23555e-18	2	0
chr19	36059842	36060042	7.57391	2.30974	-4.68962	2.05951e-20	1.26029e-18	2	1
chr8	8743837	8744037	9.0986	6.76541	-2.30581	2.10735e-20	1.28854e-18	2	2
chr13	93865399	93865599	8.19824	5.17669	-2.90357	2.13117e-20	1.30259e-18	2	0
chr18	52435406	52435606	8.05715	5.19835	-2.77542	2.13756e-20	1.30597e-18	2	0
chr1	187358186	187358386	8.30177	5.61127	-2.62223	2.21702e-20	1.35398e-18	2	1
chr15	48466919	48467119	7.52182	3.25711	-4.04716	2.31561e-20	1.41363e-18	2	0
chr2	121242714	121242914	7.56331	3.76318	-3.60014	2.32548e-20	1.41909e-18	2	1
chr14	95195122	95195322	7.85191	4.68405	-3.03494	2.33912e-20	1.42684e-18	2	0
chr1	85474421	85474621	7.6248	4.01992	-3.45114	2.3464e-20	1.43072e-18	2	0
chr3	17187827	17188027	7.56589	3.76726	-3.63882	2.35982e-20	1.43833e-18	2	0
chr1	212002470	212002670	7.90575	1.84207	-5.5159	2.4127e-20	1.46939e-18	2	0
chr11	14455719	14455919	7.61247	3.81232	-3.59455	2.50749e-20	1.52591e-18	2	2
chr11	129658513	129658713	8.40954	5.85828	-2.50386	2.58611e-20	1.5725e-18	2	2
chr17	72391969	72392169	7.56914	3.71654	-3.69279	2.59331e-20	1.57626e-18	2	0
chr1	230130698	230130898	7.75368	4.34457	-3.30248	2.60494e-20	1.5827e-18	2	0
chr20	21869841	21870041	8.40959	5.60074	-2.75381	2.61542e-20	1.58844e-18	2	2
chr9	14153469	14153669	8.24518	5.49079	-2.65792	2.63526e-20	1.59986e-18	2	2
chr12	64734620	64734820	7.55057	3.60942	-3.78812	2.64994e-20	1.60813e-18	2	0
chr16	68390329	68390529	7.8753	4.77664	-2.9889	2.7318e-20	1.65584e-18	2	0
chr18	66272047	66272247	7.58685	3.7359	-3.62712	2.73979e-20	1.66003e-18	2	0
chr5	169904648	169904848	7.74644	4.30799	-3.30828	2.75842e-20	1.66968e-18	2	1
chr4	89871358	89871558	7.93341	4.43378	-3.30528	2.75898e-20	1.66968e-18	2	0
chr2	236579047	236579247	8.70072	6.41158	-2.24694	2.7735e-20	1.67781e-18	2	2
chr4	28799772	28799972	7.47473	3.01992	-4.17709	2.82918e-20	1.71014e-18	2	0
chr3	115168269	115168469	8.00085	4.84906	-3.02974	2.84938e-20	1.72099e-18	2	0
chr19	7268178	7268378	8.13796	5.06612	-3.00706	2.89509e-20	1.74654e-18	2	1
chr13	51683751	51683951	8.87516	6.41117	-2.42913	2.91786e-20	1.75958e-18	2	2
chr7	144872092	144872292	7.71604	4.15781	-3.37813	3.01986e-20	1.81823e-18	2	0
chr13	53460917	53461117	7.76081	4.0165	-3.54107	3.03175e-20	1.8241e-18	2	0
chr5	57593051	57593251	7.77652	4.42188	-3.2081	3.03525e-20	1.82535e-18	2	1
chr4	40672849	40673049	9.08128	6.86471	-2.15971	3.08274e-20	1.85028e-18	2	2
chr5	77302675	77302875	7.47569	2.83433	-4.27877	3.11463e-20	1.86796e-18	2	0
chr1	46362835	46363035	7.55746	3.66398	-3.73654	3.1558e-20	1.89191e-18	2	2
chr10	59079040	59079240	7.81359	1.7359	-5.44778	3.20762e-20	1.92223e-18	2	0
chr3	187622039	187622239	7.62289	2.09477	-4.9709	3.3014e-20	1.97689e-18	2	0
chr12	71694100	71694300	7.82266	4.5744	-3.1178	3.32775e-20	1.99189e-18	2	0
chr8	48514564	48514764	7.58046	3.52592	-3.92485	3.33231e-20	1.99383e-18	2	0
chr8	53116340	53116540	7.922	4.5828	-3.15126	3.34605e-20	2.00128e-18	2	0
chr17	34006128	34006328	7.60408	2.25711	-4.9389	3.35476e-20	2.00571e-18	2	0
chr3	83262849	83263049	8.47405	5.89353	-2.49379	3.41192e-20	2.03829e-18	2	2
chr1	177411485	177411685	7.50847	3.548	-3.76588	3.51596e-20	2.09881e-18	2	0
chr7	144531018	144531218	7.52573	3.63026	-3.67569	3.53646e-20	2.11022e-18	2	0
chr2	215789349	215789549	7.61312	2.40301	-4.92799	3.55274e-20	2.11912e-18	2	0
chr10	97724845	97725045	7.62029	3.74005	-3.69065	3.64085e-20	2.16914e-18	2	0
chr3	133290109	133290309	7.50051	2.7359	-4.39092	3.69787e-20	2.20084e-18	2	0
chr5	86861584	86861784	8.19832	5.35222	-2.78271	3.80582e-20	2.26303e-18	2	0
chr3	21843195	21843395	7.69264	2.3925	-4.87503	3.80866e-20	2.26384e-18	2	0
chr3	87034021	87034221	7.46826	2.92647	-4.18526	3.9175e-20	2.32673e-18	2	0
chr4	155975600	155975800	7.60576	3.36252	-4.03516	3.9373e-20	2.33668e-18	2	0
chr11	41922136	41922336	9.02298	6.87147	-2.10154	4.01522e-20	2.38201e-18	2	2
chr1	182175403	182175603	9.10214	6.73921	-2.32991	4.04242e-20	2.39722e-18	2	2
chr12	2172134	2172334	7.88942	4.72206	-3.02106	4.10797e-20	2.43515e-18	2	0
chr5	38309988	38310188	7.69994	4.12246	-3.42653	4.10988e-20	2.43534e-18	2	0
chr19	47104845	47105045	7.45801	2.97395	-4.16838	4.13795e-20	2.45064e-18	2	0
chr15	64013384	64013584	8.60699	5.78394	-2.70902	4.13889e-20	2.45064e-18	2	2
chr9	36402662	36402862	8.12731	5.03393	-2.94228	4.16838e-20	2.46714e-18	2	0
chr11	134039048	134039248	8.02364	5.10868	-2.80361	4.19305e-20	2.48079e-18	2	0
chr10	101620128	101620328	7.69809	4.164	-3.41153	4.31543e-20	2.55221e-18	2	0
chr12	85350394	85350594	7.71111	3.85601	-3.60182	4.35653e-20	2.57552e-18	2	0
chr6	137829582	137829782	7.51303	3.46076	-3.88339	4.3835e-20	2.59047e-18	2	0
chr11	32479356	32479556	8.06904	5.04068	-2.93253	4.44203e-20	2.62405e-18	2	2
chr6	98559472	98559672	7.70372	4.21224	-3.29915	4.54613e-20	2.68038e-18	2	1
chr13	100782597	100782797	8.91711	6.73421	-2.15355	4.5538e-20	2.68387e-18	2	2
chr2	183869896	183870096	7.59981	2.17822	-4.94058	4.57049e-20	2.69267e-18	2	0
chr20	60026026	60026226	7.57378	3.62578	-3.67823	4.63777e-20	2.73021e-18	2	1
chr4	164527006	164527206	7.515	3.48878	-3.82986	4.8307e-20	2.83768e-18	2	0
chrX	41407962	41408162	7.49405	3.28934	-3.95621	4.85979e-20	2.85216e-18	2	0
chr12	75974846	75975046	7.51359	3.46076	-3.88312	4.88348e-20	2.86278e-18	2	0
chr1	232697501	232697701	7.79369	4.50015	-3.1549	4.88579e-20	2.86304e-18	2	0
chr19	56368145	56368345	8.2044	1.40301	-6.18448	4.94666e-20	2.8976e-18	2	0
chr11	118002765	118002965	8.06489	5.08133	-2.88745	4.97786e-20	2.91477e-18	2	1
chr3	31345680	31345880	7.76156	4.42446	-3.21345	4.99726e-20	2.92501e-18	2	0
chr3	11056807	11057007	8.11391	5.35086	-2.69682	5.12685e-20	2.99743e-18	2	0
chr3	59251844	59252044	7.64984	3.92647	-3.49603	5.14576e-20	3.00734e-18	2	0
chr10	104842812	104843012	7.85002	4.13079	-3.4561	5.1881e-20	3.02977e-18	2	0
chr3	187841616	187841816	7.52861	3.45066	-3.80366	5.20589e-20	3.03901e-18	2	0
chr6	64303896	64304096	8.13	5.38987	-2.6565	5.27615e-20	3.07885e-18	2	1
chr9	76614086	76614286	7.48352	3.18433	-4.08432	5.40522e-20	3.15297e-18	2	0
chr15	41562783	41562983	8.54177	6.16882	-2.31647	5.5488e-20	3.23314e-18	2	0
chr11	11383184	11383384	7.53311	2.84977	-4.47874	5.54897e-20	3.23314e-18	2	0
chr9	29028708	29028908	7.85828	4.4167	-3.24165	5.55323e-20	3.23439e-18	2	0
chr7	40404915	40405115	7.54903	3.01992	-4.23432	5.57523e-20	3.24474e-18	2	0
chr2	165435240	165435440	7.82712	4.40204	-3.23817	5.60232e-20	3.25927e-18	2	1
chr12	8635982	8636182	8.68536	6.35958	-2.26499	5.85241e-20	3.39446e-18	2	2
chr11	94657014	94657214	7.62537	3.80837	-3.56989	5.96494e-20	3.45712e-18	2	1
chr10	58393416	58393616	7.59605	3.88489	-3.52354	5.97165e-20	3.4597e-18	2	0
chr15	38696997	38697197	7.60927	3.9301	-3.4904	5.97586e-20	3.46083e-18	2	1
chr14	23028054	23028254	7.53722	3.47888	-3.76024	5.99249e-20	3.46785e-18	2	0
chr2	161624746	161624946	9.31226	7.34103	-1.93329	6.03769e-20	3.49268e-18	2	2
chr21	37189769	37189969	7.80717	4.51143	-3.124	6.04216e-20	3.49314e-18	2	0
chr7	66044362	66044562	7.60725	3.78193	-3.56036	6.04303e-20	3.49314e-18	2	1
chr8	139582076	139582276	7.52276	3.63026	-3.67101	6.06374e-20	3.50379e-18	2	0
chr6	67946172	67946372	7.52364	2.46076	-4.72542	6.11583e-20	3.53256e-18	2	0
chrX	40498748	40498948	7.52284	3.51628	-3.78211	6.2322e-20	3.59707e-18	2	0
chr15	73821255	73821455	7.48968	3.14963	-4.15898	6.25535e-20	3.60771e-18	2	0
chr2	131560948	131561148	7.59534	3.81232	-3.57597	6.29512e-20	3.62929e-18	2	0
chr12	97386258	97386458	7.53445	2.94096	-4.37954	6.33423e-20	3.65046e-18	2	0
chr12	42886319	42886519	8.12933	4.89236	-3.16227	6.35701e-20	3.66222e-18	2	1
chr1	221701826	221702026	7.71897	4.04907	-3.57764	6.42381e-20	3.69931e-18	2	0
chr8	42292685	42292885	8.43926	5.98645	-2.39572	6.44125e-20	3.70657e-18	2	2
chr12	120243066	120243266	7.61242	4.10124	-3.35454	6.53691e-20	3.7588e-18	2	0
chr10	79452299	79452499	8.65587	6.37801	-2.23017	6.63942e-20	3.81631e-18	2	0
chr6	156852942	156853142	8.06859	4.98032	-2.93281	6.67332e-20	3.83292e-18	2	1
chr3	45043952	45044152	7.45206	2.92647	-4.16805	6.78696e-20	3.89674e-18	2	0
chr12	97131729	97131929	9.20121	7.08389	-2.07037	6.85983e-20	3.93563e-18	2	2
chr2	42915842	42916042	7.43854	2.97395	-4.14891	6.90189e-20	3.95828e-18	2	0
chr10	105250702	105250902	7.53227	2.46076	-4.73082	6.92174e-20	3.96818e-18	2	0
chr5	60350902	60351102	7.68466	3.97042	-3.48479	6.92622e-20	3.96927e-18	2	0
chr6	77657459	77657659	7.80955	4.64722	-3.05948	7.06731e-20	4.04526e-18	2	0
chr7	20826403	20826603	7.53102	3.76318	-3.56766	7.06937e-20	4.04526e-18	2	0
chr5	165566001	165566201	7.6533	3.60032	-3.79054	7.10963e-20	4.06678e-18	2	0
chr17	48840507	48840707	7.47497	3.10124	-4.0916	7.19398e-20	4.11349e-18	2	0
chr10	18455407	18455607	7.65258	3.97747	-3.51354	7.23604e-20	4.13446e-18	2	0
chr2	117841479	117841679	7.65347	3.60942	-3.86807	7.2714e-20	4.15199e-18	2	0
chr6	108966876	108967076	9.6245	7.69545	-1.90999	7.27214e-20	4.15199e-18	2	2
chr13	106738957	106739157	7.65946	4.04236	-3.46996	7.39648e-20	4.22111e-18	2	0
chr2	86285111	86285311	8.48476	6.05949	-2.36372	7.3987e-20	4.22111e-18	2	2
chr14	77008451	77008651	7.49581	3.5744	-3.70103	7.68975e-20	4.38227e-18	2	2
chr17	42699180	42699380	7.90506	4.92167	-2.89766	7.70783e-20	4.39094e-18	2	1
chr2	19158930	19159130	7.47761	3.22414	-4.06807	7.97139e-20	4.53772e-18	2	0
chr5	67118088	67118288	7.81413	4.14024	-3.49151	8.03366e-20	4.57147e-18	2	1
chr6	16457597	16457797	7.5222	2.84977	-4.46632	8.15006e-20	4.63599e-18	2	0
chr1	173336938	173337138	8.19429	1.25711	-6.17373	8.27882e-20	4.70748e-18	2	0
chr5	62176969	62177169	7.57563	3.81625	-3.59151	8.37031e-20	4.75598e-18	2	0
chr12	90090994	90091194	8.35906	5.4167	-2.80562	8.41261e-20	4.77824e-18	2	2
chr7	127206715	127206915	7.52597	2.30974	-4.63919	8.47343e-20	4.81101e-18	2	0
chr8	80489004	80489204	8.87277	6.61854	-2.19534	8.49393e-20	4.82086e-18	2	0
chr10	104057825	104058025	8.04692	5.2431	-2.71195	8.5957e-20	4.87502e-18	2	1
chr13	36789523	36789723	7.94047	4.79919	-3.00662	8.62257e-20	4.88845e-18	2	1
chr14	52072406	52072606	8.74382	6.18804	-2.46314	8.66173e-20	4.90884e-18	2	0
chr9	79642777	79642977	7.51972	3.68405	-3.6143	8.73066e-20	4.94607e-18	2	0
chr17	33116001	33116201	7.78552	4.51385	-3.12192	8.75083e-20	4.95567e-18	2	0
chr3	73500478	73500678	7.75515	1.84207	-5.37972	8.81724e-20	4.9896e-18	2	0
chr7	138074743	138074943	7.74676	1.84207	-5.37282	9.02639e-20	5.10418e-18	2	0
chr12	113664241	113664441	8.09843	5.29588	-2.70623	9.31766e-20	5.26501e-18	2	2
chr19	56671744	56671944	7.42868	2.93373	-4.21605	9.33924e-20	5.27526e-18	2	0
chr13	52698880	52699080	7.48682	2.45066	-4.58893	9.46797e-20	5.34404e-18	2	0
chr12	92388473	92388673	7.62046	3.88489	-3.54287	9.49744e-20	5.35673e-18	2	0
chr4	75864208	75864408	7.57122	2.40301	-4.88303	9.85878e-20	5.55645e-18	2	0
chr6	21092450	21092650	7.94033	4.84014	-3.00422	9.89843e-20	5.57675e-18	2	0
chr15	93771277	93771477	7.53653	2.79795	-4.48494	9.97224e-20	5.61627e-18	2	0
chr8	143895403	143895603	7.46123	2.98098	-4.23407	1.0138e-19	5.70308e-18	2	1
chr4	39998992	39999192	7.86171	4.71021	-3.01471	1.01497e-19	5.70572e-18	2	0
chr15	25464783	25464983	7.73466	1.62129	-5.377	1.04024e-19	5.84351e-18	2	0
chr7	112674545	112674745	7.51613	3.19041	-4.16731	1.04157e-19	5.84886e-18	2	0
chr5	14289350	14289550	7.56372	3.88863	-3.52549	1.04496e-19	5.86356e-18	2	0
chr8	11576666	11576866	7.5368	2.25711	-4.87252	1.04839e-19	5.88066e-18	2	0
chr5	133831962	133832162	8.5707	5.85062	-2.61165	1.05477e-19	5.9143e-18	2	2
chr14	23933907	23934107	8.13433	5.4389	-2.61915	1.06327e-19	5.95982e-18	2	1
chr5	167725707	167725907	7.48433	2.93373	-4.26099	1.08524e-19	6.07849e-18	2	0
chr2	84215165	84215365	7.46928	2.51628	-4.56481	1.11065e-19	6.21627e-18	2	0
chr3	39965620	39965820	7.614	2.19041	-5.07522	1.11499e-19	6.236e-18	2	0
chr7	9364968	9365168	7.5865	3.86744	-3.58483	1.11793e-19	6.25018e-18	2	0
chr10	48399599	48399799	8.97875	6.80118	-2.13478	1.12817e-19	6.30281e-18	2	2
chr3	174640156	174640356	7.66621	4.30519	-3.2099	1.13047e-19	6.3134e-18	2	0
chr2	95713756	95713956	8.26793	5.51385	-2.65816	1.13861e-19	6.35424e-18	2	2
chr15	39692407	39692607	7.63061	4.17822	-3.29167	1.19985e-19	6.68628e-18	2	2
chr17	17767487	17767687	7.78928	4.33363	-3.24537	1.20035e-19	6.68663e-18	2	1
chr3	53979863	53980063	7.57783	3.76318	-3.60608	1.21686e-19	6.77146e-18	2	1
chr8	126588803	126589003	9.10037	6.89219	-2.18309	1.22638e-19	6.81922e-18	2	2
chr18	7447437	7447637	7.45962	3.38722	-3.80028	1.23198e-19	6.8479e-18	2	0
chr11	92472915	92473115	9.27033	7.24962	-1.98204	1.23271e-19	6.84944e-18	2	2
chr5	160516806	160517006	9.13194	6.89307	-2.17674	1.24012e-19	6.88566e-18	2	2
chr1	33859416	33859616	7.45406	3.17209	-3.94078	1.24116e-19	6.88895e-18	2	0
chr3	150372779	150372979	8.00948	5.02779	-2.86974	1.25571e-19	6.96463e-18	2	0
chr14	94823659	94823859	7.73406	4.2647	-3.26075	1.2649e-19	7.01309e-18	2	0
chr2	141769821	141770021	7.57032	3.95398	-3.44669	1.28905e-19	7.14441e-18	2	0
chrX	149613158	149613358	7.42664	2.78996	-4.31182	1.29002e-19	7.1472e-18	2	0
chr19	37502423	37502623	7.43295	3.06446	-4.12407	1.29222e-19	7.15678e-18	2	0
chr20	57224854	57225054	8.15966	5.48755	-2.61053	1.30759e-19	7.23669e-18	2	1
chr9	68418208	68418408	7.79237	4.56594	-3.14555	1.3098e-19	7.24631e-18	2	1
chr7	103529273	103529473	7.6225	3.94682	-3.43383	1.33464e-19	7.37844e-18	2	0
chr8	9363608	9363808	7.49068	3.54326	-3.70178	1.33748e-19	7.39148e-18	2	0
chr4	189459179	189459379	7.42644	3.17822	-3.97174	1.34532e-19	7.43209e-18	2	0
chr2	96532138	96532338	8.94659	6.85493	-2.04914	1.34828e-19	7.44308e-18	2	1
chr1	67888715	67888915	8.47874	6.03815	-2.3737	1.36426e-19	7.52849e-18	2	2
chr2	225486321	225486521	7.90777	4.67973	-3.05123	1.36473e-19	7.52849e-18	2	0
chr9	111237022	111237222	7.8208	4.72625	-2.98722	1.38451e-19	7.63487e-18	2	2
chr9	82600560	82600760	8.52303	6.15061	-2.32133	1.39964e-19	7.71276e-18	2	2
chr2	202164502	202164702	8.37075	5.78796	-2.50769	1.44647e-19	7.96509e-18	2	2
chr10	58975417	58975617	7.43538	2.97395	-4.14151	1.48891e-19	8.19289e-18	2	0
chr8	9349848	9350048	7.47459	3.10768	-4.1486	1.49517e-19	8.2244e-18	2	0
chr6	79731599	79731799	7.43216	2.83433	-4.23205	1.53184e-19	8.42306e-18	2	0
chr1	5296239	5296439	7.44416	3.09477	-4.00211	1.54394e-19	8.4866e-18	2	0
chr3	152305224	152305424	8.13796	5.24985	-2.77213	1.5482e-19	8.50695e-18	2	0
chr5	42595657	42595857	7.87056	4.45572	-3.27395	1.55285e-19	8.52944e-18	2	0
chr8	107332571	107332771	8.58944	5.96898	-2.54382	1.55515e-19	8.53902e-18	2	2
chr20	11443486	11443686	8.23157	5.25946	-2.85365	1.59072e-19	8.72187e-18	2	1
chr12	116392009	116392209	7.78206	4.29957	-3.27049	1.59481e-19	8.74114e-18	2	1
chr10	78846737	78846937	7.44784	3.01992	-4.14225	1.60996e-19	8.81473e-18	2	0
chr7	147436624	147436824	7.8795	4.88676	-2.90094	1.61702e-19	8.85021e-18	2	0
chr5	170408276	170408476	7.89696	4.78595	-2.97075	1.63871e-19	8.96256e-18	2	0
chr1	63883920	63884120	8.16924	5.52548	-2.58452	1.64925e-19	9.017e-18	2	1
chr11	64962593	64962793	7.52294	2.17822	-4.8651	1.65816e-19	9.06249e-18	2	0
chr12	13175608	13175808	7.88921	4.83627	-2.92957	1.65882e-19	9.06281e-18	2	0
chr3	880440	880640	7.45601	3.51628	-3.72034	1.69379e-19	9.24729e-18	2	0
chr10	68735398	68735598	7.45835	2.56974	-4.45159	1.72269e-19	9.40175e-18	2	0
chrX	72115488	72115688	8.09515	5.31583	-2.7028	1.73184e-19	9.44832e-18	2	2
chr7	91311075	91311275	8.00852	5.1298	-2.7784	1.7428e-19	9.50476e-18	2	1
chr11	7541853	7542053	7.77183	4.01307	-3.51838	1.7625e-19	9.60873e-18	2	1
chr14	38536816	38537016	9.06055	6.66916	-2.32144	1.7659e-19	9.61701e-18	2	2
chr6	4451312	4451512	7.85233	4.48878	-3.24496	1.80846e-19	9.83833e-18	2	0
chr2	54658126	54658326	7.46734	3.32639	-3.91869	1.82464e-19	9.92283e-18	2	2
chr3	2350159	2350359	7.47829	3.42188	-3.80688	1.82968e-19	9.94671e-18	2	0
chr9	18067718	18067918	7.49491	3.49371	-3.85145	1.83705e-19	9.98325e-18	2	0
chr2	99809458	99809658	7.57009	3.78193	-3.52371	1.85792e-19	1.00895e-17	2	0
chrX	87394704	87394904	7.74548	4.07313	-3.42489	1.86453e-19	1.01218e-17	2	0
chr16	50610700	50610900	8.91169	6.57418	-2.26426	1.86821e-19	1.01347e-17	2	2
chr6	56573184	56573384	7.47135	3.39777	-3.90489	1.91746e-19	1.03982e-17	2	0
chr8	10532301	10532501	7.44937	2.68835	-4.42693	1.9318e-19	1.04722e-17	2	0
chr7	21746896	21747096	7.58391	2.19041	-5.04452	1.94221e-19	1.05249e-17	2	0
chr12	66433416	66433616	7.4567	3.25711	-3.9792	1.94684e-19	1.05463e-17	2	0
chr1	58082754	58082954	7.48605	3.45066	-3.76076	1.98821e-19	1.07666e-17	2	0
[truncated: 18,908 more rows]

## Sheet: WT_DE_AFE_Gain
Chrom	Start	End	DE NormCounts	AFE NormCounts	Log2FC	P-value	FDR	DE Called	AFE Called
chr12	32493384	32493584	6.58366	10.1588	3.55168	7.12e-96	5.8e-91	2	2
chr2	75752232	75752432	4.93616	9.90169	4.91041	2.66e-92	1.45e-87	2	2
chr16	75733803	75734003	5.21779	9.89913	4.63487	1.38e-85	4.49e-81	2	2
chr8	6616270	6616470	7.75968	10.4623	2.69183	2.81e-85	7.63e-81	2	2
chr11	123550589	123550789	5.98296	9.86286	3.84591	2.3e-80	5.36e-76	2	2
chr15	74565776	74565976	4.35389	9.71013	5.29096	4.78e-79	7.79e-75	0	2
chr1	160177437	160177637	7.47105	10.23	2.74589	1.19e-78	1.62e-74	2	2
chr3	52526357	52526557	4.43777	9.66539	5.15212	4.35e-78	5.45e-74	0	2
chr12	54135668	54135868	6.0947	9.79666	3.67234	8.32e-78	9.68e-74	2	2
chr13	36883458	36883658	4.79	9.64949	4.7981	4.54e-77	4.62e-73	1	2
chr3	24087104	24087304	3.84406	9.81425	5.87251	7.74e-77	7.42e-73	0	2
chr5	93890675	93890875	4.31727	9.6805	5.29445	2.34e-76	2e-72	0	2
chr5	113081187	113081387	5.15058	9.66657	4.46221	2.41e-75	1.87e-71	2	2
chr4	135277999	135278199	5.53825	9.8083	4.23384	4.87e-75	3.31e-71	2	2
chr15	67843841	67844041	5.73184	9.6752	3.90936	6.59e-74	3.7e-70	0	2
chr1	172487615	172487815	5.93811	9.75844	3.79174	2.22e-73	1.13e-69	2	2
chr2	228304939	228305139	3.24112	9.87993	6.51102	3.15e-73	1.56e-69	0	2
chr13	106882190	106882390	4.35389	9.76792	5.34072	3.78e-73	1.81e-69	0	2
chr10	123474828	123475028	3.84091	9.66343	5.72331	4.72e-73	2.13e-69	1	2
chr1	205481822	205482022	5.39536	9.61411	4.17473	9.87e-73	4.32e-69	1	2
chr7	156327756	156327956	4.31272	9.58392	5.19828	1.69e-72	6.87e-69	2	2
chr15	80188427	80188627	4.78673	9.61744	4.76454	1.9e-72	7.54e-69	0	2
chr2	80199683	80199883	5.16828	9.63257	4.42096	4.7e-72	1.78e-68	1	2
chr6	108966876	108967076	6.43531	9.80326	3.34553	6.16e-70	2.18e-66	2	2
chr9	97747562	97747762	4.59713	9.48197	4.81594	2.16e-69	7.33e-66	1	2
chr6	145375613	145375813	3.67717	9.59108	5.79758	2.77e-67	8.68e-64	0	2
chr21	29237162	29237362	4.53859	9.4192	4.81065	3.58e-67	1.1e-63	0	2
chr3	23728767	23728967	7.11301	10.0394	2.91157	4.82e-67	1.46e-63	2	2
chr11	69274648	69274848	4.81488	9.47449	4.59571	9.5e-67	2.82e-63	0	2
chr11	101479048	101479248	5.77216	9.56102	3.75485	2.96e-66	8.03e-63	2	2
chr1	81704291	81704491	4.83617	9.67523	4.76645	8.99e-66	2.36e-62	0	2
chr6	43858684	43858884	6.01011	9.69796	3.65985	1.15e-65	2.97e-62	1	2
chr19	48569943	48570143	4.56816	9.45605	4.81579	1.79e-65	4.5e-62	0	2
chr6	108667045	108667245	4.0836	9.42279	5.25875	5.56e-65	1.37e-61	0	2
chr6	17845717	17845917	3.89161	9.48925	5.498	6.33e-65	1.53e-61	0	2
chr7	127751204	127751404	4.73554	9.42227	4.61924	6.39e-65	1.53e-61	0	2
chr3	17138268	17138468	3.92876	9.42241	5.38959	2.2e-64	5.13e-61	0	2
chr8	61494384	61494584	5.43672	9.63713	4.14683	2.37e-64	5.44e-61	0	2
chr10	29618455	29618655	5.19038	9.49747	4.2518	3.48e-64	7.86e-61	2	2
chr2	191620346	191620546	3.61818	9.47784	5.73847	3.83e-64	8.54e-61	0	2
chr7	42066024	42066224	5.04069	9.41178	4.32306	4.01e-64	8.82e-61	1	2
chr13	48168055	48168255	4.16072	9.36117	5.11998	7.07e-64	1.54e-60	0	2
chr16	54746578	54746778	5.76273	9.65163	3.85301	9.35e-64	2e-60	1	2
chr6	75493749	75493949	6.19325	9.68967	3.46928	2.06e-63	4.31e-60	2	2
chr11	107791610	107791810	4.40751	9.38919	4.90232	2.33e-63	4.81e-60	0	2
chr13	38842267	38842467	4.42234	9.39727	4.90601	2.9e-63	5.9e-60	2	2
chr4	121877200	121877400	4.48971	9.43264	4.8763	3.07e-63	6.18e-60	1	2
chr1	156005131	156005331	6.13605	9.69144	3.52314	6.23e-63	1.22e-59	2	2
chr19	14139956	14140156	3.3036	9.51591	6.07656	8.7e-63	1.67e-59	0	2
chr7	20064759	20064959	4.7017	9.38647	4.62855	1.29e-62	2.44e-59	1	2
chr8	87681644	87681844	3.75073	9.36676	5.51939	3.99e-62	7.46e-59	0	2
chr16	77843499	77843699	4.16577	9.33061	5.08692	5.59e-62	1.03e-58	0	2
chr4	128461566	128461766	7.04915	9.92018	2.85553	7.33e-62	1.33e-58	2	2
chr5	109199359	109199559	3.62918	9.36777	5.62684	2.14e-61	3.67e-58	0	2
chr3	49781557	49781757	4.73214	9.41004	4.60466	7.67e-61	1.27e-57	0	2
chr9	32340468	32340668	4.1708	9.30586	5.05937	2.27e-60	3.74e-57	0	2
chr8	126588803	126589003	4.73893	9.27912	4.47478	7.11e-60	1.11e-56	2	2
chr4	70844719	70844919	4.77958	9.31588	4.47998	1.27e-59	1.96e-56	0	2
chr3	1092880	1093080	5.09866	9.445	4.29145	1.35e-59	2.07e-56	1	2
chr3	192281629	192281829	4.63647	9.24629	4.54682	3.36e-59	5.06e-56	0	2
chr11	115627755	115627955	3.85034	9.26168	5.31608	4.12e-59	6.11e-56	0	2
chr6	131115658	131115858	5.32671	9.47293	4.09534	5.66e-59	8.31e-56	1	2
chr5	66338070	66338270	5.97024	9.51529	3.51403	8.54e-59	1.23e-55	2	2
chr9	114038258	114038458	6.06795	9.50298	3.40524	6.84e-58	9.29e-55	2	2
chr6	156058798	156058998	3.45436	9.29769	5.72556	3.96e-57	5.05e-54	0	2
chr11	79940186	79940386	6.00026	9.63142	3.59496	6.96e-57	8.72e-54	2	2
chr10	109934611	109934811	4.91929	9.21799	4.24115	1.42e-56	1.73e-53	2	2
chr22	19740731	19740931	3.84091	9.18782	5.24239	3.13e-56	3.67e-53	0	2
chr11	92472915	92473115	5.79734	9.44908	3.61487	3.37e-56	3.9e-53	2	2
chr7	120190711	120190911	7.2678	9.87747	2.5959	3.93e-56	4.51e-53	2	2
chr2	136215601	136215801	5.48366	9.43196	3.90379	4.11e-56	4.68e-53	0	2
chr8	26904221	26904421	5.06886	9.32107	4.19163	6.23e-56	6.95e-53	0	2
chr2	88482061	88482261	5.26449	9.45534	4.1309	2.96e-55	3.13e-52	2	2
chr22	19874821	19875021	5.21293	9.25533	3.98949	3.33e-55	3.5e-52	0	2
chr2	26012133	26012333	8.55452	10.6537	2.09312	5.48e-55	5.62e-52	2	2
chr7	68787756	68787956	4.43075	9.2573	4.75737	8.18e-55	8.17e-52	0	2
chr3	116423435	116423635	6.20354	9.56297	3.32663	1.04e-54	1.03e-51	2	2
chr3	113234906	113235106	4.5104	9.24843	4.66096	1.17e-54	1.15e-51	1	2
chr18	47979902	47980102	3.90072	9.12557	5.13098	1.7e-54	1.65e-51	2	2
chr4	114479759	114479959	4.08093	9.14976	4.98171	2.09e-54	2e-51	1	2
chr10	56409033	56409233	5.35428	9.32145	3.91331	2.19e-54	2.09e-51	1	2
chrX	50470760	50470960	8.22598	10.2291	1.99624	2.53e-54	2.38e-51	2	2
chr22	25223538	25223738	4.73893	9.17452	4.36782	2.96e-54	2.77e-51	0	2
chrX	133892377	133892577	4.74568	9.23583	4.42449	4.4e-54	4.05e-51	0	2
chr20	16580281	16580481	6.9128	9.77946	2.84634	4.58e-54	4.19e-51	2	2
chr2	150406326	150406526	3.94058	9.23604	5.19245	4.68e-54	4.26e-51	0	2
chr12	108106743	108106943	3.68422	9.14225	5.34443	6.67e-54	6.01e-51	0	2
chr4	180770378	180770578	4.38528	9.11002	4.65089	6.76e-54	6.05e-51	0	2
chr5	174589660	174589860	4.75969	9.19773	4.36609	8.07e-54	7.18e-51	0	2
chr6	125558585	125558785	4.71269	9.14961	4.36895	8.19e-54	7.25e-51	1	2
chr1	119774000	119774200	6.67966	9.83354	3.12663	1.42e-53	1.24e-50	2	2
chrX	133448633	133448833	5.84485	9.399	3.51654	1.47e-53	1.27e-50	0	2
chr1	85550858	85551058	5.84642	9.51077	3.62458	1.47e-53	1.27e-50	2	2
chr10	116278997	116279197	2.90072	9.4416	6.37122	1.52e-53	1.3e-50	0	2
chr17	77747009	77747209	5.52456	9.34243	3.77166	1.78e-53	1.51e-50	2	2
chr19	56478008	56478208	2.90676	9.36411	6.2971	2.68e-53	2.23e-50	0	2
chr11	20372258	20372458	3.83775	9.13704	5.18938	3.4e-53	2.81e-50	0	2
chr4	127232199	127232399	4.58143	9.16943	4.52091	3.43e-53	2.82e-50	1	2
chr3	123799609	123799809	5.12961	9.26421	4.07436	3.6e-53	2.92e-50	1	2
chr1	39214223	39214423	6.72672	9.77495	3.02264	5.45e-53	4.35e-50	2	2
chr10	104711369	104711569	5.61969	9.42192	3.75866	7.59e-53	5.92e-50	1	2
chr5	150474204	150474404	8.14684	10.2518	2.09597	7.59e-53	5.92e-50	2	2
chr1	46458992	46459192	4.50642	9.10214	4.5187	7.63e-53	5.92e-50	0	2
chr8	138268309	138268509	5.00354	9.31535	4.25825	8.41e-53	6.43e-50	1	2
chr1	204014971	204015171	4.0836	9.07442	4.90603	8.6e-53	6.55e-50	0	2
chr2	41950672	41950872	5.9533	9.4945	3.50388	9.61e-53	7.25e-50	0	2
chr1	198387708	198387908	3.45436	9.15569	5.58095	9.82e-53	7.37e-50	0	2
chr3	112090992	112091192	3.88856	9.22473	5.22515	1.16e-52	8.6e-50	0	2
chr12	6839908	6840108	6.33701	9.49375	3.12936	1.65e-52	1.2e-49	2	2
chr1	69129601	69129801	6.68391	9.79362	3.08714	1.99e-52	1.43e-49	2	2
chr5	12250501	12250701	3.07558	9.29303	6.06031	2.8e-52	1.99e-49	0	2
chr19	56507619	56507819	2.3036	9.69945	7.14274	5.99e-52	4.15e-49	0	2
chr19	29012778	29012978	5.35167	9.35584	3.95515	6.8e-52	4.67e-49	2	2
chr12	124232162	124232362	4.79815	9.09116	4.23149	8.65e-52	5.87e-49	2	2
chr2	166614566	166614766	6.76163	9.67728	2.89287	9.85e-52	6.63e-49	2	2
chr1	173123352	173123552	6.02387	9.37034	3.3148	1.32e-51	8.87e-49	2	2
chr5	14284481	14284681	4.13431	9.11409	4.89924	1.71e-51	1.14e-48	1	2
chr3	191997996	191998196	5.05485	9.28407	4.16896	1.8e-51	1.2e-48	1	2
chr7	16347958	16348158	5.93468	9.46312	3.48709	1.86e-51	1.23e-48	2	2
chr21	32932837	32933037	4.73723	9.09347	4.28666	2e-51	1.32e-48	0	2
chr12	22729265	22729465	5.78971	9.36638	3.54091	2.69e-51	1.76e-48	2	2
chr9	110073291	110073491	3.89161	9.14703	5.14747	3.36e-51	2.19e-48	0	2
chr19	50167425	50167625	3.99647	9.04201	4.95544	4.98e-51	3.17e-48	0	2
chr3	32794706	32794906	4.58587	9.23229	4.5581	6.21e-51	3.89e-48	1	2
chr7	12475760	12475960	4.25859	9.18324	4.8247	6.26e-51	3.91e-48	1	2
chr2	20188969	20189169	7.59734	9.97507	2.36685	6.36e-51	3.95e-48	1	2
chr4	147775227	147775427	4.11878	9.00802	4.801	7.17e-51	4.44e-48	0	2
chr11	19606071	19606271	4.03657	9.0856	4.95544	8.35e-51	5.15e-48	0	2
chrX	8147245	8147445	4.58521	9.13615	4.4839	1.19e-50	7.32e-48	0	2
chrX	8404470	8404670	5.37769	9.27525	3.84616	1.41e-50	8.58e-48	2	2
chr3	31288780	31288980	5.21049	9.1886	3.92151	1.76e-50	1.05e-47	2	2
chr11	44798150	44798350	6.25876	9.42254	3.13666	2.17e-50	1.3e-47	2	2
chr11	92286786	92286986	4.35167	9.14412	4.71069	3.49e-50	2.02e-47	0	2
chr22	35622628	35622828	7.31073	9.80114	2.47578	3.62e-50	2.09e-47	2	2
chr2	209682821	209683021	4.12397	9.0353	4.82454	3.81e-50	2.19e-47	0	2
chr1	40825019	40825219	6.6339	9.70761	3.04508	4.95e-50	2.81e-47	2	2
chr3	73735761	73735961	3.45023	9.05055	5.47544	5.4e-50	3.04e-47	0	2
chr17	74633368	74633568	5.33121	9.15399	3.77605	5.52e-50	3.1e-47	1	2
chr8	128975845	128976045	4.03932	9.06674	4.93503	6.11e-50	3.42e-47	0	2
chr4	648561	648761	5.5347	9.28282	3.69788	6.38e-50	3.56e-47	2	2
chr3	197334099	197334299	5.38203	9.15953	3.73145	6.51e-50	3.62e-47	2	2
chr10	26519863	26520063	3.16577	9.11216	5.80405	1.31e-49	7.1e-47	0	2
chr16	23993400	23993600	5.465	9.27494	3.76253	1.45e-49	7.83e-47	1	2
chr1	86765112	86765312	4.37442	9.04076	4.58108	1.81e-49	9.69e-47	0	2
chr19	58033883	58034083	2.56816	9.36759	6.58624	2.01e-49	1.07e-46	0	2
chr4	99832389	99832589	4.11095	9.02674	4.81856	2.16e-49	1.14e-46	0	2
chr20	31699000	31699200	4.64617	9.14858	4.41927	2.49e-49	1.3e-46	0	2
chr5	81097772	81097972	4.19902	8.97209	4.68743	2.8e-49	1.45e-46	0	2
chr2	212905906	212906106	6.9178	9.79328	2.85269	4.04e-49	2.05e-46	2	2
chr6	51323126	51323326	4.54442	9.20623	4.5812	4.95e-49	2.48e-46	0	2
chrX	40916322	40916522	7.02283	9.71823	2.67694	8.93e-49	4.31e-46	2	2
chr8	38937660	38937860	6.77369	9.75389	2.95162	1.13e-48	5.41e-46	2	2
chr3	159883555	159883755	5.25344	9.19214	3.8843	1.78e-48	8.36e-46	2	2
chr12	109524761	109524961	5.94058	9.28417	3.30772	2.32e-48	1.08e-45	2	2
chr12	32562096	32562296	4.33161	9.06658	4.63952	2.85e-48	1.31e-45	1	2
chr13	80276525	80276725	4.58332	9.00904	4.35892	3.23e-48	1.48e-45	0	2
chr11	21921241	21921441	6.60984	9.53356	2.89939	3.79e-48	1.73e-45	2	2
chr8	28414966	28415166	5.24112	9.11302	3.82278	4.65e-48	2.11e-45	0	2
chr4	111519781	111519981	4.12397	9.03593	4.82106	4.96e-48	2.24e-45	0	2
chr3	116260700	116260900	5.6795	9.26665	3.54714	6.91e-48	3.08e-45	2	2
chr10	99451023	99451223	4.97938	9.15848	4.11069	9.61e-48	4.2e-45	2	2
chr8	33857444	33857644	4.80844	9.12266	4.2378	1.11e-47	4.84e-45	2	2
chr20	33666769	33666969	7.09503	9.70382	2.59031	1.61e-47	6.84e-45	2	2
chr7	10122656	10122856	5.2323	9.20604	3.92539	1.7e-47	7.2e-45	1	2
chr6	107493265	107493465	5.744	9.25279	3.46889	1.97e-47	8.29e-45	0	2
chr2	15668691	15668891	4.77133	9.08865	4.24878	2.23e-47	9.24e-45	2	2
chr9	3330909	3331109	5.62644	9.2781	3.60396	2.51e-47	1.03e-44	2	2
chr19	21222556	21222756	3.90676	9.00028	4.99548	3e-47	1.23e-44	0	2
chr1	94079125	94079325	3.57576	8.93901	5.24432	3.45e-47	1.4e-44	0	2
chr15	55743201	55743401	8.33238	10.188	1.84943	3.64e-47	1.48e-44	2	2
chr2	230469985	230470185	4.59713	9.00302	4.32844	4.57e-47	1.84e-44	0	2
chr10	121512046	121512246	5.03843	9.24439	4.13186	6.03e-47	2.42e-44	0	2
chr15	96500612	96500812	3.06482	9.0444	5.81184	6.72e-47	2.69e-44	0	2
chr8	127876873	127877073	6.49627	9.63045	3.10123	8.18e-47	3.25e-44	2	2
chr13	106369179	106369379	4.49774	9.06268	4.49412	9.51e-47	3.75e-44	0	2
chr1	119747488	119747688	5.59492	9.16425	3.52949	1.28e-46	5.01e-44	1	2
chr5	143222837	143223037	5.8972	9.37699	3.43491	2.25e-46	8.7e-44	1	2
chr14	91888828	91889028	2.80464	9.09139	6.11054	3.48e-46	1.31e-43	0	2
chr5	145499733	145499933	4.28897	8.96387	4.59698	3.56e-46	1.34e-43	0	2
chr17	2341180	2341380	4.10833	8.91657	4.70798	3.74e-46	1.4e-43	0	2
chr12	52945569	52945769	7.7949	10.0664	2.25915	3.79e-46	1.41e-43	2	2
chr19	13051628	13051828	8.41578	10.2211	1.79839	4.63e-46	1.71e-43	2	2
chr5	116494799	116494999	4.18914	8.9178	4.63234	6.35e-46	2.31e-43	2	2
chr11	89436205	89436405	3.23633	8.96309	5.58077	6.61e-46	2.4e-43	0	2
chr17	81018095	81018295	5.68246	9.19288	3.46514	1.12e-45	4.05e-43	2	2
chr15	92822440	92822640	7.05461	9.84032	2.76714	1.36e-45	4.88e-43	2	2
chr3	54600365	54600565	5.36896	9.1974	3.7695	1.42e-45	5.07e-43	2	2
chr16	58938929	58939129	5.18249	9.16441	3.92558	1.48e-45	5.27e-43	1	2
chr5	177543225	177543425	3.29901	8.91239	5.46429	1.86e-45	6.61e-43	0	2
chr16	59665927	59666127	3.49243	8.92677	5.29041	1.98e-45	7e-43	0	2
chr1	205301448	205301648	9.67121	10.9314	1.25737	2.5e-45	8.78e-43	2	2
chr5	51005713	51005913	3.3896	8.93575	5.41582	3.24e-45	1.12e-42	0	2
chr12	113610231	113610431	5.43881	9.15988	3.66692	3.32e-45	1.15e-42	2	2
chr7	107995561	107995761	5.19902	9.12283	3.86757	3.57e-45	1.23e-42	2	2
chr6	142899224	142899424	3.3766	8.87426	5.35997	4.03e-45	1.38e-42	0	2
chr7	50733695	50733895	4.72873	9.06797	4.25684	4.24e-45	1.45e-42	0	2
chr3	157115306	157115506	6.32333	9.53445	3.17601	4.57e-45	1.56e-42	2	2
chr5	69489243	69489443	3.62918	8.83736	5.08807	4.82e-45	1.64e-42	0	2
chr13	79907110	79907310	4.18418	8.95076	4.66347	5.77e-45	1.95e-42	0	2
chr11	31763425	31763625	4.3766	8.87715	4.41612	6.45e-45	2.17e-42	0	2
chr11	108500795	108500995	4.56243	8.95089	4.30509	7.15e-45	2.39e-42	0	2
chr10	8086427	8086627	4.20393	8.86262	4.57293	1.07e-44	3.5e-42	0	2
chr5	54628131	54628331	5.09205	8.99107	3.83941	1.21e-44	3.96e-42	0	2
chr5	151649072	151649272	6.78863	9.50175	2.69136	1.47e-44	4.76e-42	2	2
chr2	184981136	184981336	3.58332	8.8335	5.13574	1.61e-44	5.19e-42	0	2
chr16	73605468	73605668	6.19347	9.4195	3.18997	2.6e-44	8.28e-42	2	2
chr2	206369384	206369584	5.03381	8.95976	3.86814	2.91e-44	9.15e-42	1	2
chr15	91484259	91484459	4.33833	8.87221	4.44432	3.49e-44	1.09e-41	0	2
chr5	150507112	150507312	5.28243	9.10305	3.76084	3.6e-44	1.12e-41	0	2
chr2	86290683	86290883	4.70578	8.94163	4.15826	4.09e-44	1.27e-41	1	2
chr6	13367578	13367778	4.34056	8.86566	4.43724	4.1e-44	1.27e-41	2	2
chr10	5514307	5514507	5.17875	8.9753	3.74311	4.17e-44	1.29e-41	1	2
chr5	3033121	3033321	3.72703	8.86784	5.01295	4.77e-44	1.47e-41	0	2
chr1	64020580	64020780	3.56816	8.82531	5.13003	5.27e-44	1.62e-41	0	2
chr2	151756218	151756418	4.3766	8.9644	4.49774	5.88e-44	1.8e-41	0	2
chr11	78950108	78950308	6.20393	9.31173	3.07902	6.75e-44	2.05e-41	2	2
chr3	181596158	181596358	4.95814	9.04394	4.02865	8.66e-44	2.62e-41	0	2
chr11	115751438	115751638	4.55407	8.90866	4.28404	8.94e-44	2.7e-41	2	2
chr2	227456389	227456589	3.3766	8.82721	5.31151	1.17e-43	3.48e-41	0	2
chr3	178146652	178146852	4.57006	8.99977	4.34718	1.2e-43	3.56e-41	0	2
chr3	164842531	164842731	2.87013	9.00991	5.93719	1.35e-43	3.98e-41	0	2
chr11	122661281	122661481	3.44193	8.88511	5.30313	1.59e-43	4.63e-41	0	2
chr10	1762093	1762293	3.64372	8.82922	5.07295	1.76e-43	5.12e-41	0	2
chr6	137727668	137727868	2.79815	8.99311	6.00898	1.9e-43	5.54e-41	0	2
chr1	235995603	235995803	3.98795	8.77526	4.6876	2.22e-43	6.44e-41	0	2
chr14	58773406	58773606	7.59362	10.1145	2.50059	2.34e-43	6.74e-41	2	2
chr3	133480251	133480451	5.57006	9.1323	3.51463	2.67e-43	7.68e-41	1	2
chr6	77508983	77509183	2.3036	9.2244	6.66512	2.83e-43	8.13e-41	0	2
chr8	108066098	108066298	3.16577	8.89074	5.57559	2.97e-43	8.48e-41	0	2
chr3	156252669	156252869	3.37224	8.84324	5.32624	3.01e-43	8.59e-41	0	2
chr11	95112225	95112425	3.6401	8.89919	5.13902	3.11e-43	8.86e-41	0	2
chr8	85856429	85856629	5.60643	9.08289	3.43477	3.33e-43	9.47e-41	1	2
chr5	31086953	31087153	5.69386	9.19945	3.46381	3.55e-43	1.01e-40	1	2
chr9	16432589	16432789	5.58709	9.38101	3.7453	4.28e-43	1.2e-40	2	2
chr1	50023835	50024035	2.31272	9.21331	6.65327	4.31e-43	1.2e-40	0	2
chr4	16140993	16141193	3.24112	8.92482	5.53427	5.06e-43	1.41e-40	0	2
chr10	78260409	78260609	6.74457	9.57431	2.80313	5.32e-43	1.47e-40	2	2
chr7	122950701	122950901	4.43494	8.95969	4.4499	5.82e-43	1.6e-40	1	2
chr10	21500556	21500756	7.35463	9.68548	2.31628	8.42e-43	2.29e-40	2	2
chr9	99515978	99516178	4.32631	8.93214	4.52432	9.91e-43	2.68e-40	0	2
chr4	188438443	188438643	4.72129	8.85719	4.06945	1.02e-42	2.76e-40	0	2
chr1	173507391	173507591	5.36199	9.03912	3.62556	1.09e-42	2.93e-40	2	2
chr6	15997873	15998073	3.89465	8.80246	4.80026	1.11e-42	3e-40	1	2
chr8	62285430	62285630	3.97651	8.82888	4.74037	1.13e-42	3.03e-40	0	2
chr2	204170662	204170862	7.08372	9.72909	2.62584	1.46e-42	3.88e-40	2	2
chr1	76142140	76142340	3.31727	8.78844	5.33507	1.79e-42	4.69e-40	0	2
chr22	17239195	17239395	4.03657	8.74291	4.61164	1.9e-42	4.98e-40	0	2
chr4	79281996	79282196	4.55214	8.914	4.28735	1.91e-42	5.01e-40	2	2
chr7	136137078	136137278	4.21127	8.84923	4.55289	1.93e-42	5.05e-40	1	2
chr11	11555294	11555494	3.67008	8.8061	5.00187	2.27e-42	5.89e-40	0	2
chr3	162015829	162016029	3.9908	8.80528	4.71312	2.53e-42	6.52e-40	0	2
chr2	234410600	234410800	6.34354	9.58348	3.19947	2.82e-42	7.25e-40	2	2
chr9	126927941	126928141	5.25463	8.94146	3.63446	3.11e-42	7.98e-40	2	2
chr14	101360027	101360227	3.50841	8.75344	5.11443	3.31e-42	8.45e-40	0	2
chr10	113027946	113028146	7.15882	9.68099	2.50425	3.99e-42	1.01e-39	2	2
chr3	72601120	72601320	4.37006	8.82672	4.36452	4.17e-42	1.05e-39	0	2
chr1	114263130	114263330	2.9908	8.85177	5.69382	4.23e-42	1.06e-39	0	2
chr4	126533403	126533603	3.8763	8.84973	4.84846	4.7e-42	1.17e-39	0	2
chr16	751462	751662	4.94058	8.869	3.86552	5.18e-42	1.29e-39	2	2
chr1	26598894	26599094	4.29441	8.85086	4.456	5.42e-42	1.35e-39	1	2
chr3	25355311	25355511	4.27503	8.77075	4.40866	8.99e-42	2.2e-39	0	2
chr6	153724902	153725102	5.99364	9.16877	3.14227	1.07e-41	2.59e-39	2	2
chr19	56839086	56839286	2.16577	9.23009	6.79627	1.15e-41	2.79e-39	0	2
chr3	150744076	150744276	3.94939	8.75537	4.70625	1.17e-41	2.83e-39	1	2
chr2	197164008	197164208	5.58426	9.12011	3.49342	1.69e-41	4.04e-39	2	2
chr20	56609352	56609552	4.65158	8.836	4.10516	2.18e-41	5.17e-39	0	2
chr3	163779956	163780156	6.96107	9.50807	2.52824	2.42e-41	5.72e-39	2	2
chr5	154076277	154076477	3.57196	8.71721	5.01905	2.72e-41	6.4e-39	0	2
chr8	42101089	42101289	3.31272	8.94566	5.47859	2.94e-41	6.89e-39	0	2
chr22	39913943	39914143	3.31272	8.81073	5.35225	3.88e-41	9.03e-39	0	2
chr14	24966259	24966459	5.11487	9.03227	3.85367	4.09e-41	9.5e-39	2	2
chr4	142160423	142160623	3.79164	8.82728	4.91429	4.41e-41	1.02e-38	0	2
chrX	88941027	88941227	3.15566	8.74125	5.42955	4.67e-41	1.08e-38	0	2
chr1	46767774	46767974	4.315	8.72407	4.32673	4.74e-41	1.09e-38	0	2
chr2	16262920	16263120	2.47076	9.02135	6.33966	4.97e-41	1.14e-38	0	2
chrX	115428109	115428309	4.96301	8.8486	3.82258	5.37e-41	1.23e-38	0	2
chr3	105213371	105213571	4.78673	8.86792	4.00626	5.44e-41	1.24e-38	0	2
chr4	133668189	133668389	6.50258	9.35539	2.8286	5.49e-41	1.25e-38	2	2
chr2	85256098	85256298	8.62612	10.2581	1.62733	5.51e-41	1.25e-38	2	2
chr15	51718342	51718542	4.9118	8.93688	3.95383	6.01e-41	1.37e-38	0	2
chr12	81617972	81618172	4.47759	8.77892	4.21961	6.51e-41	1.48e-38	0	2
chr11	109604927	109605127	3.3766	8.69836	5.18139	7.51e-41	1.69e-38	0	2
chr3	81477745	81477945	3.57954	8.80829	5.10184	7.79e-41	1.76e-38	0	2
chr10	111147213	111147413	5.59899	9.05641	3.41025	8.7e-41	1.95e-38	1	2
chr5	3773992	3774192	3.24589	8.75528	5.36651	9.97e-41	2.23e-38	0	2
chr15	27709979	27710179	1.77852	9.5375	7.38437	1.41e-40	3.11e-38	0	2
chr2	145190085	145190285	3.52028	8.71281	5.06821	1.71e-40	3.76e-38	0	2
chr14	62614315	62614515	5.294	9.05158	3.70178	1.75e-40	3.83e-38	2	2
chr14	87020232	87020432	5.9118	9.19204	3.2375	1.77e-40	3.88e-38	2	2
chr1	183699690	183699890	3.83142	8.81562	4.85697	1.82e-40	3.98e-38	0	2
chr1	211724908	211725108	3.51238	8.68909	5.04754	1.98e-40	4.31e-38	0	2
chr1	47491476	47491676	5.58366	9.01873	3.38766	2.1e-40	4.56e-38	1	2
chr19	56132358	56132558	3.6807	8.66872	4.86386	2.46e-40	5.3e-38	0	2
chr17	33615930	33616130	2.80464	8.84153	5.85365	2.6e-40	5.59e-38	0	2
chr18	3806791	3806991	4.95085	8.84286	3.83361	2.61e-40	5.59e-38	0	2
chr13	109672611	109672811	4.27035	8.7659	4.40243	2.66e-40	5.7e-38	0	2
chr8	76893238	76893438	4.1708	8.79523	4.53429	2.83e-40	6.04e-38	0	2
chr9	132752797	132752997	4.79327	8.81191	3.94891	2.95e-40	6.28e-38	2	2
chr5	151926260	151926460	3.744	8.64711	4.78962	3.47e-40	7.36e-38	0	2
chr3	83262849	83263049	3.62918	8.65281	4.89989	5.49e-40	1.14e-37	0	2
chr6	34011371	34011571	3.89465	8.64948	4.64835	5.8e-40	1.21e-37	0	2
chr1	77399701	77399901	4.07826	8.65416	4.48105	6.09e-40	1.27e-37	0	2
chr11	126146971	126147171	6.65395	9.4648	2.78748	6.57e-40	1.36e-37	2	2
chr10	60004137	60004337	4.60086	8.7703	4.09201	9.5e-40	1.93e-37	2	2
chr1	115056537	115056737	4.66054	8.84721	4.10964	1.04e-39	2.11e-37	0	2
chr5	11855256	11855456	3.0594	8.81842	5.57494	1.3e-39	2.61e-37	0	2
chr4	15454691	15454891	3.57576	8.68912	4.98684	1.38e-39	2.76e-37	0	2
chr13	100782597	100782797	2.16577	9.09586	6.66128	1.39e-39	2.79e-37	0	2
chr5	124289868	124290068	5.61476	9.07771	3.42128	1.46e-39	2.93e-37	2	2
chr17	73613470	73613670	7.26585	9.64645	2.3629	1.53e-39	3.05e-37	2	2
chr3	100175956	100176156	4.15058	8.66979	4.41979	1.8e-39	3.57e-37	0	2
chr7	117788348	117788548	5.56686	9.0149	3.40558	1.86e-39	3.67e-37	1	2
chr1	223419731	223419931	3.45848	8.64132	5.05706	1.95e-39	3.84e-37	1	2
chr10	10918682	10918882	5.92971	9.23914	3.27235	1.96e-39	3.86e-37	2	2
chr9	2296366	2296566	4.04207	8.69519	4.5574	1.98e-39	3.88e-37	0	2
chr14	52080894	52081094	4.67717	9.02884	4.26007	2.17e-39	4.25e-37	0	2
chr10	49278792	49278992	3.49644	8.67568	5.035	2.47e-39	4.82e-37	0	2
chr5	82346572	82346772	3.84721	8.6255	4.66973	2.49e-39	4.85e-37	0	2
chr15	64013384	64013584	4.23152	8.78575	4.45497	2.54e-39	4.93e-37	0	2
chr6	13351390	13351590	4.59151	8.7871	4.11051	2.73e-39	5.3e-37	0	2
chr8	384978	385178	6.41653	9.26029	2.81697	3.09e-39	5.97e-37	2	2
chr16	48734095	48734295	2.44609	8.93301	6.25121	3.33e-39	6.4e-37	0	2
chr14	88256105	88256305	4.28202	8.67207	4.30649	3.55e-39	6.79e-37	0	2
chr10	78359823	78360023	5.70547	8.99506	3.24952	3.57e-39	6.82e-37	2	2
chr11	106121650	106121850	5.33121	8.99807	3.6133	3.64e-39	6.94e-37	0	2
chr14	75453118	75453318	8.43248	10.1788	1.73932	3.68e-39	7.02e-37	2	2
chr4	170107026	170107226	3.88244	8.68709	4.6852	3.79e-39	7.19e-37	0	2
chr16	51491033	51491233	5.82209	9.26159	3.39364	3.92e-39	7.41e-37	2	2
chr1	86793090	86793290	6.33513	9.38152	3.0158	4.15e-39	7.84e-37	2	2
chr8	6527200	6527400	3.15566	8.64917	5.33603	4.26e-39	8.01e-37	0	2
chr8	128861109	128861309	6.52439	9.43878	2.88669	5.3e-39	9.85e-37	2	2
chr17	52140646	52140846	3.15566	8.65061	5.33687	5.36e-39	9.95e-37	0	2
chr8	101418355	101418555	5.3982	9.16066	3.71083	6.06e-39	1.12e-36	1	2
chr3	64552214	64552414	5.67211	9.22479	3.50661	6.32e-39	1.17e-36	2	2
chrX	109401947	109402147	4.4877	8.87346	4.30154	6.33e-39	1.17e-36	0	2
chr10	21421872	21422072	3.25065	8.69652	5.30359	6.57e-39	1.21e-36	0	2
chr5	98968158	98968358	4.59899	8.71943	4.04244	6.64e-39	1.22e-36	0	2
chr1	91645144	91645344	6.38655	9.27491	2.85829	6.68e-39	1.23e-36	2	2
chr16	54712961	54713161	3.68422	8.68999	4.87895	6.76e-39	1.24e-36	0	2
chr14	65946535	65946735	4.21858	8.77684	4.47272	6.77e-39	1.24e-36	0	2
chr9	93856701	93856901	4.44609	8.67134	4.1434	6.98e-39	1.28e-36	0	2
chr12	54341503	54341703	3.68773	8.68808	4.87612	7.31e-39	1.33e-36	0	2
chr6	10521162	10521362	8.64784	10.2714	1.61893	7.77e-39	1.41e-36	2	2
chr9	83959198	83959398	5.76552	9.07097	3.26143	8.65e-39	1.56e-36	0	2
chr6	149135893	149136093	4.24112	8.68108	4.35113	8.9e-39	1.6e-36	1	2
chr14	76551170	76551370	4.81969	8.7518	3.86397	1.02e-38	1.83e-36	2	2
chrX	50432852	50433052	6.66739	9.33394	2.64294	1.07e-38	1.91e-36	2	2
chr6	122717825	122718025	4.38744	8.78414	4.31089	1.25e-38	2.21e-36	2	2
chr2	71466564	71466764	7.72615	9.78716	2.05052	1.29e-38	2.28e-36	2	2
chr18	573504	573704	5.79681	9.25074	3.40152	1.3e-38	2.28e-36	2	2
chr7	138830644	138830844	4.70343	8.82168	4.05017	1.36e-38	2.4e-36	1	2
chr1	182974850	182975050	5.46397	8.94693	3.4341	1.4e-38	2.46e-36	0	2
chr8	135171483	135171683	2.44609	8.94146	6.25509	1.41e-38	2.48e-36	0	2
chr2	234448723	234448923	5.58554	9.03134	3.39717	1.54e-38	2.69e-36	2	2
chr3	33084154	33084354	3.98795	8.5951	4.50512	1.56e-38	2.71e-36	0	2
chr9	11565917	11566117	4.9851	8.77957	3.73092	1.59e-38	2.76e-36	0	2
chr14	56502086	56502286	5.09205	8.84246	3.68816	1.85e-38	3.2e-36	2	2
chr18	45780697	45780897	3.74062	8.60587	4.74669	1.9e-38	3.27e-36	0	2
chr10	12629058	12629258	5.6301	8.95982	3.2851	2.05e-38	3.52e-36	2	2
chr3	143299188	143299388	4.60829	8.6896	4.00932	2.1e-38	3.61e-36	0	2
chr2	144660676	144660876	5.05076	8.79391	3.68141	2.14e-38	3.67e-36	0	2
chr10	37493476	37493676	2.78509	8.75319	5.7657	2.17e-38	3.72e-36	0	2
chr15	100242192	100242392	4.59713	8.69759	4.0211	2.21e-38	3.79e-36	2	2
chr12	132465784	132465984	4.57196	8.69462	4.04458	2.53e-38	4.32e-36	2	2
chr1	205294619	205294819	7.13669	9.74972	2.59068	2.54e-38	4.33e-36	2	2
chr12	104516850	104517050	3.07021	8.67215	5.43146	2.55e-38	4.34e-36	0	2
chr8	80994434	80994634	4.12915	8.63689	4.41815	2.64e-38	4.48e-36	0	2
chr11	84044743	84044943	4.23633	8.67331	4.34399	3.35e-38	5.63e-36	0	2
chr5	169125723	169125923	5.07021	9.01416	3.87287	3.38e-38	5.67e-36	0	2
chr3	181695403	181695603	3.25065	8.61976	5.22869	3.85e-38	6.44e-36	0	2
chr3	31405625	31405825	5.00966	9.08944	4.00441	4.44e-38	7.4e-36	0	2
chr16	68299143	68299343	6.0894	9.1871	3.05845	5.23e-38	8.65e-36	2	2
chr10	110865480	110865680	4.23152	8.69378	4.36439	6.07e-38	9.95e-36	0	2
chr6	153309754	153309954	3.94939	8.57236	4.52281	7.96e-38	1.3e-35	0	2
chr4	90074492	90074692	6.94609	9.57336	2.60578	8.9e-38	1.44e-35	2	2
chr2	107577090	107577290	4.89769	8.72267	3.76198	9.55e-38	1.54e-35	0	2
chr2	141473524	141473724	6.1914	9.15555	2.9334	9.9e-38	1.59e-35	2	2
chr14	67941324	67941524	5.80221	9.15202	3.30771	1.15e-37	1.84e-35	2	2
chr2	72940882	72941082	5.08141	8.95316	3.79762	1.18e-37	1.89e-35	1	2
chr12	113138903	113139103	3.78509	8.57793	4.67064	1.23e-37	1.96e-35	0	2
chr6	47035037	47035237	3.68422	8.61866	4.80774	1.33e-37	2.12e-35	0	2
chrX	86411909	86412109	4.47555	8.65418	4.09465	1.39e-37	2.2e-35	0	2
chr1	158014704	158014904	5.20148	8.80134	3.54672	1.39e-37	2.2e-35	2	2
chr6	8180401	8180601	6.2686	9.28019	2.97594	1.61e-37	2.53e-35	2	2
chr15	74191934	74192134	4.17919	8.73309	4.44081	2.05e-37	3.18e-35	0	2
chr7	87819071	87819271	5.04344	8.82384	3.72308	2.1e-37	3.25e-35	1	2
chrX	50721917	50722117	6.614	9.2948	2.65759	2.16e-37	3.33e-35	2	2
chr5	142491236	142491436	6.97505	9.48144	2.48748	2.41e-37	3.71e-35	2	2
chr11	78940574	78940774	8.51777	10.3684	1.84416	2.45e-37	3.76e-35	2	2
chr12	106126807	106127007	3.80464	8.55596	4.64372	2.48e-37	3.8e-35	0	2
chr14	85873124	85873324	3.55668	8.589	4.88982	2.51e-37	3.85e-35	0	2
chr1	11487496	11487696	5.64946	8.93031	3.23905	2.56e-37	3.91e-35	2	2
chr2	220081259	220081459	6.21475	9.20764	2.95863	2.57e-37	3.92e-35	0	2
chr3	154177463	154177663	4.82129	8.72679	3.83697	2.65e-37	4.03e-35	0	2
chr1	46520106	46520306	7.93133	9.92718	1.98693	2.71e-37	4.1e-35	2	2
chr5	28505234	28505434	5.20682	8.93607	3.66347	3.3e-37	4.96e-35	0	2
chr1	214917324	214917524	5.0836	8.93619	3.79026	3.37e-37	5.06e-35	1	2
chr5	151601430	151601630	3.62552	8.55444	4.79903	3.58e-37	5.34e-35	0	2
chr12	25929905	25930105	4.11356	8.63695	4.42038	3.68e-37	5.47e-35	0	2
chr6	170212071	170212271	5.23272	8.83026	3.53982	4.35e-37	6.43e-35	1	2
chr16	61413101	61413301	6.45678	9.41622	2.92444	4.38e-37	6.46e-35	2	2
chr2	159155507	159155707	5.22022	8.86264	3.58668	4.46e-37	6.59e-35	1	2
chr11	100145649	100145849	5.58521	9.12389	3.4908	4.7e-37	6.93e-35	2	2
chr5	51109108	51109308	4.10833	8.62712	4.41241	4.79e-37	7.05e-35	0	2
chr1	87712593	87712793	5.31993	8.88246	3.50416	4.84e-37	7.11e-35	2	2
chr14	75612326	75612526	4.61014	8.65413	3.97197	4.97e-37	7.3e-35	0	2
chr17	81400353	81400553	7.1661	9.63538	2.44711	4.99e-37	7.32e-35	2	2
chr9	2632581	2632781	4.95085	8.77578	3.76386	5.08e-37	7.44e-35	2	2
chr17	77228465	77228665	5.90853	9.02128	3.07568	5.87e-37	8.55e-35	2	2
chr2	8263938	8264138	5.416	8.86456	3.3994	6.95e-37	1.01e-34	2	2
chr2	151760190	151760390	4.88397	8.81942	3.8588	7.43e-37	1.07e-34	1	2
chr15	49984529	49984729	7.24342	9.57738	2.31638	7.51e-37	1.08e-34	2	2
chr10	79226477	79226677	4.56434	8.65961	4.01111	9.43e-37	1.35e-34	0	2
chr21	29958636	29958836	4.15566	8.59729	4.34288	9.74e-37	1.39e-34	0	2
chr15	74564060	74564260	4.08093	8.58064	4.40247	9.74e-37	1.39e-34	0	2
chr8	37916075	37916275	8.82073	10.5519	1.72253	1.14e-36	1.61e-34	2	2
chr12	30613269	30613469	4.19656	8.62405	4.33014	1.29e-36	1.82e-34	2	2
chr5	131386889	131387089	3.06482	8.57404	5.33371	1.37e-36	1.93e-34	0	2
chr12	97131729	97131929	6.71383	9.37996	2.64315	1.39e-36	1.95e-34	2	2
chr6	134734556	134734756	5.82448	8.9927	3.12974	1.46e-36	2.04e-34	1	2
chr11	83007981	83008181	6.62628	9.32782	2.6765	1.52e-36	2.13e-34	2	2
chr11	94638312	94638512	4.23152	8.57445	4.24764	1.58e-36	2.2e-34	0	2
chr3	82224794	82224994	5.25344	8.79017	3.48156	1.86e-36	2.57e-34	0	2
chr14	96057075	96057275	3.58709	8.59974	4.88904	1.9e-36	2.62e-34	0	2
chr10	22640397	22640597	3.31272	8.51239	5.0554	2.26e-36	3.1e-34	0	2
chr4	95190883	95191083	4.66054	8.61949	3.88552	2.6e-36	3.55e-34	1	2
chr11	114103605	114103805	4.62735	8.64675	3.94057	2.64e-36	3.6e-34	0	2
chr17	7088433	7088633	5.50144	8.98566	3.4274	2.75e-36	3.74e-34	2	2
chr13	36778238	36778438	7.7807	9.87638	2.08268	3.47e-36	4.69e-34	2	2
chr2	30937512	30937712	4.19162	8.56825	4.27772	3.6e-36	4.86e-34	2	2
chr11	19912772	19912972	4.92079	8.80539	3.81584	3.82e-36	5.14e-34	2	2
chr14	39491441	39491641	4.44816	8.584	4.05366	4.05e-36	5.42e-34	1	2
chr8	73696005	73696205	4.39175	8.59683	4.12543	4.12e-36	5.51e-34	1	2
chr19	30070187	30070387	4.24589	8.59352	4.25915	4.35e-36	5.8e-34	0	2
chr4	76547044	76547244	7.31737	9.64408	2.3107	4.43e-36	5.89e-34	2	2
chr5	92435871	92436071	3.8855	8.52839	4.52534	4.63e-36	6.16e-34	0	2
chr10	93513157	93513357	1.97938	8.98457	6.68705	4.73e-36	6.28e-34	0	2
chr20	4873387	4873587	2.79164	8.63695	5.64547	4.81e-36	6.39e-34	0	2
chr8	86391830	86392030	5.78152	9.05645	3.23024	5.11e-36	6.77e-34	2	2
chr15	69467647	69467847	6.57339	9.23166	2.63324	5.4e-36	7.14e-34	2	2
chr3	30258915	30259115	6.80882	9.45078	2.61989	5.96e-36	7.87e-34	2	2
chr5	67377812	67378012	2.3036	8.82562	6.25677	6.84e-36	8.97e-34	0	2
chr4	24172485	24172685	4.43777	8.66122	4.13026	7.46e-36	9.75e-34	1	2
chr9	94760685	94760885	6.86814	9.51343	2.6238	7.58e-36	9.9e-34	2	2
chr5	160272078	160272278	4.9118	8.71306	3.73076	7.63e-36	9.96e-34	2	2
chr5	168693352	168693552	5.88676	9.05733	3.13139	8.09e-36	1.05e-33	2	2
chr17	4576917	4577117	6.6249	9.24706	2.59779	8.17e-36	1.06e-33	2	2
chr10	78357127	78357327	6.00896	9.04179	2.99591	8.21e-36	1.07e-33	1	2
chr16	23905122	23905322	5.82157	9.15652	3.28308	9.02e-36	1.17e-33	0	2
chr1	18134433	18134633	7.80823	9.81734	1.99663	9.73e-36	1.25e-33	2	2
chr22	41402259	41402459	3.23152	8.48604	5.09815	1.01e-35	1.29e-33	0	2
chr2	138945716	138945916	1.97938	9.0285	6.72297	1.09e-35	1.4e-33	0	2
chr17	38886233	38886433	6.25247	9.32999	3.03531	1.24e-35	1.58e-33	2	2
chr5	38695632	38695832	6.04138	9.18311	3.10523	1.25e-35	1.6e-33	2	2
chr1	175251678	175251878	2.44609	8.68297	6.00125	1.26e-35	1.6e-33	0	2
chr21	26952435	26952635	5.06346	8.91082	3.77251	1.26e-35	1.61e-33	0	2
chr8	80489004	80489204	6.07558	9.05152	2.94132	1.29e-35	1.64e-33	0	2
chr1	13550743	13550943	4.31272	8.52907	4.1298	1.36e-35	1.72e-33	0	2
chr11	26777156	26777356	5.73723	8.98256	3.19885	1.42e-35	1.8e-33	2	2
chr4	135122570	135122770	5.92701	9.02363	3.05632	1.74e-35	2.19e-33	1	2
chr1	181064213	181064413	6.97299	9.71315	2.71651	1.81e-35	2.28e-33	2	2
chr1	235725651	235725851	3.73044	8.49438	4.63494	1.82e-35	2.28e-33	0	2
chr4	56733839	56734039	3.15058	8.62519	5.29929	1.84e-35	2.31e-33	0	2
chr15	44038928	44039128	6.41566	9.25765	2.80862	1.92e-35	2.4e-33	2	2
chr3	113264325	113264525	7.87311	10.0275	2.14275	1.92e-35	2.4e-33	2	2
chr10	88897530	88897730	6.20865	9.20608	2.95872	1.94e-35	2.42e-33	2	2
chr9	23450764	23450964	3.08627	8.50603	5.2612	1.94e-35	2.43e-33	0	2
chr1	221718382	221718582	3.86593	8.72705	4.74608	2.34e-35	2.91e-33	0	2
chr5	103855551	103855751	4.12915	8.56889	4.34575	2.36e-35	2.92e-33	0	2
chr6	119897544	119897744	4.21944	8.64421	4.31478	2.49e-35	3.08e-33	0	2
chr2	53505917	53506117	3.38095	8.55311	5.02408	2.61e-35	3.24e-33	0	2
chr12	49496372	49496572	4.53859	8.67381	4.04872	2.75e-35	3.4e-33	0	2
chr9	110112041	110112241	5.45126	8.921	3.4185	2.85e-35	3.52e-33	2	2
chr1	239024548	239024748	4.24827	8.65902	4.31816	3.1e-35	3.82e-33	0	2
chrX	98180911	98181111	3.80787	8.50907	4.5918	3.21e-35	3.95e-33	0	2
chr2	85549895	85550095	5.13734	8.71961	3.52389	3.43e-35	4.21e-33	0	2
chr5	87145880	87146080	4.23633	8.55882	4.22786	3.44e-35	4.21e-33	0	2
chr6	54614812	54615012	5.69417	8.97151	3.22783	3.57e-35	4.37e-33	1	2
chr6	44486232	44486432	5.11748	8.71588	3.53961	3.62e-35	4.42e-33	1	2
chr3	72690724	72690924	5.4887	8.86014	3.32599	3.73e-35	4.55e-33	0	2
chr13	98972670	98972870	6.23932	9.22879	2.95544	3.87e-35	4.71e-33	0	2
chr9	116306875	116307075	4.81488	8.80768	3.91254	4.03e-35	4.89e-33	0	2
chr5	92594119	92594319	4.85034	8.73626	3.81616	4.09e-35	4.96e-33	0	2
chr3	168040297	168040497	3.75408	8.54617	4.67564	4.47e-35	5.41e-33	1	2
chr14	30240090	30240290	3.31272	8.45519	4.99676	4.48e-35	5.42e-33	0	2
chr11	115548978	115549178	6.51732	9.22459	2.68234	4.62e-35	5.58e-33	2	2
chr17	72374021	72374221	3.45023	8.43652	4.851	4.84e-35	5.82e-33	0	2
chr12	38898058	38898258	6.78043	9.47714	2.66714	4.91e-35	5.89e-33	2	2
chr3	61962000	61962200	4.54635	8.58658	3.96212	5.51e-35	6.6e-33	0	2
chr2	240256042	240256242	4.36348	8.64839	4.18176	5.82e-35	6.94e-33	0	2
chr10	24251625	24251825	4.78287	8.7114	3.86088	6.29e-35	7.48e-33	0	2
chr2	200087116	200087316	4.31727	8.56308	4.15871	6.55e-35	7.76e-33	0	2
chr1	81509747	81509947	4.81648	8.6706	3.7807	6.8e-35	8.04e-33	0	2
chr5	160498014	160498214	3.99364	8.54238	4.44322	7e-35	8.26e-33	0	2
chr6	71072420	71072620	4.58332	8.58622	3.92986	7.15e-35	8.43e-33	0	2
chr9	33212033	33212233	7.09172	9.57555	2.46112	7.35e-35	8.64e-33	2	2
chr6	130434616	130434816	2.69473	8.63549	5.73313	7.66e-35	8.98e-33	0	2
chr3	150635268	150635468	5.37986	8.78506	3.35365	8.33e-35	9.74e-33	2	2
chr17	78421573	78421773	6.25107	9.27229	2.98316	8.69e-35	1.01e-32	2	2
chr2	136238528	136238728	6.29651	9.23583	2.90358	8.93e-35	1.04e-32	2	2
chr12	114914149	114914349	3.38528	8.44237	4.91752	9.62e-35	1.12e-32	0	2
chr21	29612125	29612325	3.78509	8.59601	4.67854	9.8e-35	1.14e-32	0	2
chr4	119164181	119164381	3.94646	8.46312	4.41156	1.05e-34	1.22e-32	1	2
chr1	205571780	205571980	5.43007	8.78486	3.30479	1.06e-34	1.23e-32	2	2
chr4	24744027	24744227	5.48265	8.80232	3.27283	1.09e-34	1.26e-32	1	2
chr14	56529145	56529345	4.54829	8.63111	4.00289	1.13e-34	1.3e-32	0	2
chrX	31580303	31580503	5.19656	8.73751	3.48332	1.14e-34	1.31e-32	2	2
chr12	56631986	56632186	5.6956	8.89894	3.16275	1.15e-34	1.33e-32	0	2
chr10	84626441	84626641	3.97363	8.50816	4.41626	1.29e-34	1.49e-32	0	2
chr3	160371114	160371314	4.8127	8.7549	3.87477	1.39e-34	1.6e-32	1	2
chr6	57463904	57464104	3.79164	8.42379	4.51419	1.41e-34	1.61e-32	0	2
chr7	56106424	56106624	2.3036	8.6721	6.10846	1.43e-34	1.64e-32	0	2
chr12	1217710	1217910	3.91577	8.57282	4.55277	1.59e-34	1.81e-32	0	2
chr8	23698867	23699067	5.57765	8.84047	3.21882	1.62e-34	1.85e-32	0	2
chr13	107031265	107031465	3.3766	8.43988	4.91632	1.63e-34	1.85e-32	0	2
chr8	83080894	83081094	5.72728	8.97472	3.20654	1.65e-34	1.88e-32	1	2
chr6	130603540	130603740	2.31272	8.67357	6.10776	2.04e-34	2.3e-32	0	2
chrX	78958325	78958525	4.52883	8.62876	4.00732	2.16e-34	2.42e-32	0	2
chr14	83816906	83817106	2.3036	8.72478	6.15479	2.18e-34	2.45e-32	0	2
chr8	82862815	82863015	5.21536	8.88606	3.60686	2.2e-34	2.47e-32	1	2
chr8	132144216	132144416	3.52421	8.45419	4.80282	2.25e-34	2.52e-32	1	2
chr19	33946990	33947190	5.85766	8.97424	3.07555	2.3e-34	2.57e-32	2	2
chr19	2186360	2186560	4.32936	8.64018	4.205	2.56e-34	2.85e-32	0	2
chr1	207059356	207059556	5.99364	8.98917	2.96093	2.57e-34	2.87e-32	2	2
chr17	64253884	64254084	4.56816	8.54546	3.89578	2.62e-34	2.91e-32	1	2
chrX	41084496	41084696	8.91658	10.3089	1.3886	2.7e-34	3e-32	2	2
chrX	106920027	106920227	7.62184	9.65412	2.0202	2.92e-34	3.24e-32	2	2
chr11	79971364	79971564	2.8763	8.5854	5.49975	3.21e-34	3.55e-32	0	2
chr12	124207038	124207238	3.29901	8.48142	5.02066	3.22e-34	3.56e-32	0	2
chr2	190646162	190646362	3.69822	8.42805	4.6133	3.29e-34	3.63e-32	0	2
chr2	19652893	19653093	4.99556	8.83422	3.75975	3.41e-34	3.76e-32	0	2
chr3	29468292	29468492	3.7949	8.49468	4.57855	3.71e-34	4.07e-32	0	2
chr18	33178343	33178543	4.6401	8.81043	4.08553	3.74e-34	4.09e-32	1	2
chr13	77853749	77853949	7.23881	9.72654	2.46928	4.27e-34	4.65e-32	2	2
chr6	31744511	31744711	3.67717	8.42788	4.61826	4.29e-34	4.67e-32	0	2
chr8	126623361	126623561	6.63192	9.34505	2.68536	4.7e-34	5.1e-32	2	2
chr8	1179057	1179257	2.28516	8.667	6.10218	4.72e-34	5.13e-32	0	2
chr10	93060471	93060671	5.59212	8.82199	3.18618	5.09e-34	5.52e-32	1	2
chr8	73314519	73314719	5.67597	8.84423	3.12561	5.23e-34	5.65e-32	2	2
chr4	76150162	76150362	3.63647	8.42269	4.6619	5.3e-34	5.72e-32	0	2
chr17	81340026	81340226	6.71657	9.24442	2.50489	6.32e-34	6.78e-32	2	2
chr15	70437971	70438171	5.96616	9.10543	3.09269	7.01e-34	7.48e-32	1	2
chr4	85932941	85933141	3.91577	8.53102	4.51126	7.2e-34	7.68e-32	0	2
chr4	100286794	100286994	5.5846	8.91563	3.28005	7.6e-34	8.1e-32	2	2
chr12	25866668	25866868	5.55599	8.92778	3.32594	7.74e-34	8.24e-32	1	2
chr1	45797034	45797234	7.53338	9.6502	2.10465	8.87e-34	9.4e-32	2	2
chr5	54803739	54803939	2.15566	8.70093	6.26368	9.04e-34	9.55e-32	0	2
chr1	205314046	205314246	9.52392	10.7909	1.26484	9.06e-34	9.57e-32	2	2
chr7	91534067	91534267	4.60458	8.51581	3.83557	9.36e-34	9.87e-32	1	2
chr4	38489752	38489952	6.68142	9.23774	2.53229	9.42e-34	9.92e-32	2	2
chr3	73729823	73730023	6.2984	9.3728	3.03966	9.82e-34	1.03e-31	2	2
chr10	72109360	72109560	4.71097	8.58001	3.7919	9.89e-34	1.04e-31	0	2
chr9	82600560	82600760	5.14502	8.70179	3.50077	1.02e-33	1.07e-31	1	2
chr6	120330818	120331018	3.87937	8.53125	4.52272	1.16e-33	1.21e-31	0	2
chr3	188869007	188869207	3.92876	8.49846	4.44692	1.23e-33	1.27e-31	0	2
chr21	41750535	41750735	4.43985	8.56848	4.0361	1.24e-33	1.28e-31	0	2
chr6	107666486	107666686	3.6807	8.50002	4.68354	1.24e-33	1.29e-31	0	2
chr7	98343430	98343630	3.14548	8.40735	5.08958	1.36e-33	1.4e-31	2	2
chr13	107743597	107743797	6.85504	9.51899	2.63995	1.43e-33	1.47e-31	2	2
chr10	79460863	79461063	4.11878	8.42889	4.2116	1.43e-33	1.48e-31	0	2
chr10	128626759	128626959	7.65172	9.77908	2.1116	1.51e-33	1.55e-31	2	2
chr12	69904786	69904986	3.61818	8.48505	4.72343	1.6e-33	1.64e-31	0	2
chr10	32630030	32630230	4.47759	8.52463	3.96148	1.76e-33	1.79e-31	0	2
chr5	73282578	73282778	5.35869	8.7439	3.33033	1.89e-33	1.92e-31	2	2
chr15	98734417	98734617	5.12573	8.89771	3.69661	1.91e-33	1.95e-31	2	2
chr3	108527204	108527404	6.00615	9.05747	3.01017	2.06e-33	2.09e-31	1	2
chr6	166948800	166949000	5.45126	8.75049	3.25169	2.1e-33	2.13e-31	1	2
chr20	49479958	49480158	3.94352	8.37879	4.32871	2.31e-33	2.33e-31	0	2
chr12	20189667	20189867	4.33833	8.64142	4.20023	2.39e-33	2.41e-31	2	2
chr4	86788939	86789139	3.98795	8.45085	4.35402	2.48e-33	2.49e-31	0	2
chr15	51672388	51672588	5.69766	8.87907	3.13478	2.5e-33	2.51e-31	2	2
chr7	124029818	124030018	4.77958	8.72164	3.8682	2.75e-33	2.76e-31	0	2
chr14	68607413	68607613	5.88752	8.94709	3.02149	2.82e-33	2.83e-31	2	2
chr6	106799078	106799278	6.46824	9.33061	2.82808	3.01e-33	3.01e-31	2	2
chr10	27600969	27601169	5.02966	8.6242	3.5308	3.21e-33	3.2e-31	0	2
chr4	41152733	41152933	3.14036	8.46883	5.14574	3.53e-33	3.51e-31	0	2
chr9	128095114	128095314	3.77522	8.47109	4.55842	3.99e-33	3.94e-31	0	2
chr3	196787811	196788011	4.84249	8.60346	3.68879	4.19e-33	4.14e-31	0	2
chr13	51683751	51683951	6.15035	9.05392	2.86978	4.19e-33	4.14e-31	2	2
chr3	105275153	105275353	3.36348	8.46461	4.93628	4.69e-33	4.61e-31	0	2
chr3	61949591	61949791	4.90374	8.70363	3.73201	4.71e-33	4.63e-31	0	2
chr5	115962597	115962797	3.08093	8.37093	5.12499	5.03e-33	4.94e-31	0	2
chrX	16024357	16024557	3.30817	8.4808	5.01238	5.04e-33	4.94e-31	0	2
chr2	58026774	58026974	3.85348	8.3675	4.40514	5.12e-33	5.02e-31	0	2
chr1	29704018	29704218	3.96395	8.48607	4.42116	5.33e-33	5.22e-31	1	2
chr3	81301677	81301877	6.12031	9.14201	2.98005	5.43e-33	5.31e-31	2	2
chr6	118278000	118278200	2.16577	8.75652	6.30551	5.44e-33	5.32e-31	0	2
chr17	1183301	1183501	4.54054	8.48845	3.86606	5.51e-33	5.38e-31	0	2
chr3	14923796	14923996	5.83696	9.0175	3.13193	5.72e-33	5.57e-31	0	2
chr20	23982747	23982947	5.32107	8.79787	3.41645	5.77e-33	5.62e-31	2	2
chr6	78062670	78062870	3.79164	8.4234	4.50844	5.83e-33	5.67e-31	0	2
chr12	32569418	32569618	3.14548	8.36489	5.04697	5.87e-33	5.71e-31	0	2
chr14	23167333	23167533	4.43359	8.66086	4.12413	6.21e-33	6.02e-31	0	2
chr2	132538537	132538737	4.27503	8.41171	4.04654	6.33e-33	6.13e-31	0	2
chr9	97772212	97772412	7.07637	9.43332	2.33579	6.78e-33	6.56e-31	2	2
chr12	30880027	30880227	3.32179	8.34305	4.8806	7e-33	6.76e-31	0	2
chr5	173824252	173824452	5.26331	8.82056	3.49159	7.41e-33	7.12e-31	2	2
chr8	117847728	117847928	8.13734	9.92824	1.78197	7.46e-33	7.17e-31	2	2
chr20	3222907	3223107	5.1879	8.74824	3.49445	7.66e-33	7.35e-31	0	2
chr2	15637084	15637284	5.84956	8.94878	3.05873	7.76e-33	7.43e-31	2	2
chr1	111729748	111729948	5.17375	8.6627	3.4285	7.91e-33	7.58e-31	1	2
chr8	1068936	1069136	5.27853	8.81336	3.47715	8.49e-33	8.09e-31	2	2
chr3	187570895	187571095	5.66945	8.90491	3.19189	8.99e-33	8.54e-31	0	2
chrX	132497510	132497710	5.7774	9.05093	3.22278	9.91e-33	9.38e-31	2	2
chr1	230052538	230052738	4.2921	8.56887	4.16716	1.05e-32	9.88e-31	0	2
chr5	107455322	107455522	5.9827	9.11366	3.09003	1.07e-32	1.01e-30	1	2
chr1	243931346	243931546	7.67936	9.68475	1.99349	1.09e-32	1.02e-30	2	2
chr16	27385488	27385688	2.79815	8.38007	5.38916	1.11e-32	1.04e-30	0	2
chr10	29623386	29623586	4.85348	8.57279	3.65387	1.11e-32	1.04e-30	0	2
chr4	5845199	5845399	4.50244	8.50004	3.90852	1.19e-32	1.11e-30	1	2
chr6	117951785	117951985	7.80025	9.73275	1.9219	1.19e-32	1.11e-30	2	2
chr17	83067764	83067964	5.50044	8.87812	3.3191	1.2e-32	1.12e-30	1	2
chr13	65553209	65553409	3.0594	8.36454	5.12163	1.23e-32	1.15e-30	0	2
chr4	38464973	38465173	4.64436	8.69301	3.95383	1.36e-32	1.27e-30	0	2
chr20	58302304	58302504	5.25859	8.86249	3.53331	1.37e-32	1.27e-30	0	2
chr11	14905489	14905689	4.2435	8.40303	4.0705	1.52e-32	1.41e-30	0	2
chr5	176644394	176644594	5.58648	8.77276	3.13943	1.64e-32	1.52e-30	0	2
chr2	42906874	42907074	6.06187	8.98683	2.88742	1.93e-32	1.77e-30	2	2
chr2	27208687	27208887	6.27599	9.18928	2.8816	1.96e-32	1.79e-30	0	2
chr9	19712598	19712798	5.40644	8.80058	3.33597	2.03e-32	1.86e-30	1	2
chr5	167778334	167778534	3.74062	8.42009	4.55145	2.54e-32	2.3e-30	0	2
chr1	76247304	76247504	7.3879	9.53116	2.12775	2.75e-32	2.49e-30	2	2
chr17	2210807	2211007	3.73384	8.36901	4.50547	2.79e-32	2.52e-30	0	2
chr1	119444137	119444337	2.97938	8.33139	5.16782	3.12e-32	2.81e-30	0	2
chr6	157253252	157253452	3.83775	8.33733	4.37877	3.44e-32	3.09e-30	0	2
chr2	176424992	176425192	3.99364	8.43925	4.3373	3.51e-32	3.14e-30	0	2
chr17	49987946	49988146	5.35207	8.79886	3.38423	3.57e-32	3.19e-30	1	2
chr3	69400713	69400913	1.97938	8.78799	6.47682	3.97e-32	3.54e-30	0	2
chr5	158607674	158607874	3.68773	8.38641	4.56942	4.1e-32	3.65e-30	0	2
chr15	34810719	34810919	4.93024	8.67675	3.66874	4.29e-32	3.8e-30	0	2
chr12	93996395	93996595	3.3036	8.29705	4.83855	4.39e-32	3.89e-30	0	2
chr18	28407445	28407645	2.69473	8.47936	5.57259	4.86e-32	4.29e-30	0	2
chr11	116994238	116994438	6.36638	9.11787	2.72179	4.88e-32	4.3e-30	2	2
chr2	164068137	164068337	4.55599	8.57562	3.94009	4.92e-32	4.34e-30	0	2
chr7	91838484	91838684	3.31272	8.33692	4.8732	5.04e-32	4.43e-30	0	2
chr6	46059051	46059251	2.3036	8.5044	5.93773	5.37e-32	4.72e-30	0	2
chr4	76559604	76559804	4.98937	8.6717	3.61427	5.44e-32	4.78e-30	2	2
chr1	217363186	217363386	2.13522	8.69505	6.24497	6.04e-32	5.29e-30	0	2
chr11	92632553	92632753	3.73723	8.32738	4.46421	6.17e-32	5.39e-30	0	2
chr14	69690343	69690543	2.46258	8.43927	5.75202	6.28e-32	5.48e-30	0	2
chr22	35426399	35426599	6.15502	9.02696	2.83575	6.33e-32	5.52e-30	2	2
chr8	85939583	85939783	4.38095	8.48088	4.00871	7.02e-32	6.09e-30	0	2
chr2	115634816	115635016	3.85034	8.32309	4.36068	7.16e-32	6.2e-30	0	2
chr10	62049223	62049423	8.43379	10.069	1.62846	7.45e-32	6.44e-30	2	2
chr17	31530753	31530953	4.64075	8.68991	3.95031	7.73e-32	6.68e-30	0	2
chr10	119375628	119375828	5.63861	8.84544	3.15572	7.76e-32	6.69e-30	1	2
chr2	120278503	120278703	4.42023	8.40838	3.90582	7.97e-32	6.87e-30	0	2
chr11	92488590	92488790	4.59338	8.50472	3.82492	8.13e-32	7e-30	0	2
chr12	111761810	111762010	4.51633	8.43305	3.83763	8.33e-32	7.16e-30	0	2
chr4	103427676	103427876	3.1708	8.29788	4.97345	9.07e-32	7.77e-30	0	2
chr12	82781764	82781964	4.3649	8.52097	4.07111	9.25e-32	7.92e-30	0	2
chr2	105324826	105325026	4.84249	8.53938	3.62486	9.26e-32	7.92e-30	0	2
chr13	47678347	47678547	3.72361	8.48044	4.6107	9.48e-32	8.1e-30	1	2
chr7	88897623	88897823	3.90374	8.31604	4.30628	9.69e-32	8.27e-30	0	2
chr1	204359769	204359969	6.60149	9.28795	2.65408	9.77e-32	8.34e-30	2	2
chr8	121105429	121105629	4.9178	8.56744	3.58129	1.01e-31	8.58e-30	0	2
chr10	3468996	3469196	4.64256	8.65115	3.91251	1.07e-31	9.06e-30	0	2
chr1	232143575	232143775	6.56958	9.1653	2.56773	1.09e-31	9.24e-30	2	2
chr5	147633381	147633581	6.00283	9.14158	3.09893	1.09e-31	9.29e-30	1	2
chr17	60224196	60224396	5.68948	8.88028	3.1441	1.14e-31	9.7e-30	1	2
chr10	102334215	102334415	5.75886	8.9901	3.17817	1.16e-31	9.81e-30	0	2
chr16	86789712	86789912	4.84249	8.67403	3.75269	1.21e-31	1.02e-29	2	2
chr15	88736265	88736465	6.4674	9.37765	2.8696	1.22e-31	1.03e-29	2	2
chr18	58592768	58592968	4.85504	8.59496	3.67185	1.28e-31	1.08e-29	1	2
chr1	67888715	67888915	5.27152	8.6575	3.32931	1.29e-31	1.08e-29	2	2
chr16	79768029	79768229	6.03011	9.02885	2.96219	1.32e-31	1.11e-29	2	2
chr12	105900704	105900904	2.56816	8.39341	5.59785	1.32e-31	1.11e-29	0	2
chr2	66362725	66362925	6.4276	9.37675	2.91533	1.34e-31	1.13e-29	2	2
chr1	23564622	23564822	6.16976	8.99757	2.79456	1.41e-31	1.18e-29	0	2
chr8	133794575	133794775	2.16577	8.60662	6.15929	1.42e-31	1.19e-29	0	2
chrX	6614308	6614508	4.12915	8.43594	4.20835	1.65e-31	1.37e-29	1	2
chr14	43204880	43205080	3.25065	8.41885	5.0113	1.67e-31	1.39e-29	0	2
chr5	172840067	172840267	6.57179	9.15926	2.56304	1.75e-31	1.45e-29	2	2
chr4	63728878	63729078	6.09181	8.99025	2.86419	1.81e-31	1.5e-29	2	2
chr5	169161217	169161417	5.43217	8.71646	3.23332	1.81e-31	1.5e-29	0	2
chr22	32908689	32908889	3.97938	8.34791	4.25375	1.83e-31	1.51e-29	0	2
chr11	119361120	119361320	8.40344	10.0476	1.63806	1.94e-31	1.6e-29	2	2
chr17	74763913	74764113	5.27736	8.62866	3.29842	2.01e-31	1.65e-29	0	2
chr14	60637952	60638152	7.2968	9.53446	2.2188	2.01e-31	1.66e-29	2	2
chr15	58389597	58389797	3.31272	8.2853	4.82238	2.09e-31	1.72e-29	0	2
chr9	100364197	100364397	2.56816	8.3569	5.56309	2.12e-31	1.74e-29	0	2
chr18	50662907	50663107	4.52028	8.43145	3.8334	2.12e-31	1.74e-29	1	2
chr8	143298421	143298621	3.28979	8.34009	4.87814	2.16e-31	1.77e-29	0	2
chr12	103650190	103650390	3.49644	8.33142	4.68322	2.19e-31	1.8e-29	0	2
chr12	49809561	49809761	5.83113	8.83918	2.96627	2.23e-31	1.82e-29	2	2
chr3	189337840	189338040	5.12961	8.68127	3.484	2.28e-31	1.86e-29	2	2
chr9	124485378	124485578	4.86183	8.55532	3.61788	2.29e-31	1.87e-29	0	2
chr7	139895233	139895433	4.35389	8.38185	3.94332	2.29e-31	1.87e-29	0	2
chr16	54165488	54165688	3.00213	8.31954	5.14718	2.6e-31	2.11e-29	0	2
chr4	154333142	154333342	3.50841	8.27428	4.62644	2.77e-31	2.24e-29	0	2
chr4	139921753	139921953	5.96229	8.90489	2.90295	2.84e-31	2.3e-29	2	2
chr12	32896999	32897199	8.96515	10.3075	1.33834	2.84e-31	2.3e-29	2	2
chr5	133274506	133274706	6.59322	9.18849	2.56757	2.86e-31	2.31e-29	2	2
chr11	30556052	30556252	2.14548	8.5861	6.1404	3.01e-31	2.42e-29	0	2
chr6	9566230	9566430	4.65337	8.47464	3.73941	3.2e-31	2.57e-29	0	2
chr4	95597626	95597826	3.45436	8.26741	4.67655	3.21e-31	2.59e-29	0	2
chr10	126262884	126263084	3.30817	8.35903	4.8908	3.22e-31	2.59e-29	0	2
chr19	37312717	37312917	3.14548	8.26658	4.94717	3.53e-31	2.83e-29	0	2
chr1	150961896	150962096	3.56051	8.28056	4.57709	3.55e-31	2.85e-29	0	2
chr4	168631501	168631701	8.56325	10.0835	1.51483	3.79e-31	3.04e-29	2	2
chr8	9499580	9499780	3.44609	8.25136	4.66341	3.9e-31	3.12e-29	0	2
chr8	135193731	135193931	5.41494	8.79551	3.32472	4.01e-31	3.2e-29	1	2
chr15	99009745	99009945	5.03105	8.58259	3.48652	4.04e-31	3.22e-29	0	2
chr17	11487576	11487776	7.56089	9.68009	2.10503	4.1e-31	3.27e-29	2	2
chr1	164824506	164824706	5.32896	8.82001	3.43031	4.2e-31	3.35e-29	2	2
chr2	171823664	171823864	3.13522	8.31564	4.99432	4.24e-31	3.38e-29	0	2
chr14	99812577	99812777	3.89161	8.37947	4.36739	4.25e-31	3.38e-29	0	2
chr2	7377961	7378161	5.35869	8.68937	3.27443	4.27e-31	3.4e-29	2	2
chr1	187267910	187268110	2.97363	8.32151	5.15358	4.41e-31	3.5e-29	0	2
chr10	103645503	103645703	3.95231	8.29792	4.24215	4.44e-31	3.53e-29	0	2
chr9	24031214	24031414	2.28516	8.46946	5.9011	4.48e-31	3.55e-29	0	2
chrX	19631353	19631553	4.20148	8.34114	4.04528	4.83e-31	3.82e-29	2	2
chr3	64344931	64345131	7.66932	9.78487	2.09907	4.95e-31	3.91e-29	2	2
chr3	31969075	31969275	5.6659	8.80956	3.09964	5.03e-31	3.97e-29	2	2
chr8	25785300	25785500	6.42061	9.32539	2.86433	5.09e-31	4.01e-29	2	2
chr7	122783614	122783814	3.44193	8.2342	4.64768	5.58e-31	4.4e-29	0	2
chr5	172897925	172898125	4.6401	8.5192	3.80171	5.81e-31	4.56e-29	1	2
chr16	65982392	65982592	2.69473	8.32248	5.4225	5.87e-31	4.61e-29	0	2
chr6	18961445	18961645	2.68773	8.40661	5.50008	6.11e-31	4.79e-29	0	2
chr11	108127912	108128112	4.64436	8.57729	3.83957	6.58e-31	5.14e-29	0	2
chr2	213862537	213862737	4.94499	8.60844	3.59454	6.61e-31	5.17e-29	0	2
chr4	84309314	84309514	3.3896	8.23356	4.70516	6.65e-31	5.19e-29	0	2
chr1	201941770	201941970	9.22422	10.4316	1.20398	6.89e-31	5.37e-29	2	2
chr6	35534480	35534680	6.1116	9.0131	2.862	6.9e-31	5.37e-29	2	2
chr11	57776292	57776492	7.58962	9.62102	2.0172	7.19e-31	5.59e-29	2	2
chr10	99931001	99931201	4.87883	8.61567	3.66662	7.46e-31	5.78e-29	2	2
chr11	106103342	106103542	2.78509	8.34928	5.35193	8.14e-31	6.3e-29	0	2
chr9	101148386	101148586	5.52618	8.9799	3.39921	8.77e-31	6.77e-29	2	2
chr2	150478261	150478461	4.71269	8.5552	3.76077	9.08e-31	6.99e-29	1	2
chr1	209816352	209816552	3.8014	8.25212	4.33665	1.03e-30	7.91e-29	0	2
chr8	35361436	35361636	3.45848	8.49191	4.88003	1.09e-30	8.33e-29	0	2
chr17	74760089	74760289	7.23272	9.43	2.17881	1.09e-30	8.35e-29	2	2
chr7	116377762	116377962	5.817	8.87078	3.01398	1.13e-30	8.65e-29	2	2
chr7	100725725	100725925	5.96156	8.91585	2.91325	1.15e-30	8.78e-29	2	2
chr3	18528056	18528256	3.79164	8.25844	4.34528	1.23e-30	9.33e-29	0	2
chr5	99516190	99516390	2.59084	8.36795	5.56401	1.24e-30	9.36e-29	0	2
chr13	93865399	93865599	3.98795	8.37699	4.27533	1.24e-30	9.37e-29	0	2
chr5	44183752	44183952	5.28243	8.68819	3.34281	1.25e-30	9.45e-29	1	2
chr1	173336938	173337138	2.44609	8.37305	5.6843	1.41e-30	1.06e-28	0	2
chr4	80259067	80259267	2.81109	8.27108	5.27403	1.42e-30	1.07e-28	0	2
chr10	58621437	58621637	4.19656	8.29816	4.00491	1.44e-30	1.08e-28	0	2
chr2	120788308	120788508	5.31767	8.71867	3.33792	1.46e-30	1.1e-28	0	2
chr7	103836711	103836911	2.16577	8.46779	6.02623	1.48e-30	1.12e-28	0	2
chr14	90716110	90716310	3.74062	8.26435	4.39896	1.5e-30	1.12e-28	0	2
chr2	126085112	126085312	2.32179	8.44646	5.87131	1.5e-30	1.13e-28	0	2
chr9	13181772	13181972	6.74596	9.407	2.63452	1.51e-30	1.13e-28	1	2
chr11	62480788	62480988	4.70578	8.4898	3.70082	1.57e-30	1.18e-28	0	2
chr20	7085520	7085720	3.0594	8.36334	5.10939	1.58e-30	1.18e-28	0	2
chr5	100398823	100399023	3.21701	8.27706	4.88347	1.68e-30	1.25e-28	0	2
chr6	139979443	139979643	4.66054	8.48329	3.74298	1.7e-30	1.27e-28	0	2
chr1	10519236	10519436	6.46397	9.05758	2.56592	1.7e-30	1.27e-28	2	2
chr8	119597148	119597348	3.81109	8.2982	4.37561	1.72e-30	1.28e-28	1	2
chr2	8636790	8636990	7.35649	9.60703	2.23021	1.73e-30	1.29e-28	2	2
chr11	83641561	83641761	5.60551	8.71184	3.06165	1.74e-30	1.29e-28	1	2
chr6	126198522	126198722	2.45436	8.49374	5.79064	1.78e-30	1.33e-28	0	2
chr20	46211023	46211223	7.47885	9.51996	2.0264	1.79e-30	1.33e-28	2	2
chr3	152060848	152061048	6.30433	9.30642	2.96465	1.81e-30	1.34e-28	2	2
chr6	129946794	129946994	6.81969	9.25884	2.41553	1.82e-30	1.35e-28	2	2
chr6	153056453	153056653	4.03381	8.33632	4.19455	1.9e-30	1.41e-28	0	2
chr1	67018768	67018968	4.08093	8.27437	4.09447	1.96e-30	1.45e-28	2	2
chr7	134330025	134330225	2.57576	8.29456	5.49847	1.97e-30	1.45e-28	0	2
chr1	112041418	112041618	3.93468	8.27459	4.22341	2.04e-30	1.51e-28	0	2
chr15	79529541	79529741	3.43777	8.28393	4.69248	2.13e-30	1.57e-28	0	2
chr3	193347731	193347931	7.01106	9.39483	2.36233	2.16e-30	1.59e-28	2	2
chr19	7268178	7268378	4.03105	8.31672	4.17686	2.23e-30	1.64e-28	0	2
chr11	42625238	42625438	5.38203	8.67051	3.23565	2.28e-30	1.68e-28	2	2
chr14	34181357	34181557	4.4011	8.46825	3.96569	2.3e-30	1.69e-28	0	2
chr8	23696434	23696634	4.8566	8.55715	3.63211	2.37e-30	1.74e-28	1	2
chr10	77293876	77294076	3.51238	8.36848	4.70818	2.66e-30	1.94e-28	0	2
chr4	164807702	164807902	5.93442	8.85525	2.88355	2.67e-30	1.95e-28	1	2
chr5	31078898	31079098	3.86283	8.38406	4.40705	2.74e-30	2e-28	0	2
chr2	81135872	81136072	3.30817	8.18966	4.72929	2.76e-30	2.01e-28	0	2
chr12	114111325	114111525	2.57576	8.2957	5.49845	2.77e-30	2.02e-28	0	2
chr11	105010989	105011189	3.62918	8.28797	4.52303	2.95e-30	2.14e-28	0	2
chr1	118589599	118589799	4.58399	8.58324	3.89884	3.12e-30	2.27e-28	0	2
chr6	15303381	15303581	4.95429	8.57947	3.54962	3.15e-30	2.28e-28	2	2
chr15	50240989	50241189	3.36348	8.24043	4.71464	3.24e-30	2.34e-28	0	2
chr12	93714492	93714692	6.14502	9.03247	2.85255	3.24e-30	2.35e-28	2	2
chr15	33179937	33180137	5.43948	8.6982	3.20971	3.76e-30	2.71e-28	2	2
chr4	51835919	51836119	4.2921	8.4545	4.05154	3.78e-30	2.72e-28	0	2
chr2	58842627	58842827	2.89465	8.39583	5.29742	3.83e-30	2.76e-28	0	2
chr14	94729018	94729218	7.2123	9.59134	2.36001	3.9e-30	2.8e-28	2	2
chr4	20723552	20723752	2.31272	8.39856	5.82602	3.91e-30	2.81e-28	0	2
chr2	74599953	74600153	5.21779	8.61213	3.33592	3.92e-30	2.81e-28	0	2
chr16	13110317	13110517	4.03105	8.51606	4.36225	3.94e-30	2.83e-28	0	2
chr17	50220037	50220237	6.59619	9.2418	2.6139	4.12e-30	2.95e-28	2	2
chr7	2157789	2157989	4.40324	8.43297	3.93075	4.34e-30	3.11e-28	0	2
chr22	50397074	50397274	6.35593	9.12146	2.72946	4.37e-30	3.12e-28	2	2
chr4	15452081	15452281	3.67363	8.40175	4.57927	4.57e-30	3.26e-28	0	2
chr8	32493114	32493314	4.08892	8.38441	4.19334	4.72e-30	3.37e-28	0	2
chrX	84501804	84502004	2.59084	8.28514	5.4846	4.77e-30	3.4e-28	0	2
chr14	96468903	96469103	3.16577	8.27127	4.9409	4.88e-30	3.47e-28	0	2
chr16	51129134	51129334	4.98937	8.48883	3.43576	5.09e-30	3.62e-28	0	2
chr1	74363108	74363308	3.9993	8.38749	4.27859	5.24e-30	3.72e-28	0	2
chr10	70715176	70715376	3.2267	8.25101	4.85447	5.6e-30	3.96e-28	0	2
chr17	66783050	66783250	3.50044	8.20906	4.56197	5.62e-30	3.98e-28	0	2
chr14	68492841	68493041	4.35167	8.34066	3.90137	5.64e-30	3.99e-28	0	2
chr4	152160459	152160659	4.92228	8.46477	3.4776	5.74e-30	4.06e-28	1	2
chr9	22206960	22207160	3.74737	8.32548	4.45126	6.06e-30	4.28e-28	0	2
chr5	68419743	68419943	5.13219	8.60488	3.40701	6.33e-30	4.47e-28	2	2
chr14	68600991	68601191	2.7017	8.24684	5.34507	6.6e-30	4.65e-28	0	2
chr16	25892422	25892622	4.38311	8.31519	3.84562	6.62e-30	4.66e-28	0	2
chr3	40417795	40417995	4.14803	8.3009	4.04548	6.93e-30	4.87e-28	0	2
chr3	118540568	118540768	5.77905	8.84086	3.01565	7.24e-30	5.08e-28	2	2
chr18	402935	403135	3.49644	8.23194	4.58349	7.42e-30	5.2e-28	0	2
chrX	115416890	115417090	3.43777	8.18953	4.60212	7.49e-30	5.25e-28	0	2
chr5	10857002	10857202	7.95501	9.73871	1.77325	7.78e-30	5.45e-28	2	2
chr12	103010679	103010879	4.25539	8.41617	4.06892	8.02e-30	5.6e-28	0	2
chr2	215811554	215811754	4.43284	8.4847	3.96622	8.14e-30	5.69e-28	0	2
chr11	92856376	92856576	3.95231	8.29823	4.23774	8.39e-30	5.85e-28	0	2
chr4	88647005	88647205	5.63647	8.77921	3.09644	8.46e-30	5.91e-28	1	2
chr22	29503900	29504100	4.68773	8.38362	3.62027	8.79e-30	6.12e-28	1	2
chr10	3825357	3825557	7.20588	9.43825	2.21508	8.79e-30	6.12e-28	2	2
chr1	18922404	18922604	4.90729	8.57745	3.59108	9.02e-30	6.27e-28	0	2
chr4	2287154	2287354	5.02689	8.51504	3.4209	9.07e-30	6.3e-28	1	2
chr3	130685702	130685902	4.66054	8.40412	3.66603	9.22e-30	6.4e-28	0	2
chr11	113550227	113550427	4.67717	8.46688	3.70359	9.62e-30	6.65e-28	1	2
chr2	227204517	227204717	2.97938	8.30251	5.12675	1.01e-29	6.97e-28	0	2
chr13	107730922	107731122	2.88856	8.21638	5.13214	1.03e-29	7.09e-28	0	2
chr13	106296042	106296242	3.14548	8.18087	4.8603	1.04e-29	7.15e-28	0	2
chr5	170579732	170579932	5.2267	8.66315	3.36999	1.06e-29	7.3e-28	0	2
chr11	46446285	46446485	5.46295	8.69292	3.17736	1.17e-29	8.05e-28	2	2
chr21	28822930	28823130	2.97938	8.38882	5.20511	1.18e-29	8.05e-28	0	2
chr2	189580777	189580977	8.38212	9.96771	1.57965	1.23e-29	8.4e-28	2	2
chr3	45468570	45468770	4.07021	8.34869	4.16524	1.26e-29	8.57e-28	0	2
chr22	48022056	48022256	4.43985	8.42935	3.89337	1.37e-29	9.28e-28	0	2
chr4	157459916	157460116	2.9908	8.21759	5.04572	1.37e-29	9.28e-28	0	2
chr18	24192249	24192449	3.3036	8.27052	4.80168	1.39e-29	9.42e-28	0	2
chr7	147196581	147196781	2.00213	8.48006	6.1766	1.42e-29	9.6e-28	0	2
chr18	49100313	49100513	5.80896	8.85249	2.9994	1.44e-29	9.72e-28	2	2
chr4	74751979	74752179	3.62918	8.2087	4.44617	1.49e-29	1.01e-27	0	2
chr8	78122927	78123127	2.58332	8.28871	5.48523	1.53e-29	1.03e-27	0	2
chr10	103804820	103805020	5.48805	8.71466	3.17073	1.53e-29	1.04e-27	2	2
chr11	34847085	34847285	4.2435	8.4087	4.06614	1.59e-29	1.07e-27	0	2
chr1	201032528	201032728	4.76635	8.42934	3.58708	1.6e-29	1.08e-27	0	2
chr9	131640106	131640306	4.58963	8.508	3.82361	1.62e-29	1.09e-27	0	2
chr5	31854912	31855112	8.29131	9.93634	1.63632	1.63e-29	1.1e-27	2	2
chr2	161722814	161723014	4.99222	8.4663	3.41175	1.64e-29	1.1e-27	2	2
chr10	70071170	70071370	3.23152	8.21069	4.81274	1.69e-29	1.14e-27	0	2
chr16	53999264	53999464	1.56051	8.7617	6.78099	1.8e-29	1.21e-27	0	2
chr6	22448463	22448663	4.15566	8.37854	4.11438	1.95e-29	1.31e-27	0	2
chr2	46409285	46409485	5.79245	8.83889	3.00043	2.04e-29	1.36e-27	2	2
chr20	31975255	31975455	6.66561	9.11866	2.42765	2.09e-29	1.4e-27	0	2
chr9	3794087	3794287	4.2267	8.46208	4.12227	2.16e-29	1.44e-27	0	2
chr6	37110221	37110421	5.13734	8.56111	3.36169	2.3e-29	1.53e-27	2	2
chr9	100515797	100515997	4.20148	8.35735	4.0549	2.31e-29	1.53e-27	2	2
chr11	128364192	128364392	4.33833	8.49994	4.05442	2.31e-29	1.54e-27	0	2
chr16	7553863	7554063	3.46258	8.20203	4.60461	2.36e-29	1.57e-27	0	2
chr3	56758607	56758807	2.3036	8.32469	5.75412	2.38e-29	1.58e-27	0	2
chr8	100397552	100397752	3.29901	8.15725	4.69674	2.4e-29	1.59e-27	0	2
chr15	32918692	32918892	4.56051	8.49161	3.83537	2.4e-29	1.59e-27	0	2
chr16	67825201	67825401	5.25581	8.54177	3.23064	2.6e-29	1.72e-27	0	2
chr2	37711462	37711662	4.96735	8.48875	3.45541	2.78e-29	1.83e-27	1	2
chr11	8721268	8721468	5.97312	8.94664	2.93435	2.8e-29	1.85e-27	2	2
chr5	142249029	142249229	5.33833	8.64675	3.24846	2.96e-29	1.95e-27	0	2
chr1	112722660	112722860	7.86814	9.83766	1.95861	3.14e-29	2.06e-27	2	2
chr11	79140365	79140565	5.53338	8.67549	3.09545	3.2e-29	2.09e-27	2	2
chr5	38532336	38532536	6.48651	9.2977	2.77946	3.32e-29	2.18e-27	2	2
chr3	142624510	142624710	3.23152	8.20939	4.81062	3.42e-29	2.24e-27	0	2
chr6	91678862	91679062	3.15058	8.1669	4.84365	3.43e-29	2.24e-27	0	2
chr2	209619974	209620174	5.33121	8.68924	3.30054	3.46e-29	2.26e-27	1	2
chr10	123472732	123472932	6.30339	8.9449	2.61181	3.48e-29	2.27e-27	2	2
chr10	30423492	30423692	7.93276	9.75968	1.81704	3.52e-29	2.3e-27	2	2
chr21	42231545	42231745	5.45059	8.8182	3.30262	3.66e-29	2.39e-27	0	2
chr14	98404909	98405109	7.12841	9.41933	2.27101	3.67e-29	2.39e-27	2	2
chr1	241809364	241809564	4.29901	8.37246	3.96864	3.88e-29	2.52e-27	0	2
chr9	109771250	109771450	4.81648	8.69405	3.78896	3.93e-29	2.55e-27	0	2
chr20	6533465	6533665	5.175	8.54697	3.31064	4.02e-29	2.6e-27	1	2
chr15	62993169	62993369	2.81752	8.25784	5.25023	4.26e-29	2.76e-27	0	2
chr4	139629822	139630022	3.24589	8.20939	4.80638	4.32e-29	2.79e-27	0	2
chr14	97833376	97833576	3.16072	8.16609	4.83996	4.36e-29	2.82e-27	0	2
chr9	22617326	22617526	2.67363	8.26911	5.3643	4.47e-29	2.88e-27	0	2
chr4	20480657	20480857	3.8855	8.2223	4.21449	4.49e-29	2.9e-27	0	2
chr14	101365475	101365675	7.59227	9.62379	2.01918	4.5e-29	2.9e-27	2	2
chr16	73036350	73036550	6.37532	8.99154	2.58769	4.7e-29	3.02e-27	2	2
chr3	68686147	68686347	4.07021	8.26385	4.08358	4.8e-29	3.09e-27	0	2
chr8	23427342	23427542	4.76136	8.43488	3.59368	4.87e-29	3.13e-27	0	2
chr6	135259007	135259207	4.89313	8.48964	3.52421	4.97e-29	3.19e-27	2	2
chr17	64257082	64257282	1.80464	8.56183	6.4103	5.04e-29	3.23e-27	0	2
chr19	16088419	16088619	6.62781	9.12114	2.46568	5.09e-29	3.27e-27	2	2
chr5	105754078	105754278	4.02273	8.2533	4.11525	5.15e-29	3.3e-27	0	2
chr15	63044720	63044920	7.00238	9.32728	2.30467	5.29e-29	3.38e-27	0	2
chr15	25884093	25884293	2.55283	8.27925	5.47749	5.38e-29	3.44e-27	0	2
chr17	48522247	48522447	4.67893	8.42816	3.66429	5.39e-29	3.45e-27	0	2
chr15	26215622	26215822	3.29901	8.16936	4.70627	5.44e-29	3.47e-27	0	2
chr2	14538435	14538635	4.33385	8.34779	3.91171	5.67e-29	3.62e-27	0	2
chr13	76129455	76129655	3.50443	8.205	4.55257	5.71e-29	3.64e-27	0	2
chr7	13742191	13742391	5.91855	8.84257	2.88324	5.78e-29	3.69e-27	2	2
chr15	96325968	96326168	6.5849	9.14215	2.53084	5.88e-29	3.75e-27	2	2
chr9	31047541	31047741	4.71957	8.39354	3.59933	5.94e-29	3.78e-27	0	2
chr10	51897962	51898162	3.53205	8.19261	4.53247	6.62e-29	4.21e-27	0	2
chr12	67447333	67447533	3.24112	8.10823	4.7132	6.92e-29	4.39e-27	0	2
chr15	94461783	94461983	3.31727	8.15372	4.68662	6.97e-29	4.42e-27	0	2
chr4	182549419	182549619	5.01386	8.46367	3.38707	7.13e-29	4.52e-27	1	2
chr12	97552577	97552777	4.31272	8.36381	3.9543	7.27e-29	4.6e-27	1	2
chr10	71085786	71085986	5.54213	8.86079	3.26654	7.99e-29	5.04e-27	1	2
chr5	37938188	37938388	2.91277	8.14925	5.05983	8.08e-29	5.09e-27	0	2
chr8	60454121	60454321	2.31272	8.27669	5.70509	8.18e-29	5.16e-27	0	2
chr18	32488350	32488550	3.29441	8.17004	4.70703	8.29e-29	5.22e-27	0	2
chr6	41905881	41906081	2.3036	8.26816	5.69847	8.58e-29	5.4e-27	0	2
chr9	74729446	74729646	3.38095	8.15082	4.62025	9.24e-29	5.79e-27	0	2
chr12	54262699	54262899	5.50841	8.82617	3.25866	9.61e-29	6.01e-27	0	2
chr9	15100158	15100358	4.19656	8.22991	3.93491	9.63e-29	6.02e-27	0	2
chr18	35854159	35854359	3.69124	8.14734	4.33133	9.69e-29	6.06e-27	0	2
chr9	96169556	96169756	6.57244	9.06399	2.46503	9.73e-29	6.08e-27	2	2
chr9	81257701	81257901	3.9908	8.18117	4.08385	9.84e-29	6.14e-27	0	2
chr12	24142834	24143034	2.7017	8.17044	5.267	1.02e-28	6.34e-27	0	2
chr18	44898574	44898774	4.58332	8.42123	3.75729	1.05e-28	6.56e-27	0	2
chr12	46904898	46905098	2.16577	8.32738	5.88336	1.08e-28	6.7e-27	0	2
chr3	108352195	108352395	3.45848	8.14679	4.5513	1.11e-28	6.9e-27	0	2
chr17	55433208	55433408	5.80787	9.01194	3.15573	1.11e-28	6.92e-27	2	2
chr9	17625756	17625956	4.47148	8.31923	3.75624	1.14e-28	7.1e-27	0	2
chr6	54010917	54011117	2.99647	8.21087	5.03223	1.16e-28	7.21e-27	0	2
chr8	61884588	61884788	3.61449	8.19692	4.43528	1.16e-28	7.22e-27	0	2
chr6	71412642	71412842	4.79653	8.38542	3.5173	1.17e-28	7.26e-27	0	2
chr12	115697345	115697545	2.13522	8.37223	5.92652	1.19e-28	7.35e-27	0	2
chr14	79225892	79226092	6.33045	9.07229	2.71103	1.22e-28	7.53e-27	1	2
chr20	49872188	49872388	4.40538	8.3466	3.84404	1.24e-28	7.66e-27	0	2
chr1	229229220	229229420	6.17688	8.92882	2.71673	1.38e-28	8.46e-27	2	2
chr8	58118397	58118597	6.29593	8.99548	2.66461	1.41e-28	8.69e-27	2	2
chr2	199115302	199115502	3.36787	8.12562	4.59897	1.46e-28	8.97e-27	0	2
chr19	36797341	36797541	1.96787	8.39337	6.09246	1.52e-28	9.33e-27	0	2
chr9	31639530	31639730	5.33681	8.6622	3.2704	1.54e-28	9.42e-27	0	2
chr6	130858456	130858656	4.42234	8.38795	3.87574	1.54e-28	9.46e-27	1	2
chr7	16027466	16027666	3.17581	8.12211	4.79228	1.6e-28	9.8e-27	0	2
chr14	92380222	92380422	3.9908	8.16	4.06307	1.67e-28	1.02e-26	0	2
chr16	4208568	4208768	5.33008	8.53787	3.15498	1.72e-28	1.05e-26	1	2
chr4	173782667	173782867	4.97168	8.43748	3.4027	1.73e-28	1.05e-26	0	2
chr11	113331490	113331690	4.12397	8.28103	4.05416	1.77e-28	1.08e-26	0	2
chr18	35875385	35875585	5.10702	8.57249	3.39464	1.78e-28	1.08e-26	2	2
chr4	68656754	68656954	5.09734	8.45593	3.29793	1.81e-28	1.1e-26	0	2
chr6	11412182	11412382	5.48467	8.79881	3.25776	1.87e-28	1.13e-26	1	2
chr5	175614205	175614405	3.07558	8.10069	4.8522	1.88e-28	1.14e-26	0	2
chr14	38507449	38507649	5.05212	8.47533	3.35823	1.89e-28	1.14e-26	0	2
chr8	110791382	110791582	5.95938	8.90262	2.89875	2.07e-28	1.25e-26	0	2
chr15	83305889	83306089	5.72159	8.89168	3.11533	2.09e-28	1.26e-26	2	2
chr3	171790028	171790228	4.44193	8.29369	3.76091	2.1e-28	1.27e-26	0	2
chr1	96886230	96886430	2.55283	8.24585	5.44261	2.1e-28	1.27e-26	0	2
chr11	18609884	18610084	2.29441	8.28657	5.71266	2.13e-28	1.28e-26	0	2
chr9	99172776	99172976	7.91266	9.72035	1.7986	2.2e-28	1.32e-26	2	2
chr18	7618822	7619022	4.96591	8.47954	3.4452	2.29e-28	1.37e-26	2	2
chr3	120824661	120824861	5.69591	8.72935	2.98447	2.31e-28	1.38e-26	2	2
chr4	178690052	178690252	5.57954	8.65817	3.03321	2.4e-28	1.44e-26	1	2
chr7	156461026	156461226	3.52421	8.20887	4.54706	2.44e-28	1.46e-26	0	2
chr11	6458432	6458632	4.08627	8.30125	4.10983	2.58e-28	1.54e-26	0	2
chr1	46479897	46480097	7.00379	9.24937	2.22684	2.58e-28	1.54e-26	2	2
chr6	18971049	18971249	3.24112	8.18124	4.77717	2.6e-28	1.55e-26	0	2
chr2	45771285	45771485	6.15778	9.05709	2.85507	2.65e-28	1.58e-26	2	2
chr20	2139379	2139579	2.70863	8.14412	5.23846	2.73e-28	1.63e-26	0	2
chr11	106979626	106979826	2.90072	8.12795	5.03944	2.77e-28	1.65e-26	0	2
chr2	16330246	16330446	4.91481	8.42599	3.44025	2.78e-28	1.66e-26	2	2
chr16	13112815	13113015	3.45023	8.18867	4.5901	2.93e-28	1.74e-26	2	2
chr18	58056993	58057193	4.45023	8.35974	3.81938	3e-28	1.79e-26	1	2
chr9	132472674	132472874	6.35333	9.00699	2.62443	3.05e-28	1.81e-26	2	2
chr4	61531279	61531479	5.00826	8.42585	3.3521	3.13e-28	1.86e-26	0	2
chr18	8196136	8196336	3.97938	8.17926	4.08389	3.21e-28	1.91e-26	0	2
chr13	40043794	40043994	3.44193	8.09825	4.50859	3.21e-28	1.91e-26	0	2
chr5	56278538	56278738	2.78509	8.11209	5.11784	3.3e-28	1.96e-26	0	2
chrX	42185405	42185605	3.63283	8.13566	4.37105	3.36e-28	1.99e-26	0	2
chr17	42748057	42748257	3.89161	8.20739	4.19512	3.4e-28	2.01e-26	0	2
chr14	23933907	23934107	4.14036	8.31309	4.0539	3.44e-28	2.03e-26	0	2
chr8	101996886	101997086	3.86283	8.25346	4.27629	3.44e-28	2.03e-26	0	2
chr5	43274508	43274708	6.29536	8.97522	2.64481	3.54e-28	2.09e-26	2	2
chr16	80664343	80664543	6.46824	9.05072	2.55156	3.75e-28	2.21e-26	2	2
chr2	143505733	143505933	2.58332	8.13421	5.33446	3.78e-28	2.23e-26	0	2
chr3	20023968	20024168	4.28434	8.31809	3.9397	3.97e-28	2.34e-26	1	2
chr2	160730763	160730963	3.80464	8.31023	4.37825	3.98e-28	2.34e-26	0	2
chr18	53362981	53363181	4.27269	8.26334	3.89303	3.99e-28	2.35e-26	0	2
chr11	73868794	73868994	3.93764	8.14384	4.09159	4.33e-28	2.54e-26	0	2
chr2	181271863	181272063	3.57576	8.10041	4.39175	4.33e-28	2.54e-26	0	2
chr6	16573035	16573235	4.60086	8.30741	3.62519	4.6e-28	2.69e-26	0	2
chr1	229563274	229563474	7.00071	9.51876	2.49381	4.66e-28	2.73e-26	1	2
chr13	74572505	74572705	4.08892	8.23829	4.04901	4.71e-28	2.75e-26	0	2
chr3	13022404	13022604	6.60441	9.12304	2.49367	4.81e-28	2.81e-26	1	2
chr4	174432093	174432293	3.52421	8.23653	4.57085	4.86e-28	2.83e-26	0	2
chr4	70571874	70572074	3.67008	8.24636	4.42662	4.87e-28	2.84e-26	0	2
chr12	32571676	32571876	4.35389	8.2351	3.79468	4.94e-28	2.88e-26	0	2
chr4	166042701	166042901	3.63283	8.16954	4.40165	4.96e-28	2.89e-26	0	2
chr13	71877331	71877531	6.1326	8.85634	2.69089	4.97e-28	2.89e-26	2	2
chr22	20173800	20174000	7.00592	9.44441	2.41016	4.98e-28	2.9e-26	2	2
chr5	166205811	166206011	6.66217	9.23001	2.54136	5.36e-28	3.11e-26	2	2
chr1	201170789	201170989	9.00455	10.3944	1.38621	5.41e-28	3.14e-26	2	2
chr5	16461916	16462116	5.03657	8.52445	3.42155	5.43e-28	3.14e-26	0	2
chr5	38424384	38424584	4.19656	8.23491	3.93704	5.5e-28	3.19e-26	1	2
chr10	84668303	84668503	6.03543	8.98695	2.90551	5.62e-28	3.25e-26	2	2
chr2	40203057	40203257	6.08627	9.0273	2.90191	5.92e-28	3.42e-26	1	2
chr6	47264733	47264933	4.11095	8.25321	4.03093	5.98e-28	3.45e-26	1	2
chr17	63692852	63693052	3.8014	8.1038	4.18676	6e-28	3.46e-26	0	2
chr11	28938223	28938423	4.38744	8.40976	3.92626	6.03e-28	3.48e-26	0	2
chr1	209642931	209643131	3.50841	8.09726	4.44653	6.13e-28	3.53e-26	0	2
chr8	118902194	118902394	4.85034	8.36035	3.44205	6.2e-28	3.57e-26	1	2
chr4	24594932	24595132	3.79815	8.13608	4.21803	6.21e-28	3.57e-26	0	2
chr3	143706538	143706738	4.19902	8.18374	3.88783	6.23e-28	3.58e-26	0	2
chr6	96646428	96646628	4.04481	8.22561	4.07729	6.33e-28	3.63e-26	0	2
chr1	171306744	171306944	3.57576	8.20995	4.49227	6.34e-28	3.64e-26	0	2
chr18	50158981	50159181	2.9908	8.25366	5.06728	6.36e-28	3.65e-26	0	2
chr5	143206898	143207098	2.89465	8.0918	5.00523	6.43e-28	3.69e-26	0	2
chr1	156712880	156713080	4.22186	8.28684	3.95396	6.46e-28	3.71e-26	0	2
chr8	72405566	72405766	3.68422	8.10904	4.29363	6.5e-28	3.73e-26	0	2
chr7	130221380	130221580	2.44609	8.18594	5.49336	7.07e-28	4.05e-26	0	2
chr10	121681246	121681446	5.8626	8.83171	2.92168	7.1e-28	4.06e-26	2	2
chr3	67672205	67672405	4.07021	8.17296	3.99361	7.25e-28	4.14e-26	0	2
chr12	69105111	69105311	3.15566	8.04414	4.72154	7.67e-28	4.36e-26	0	2
chr6	122789199	122789399	8.58954	10.0106	1.41581	7.76e-28	4.41e-26	2	2
chr13	112207197	112207397	4.60272	8.275	3.59295	7.93e-28	4.5e-26	0	2
chr20	47372980	47373180	4.86338	8.45342	3.51219	8.21e-28	4.66e-26	0	2
chr10	28730188	28730388	3.97651	8.26668	4.16497	8.95e-28	5.06e-26	0	2
chr8	19125299	19125499	3.98224	8.23102	4.12968	9.02e-28	5.1e-26	0	2
chr7	14242324	14242524	4.38095	8.22519	3.75508	9.02e-28	5.1e-26	0	2
chr7	91377885	91378085	3.22186	8.11752	4.72029	9.06e-28	5.12e-26	0	2
chr21	22361879	22362079	2.67363	8.1962	5.28822	9.1e-28	5.14e-26	0	2
chr2	200042467	200042667	4.64978	8.4157	3.67604	9.11e-28	5.14e-26	0	2
chr1	155129936	155130136	5.95257	8.76278	2.77137	9.21e-28	5.2e-26	1	2
chr4	87058776	87058976	8.04003	10.023	1.96704	9.26e-28	5.22e-26	2	2
chr7	47641065	47641265	6.40126	9.00678	2.57608	9.28e-28	5.23e-26	2	2
chr2	103373188	103373388	4.53665	8.40267	3.77248	9.38e-28	5.28e-26	0	2
chr5	53902933	53903133	2.3036	8.22497	5.65028	9.38e-28	5.28e-26	0	2
chr2	50849278	50849478	5.06434	8.56155	3.4324	9.42e-28	5.3e-26	1	2
chr9	72494132	72494332	3.99364	8.20246	4.09891	9.51e-28	5.35e-26	0	2
chr8	55287593	55287793	3.85034	8.09779	4.1338	9.63e-28	5.42e-26	0	2
chr2	176421569	176421769	2.97938	8.12896	4.95521	9.66e-28	5.43e-26	0	2
chr13	85148115	85148315	5.37442	8.57039	3.13864	9.7e-28	5.45e-26	2	2
chr9	131383305	131383505	7.7932	9.58756	1.78385	9.73e-28	5.47e-26	2	2
chr8	135229933	135230133	2.29441	8.20256	5.63133	9.75e-28	5.47e-26	0	2
chr2	197277378	197277578	4.16828	8.18654	3.92319	1e-27	5.61e-26	0	2
chr19	40731648	40731848	3.48841	8.21177	4.55649	1.03e-27	5.75e-26	0	2
chr1	50048030	50048230	2.56816	8.10454	5.30671	1.03e-27	5.78e-26	0	2
chr5	86865497	86865697	4.97168	8.52947	3.48797	1.07e-27	5.97e-26	1	2
chr2	190099986	190100186	3.79164	8.10869	4.19352	1.08e-27	6e-26	0	2
chr2	12006952	12007152	7.43767	9.59348	2.13636	1.08e-27	6.03e-26	2	2
chr3	89055983	89056183	2.71553	8.17823	5.26301	1.08e-27	6.03e-26	0	2
chr12	58671226	58671426	2.79815	8.09152	5.09298	1.09e-27	6.06e-26	0	2
chr14	63768657	63768857	3.68773	8.10743	4.29054	1.1e-27	6.13e-26	0	2
chr4	153222346	153222546	8.16462	9.79912	1.62678	1.13e-27	6.29e-26	2	2
chr12	92820457	92820657	3.0594	8.07773	4.82976	1.18e-27	6.53e-26	0	2
chr1	202861564	202861764	9.14083	10.5202	1.37585	1.2e-27	6.63e-26	2	2
chr4	165946063	165946263	5.33385	8.66294	3.26295	1.26e-27	7e-26	0	2
chr5	168790912	168791112	3.23633	8.08778	4.68847	1.29e-27	7.14e-26	0	2
chr19	21210169	21210369	5.85219	8.83433	2.93463	1.3e-27	7.19e-26	1	2
chr2	139969388	139969588	3.93764	8.15399	4.09928	1.31e-27	7.25e-26	0	2
chr8	106292782	106292982	2.47076	8.16885	5.47096	1.34e-27	7.39e-26	0	2
chr7	23335332	23335532	5.25344	8.48791	3.17676	1.41e-27	7.75e-26	2	2
chr3	17013174	17013374	5.82875	8.77695	2.90241	1.51e-27	8.27e-26	2	2
chr1	168621460	168621660	4.42655	8.35145	3.83617	1.51e-27	8.28e-26	0	2
chr17	40334960	40335160	6.0183	8.90149	2.8409	1.52e-27	8.32e-26	2	2
chr2	14876973	14877173	3.14548	8.12389	4.79555	1.56e-27	8.55e-26	0	2
chr5	37886527	37886727	4.76303	8.34472	3.50336	1.59e-27	8.72e-26	0	2
chr10	70355101	70355301	3.98224	8.12535	4.02954	1.67e-27	9.1e-26	1	2
chr6	28948061	28948261	3.75073	8.19593	4.31851	1.69e-27	9.24e-26	0	2
chr13	92259870	92260070	2.69473	8.09701	5.19175	1.7e-27	9.29e-26	0	2
chr8	129077707	129077907	4.48971	8.54688	3.95816	1.75e-27	9.54e-26	1	2
chr1	20223552	20223752	3.67717	8.09963	4.28517	1.76e-27	9.55e-26	0	2
chr6	140438070	140438270	2.90676	8.10588	5.01212	1.88e-27	1.02e-25	0	2
chr12	49578797	49578997	5.59526	8.67808	3.0297	1.88e-27	1.02e-25	0	2
chr4	147060264	147060464	2.17581	8.30536	5.84936	1.88e-27	1.02e-25	0	2
chr14	98831540	98831740	4.78345	8.44418	3.57551	1.92e-27	1.04e-25	0	2
chr17	55610301	55610501	3.98224	8.11971	4.02401	1.99e-27	1.08e-25	0	2
chr2	6589176	6589376	3.15058	8.0671	4.74141	2.11e-27	1.14e-25	0	2
chr12	20400012	20400212	2.45436	8.20808	5.50733	2.18e-27	1.17e-25	0	2
chr10	36845966	36846166	2.78509	8.05588	5.06081	2.2e-27	1.18e-25	0	2
chrX	6698076	6698276	4.37006	8.29872	3.82728	2.21e-27	1.18e-25	0	2
chr17	79850057	79850257	4.89313	8.35029	3.38762	2.22e-27	1.19e-25	0	2
chr2	148829585	148829785	5.56147	8.73619	3.11572	2.23e-27	1.19e-25	1	2
chr2	80153257	80153457	6.70216	9.1919	2.45996	2.24e-27	1.2e-25	2	2
chr10	28949641	28949841	3.52028	8.07061	4.41556	2.25e-27	1.2e-25	0	2
chr14	95195122	95195322	3.2267	8.03067	4.63664	2.25e-27	1.21e-25	0	2
chr22	32957411	32957611	2.77852	8.11441	5.11517	2.34e-27	1.25e-25	1	2
chr10	48526219	48526419	4.6659	8.28121	3.5407	2.44e-27	1.3e-25	0	2
chrX	136636151	136636351	6.38671	9.19855	2.77759	2.44e-27	1.3e-25	2	2
chr4	37099673	37099873	3.64372	8.06793	4.30055	2.48e-27	1.32e-25	0	2
chr4	12595523	12595723	4.38311	8.20335	3.73222	2.5e-27	1.33e-25	1	2
chr15	59840007	59840207	3.97363	8.21387	4.11476	2.51e-27	1.34e-25	0	2
chr9	117406447	117406647	6.20292	8.89584	2.65681	2.6e-27	1.38e-25	1	2
chr2	86114452	86114652	7.49961	9.76876	2.24632	2.62e-27	1.39e-25	2	2
chr14	50103136	50103336	2.43777	8.13845	5.44695	2.64e-27	1.4e-25	0	2
chr14	69574078	69574278	7.67966	9.5444	1.85182	2.68e-27	1.42e-25	2	2
chr17	75430400	75430600	5.66086	8.91107	3.1874	2.69e-27	1.43e-25	0	2
chr7	87682676	87682876	3.45848	8.04267	4.44774	2.72e-27	1.44e-25	0	2
chr19	56368145	56368345	1.77852	8.38316	6.23506	2.83e-27	1.5e-25	0	2
chr1	95197921	95198121	5.15439	8.59235	3.36905	2.87e-27	1.52e-25	1	2
chr6	70006061	70006261	3.78509	8.10833	4.19299	2.87e-27	1.52e-25	0	2
chr1	236212455	236212655	3.83775	8.21312	4.24332	3.01e-27	1.59e-25	0	2
chr2	113818523	113818723	7.11128	9.4527	2.31667	3.18e-27	1.67e-25	2	2
chr2	105320779	105320979	4.36568	8.42561	3.9476	3.19e-27	1.68e-25	0	2
chr13	50334909	50335109	5.21736	8.77706	3.49319	3.21e-27	1.69e-25	1	2
chr20	13274412	13274612	6.26818	9.07008	2.76763	3.22e-27	1.69e-25	2	2
chr4	91975426	91975626	4.22911	8.19748	3.86533	3.22e-27	1.69e-25	0	2
chr12	54329862	54330062	4.27736	8.17806	3.80795	3.23e-27	1.69e-25	0	2
chr1	165092624	165092824	5.3036	8.52939	3.16575	3.25e-27	1.7e-25	2	2
chr3	169033370	169033570	3.61818	8.19136	4.42226	3.3e-27	1.73e-25	0	2
chr5	25448548	25448748	6.59773	9.13129	2.50755	3.33e-27	1.74e-25	2	2
chr8	36886064	36886264	3.15566	8.12983	4.7963	3.38e-27	1.77e-25	0	2
chr8	90670988	90671188	6.64917	9.08367	2.40691	3.42e-27	1.79e-25	2	2
chr13	106467584	106467784	4.39391	8.42242	3.93223	3.45e-27	1.8e-25	0	2
chr12	94741049	94741249	6.74119	9.2297	2.45812	3.5e-27	1.83e-25	2	2
chr11	9529621	9529821	3.56051	8.07977	4.37249	3.56e-27	1.86e-25	2	2
chr7	80902832	80903032	2.6807	8.0455	5.14562	3.66e-27	1.91e-25	0	2
chr19	28128439	28128639	3.88856	8.10126	4.0927	3.68e-27	1.92e-25	1	2
chr14	24840336	24840536	7.45712	9.50703	2.03457	3.74e-27	1.95e-25	2	2
chr5	158860874	158861074	3.36348	8.07715	4.54797	4.01e-27	2.08e-25	0	2
chr1	39487888	39488088	4.71957	8.28109	3.48823	4.49e-27	2.32e-25	0	2
chr12	50120606	50120806	3.56816	8.03799	4.3307	4.55e-27	2.35e-25	0	2
chr4	53476996	53477196	5.08541	8.57562	3.41448	4.6e-27	2.38e-25	2	2
chr1	230851340	230851540	5.78427	8.92222	3.081	4.77e-27	2.46e-25	1	2
chr14	47762996	47763196	3.07021	8.02409	4.77439	4.85e-27	2.5e-25	0	2
chr1	227917363	227917563	5.19409	8.44943	3.19462	4.94e-27	2.54e-25	0	2
chr15	89391858	89392058	7.29515	9.36766	2.05649	4.94e-27	2.54e-25	2	2
chr2	175620295	175620495	2.31272	8.17034	5.59319	4.95e-27	2.55e-25	0	2
chr11	72398072	72398272	3.07021	7.9969	4.74915	5.04e-27	2.59e-25	0	2
chr3	167450730	167450930	6.49391	9.00836	2.48778	5.06e-27	2.6e-25	2	2
chr11	36179034	36179234	4.25539	8.31276	3.96165	5.08e-27	2.61e-25	0	2
chr4	38109953	38110153	4.62735	8.3601	3.64559	5.13e-27	2.63e-25	0	2
chr8	8973339	8973539	7.39141	9.40376	1.99791	5.18e-27	2.66e-25	2	2
chr2	82950207	82950407	4.91331	8.46817	3.4778	5.24e-27	2.69e-25	0	2
chr5	170154380	170154580	4.51238	8.22295	3.62707	5.24e-27	2.69e-25	0	2
chr1	171142723	171142923	3.07558	7.99755	4.74854	5.31e-27	2.72e-25	2	2
chr8	118123789	118123989	5.0894	8.45966	3.30208	5.54e-27	2.84e-25	0	2
chr5	136080543	136080743	1.9908	8.24709	5.94344	5.89e-27	3.01e-25	0	2
chr11	80034997	80035197	3.15058	8.23605	4.89283	5.96e-27	3.04e-25	0	2
chr5	141616209	141616409	4.58709	8.32774	3.66186	6e-27	3.06e-25	0	2
chr18	53375746	53375946	4.22911	8.21083	3.87691	6.1e-27	3.11e-25	0	2
chr1	64162231	64162431	6.64766	9.07324	2.40008	6.52e-27	3.32e-25	2	2
chr11	38718157	38718357	5.27736	8.56892	3.23249	6.57e-27	3.34e-25	1	2
chr17	1553521	1553721	2.88856	8.02263	4.9356	7.12e-27	3.61e-25	0	2
chr8	21520364	21520564	2.79164	8.17149	5.16031	7.22e-27	3.65e-25	0	2
chrX	109344099	109344299	5.20927	8.7227	3.43795	7.22e-27	3.65e-25	2	2
chr1	47478186	47478386	4.81327	8.40275	3.50878	7.32e-27	3.7e-25	0	2
chr11	128815437	128815637	7.62115	9.50645	1.87263	7.39e-27	3.74e-25	2	2
chr3	171732820	171733020	3.08093	8.12661	4.86407	7.45e-27	3.77e-25	0	2
chr3	67283296	67283496	5.15566	8.42297	3.206	7.53e-27	3.81e-25	2	2
chr3	192883585	192883785	3.61818	8.11213	4.34697	7.85e-27	3.97e-25	0	2
chr10	85105934	85106134	5.68334	8.66672	2.93452	7.9e-27	3.99e-25	2	2
chr4	127319480	127319680	5.76469	8.72141	2.90934	7.94e-27	4.01e-25	0	2
chr1	216729941	216730141	4.76244	8.49519	3.65594	7.98e-27	4.02e-25	1	2
chr14	67834101	67834301	3.58332	8.11301	4.39454	8.05e-27	4.06e-25	0	2
chr12	1489273	1489473	6.79149	9.14645	2.33183	8.4e-27	4.22e-25	2	2
chr10	75542321	75542521	3.85348	8.09166	4.12304	8.48e-27	4.26e-25	0	2
chr1	203628370	203628570	8.55593	10.0003	1.43832	8.49e-27	4.26e-25	2	2
chr2	14535341	14535541	3.7949	8.03773	4.12235	8.62e-27	4.33e-25	0	2
chr2	180260997	180261197	5.57257	8.73029	3.10862	8.84e-27	4.43e-25	1	2
chr8	25576869	25577069	7.45745	9.58544	2.1126	8.97e-27	4.49e-25	2	2
chr10	73759618	73759818	5.43217	8.54834	3.06393	9.08e-27	4.54e-25	1	2
chr2	191867337	191867537	3.50443	8.18668	4.52395	9.24e-27	4.62e-25	0	2
chr6	151291421	151291621	5.76718	8.66361	2.85225	9.47e-27	4.73e-25	2	2
chr12	64744508	64744708	2.58332	8.0343	5.23267	9.66e-27	4.82e-25	0	2
chr4	24763773	24763973	4.86493	8.37766	3.43683	9.93e-27	4.95e-25	0	2
chr10	69481288	69481488	3.23633	7.98566	4.5893	9.94e-27	4.95e-25	0	2
chr18	36601192	36601392	2.15566	8.14453	5.70182	1.03e-26	5.11e-25	0	2
chr1	190849429	190849629	5.60643	8.58839	2.93653	1.03e-26	5.13e-25	1	2
chr10	92405145	92405345	4.69648	8.28274	3.51273	1.05e-26	5.22e-25	2	2
chr4	139438285	139438485	4.0729	8.12837	3.94694	1.05e-26	5.22e-25	0	2
chr7	460475	460675	5.63374	8.60101	2.92172	1.06e-26	5.25e-25	2	2
chr9	74892870	74893070	6.81689	9.142	2.3002	1.07e-26	5.29e-25	2	2
chr11	126945363	126945563	2.4294	8.10472	5.41248	1.07e-26	5.32e-25	0	2
chr9	3274294	3274494	2.97363	8.01133	4.84185	1.08e-26	5.37e-25	0	2
chr11	32479356	32479556	4.13173	8.2478	4.01261	1.11e-26	5.51e-25	0	2
chr6	155270117	155270317	3.57576	8.02152	4.31168	1.11e-26	5.51e-25	0	2
chr5	135482770	135482970	4.35167	8.26994	3.82273	1.12e-26	5.55e-25	0	2
chrX	31426440	31426640	3.31272	8.01486	4.54744	1.13e-26	5.6e-25	0	2
chr7	12969093	12969293	3.9908	8.07621	3.97722	1.16e-26	5.74e-25	0	2
chr5	90675387	90675587	4.79815	8.29832	3.42871	1.24e-26	6.09e-25	1	2
chr2	225486321	225486521	3.83459	8.08653	4.12339	1.24e-26	6.13e-25	0	2
chr7	33971035	33971235	3.80464	8.05055	4.13034	1.28e-26	6.31e-25	0	2
chr15	84750875	84751075	6.40785	8.90781	2.47176	1.32e-26	6.49e-25	0	2
chr19	34004785	34004985	3.38095	7.9883	4.45856	1.32e-26	6.5e-25	0	2
chr1	201136689	201136889	3.21701	8.05285	4.65456	1.35e-26	6.64e-25	0	2
chr20	46903363	46903563	4.37442	8.22325	3.75194	1.36e-26	6.69e-25	0	2
chr8	128977994	128978194	2.81109	8.01879	5.0159	1.38e-26	6.79e-25	0	2
chr11	84702394	84702594	4.43494	8.49067	3.95803	1.43e-26	6.99e-25	1	2
chr7	134678179	134678379	4.64978	8.35106	3.61142	1.44e-26	7.07e-25	1	2
chrX	80139681	80139881	5.00966	8.38661	3.31035	1.5e-26	7.35e-25	0	2
chr3	32235199	32235399	2.9851	7.96439	4.7954	1.52e-26	7.43e-25	0	2
chrX	154541287	154541487	4.54054	8.20305	3.57867	1.55e-26	7.55e-25	0	2
chr20	56955979	56956179	3.38095	7.9719	4.44274	1.58e-26	7.69e-25	0	2
chr3	107966432	107966632	3.50841	7.98608	4.33611	1.62e-26	7.87e-25	1	2
chr9	31030725	31030925	5.98152	8.82602	2.80069	1.67e-26	8.1e-25	2	2
chr3	125012006	125012206	3.38528	7.98007	4.44918	1.69e-26	8.21e-25	0	2
chr3	169183135	169183335	4.04481	8.15841	4.00859	1.7e-26	8.24e-25	0	2
chr2	231165563	231165763	3.57576	7.98704	4.2786	1.79e-26	8.68e-25	0	2
chr4	90852356	90852556	4.65337	8.32348	3.58352	1.91e-26	9.24e-25	0	2
chr6	110573686	110573886	3.59084	8.04473	4.3268	1.96e-26	9.44e-25	0	2
chrX	90665396	90665596	5.4674	8.68037	3.14969	2.01e-26	9.7e-25	1	2
chr11	89540855	89541055	3.15058	7.9982	4.67208	2.03e-26	9.78e-25	0	2
chr6	103885539	103885739	2.45436	8.02751	5.33644	2.09e-26	1.01e-24	0	2
chrX	121260881	121261081	5.3594	8.64835	3.23257	2.1e-26	1.01e-24	1	2
chr10	101026824	101027024	5.76303	8.71017	2.89871	2.16e-26	1.04e-24	0	2
chr3	177746464	177746664	3.50443	8.15185	4.48974	2.2e-26	1.06e-24	0	2
chr2	202084349	202084549	4.58143	8.26652	3.60504	2.29e-26	1.1e-24	0	2
chr1	86618416	86618616	4.22428	8.20657	3.87249	2.39e-26	1.14e-24	0	2
chr22	36620106	36620306	2.4294	8.0553	5.3647	2.52e-26	1.2e-24	0	2
chr10	12482147	12482347	5.08892	8.51812	3.36542	2.53e-26	1.21e-24	2	2
chr1	212971393	212971593	5.49945	8.68228	3.12094	2.6e-26	1.24e-24	0	2
chr2	241093309	241093509	2.97363	8.00157	4.83037	2.61e-26	1.24e-24	0	2
chr2	86301915	86302115	4.37877	8.20792	3.73485	2.61e-26	1.24e-24	0	2
chr5	150660667	150660867	7.08372	9.21115	2.10969	2.69e-26	1.28e-24	2	2
chr15	58549131	58549331	3.74737	8.13249	4.25487	2.73e-26	1.3e-24	0	2
chr6	84449446	84449646	3.75408	8.2898	4.39719	2.75e-26	1.31e-24	0	2
chr2	57147039	57147239	5.40751	8.55413	3.08806	2.75e-26	1.31e-24	2	2
chr15	65421368	65421568	9.15378	10.3607	1.20202	2.83e-26	1.34e-24	2	2
chr7	128123815	128124015	6.27953	9.08585	2.7621	2.94e-26	1.39e-24	2	2
chr9	113303161	113303361	3.50443	7.98114	4.33144	2.98e-26	1.41e-24	0	2
chr1	46517102	46517302	8.7381	10.0777	1.33522	3.03e-26	1.43e-24	2	2
chr12	93006046	93006246	6.69342	9.04832	2.33185	3.05e-26	1.44e-24	2	2
chr11	97968255	97968455	3.50841	7.96753	4.31762	3.06e-26	1.44e-24	0	2
chr10	129079795	129079995	3.23152	7.97109	4.57366	3.06e-26	1.45e-24	0	2
chr7	97479968	97480168	5.94132	8.74515	2.76329	3.13e-26	1.48e-24	2	2
chr16	17354212	17354412	4.08627	8.09219	3.90612	3.15e-26	1.49e-24	0	2
chr4	59656004	59656204	4.81166	8.33853	3.44653	3.29e-26	1.55e-24	0	2
chr11	18603527	18603727	3.744	7.99458	4.12747	3.43e-26	1.61e-24	0	2
chrX	94515072	94515272	4.03657	8.06869	3.92669	3.63e-26	1.71e-24	0	2
chr7	18522208	18522408	3.16072	8.06628	4.73	3.66e-26	1.72e-24	0	2
chr12	69475347	69475547	5.11487	8.40237	3.22377	3.66e-26	1.72e-24	1	2
chr2	159211484	159211684	7.47699	9.52214	2.02922	3.85e-26	1.81e-24	2	2
chr20	32450912	32451112	4.97938	8.43705	3.3814	3.88e-26	1.82e-24	1	2
chr14	39316046	39316246	4.96735	8.50037	3.45818	3.88e-26	1.82e-24	2	2
chr3	179974017	179974217	6.38528	9.00113	2.5844	4.17e-26	1.95e-24	2	2
chr11	120776471	120776671	6.22264	8.83228	2.57846	4.18e-26	1.95e-24	2	2
chr1	44637694	44637894	3.48841	8.10362	4.44802	4.18e-26	1.95e-24	0	2
chr5	159891389	159891589	5.6742	8.62194	2.90115	4.18e-26	1.95e-24	0	2
chr12	119024565	119024765	3.17581	7.99716	4.66198	4.26e-26	1.98e-24	0	2
chr1	157574927	157575127	4.28202	8.1785	3.80234	4.31e-26	2.01e-24	0	2
chr5	169029854	169030054	7.39041	9.60282	2.19437	4.36e-26	2.03e-24	2	2
chr4	8534286	8534486	4.11356	8.10757	3.88647	4.4e-26	2.05e-24	0	2
chr11	32358862	32359062	4.10833	8.17266	3.94921	4.41e-26	2.05e-24	0	2
chr1	185484052	185484252	5.1725	8.5205	3.27993	4.44e-26	2.06e-24	2	2
chr1	42266398	42266598	4.03381	8.13639	3.99045	4.45e-26	2.07e-24	2	2
chr4	10162711	10162911	4.41176	8.14507	3.64332	4.47e-26	2.07e-24	0	2
chr14	53999210	53999410	3.99647	8.28602	4.16751	4.51e-26	2.09e-24	0	2
chrX	43594198	43594398	1.3036	8.62883	6.83404	4.53e-26	2.1e-24	0	2
chr9	120166328	120166528	4.43777	8.20427	3.67073	4.77e-26	2.2e-24	0	2
chr1	52817064	52817264	2.79164	7.95383	4.95684	4.79e-26	2.21e-24	0	2
chr10	84696713	84696913	2.56816	7.9741	5.17493	4.82e-26	2.23e-24	0	2
chr4	139959451	139959651	4.03932	8.13666	3.98846	4.87e-26	2.25e-24	1	2
chr6	89311449	89311649	5.45229	8.51615	3.014	4.89e-26	2.26e-24	2	2
chr8	95840846	95841046	2.45436	8.02651	5.33221	4.93e-26	2.28e-24	0	2
chr5	36745224	36745424	8.60671	9.99114	1.37929	5e-26	2.3e-24	2	2
chr15	60101556	60101756	3.51238	7.96788	4.31572	5.24e-26	2.41e-24	0	2
chr11	116349700	116349900	3.51238	7.95984	4.30825	5.28e-26	2.43e-24	0	2
chr17	4789989	4790189	8.24749	9.79545	1.54002	5.43e-26	2.49e-24	2	2
chr13	106179709	106179909	2.33977	8.102	5.51715	5.63e-26	2.58e-24	0	2
chr2	179058514	179058714	6.0845	8.81551	2.69276	5.7e-26	2.61e-24	2	2
chr10	29079099	29079299	5.66201	8.82318	3.11026	5.74e-26	2.63e-24	1	2
chr4	147770942	147771142	4.76967	8.24536	3.40214	5.75e-26	2.64e-24	0	2
chr20	56893462	56893662	5.47214	8.54164	3.02037	5.77e-26	2.64e-24	2	2
chr17	72010350	72010550	3.7017	8.00689	4.18419	6.15e-26	2.81e-24	0	2
chr2	224162120	224162320	4.6659	8.23893	3.49664	6.42e-26	2.93e-24	0	2
chr11	108563105	108563305	4.01994	8.20608	4.05969	6.43e-26	2.94e-24	0	2
chr1	74394610	74394810	2.58332	7.96707	5.16488	6.51e-26	2.97e-24	0	2
chr6	96924498	96924698	8.41764	9.90263	1.47861	6.98e-26	3.18e-24	2	2
chr9	88461061	88461261	4.78509	8.32305	3.45565	6.99e-26	3.18e-24	1	2
chr14	39390184	39390384	2.9908	8.01505	4.83562	7.09e-26	3.22e-24	0	2
chr5	153487860	153488060	2.88856	7.92738	4.84195	7.1e-26	3.23e-24	0	2
chr12	56571193	56571393	3.83459	8.05516	4.0911	7.2e-26	3.27e-24	0	2
chr7	95578415	95578615	3.23633	8.01794	4.61351	7.24e-26	3.29e-24	0	2
chr3	109687707	109687907	3.57576	7.97055	4.2603	7.27e-26	3.3e-24	0	2
chr1	159595462	159595662	4.07021	8.09166	3.91015	7.52e-26	3.41e-24	0	2
chr5	178664310	178664510	4.44816	8.1823	3.64461	7.92e-26	3.58e-24	0	2
chr9	121882047	121882247	5.70751	8.68984	2.9304	8.41e-26	3.8e-24	0	2
chr2	139161975	139162175	3.6401	7.97695	4.20977	8.65e-26	3.9e-24	0	2
chr11	31921167	31921367	3.57954	8.00848	4.29373	8.7e-26	3.92e-24	0	2
chr1	3107358	3107558	5.90853	8.66349	2.71633	8.7e-26	3.92e-24	0	2
chr12	116392009	116392209	3.24589	7.96082	4.55814	8.8e-26	3.96e-24	0	2
chr6	53641426	53641626	3.9908	8.11797	4.01262	9.2e-26	4.14e-24	0	2
chr1	190314389	190314589	3.82072	8.17712	4.2368	9.27e-26	4.17e-24	0	2
chr6	4451312	4451512	2.99647	8.03108	4.84777	9.48e-26	4.25e-24	0	2
chr15	45154664	45154864	3.73044	8.0478	4.1787	9.57e-26	4.29e-24	0	2
chr11	125483432	125483632	6.22808	8.95575	2.69346	9.6e-26	4.3e-24	2	2
chr11	119717918	119718118	4.26566	8.18298	3.81172	9.6e-26	4.3e-24	0	2
chr1	155984364	155984564	5.92153	8.69451	2.73422	9.73e-26	4.36e-24	1	2
chr2	150647360	150647560	3.30817	8.00972	4.53814	1.01e-25	4.51e-24	0	2
chr9	135472151	135472351	4.15058	8.07973	3.82221	1.01e-25	4.53e-24	0	2
chr2	241803701	241803901	2.9908	7.91015	4.73868	1.03e-25	4.62e-24	0	2
chr5	164188811	164189011	4.98795	8.31705	3.263	1.05e-25	4.68e-24	1	2
chr2	24467024	24467224	3.75073	8.00708	4.13477	1.05e-25	4.69e-24	0	2
chr6	12336244	12336444	4.63465	8.30772	3.58876	1.07e-25	4.76e-24	0	2
chr3	34731960	34732160	3.3766	7.95242	4.42153	1.07e-25	4.78e-24	0	2
chr1	67439337	67439537	6.67789	9.17335	2.46498	1.08e-25	4.81e-24	2	2
chr3	143125269	143125469	4.71786	8.34786	3.54791	1.09e-25	4.86e-24	0	2
chr1	204611171	204611371	4.40324	8.21628	3.71188	1.15e-25	5.1e-24	0	2
chr3	41920579	41920779	3.31272	7.93228	4.46545	1.17e-25	5.22e-24	0	2
chr17	51833133	51833333	6.91555	9.18612	2.24692	1.25e-25	5.53e-24	2	2
chr6	89359593	89359793	5.16577	8.39533	3.17183	1.25e-25	5.54e-24	1	2
chr1	230112283	230112483	4.82926	8.28476	3.38625	1.27e-25	5.59e-24	2	2
chr11	94835045	94835245	3.37224	8.09978	4.55745	1.31e-25	5.78e-24	0	2
chr4	987235	987435	7.42366	9.48156	2.04307	1.34e-25	5.92e-24	2	2
chr6	5932677	5932877	3.21701	7.99747	4.59747	1.35e-25	5.93e-24	0	2
chr10	79452299	79452499	6.31216	8.83462	2.4924	1.41e-25	6.21e-24	2	2
chr10	68049815	68050015	5.05756	8.34984	3.22947	1.48e-25	6.49e-24	1	2
chr5	156949248	156949448	3.44609	7.92192	4.33034	1.49e-25	6.52e-24	0	2
chr12	21645050	21645250	5.7594	8.60181	2.80056	1.53e-25	6.71e-24	2	2
chr15	82561996	82562196	4.77852	8.47778	3.60375	1.59e-25	6.97e-24	1	2
chrX	3970462	3970662	2.31272	7.98998	5.41701	1.67e-25	7.28e-24	0	2
chr19	21228406	21228606	1.77852	8.29388	6.13379	1.7e-25	7.4e-24	0	2
chr5	121763773	121763973	3.85034	7.98317	4.01722	1.72e-25	7.5e-24	0	2
chr12	107331020	107331220	6.44712	8.93365	2.45686	1.77e-25	7.69e-24	2	2
chr8	18602294	18602494	2.31272	8.07781	5.49458	1.85e-25	8.06e-24	0	2
chr1	65429291	65429491	3.07021	7.89043	4.64136	1.92e-25	8.35e-24	0	2
chr6	166544131	166544331	3.73723	8.03571	4.16435	1.98e-25	8.59e-24	0	2
chr1	101280050	101280250	2.55283	8.06142	5.25081	2e-25	8.66e-24	0	2
chr10	119190435	119190635	4.21944	8.29839	3.95644	2.06e-25	8.91e-24	0	2
chr1	204094394	204094594	5.67597	8.56347	2.84277	2.21e-25	9.56e-24	2	2
chr10	60798058	60798258	1.80464	8.19437	6.0433	2.25e-25	9.73e-24	0	2
chr2	64836628	64836828	4.56434	8.23581	3.58024	2.26e-25	9.75e-24	0	2
chr1	8239686	8239886	5.19902	8.39761	3.13932	2.28e-25	9.82e-24	2	2
chr18	34438612	34438812	2.91277	7.96571	4.86759	2.28e-25	9.82e-24	0	2
chr15	33545855	33546055	2.44609	7.9525	5.26058	2.29e-25	9.86e-24	0	2
chr5	71665233	71665433	1.79164	8.20282	6.05176	2.33e-25	1e-23	0	2
chr1	79355492	79355692	3.95231	8.00749	3.94773	2.36e-25	1.02e-23	0	2
chr16	25867237	25867437	4.40964	8.12538	3.6233	2.36e-25	1.02e-23	1	2
chr9	19754953	19755153	4.07021	8.02766	3.84809	2.37e-25	1.02e-23	0	2
chr14	92336928	92337128	6.6795	9.07142	2.36696	2.4e-25	1.03e-23	2	2
chr1	33063671	33063871	2.77852	7.9214	4.92427	2.43e-25	1.04e-23	0	2
chr7	104025613	104025813	3.07558	7.88531	4.63483	2.48e-25	1.06e-23	0	2
chr7	27910457	27910657	7.17978	9.46875	2.26853	2.5e-25	1.07e-23	2	2
chrX	136325275	136325475	3.07021	7.8941	4.64411	2.5e-25	1.07e-23	0	2
chr7	108766414	108766614	3.89161	8.05224	4.03799	2.51e-25	1.07e-23	0	2
chr2	214814198	214814398	6.47265	8.97113	2.47098	2.52e-25	1.08e-23	0	2
chr6	51514418	51514618	3.80464	8.13656	4.20328	2.52e-25	1.08e-23	0	2
chr2	55843210	55843410	4.26566	8.19418	3.82054	2.54e-25	1.09e-23	0	2
chr14	52072406	52072606	6.42798	8.92258	2.46346	2.65e-25	1.13e-23	0	2
chr8	117883660	117883860	5.31045	8.4122	3.04652	2.73e-25	1.16e-23	2	2
[truncated: 24,232 more rows]

## Sheet: WT_DE_AFE_Lose
Chrom	Start	End	DE NormCounts	AFE NormCounts	Log2FC	P-value	FDR	DE Called	AFE Called
[truncated: 41,252 more rows]

[truncated: 2 more sheets: WT_DE_PE_Gain, WT_DE_PE_Lose]
