# Supplementary material for: Transcriptional and epigenetic characterization of a new in vitro platform to model the formation of human pharyngeal endoderm
Source: Genome Biol. 2024 Aug 8;25:211. doi: 10.1186/s13059-024-03354-z (PMC11312149; doi:10.1186/s13059-024-03354-z)
Supplement: Supplementary file 8 — Additional file 8. Supplementary table S5. [file 13059_2024_3354_MOESM8_ESM.xlsx]

## Sheet: Table Legend
Table S5: Tables reporting the results of the FP enrichment analyses performed on Lose and Gain peaks identified in each differentially accessibility contrast.
For each class of DARs, the corresponding table reports the TF motif ID, the TFs associated with the motif, the percentage of target and background regions harboring the FP, and the BiFET p-values (both raw and adjusted for multiple tests). Motifs having identical values were merged and are reported as comma-separated lists of motif IDs and TFs.

## Sheet: AFE_PE_Gain
Motif IDs	TFs	% of Targets	% of Background	P-value	Adjusted p-value
GM.5.0.C2H2_ZF.0017	ZNF711,ZFX	33.6382	32.1889	0	0
GM.5.0.EIN3.0001	BRCA1	3.89375	2.13423	0	0
GM.5.0.Forkhead.0006	FOXO3,FOXO4,FOXP1,FOXP4	5.15131	1.57419	0	0
GM.5.0.Forkhead.0008	FOXA1,FOXA2,EP300,FOXA3,FOXM1,GATA3,FOXK2,FOXI2,FOXI1,FOXI3,RXRA,TCF12,TCF7L2	5.24546	1.95386	0	0
GM.5.0.Forkhead.0018	FOXA1	2.14526	0.932151	0	0
GM.5.0.GATA.0015	GATA3	0.773369	0.204342	0	0
GM.5.0.GATA.0016	GATA3	1.12979	0.437695	0	0
GM.5.0.Homeodomain.0067	MEIS1,MEIS2	16.2744	7.16205	0	0
GM.5.0.Homeodomain.0084	TGIF1	5.41358	1.93368	0	0
GM.5.0.Homeodomain.0145	MEIS1	0.988568	0.372104	0	0
GM.5.0.Homeodomain.0174	MEIS1,MEIS3,PKNOX1,PKNOX2,TGIF1,TGIF2	4.41829	1.55779	0	0
GM.5.0.Homeodomain.0178	NKX2-5	30.6792	26.3311	0	0
GM.5.0.Mixed.0035	ZBTB7A	2.24613	0.697537	0	0
GM.5.0.Nuclear_receptor.0008	NR2C2,RXRA,RXRG	3.0464	1.81006	0	0
GM.5.0.Nuclear_receptor.0020	PPARD,RXRA	3.423	2.13423	0	0
GM.5.0.Nuclear_receptor.0032	NR2F1,NR2C2	3.3154	2.05477	0	0
GM.5.0.Nuclear_receptor.0077	NR1H3	1.68796	0.727809	0	0
GM.5.0.SMAD.0005	SMAD2,SMAD3,SMAD4	3.25488	1.65744	0	0
GM.5.0.Sox.0003	SOX3,SOX17,SOX15,SOX2,SOX4	4.00807	1.65239	0	0
GM.5.0.THAP_finger.0002	THAP1	31.8561	31.3879	0	0
GM.5.0.bHLH.0021	TCF3,TCF12,TCF4	14.768	12.9997	0	0
GM.5.0.bZIP.0030	FOS	3.1002	1.63221	0	0
GM.5.0.bZIP.0035	BACH2,BACH1	4.54607	2.2692	0	0
GM.5.0.p53.0008	TP53	2.62273	1.39381	5.55e-16	2.36e-14
GM.5.0.Mixed.0073	CUX1	0.928043	0.311558	8.88e-16	3.62e-14
GM.5.0.Forkhead.0012	FOXO3	2.13853	0.764389	1.11e-15	4.36e-14
GM.5.0.C2H2_ZF.0134	ZNF85	0.726295	0.213171	1.33e-15	5.03e-14
GM.5.0.bZIP.0003	BACH1,BACH2,MAFK,NFE2	3.22798	1.87944	1.78e-15	6.47e-14
GM.5.0.Forkhead.0013	FOXC1,FOXK2,FOXI2,FOXA1,FOXA3,FOXI1,FOXI3	4.61332	1.3484	2e-15	7.03e-14
GM.5.0.Homeodomain.0096	PBX2,PBX3	0.591796	0.0756821	3.11e-15	1.06e-13
GM.5.0.Homeodomain.0021	HNF1B	0.537996	0.023966	3.33e-15	1.1e-13
GM.5.0.Nuclear_receptor.0136	NR4A1	0.504371	0.148841	4.44e-15	1.42e-13
GM.5.0.SMAD.0009	SMAD1	3.84667	2.53157	5.22e-15	1.6e-13
GM.5.0.CUT_Homeodomain.0007	CUX1	0.840619	0.282546	5.33e-15	1.6e-13
GM.5.0.Nuclear_receptor.0015,GM.5.0.Nuclear_receptor.0030,GM.5.0.Nuclear_receptor.0067	NR3C1,HSF2	1.29119	0.676093	5.77e-15	1.68e-13
GM.5.0.Sox.0018	SOX10,SOX9	1.55346	0.736639	6e-15	1.7e-13
GM.5.0.Sox.0036	TCF7	1.64761	0.63573	7.44e-15	2.05e-13
GM.5.0.Sox.0002	SOX9	2.04438	0.662218	7.99e-15	2.15e-13
GM.5.0.GATA.0006	GATA3	2.05783	0.365797	9.55e-15	2.43e-13
GM.5.0.Homeodomain.0139	PBX1	1.12307	0.155148	9.55e-15	2.43e-13
GM.5.0.Nuclear_receptor.0044	NR4A1	2.35373	1.28155	1.03e-14	2.57e-13
GM.5.0.bZIP.0010	JUN,RXRA,TCF12	1.72831	0.814844	1.07e-14	2.58e-13
GM.5.0.bZIP.0013	FOS,CEBPB,EP300,FOSL1,HMGN3,JDP2,JUN,JUNB,JUND,SMARCC1,SMARCC2,FOSL2,ATF3,NFE2,MEF2A,NR3C1,PRDM1,SMARCB1,TCF7L2,TRIM28	3.43645	1.75835	1.09e-14	2.58e-13
GM.5.0.Nuclear_receptor.0041	PPARD	3.05313	1.76339	1.31e-14	3.04e-13
GM.5.0.C2H2_ZF.0238	ZNF250	0.975118	0.210648	1.34e-14	3.04e-13
GM.5.0.C2H2_ZF.0027,GM.5.0.C2H2_ZF.0120,GM.5.0.Mixed.0058	ZSCAN10,MZF1	20.7196	23.8361	1.41e-14	3.13e-13
GM.5.0.Homeodomain.0166	PKNOX1	2.58911	0.660957	1.53e-14	3.13e-13
GM.5.0.Grainyhead.0004	GRHL1,TFCP2,GRHL2	1.76866	0.518422	1.54e-14	3.13e-13
GM.5.0.Homeodomain.0091	MEIS2,MEIS3,PKNOX1,PKNOX2,TGIF1,TGIF2	1.62071	0.502024	1.57e-14	3.13e-13
GM.5.0.Nuclear_receptor.0021	RARA,RXRA,RXRG	3.98117	1.7697	1.57e-14	3.13e-13
GM.5.0.Nuclear_receptor.0059	RARA,RARG,RARB	1.31137	0.356967	1.57e-14	3.13e-13
GM.5.0.Nuclear_receptor.0004	NR2C1,NR2C2	2.63618	1.37615	1.61e-14	3.16e-13
GM.5.0.GATA.0001	CCNT2	2.37391	0.768173	1.71e-14	3.25e-13
GM.5.0.Homeodomain.0024	HNF1B	0.289173	0.0264887	1.72e-14	3.25e-13
GM.5.0.bZIP.0017,GM.5.0.bZIP.0019,GM.5.0.bZIP.0050,GM.5.0.bZIP.0085	BCL11A,ATF3,ETS1,FOSL2,JUN,FOS,MAX,PRDM1,STAT3,JUNB,JUND,BACH1,BACH2,FOSL1,SMARCC1,SMARCC2,BATF3	7.79422	4.04773	1.81e-14	3.28e-13
GM.5.0.Homeodomain.0007	PBX3,PBX2,FOS	2.57566	2.59716	1.82e-14	3.28e-13
GM.5.0.Nuclear_receptor.0098	ESRRA	2.57566	1.45436	1.83e-14	3.28e-13
GM.5.0.Homeodomain.0056	MEIS1,MEIS2	3.38937	1.10244	1.94e-14	3.29e-13
GM.5.0.GATA.0023	GATA3	1.31809	0.280024	1.95e-14	3.29e-13
GM.5.0.Forkhead.0016	FOXO1,FOXO3	5.26564	1.56662	1.98e-14	3.29e-13
GM.5.0.Forkhead.0031	FOXA1,FOXA2	1.37189	0.280024	1.98e-14	3.29e-13
GM.5.0.Sox.0007	SOX9,SOX10	3.10693	1.37237	2.04e-14	3.29e-13
GM.5.0.Homeodomain.0047	SIX3,SIX1	3.24815	0.875389	2.05e-14	3.29e-13
GM.5.0.Homeodomain.0001	TGIF1	3.08003	1.19073	2.07e-14	3.29e-13
GM.5.0.Mixed.0092	TCF7L2	1.31137	0.47932	2.1e-14	3.29e-13
GM.5.0.Homeodomain.0109	HOXA1,HOXB1,HOXB2	1.04237	0.13875	2.19e-14	3.38e-13
GM.5.0.Forkhead.0050	FOXK2,FOXC2,FOXI2,FOXA1,FOXA3,FOXI1,FOXI3	2.71688	0.591582	2.24e-14	3.41e-13
GM.5.0.Forkhead.0030	FOXK2,FOXI2,FOXA1,FOXA3,FOXI1,FOXI3	3.78615	1.48589	2.32e-14	3.41e-13
GM.5.0.Nuclear_receptor.0019	NR2F1,NR2F2,RXRA,PPARD	3.69872	1.83403	2.35e-14	3.41e-13
GM.5.0.bHLH.0014	TCF12	4.40484	2.65896	2.35e-14	3.41e-13
GM.5.0.Sox.0029	TCF7	2.58911	1.07342	2.38e-14	3.41e-13
GM.5.0.Nuclear_receptor.0076	RXRA,NR2F2,RARA	2.48823	1.20965	2.59e-14	3.66e-13
GM.5.0.Nuclear_receptor.0110	RARG	2.22596	1.1819	2.74e-14	3.79e-13
GM.5.0.Forkhead.0009	FOXJ3,FOXK1,FOXN3,FOXK2,FOXI2,FOXN2,FOXA1,FOXA3,FOXI1,FOXI3	3.423	0.933412	2.75e-14	3.79e-13
GM.5.0.Forkhead.0051	FOXC1,FOXK2,FOXI2,FOXA1,FOXA3,FOXI1,FOXI3	4.08204	1.44805	2.79e-14	3.79e-13
GM.5.0.bZIP.0033	DBP	4.92266	1.34966	3.03e-14	4.04e-13
GM.5.0.SMAD.0017	SMAD3	2.93208	1.56157	3.05e-14	4.04e-13
GM.5.0.Sox.0019	SOX2,SOX4,SOX11,SOX13,SOX9	4.42502	1.56284	3.16e-14	4.14e-13
GM.5.0.Ets.0001,GM.5.0.Ets.0027	ETS2,ERF,ETS1	2.34028	2.80781	3.35e-14	4.33e-13
GM.5.0.Grainyhead.0006	GRHL2	3.55077	1.05324	3.64e-14	4.61e-13
GM.5.0.Homeodomain.0052	PBX3,PBX1,PBX2,PKNOX1	6.23403	2.12667	3.66e-14	4.61e-13
GM.5.0.TEA.0001,GM.5.0.TEA.0009	TEAD2,TEAD4,TEAD3,TEAD1	7.02757	4.99123	3.75e-14	4.65e-13
GM.5.0.Ets.0018	ETS1,ETV4,ETV6	6.4694	4.13603	3.82e-14	4.65e-13
GM.5.0.Nuclear_receptor.0062	NR2F6,NR2F2,NR2F1,NR2C2	7.80094	6.34342	3.83e-14	4.65e-13
GM.5.0.Grainyhead.0002	GRHL2,GRHL1	3.38265	0.745469	3.95e-14	4.74e-13
GM.5.0.Homeodomain.0027	PBX1,PBX2,PBX3	1.48621	0.208126	4.07e-14	4.82e-13
GM.5.0.Ets.0025	EGR1,ELF1,ELK4,ETS1,GABPA,ETS2,ERF,THAP1	7.25622	6.67894	4.11e-14	4.82e-13
GM.5.0.SMAD.0008,GM.5.0.SMAD.0016	SMAD3,SMAD2	10.4304	5.50713	4.16e-14	4.83e-13
GM.5.0.Forkhead.0017	FOXC1,FOXP1,FOXP4,FOXN3,FOXK2,FOXI2,FOXJ2,FOXN2,FOXA1,FOXA3,FOXI1,FOXI3,FOXO3	4.20982	0.871605	4.4e-14	5.04e-13
GM.5.0.bHLH.0005,GM.5.0.bHLH.0044	ID4,TCF3,ID2,ID3,ID1,TCF4	5.82381	4.90168	4.53e-14	5.08e-13
GM.5.0.bZIP.0002	FOS,FOSL1,JDP2,JUNB,JUND	7.72024	4.17639	4.53e-14	5.08e-13
GM.5.0.bZIP.0063	JUN	8.72226	5.20188	4.6e-14	5.1e-13
GM.5.0.Forkhead.0036	FOXK2,FOXI2,FOXA1,FOXA3,FOXI1,FOXI3	4.82179	0.933412	4.75e-14	5.21e-13
GM.5.0.Nuclear_receptor.0026,GM.5.0.Nuclear_receptor.0040	RARG,RXRA,RARA,NR2F1,NR2F6,NR2C2,NR2C1,RXRG,RXRB,PPARD	7.81439	3.90646	5.31e-14	5.76e-13
GM.5.0.p53.0003	TP53	2.18561	1.38877	6.47e-14	6.95e-13
GM.5.0.SMAD.0001	SMAD2,SMAD4,SMAD3	5.39341	3.71851	6.81e-14	7.23e-13
GM.5.0.Nuclear_receptor.0054	NR4A1	3.1809	1.49977	6.95e-14	7.31e-13
GM.5.0.p53.0001	TP53	2.05783	1.14154	7.21e-14	7.5e-13
GM.5.0.Forkhead.0005	FOXC1,FOXC2,HDAC2,FOXK2,FOXI2,FOXA1,FOXA3,FOXI1,FOXI3	4.74781	1.08478	7.58e-14	7.81e-13
GM.5.0.bZIP.0091	MAF	2.37391	1.51616	9.23e-14	9.41e-13
GM.5.0.Forkhead.0002,GM.5.0.Forkhead.0007,GM.5.0.Forkhead.0019,GM.5.0.Forkhead.0023	FOXJ2,FOXJ3,FOXI2,FOXK2,FOXK1,FOXA1,FOXA3,FOXI1,FOXI3,FOXN3,FOXN2,FOXG1,FOXP1,FOXO4,FOXO1,FOXO3,FOXA2,FOXP4	10.9818	3.21649	9.67e-14	9.77e-13
GM.5.0.GATA.0003,GM.5.0.GATA.0005,GM.5.0.GATA.0008	GATA3,GATA6,HDAC2,GATA4,HMGN3,ETS1	7.63282	2.2692	1.01e-13	1.01e-12
GM.5.0.Ets.0007	ELK1,ETV4,ETS2,ERF	3.51042	3.90772	1.54e-13	1.53e-12
GM.5.0.Sox.0023	NANOG	0.901143	0.368319	1.57e-13	1.54e-12
GM.5.0.Homeodomain.0141	TGIF1	3.29523	2.34488	1.98e-13	1.92e-12
GM.5.0.bZIP.0082	JUN	2.36046	1.4367	2.97e-13	2.85e-12
GM.5.0.Sox.0016	SOX18	0.67922	0.242183	3.15e-13	3e-12
GM.5.0.Forkhead.0034,GM.5.0.Forkhead.0054	FOXK2,FOXI2,FOXA1,FOXA3,FOXI1,FOXI3	0.934768	0.385979	3.29e-13	3.11e-12
GM.5.0.Nuclear_receptor.0078	NR4A1	1.63416	0.85773	5.76e-13	5.39e-12
GM.5.0.Nuclear_receptor.0018	NR4A1	0.800269	0.389763	9.43e-13	8.75e-12
GM.5.0.Nuclear_receptor.0013	NR2F1,PPARD,NR2F6,RXRA,RXRB,RXRG,NR1H3,NR1H2	1.43914	0.731593	1.04e-12	9.53e-12
GM.5.0.bZIP.0058	NFE2L2	2.73705	1.71924	1.14e-12	1.04e-11
GM.5.0.p53.0005	TP53	3.154	2.31335	1.28e-12	1.16e-11
GM.5.0.TEA.0010	TEAD1	1.04237	0.881696	1.62e-12	1.45e-11
GM.5.0.Nuclear_receptor.0009	NR1D2	1.82919	1.01666	2.31e-12	2.05e-11
GM.5.0.Nuclear_receptor.0119	PPARD	2.04438	1.1756	2.38e-12	2.09e-11
GM.5.0.bZIP.0054	MAF,CIC	4.98319	3.55832	2.59e-12	2.26e-11
GM.5.0.TEA.0007	TEAD2,BCL11A	5.73638	4.21171	2.64e-12	2.29e-11
GM.5.0.p53.0009	TP53	1.35844	0.689968	3.13e-12	2.68e-11
GM.5.0.CUT_Homeodomain.0009	CUX1	0.806994	0.345615	3.72e-12	3.16e-11
GM.5.0.bZIP.0005	BACH1,BACH2,NFE2,NFE2L2,MAF,MAFK	3.00605	1.95134	7.27e-12	6.13e-11
GM.5.0.Sox.0013	TCF4,TCF3,TCF7L2,TCF7L1,TCF7	1.48621	0.784571	7.64e-12	6.39e-11
GM.5.0.Sox.0015	TCF7L1,TCF7	0.585071	0.218217	1.07e-11	8.9e-11
GM.5.0.RFX.0015	ARID2,RFX7,RFX5	2.9119	2.65266	1.83e-11	1.5e-10
GM.5.0.Sox.0009	TCF7L1	0.981843	0.457877	4.6e-11	3.76e-10
GM.5.0.Forkhead.0035	FOXM1	0.806994	0.346876	5.6e-11	4.53e-10
GM.5.0.bZIP.0048	CREM	1.99059	1.69528	1.2e-10	9.66e-10
GM.5.0.RFX.0018	RFX2,RFX7,RFX5,RFX3	2.44788	1.97909	1.44e-10	1.15e-09
GM.5.0.Rel.0023	NFKB2	1.74176	1.04315	1.72e-10	1.36e-09
GM.5.0.Nuclear_receptor.0126	NR2F2,NR2C2	2.32683	1.47706	1.89e-10	1.48e-09
GM.5.0.bZIP.0072	MAFF,MAFK	3.22798	2.23767	2.82e-10	2.19e-09
GM.5.0.Nuclear_receptor.0045	NR2F1,RARG,NR2C2,NR2C1,RARB,RARA,NR2F2	1.76194	1.03432	3e-10	2.32e-09
GM.5.0.bZIP.0053	MAFK,MAF,MAFF	2.32011	1.47706	3.87e-10	2.97e-09
GM.5.0.bZIP.0037	MAFF,MAFK,MAFG	2.13853	1.33579	3.97e-10	3.02e-09
GM.5.0.bZIP.0064	ATF3	2.05111	1.71168	5.17e-10	3.9e-09
GM.5.0.p53.0002	TP53	1.11634	0.573922	8.74e-10	6.55e-09
GM.5.0.Ets.0033	ELF3	1.41896	0.850162	9.09e-10	6.77e-09
GM.5.0.Nuclear_receptor.0151	NR2F1	2.15198	1.35849	1.13e-09	8.39e-09
GM.5.0.Nuclear_receptor.0028	NR1H3	2.52858	1.66122	1.2e-09	8.78e-09
GM.5.0.Homeodomain.0188	MEIS1	0.342972	0.0983867	1.24e-09	9.06e-09
GM.5.0.Forkhead.0038	FOXK2,FOXI2,FOXA1,FOXA3,FOXI1,FOXI3	0.302623	0.0832503	1.51e-09	1.09e-08
GM.5.0.Ets.0011	ETS1,ETS2	1.89644	1.26515	1.77e-09	1.27e-08
GM.5.0.RFX.0006	RFX2,RFX7,RFX5,RFX1,MXI1,RFX3,SREBF1	3.45662	2.98692	1.85e-09	1.32e-08
GM.5.0.Nuclear_receptor.0036	NR2F1,NR2F6,RARA,RARB,RARG	0.585071	0.232092	1.91e-09	1.35e-08
GM.5.0.RFX.0010	RFX1,RFX7,RFX5	1.98386	1.73186	1.93e-09	1.35e-08
GM.5.0.Nuclear_receptor.0106	NR2F2	2.35373	1.53635	2.72e-09	1.89e-08
GM.5.0.bHLH.0118	TAL2	0.961668	0.512115	2.73e-09	1.89e-08
GM.5.0.TBP.0006	TBP	1.63416	2.16451	3.5e-09	2.41e-08
GM.5.0.CUT_Homeodomain.0011	CUX1	0.61197	0.315342	3.88e-09	2.66e-08
GM.5.0.Nuclear_receptor.0115	NR2F6	1.69469	1.02801	5.29e-09	3.6e-08
GM.5.0.Forkhead.0047	FOXK2,FOXI2,FOXA1,FOXA3,FOXI1,FOXI3	1.57364	0.938458	5.48e-09	3.7e-08
GM.5.0.C2H2_ZF_Homeodomain.0001	ZEB1	2.25958	1.47328	5.59e-09	3.75e-08
GM.5.0.Ets.0038	ETV5,ETS2	1.03564	0.587798	5.68e-09	3.79e-08
GM.5.0.bHLH.0039	USF2,MITF,USF1,TFE3	2.18561	1.69276	6.88e-09	4.55e-08
GM.5.0.Nuclear_receptor.0022	ESRRA	2.03093	1.42408	7.08e-09	4.66e-08
GM.5.0.bZIP.0008	BACH1,NFE2,BACH2	1.26429	0.725287	8.67e-09	5.67e-08
GM.5.0.bHLH.0043	TFAP4	1.80229	1.11883	8.78e-09	5.7e-08
GM.5.0.Nuclear_receptor.0120	THRA	1.70141	1.0545	1.15e-08	7.42e-08
GM.5.0.Nuclear_receptor.0016	RARB,RARG,RXRA	1.27102	0.739162	1.27e-08	8.13e-08
GM.5.0.bZIP.0103	BACH1	3.75252	2.73338	1.34e-08	8.53e-08
GM.5.0.Mixed.0051	ZNF143	1.71486	1.14154	1.5e-08	9.52e-08
GM.5.0.Mixed.0091	CUX1	1.38534	0.809798	1.77e-08	1.11e-07
GM.5.0.MADS_box.0004	SRF	1.21049	0.689968	2.07e-08	1.3e-07
GM.5.0.Ets.0028	ETS1	2.89845	2.2692	2.31e-08	1.44e-07
GM.5.0.Sox.0025	SOX10,SOX9,SOX15	0.161399	0.0580229	2.42e-08	1.49e-07
GM.5.0.Nuclear_receptor.0025	NR3C1	1.47276	0.881696	2.55e-08	1.57e-07
GM.5.0.C2H2_ZF.0227	ZNF317	0.383322	0.131182	2.58e-08	1.57e-07
GM.5.0.bZIP.0022	ATF3	2.09146	1.70915	2.66e-08	1.61e-07
GM.5.0.bHLH.0080	ARNT2	0.806994	0.799707	2.81e-08	1.69e-07
GM.5.0.RFX.0004	RFX7,RFX5,RFX2,ARID2,RFX3	2.95225	2.31083	3.83e-08	2.3e-07
GM.5.0.C2H2_ZF.0061	ZNF281	2.90518	2.43696	4.1e-08	2.45e-07
GM.5.0.bHLH.0002	TCF3	2.29321	1.75835	4.42e-08	2.62e-07
GM.5.0.bHLH.0068	ATF3,BHLHE40,USF2,ARNTL2,MITF,MAX,MXI1,NFE2	1.10962	1.10622	4.59e-08	2.71e-07
GM.5.0.TEA.0003	TEAD1	4.44519	3.44353	5.21e-08	3.06e-07
GM.5.0.TEA.0008	TEAD1	3.8265	2.86709	5.43e-08	3.17e-07
GM.5.0.Homeodomain.0153	NKX2-3,NKX2-6	1.80901	1.15794	5.79e-08	3.36e-07
GM.5.0.Forkhead.0033	FOXA1,FOXK2,FOXI2,FOXA3,FOXI1,FOXI3	0.127774	0.0151364	1.15e-07	6.62e-07
GM.5.0.Mixed.0068	MAX	2.87155	2.22127	1.31e-07	7.48e-07
GM.5.0.bZIP.0012	ATF3	1.67451	2.14433	1.47e-07	8.39e-07
GM.5.0.Nuclear_receptor.0014	RARG	2.05111	1.38246	2.01e-07	1.14e-06
GM.5.0.EIN3.0002	BRCA1	0.65232	0.343092	2.25e-07	1.27e-06
GM.5.0.bZIP.0026	MAFF,MAFG,MAFK,MAF	0.928043	0.514638	2.59e-07	1.45e-06
GM.5.0.bZIP.0029	ATF2,ATF1	1.04909	1.24875	2.83e-07	1.58e-06
GM.5.0.bHLH.0048	TAL2,TCF3	1.54001	0.988913	3.01e-07	1.67e-06
GM.5.0.Nuclear_receptor.0135	RXRA	1.65434	1.07595	3.35e-07	1.85e-06
GM.5.0.Nuclear_receptor.0055	ESRRA	2.48151	1.93872	3.81e-07	2.09e-06
GM.5.0.SMAD.0010	SMAD2	2.49496	1.77474	4.06e-07	2.21e-06
GM.5.0.STAT.0008	STAT3	2.49496	1.83403	4.69e-07	2.54e-06
GM.5.0.Nuclear_receptor.0065	NR4A1	0.928043	0.544911	5.87e-07	3.17e-06
GM.5.0.Unknown.0182	NFYC	2.06456	3.07648	6.59e-07	3.54e-06
GM.5.0.Myb_SANT.0012	MYBL2	0.806994	0.440217	7.18e-07	3.83e-06
GM.5.0.bZIP.0102	FOSL1	1.81574	1.21974	7.34e-07	3.9e-06
GM.5.0.bZIP.0075	FOS	2.43443	1.72681	7.96e-07	4.2e-06
GM.5.0.C2H2_ZF.0255	REST	3.65837	3.04116	9.04e-07	4.75e-06
GM.5.0.bZIP.0045	E2F1,ATF1,ATF7,ATF2	1.02219	0.982606	1e-06	5.24e-06
GM.5.0.Mixed.0047	FOXA1,NR3C1	3.46335	2.64004	1.02e-06	5.31e-06
GM.5.0.Nuclear_receptor.0024	NR3C1	1.60054	1.04694	1.04e-06	5.39e-06
GM.5.0.bHLH.0095	HES4	1.47276	1.10117	1.07e-06	5.51e-06
GM.5.0.Sox.0028	SOX2,BCL11A	0.242098	0.0908185	1.2e-06	6.13e-06
GM.5.0.Homeodomain.0168	NKX2-5	1.54674	1.03558	1.44e-06	7.33e-06
GM.5.0.C2H2_ZF.0146	ZNF274	1.24412	0.771957	1.5e-06	7.63e-06
GM.5.0.Homeodomain.0077	NKX2-3,NKX2-6,NKX2-5	0.699395	0.473013	1.61e-06	8.13e-06
GM.5.0.STAT.0022	STAT6	0.793544	0.474274	1.63e-06	8.2e-06
GM.5.0.Forkhead.0026	FOXG1,FOXJ3,FOXK1,FOXK2,FOXI2,FOXA1,FOXA3,FOXI1,FOXI3,FOXN3,FOXN2	0.477471	0.245967	1.71e-06	8.57e-06
GM.5.0.Nuclear_receptor.0072	RARA,RXRA	1.70814	1.14532	1.74e-06	8.67e-06
GM.5.0.T-box.0002	EOMES	1.25757	0.787094	1.96e-06	9.69e-06
GM.5.0.RFX.0005	RFX2,RFX7,RFX5,RFX3	1.92334	1.56284	2.21e-06	1.09e-05
GM.5.0.Nuclear_receptor.0006	NR1D2	1.06927	0.649605	3.35e-06	1.64e-05
GM.5.0.C2H2_ZF.0251	ZNF274	1.21049	0.770696	3.43e-06	1.67e-05
GM.5.0.bHLH.0004	USF1,SREBF1,MITF,TFE3,USF2	1.74849	1.34462	4.4e-06	2.14e-05
GM.5.0.RFX.0001	RFX7,RFX5,ARID2,RFX3	2.95225	2.39786	4.8e-06	2.32e-05
GM.5.0.Forkhead.0044	FOXC1,FOXC2,FOXK2,FOXI2,FOXA1,FOXA3,FOXI1,FOXI3	0.161399	0.0403638	4.84e-06	2.33e-05
GM.5.0.bZIP.0056	ATF1,CREB1,ATF3	1.61399	1.81763	4.93e-06	2.36e-05
GM.5.0.bZIP.0001	CEBPB	1.41224	1.98413	7.13e-06	3.4e-05
GM.5.0.Nuclear_receptor.0061	RXRA,RXRG	0.786819	0.519684	7.59e-06	3.6e-05
GM.5.0.CSD.0001	YBX2,YBX1	2.17888	2.92637	7.79e-06	3.67e-05
GM.5.0.Nuclear_receptor.0108	NR3C1	2.92535	2.62617	7.82e-06	3.67e-05
GM.5.0.C2H2_ZF.0262	IKZF2	4.70746	4.0553	8.76e-06	4.1e-05
GM.5.0.Nuclear_receptor.0150	ESRRA	0.907868	0.54365	1.03e-05	4.81e-05
GM.5.0.bHLH.0134	TFAP4	3.76597	3.10423	1.06e-05	4.93e-05
GM.5.0.C2H2_ZF.0282	ZNF680	0.578346	0.335524	1.07e-05	4.93e-05
GM.5.0.C2H2_ZF.0256	ZNF274	0.322798	0.14758	1.29e-05	5.92e-05
GM.5.0.Unknown.0157	HDAC2	1.17014	0.756821	1.45e-05	6.64e-05
GM.5.0.RFX.0011	RFX1	0.443847	0.340569	1.46e-05	6.65e-05
GM.5.0.Homeodomain.0059	NKX2-3,NKX2-6	2.05111	1.50481	1.68e-05	7.63e-05
GM.5.0.Nuclear_receptor.0138	NR3C1	1.22394	0.807276	1.88e-05	8.48e-05
GM.5.0.C2H2_ZF.0031	SP1,SP2,THAP1	2.73033	3.27325	2e-05	8.98e-05
GM.5.0.Nuclear_receptor.0017	RXRA	1.70141	1.19578	2.2e-05	9.85e-05
GM.5.0.bHLH.0009	ATF3,USF1,USF2,BACH1,BACH2,NFE2,TFE3	1.90316	1.84034	2.7e-05	0.000120299
GM.5.0.Homeodomain.0066	NKX2-3,NKX2-6,NKX2-5	1.06927	0.687446	2.82e-05	0.000124915
GM.5.0.Mixed.0003	NFIL3	0.390047	0.198035	3.11e-05	0.00013744
GM.5.0.bHLH.0051	AHR	0.907868	0.56257	3.37e-05	0.000148111
GM.5.0.Nuclear_receptor.0083	PPARD	1.17014	0.812321	3.42e-05	0.000149783
GM.5.0.bHLH.0091	CLOCK	1.69469	1.43291	3.54e-05	0.00015426
GM.5.0.Ets.0002	ELF3,ELF1	1.29119	1.04946	3.6e-05	0.000156401
GM.5.0.Nuclear_receptor.0128	NR2C2	2.29321	1.72934	3.78e-05	0.00016331
GM.5.0.Nuclear_receptor.0082	ESRRA	3.29523	2.76618	4.2e-05	0.000180764
GM.5.0.Forkhead.0049	FOXK2,FOXI2,FOXA1,FOXA3,FOXI1,FOXI3	0.558171	0.310297	4.28e-05	0.000183521
GM.5.0.Nuclear_receptor.0039	ESRRA	0.880968	0.551218	4.98e-05	0.000212564
GM.5.0.Unknown.0197	EP300	1.00202	0.659696	5.35e-05	0.000227252
GM.5.0.Nuclear_receptor.0012	RXRB,THRA	2.42771	1.88322	5.54e-05	0.000234365
GM.5.0.Ets.0034	ELF1	0.67922	0.476797	5.63e-05	0.000237152
GM.5.0.Homeodomain.0113	PBX3	2.91863	3.24928	5.98e-05	0.000250496
GM.5.0.Nuclear_receptor.0075	THRA	2.42771	1.88575	5.99e-05	0.000250496
GM.5.0.C2H2_ZF.0307	ZNF418	0.67922	0.416251	6.98e-05	0.000290553
GM.5.0.Unknown.0025	BPTF	0.215198	0.165239	7.05e-05	0.000292405
GM.5.0.RFX.0017	RFX5	1.62744	1.20839	7.22e-05	0.000297973
GM.5.0.GATA.0024	GATA3	1.68796	1.21848	7.66e-05	0.000315078
GM.5.0.Rel.0022	NFATC1,NFATC4,NFATC3	0.248823	0.123614	8.13e-05	0.000333013
GM.5.0.Forkhead.0058	FOXG1,FOXK2,FOXI2,FOXA1,FOXA3,FOXI1,FOXI3	1.43914	1.02171	8.54e-05	0.000348577
GM.5.0.Homeodomain.0088	SIX4,SIX5	2.82448	2.22001	8.71e-05	0.000353837
GM.5.0.T-box.0001	EOMES,TBX1	1.24412	0.850162	8.91e-05	0.000360562
GM.5.0.C2H2_ZF.0139	ZBTB18	1.39879	0.978822	9.22e-05	0.00037109
GM.5.0.bZIP.0039	CEBPB,CEBPG,DBP,HSF1,NFIL3,TEF	0.383322	0.191728	9.24e-05	0.00037109
GM.5.0.THAP_finger.0001	THAP1	1.31809	1.20713	0.00010618	0.00042472
GM.5.0.RFX.0003	RFX1,RFX7,RFX5,RFX2	2.32011	2.19604	0.000108052	0.000430519
GM.5.0.bZIP.0097	JUND,BATF3	0.255548	0.109739	0.000110841	0.000439915
GM.5.0.Nuclear_receptor.0042	THRA	0.73302	0.447786	0.000113863	0.000450156
GM.5.0.Nuclear_receptor.0130	NR3C1	1.31809	0.919537	0.000117778	0.000463835
GM.5.0.bHLH.0007	TCF3	0.0874243	0.023966	0.000126529	0.000496383
GM.5.0.Mixed.0107	TCF7L2	1.93006	1.44931	0.000129249	0.000505109
GM.5.0.RFX.0013	RFX1,RFX7,RFX5	1.81574	1.48337	0.000135467	0.000525648
GM.5.0.RFX.0002	RFX5,RFX7	2.67653	2.29821	0.000135535	0.000525648
GM.5.0.Unknown.0208	MAFK	2.56221	1.98539	0.000140944	0.000544557
GM.5.0.SMAD.0007	SMAD3,SMAD2	1.02219	0.6824	0.000144663	0.000556816
GM.5.0.Unknown.0042	ZNF431	1.60726	1.16677	0.000162759	0.000624115
GM.5.0.Grainyhead.0010	UBP1	0.275723	0.127398	0.000166922	0.000637681
GM.5.0.Nuclear_receptor.0058	NR3C1	1.04909	0.705105	0.000170398	0.000648529
GM.5.0.bZIP.0101	MAF	2.98588	2.39282	0.000178154	0.00067553
GM.5.0.Nuclear_receptor.0047,GM.5.0.Nuclear_receptor.0049	ESRRA	1.08272	0.735378	0.000194278	0.000733938
GM.5.0.IRF.0008	IRF3	0.578346	0.360751	0.000199233	0.000749881
GM.5.0.C2H2_ZF.0301	ZNF628	0.605245	0.360751	0.000216488	0.000809663
GM.5.0.C2H2_ZF.0081	KLF12,KLF7,KLF6,KLF5,KLF3	4.76799	4.38956	0.000216704	0.000809663
GM.5.0.Homeodomain.0054	NKX2-3,NKX2-6,NKX2-5	0.537996	0.316603	0.000223737	0.000832891
GM.5.0.Forkhead.0001	FOXI1,IRF3,CEBPZ,FOXK2,FOXI2,FOXA1,FOXA3,FOXI3	2.03766	3.31992	0.000231341	0.000858066
GM.5.0.STAT.0020	STAT3	0.457297	0.273717	0.000250107	0.000924307
GM.5.0.C2H2_ZF.0062	BCL11A	0.195024	0.095864	0.000253895	0.000934921
GM.5.0.C2H2_ZF.0266	ZNF331	4.17619	3.89637	0.000280663	0.00102977
GM.5.0.C2H2_ZF.0257	ZKSCAN1	1.80901	1.36354	0.000293118	0.00107162
GM.5.0.SMAD.0015	SMAD4	3.3423	3.05756	0.000295856	0.00107776
GM.5.0.Unknown.0154	CBFB	1.31137	0.935935	0.000307756	0.00111712
GM.5.0.CBF_NF-Y.0003	NFYA	0.511096	0.648343	0.000328441	0.00118798
GM.5.0.Nuclear_receptor.0035	NR2F2,RXRA	2.99933	2.70311	0.00036749	0.00132452
GM.5.0.bZIP.0067	ATF1	1.00874	1.13019	0.000393351	0.00141274
GM.5.0.Homeodomain.0175	SIX3,SIX1	0.685945	0.431388	0.000396285	0.00141828
GM.5.0.C2H2_ZF.0239	IKZF4	1.40551	1.0545	0.00043201	0.00154074
GM.5.0.Mixed.0006	RXRA,TCF12	4.80161	4.76671	0.000444024	0.00157806
GM.5.0.C2H2_ZF.0012	ZBTB33	2.77068	2.35119	0.000467133	0.00165443
GM.5.0.bZIP.0066	ATF3,FOS,FOSL2	0.369872	0.384717	0.000557687	0.00196703
GM.5.0.bZIP.0015	CEBPB,EP300	0.430397	0.245967	0.000559253	0.00196703
GM.5.0.Homeodomain.0130	NKX2-3	0.773369	0.527252	0.000564489	0.00197862
GM.5.0.SMAD.0019	SMAD3	4.08204	3.58355	0.000750753	0.00262249
GM.5.0.Mixed.0071	TAF1	1.06254	1.03558	0.000859245	0.00299123
GM.5.0.C2H2_ZF.0055	PRDM1	0.356422	0.232092	0.000919793	0.00319112
GM.5.0.C2H2_ZF.0011	ZNF274	0.739744	0.505809	0.000957071	0.0033092
GM.5.0.C2H2_ZF.0193	ZNF24	0.0941493	0.023966	0.00102759	0.00354103
GM.5.0.C2H2_ZF.0039	ZNF382	1.15669	0.83881	0.00113639	0.00390274
GM.5.0.C2H2_ZF_Homeodomain.0002	ZEB1	1.06927	1.97026	0.00115436	0.00393937
GM.5.0.bZIP.0024	ATF2,JUN,JUND,FOS,FOSL1,JUNB	1.15669	1.15415	0.00115478	0.00393937
GM.5.0.C2H2_ZF.0300	E4F1	0.564896	0.546172	0.00126054	0.00428585
GM.5.0.Nuclear_receptor.0057	ESRRA	1.04909	0.750514	0.00126529	0.0042877
GM.5.0.Forkhead.0056	FOXJ3,FOXN3,FOXK2,FOXI2,FOXN2,FOXA1,FOXA3,FOXI1,FOXI3	0.0403497	0.00505	0.00129342	0.00436851
GM.5.0.C2H2_ZF.0229	ZNF708	2.05111	1.77601	0.00132504	0.00446055
GM.5.0.C2H2_ZF.0218	SP1	2.39408	2.04342	0.00135368	0.00454196
GM.5.0.bHLH.0075	TCF3	1.80229	1.40012	0.00137964	0.00461387
GM.5.0.C2H2_ZF.0198	ZBTB12	0.954943	0.679877	0.0015	0.00499971
GM.5.0.C2H2_ZF.0273	ZNF274	0.423672	0.262365	0.00150482	0.00499971
GM.5.0.RFX.0014	RFX5	0.571621	0.372104	0.00151006	0.00500085
GM.5.0.Nuclear_receptor.0052	NR1D2	0.564896	0.365797	0.00159048	0.00525013
GM.5.0.TEA.0002	TEAD3	0.208473	0.104694	0.00177727	0.0058386
GM.5.0.C2H2_ZF.0225	ZNF768	1.75521	1.36606	0.0017802	0.0058386
GM.5.0.Paired_box.0018	PAX9,PAX1	1.57364	1.24371	0.00185281	0.00605728
GM.5.0.bHLH.0038	SREBF1,SREBF2	1.35171	1.11505	0.0019402	0.00632271
GM.5.0.C2H2_ZF.0063	ZNF75A	1.44586	1.1037	0.00203415	0.00660776
GM.5.0.Unknown.0169	HLTF	1.73504	1.37237	0.00206571	0.00668895
GM.5.0.C2H2_ZF.0153	PRDM1	1.12307	0.831242	0.00214602	0.00692701
GM.5.0.C2H2_ZF_Homeodomain.0005	ZEB1	1.99059	1.7697	0.00215379	0.00693019
GM.5.0.Sox.0030	SOX21	0.282448	0.155148	0.00244024	0.0078272
GM.5.0.Mixed.0013	NFKB1	0.477471	0.315342	0.00248776	0.00795458
GM.5.0.Ets.0026	ELF1,ETV1,GABPA,ETS1,BCLAF1,ELF2,ELF3,ELF4,ELK1,ELK4,ETV6,ETS2,ERF,ZBTB7A,YY1	2.40753	3.7614	0.00260834	0.00831409
GM.5.0.bZIP.0036	JUN,JUNB,JUND	1.58036	1.44174	0.00272878	0.0086709
GM.5.0.Nuclear_receptor.0122	NR3C1	0.497646	0.319126	0.00278873	0.00883386
GM.5.0.T-box.0016	EOMES	0.901143	0.648343	0.00285786	0.00902482
GM.5.0.Myb_SANT.0005	MYBL2	0.558171	0.382195	0.00302992	0.00953862
GM.5.0.C2H2_ZF.0286	SP3	2.15198	1.73943	0.00318618	0.0099997
GM.5.0.bZIP.0007	ATF1,CREB1	1.67451	2.45841	0.00332982	0.0104103
GM.5.0.Mixed.0027	TCF12	0.322798	0.228308	0.00333742	0.0104103
GM.5.0.Unknown.0003	EP300	5.15804	5.00132	0.00343621	0.0106858
GM.5.0.Homeodomain.0167	NANOG	0.302623	0.187944	0.00349264	0.0108282
GM.5.0.Mixed.0060	FOXA1,STAT3	1.05582	0.80223	0.00359002	0.0110964
GM.5.0.Grainyhead.0009,GM.5.0.bHLH.0022	TFCP2,TCF12,TCF4,TCF3,ZEB1	8.01614	8.04122	0.00384473	0.0118478
GM.5.0.bZIP.0090	NFE2L1,MAFG	1.34499	1.06207	0.00388554	0.0119375
GM.5.0.STAT.0024	STAT1,STAT3	1.10962	0.896833	0.004024	0.0123258
GM.5.0.Nuclear_receptor.0005	NR1H3,RXRA	1.27774	1.02801	0.00408581	0.0124776
GM.5.0.SMAD.0011	NFIC	2.40753	2.21244	0.00411572	0.0125314
GM.5.0.bHLH.0026,GM.5.0.bHLH.0040,GM.5.0.bHLH.0041,GM.5.0.bHLH.0053	MAX,ARNT,CLOCK,BHLHE40,HES4,HES1,MYCN,MYC,MNT,MLX,USF1,MXI1,USF2	0.66577	1.08604	0.00432726	0.0131363
GM.5.0.Unknown.0184	EP300	0.0941493	0.047932	0.00451201	0.0136565
GM.5.0.bZIP.0051	CREB3L1,CREB3L2,CREB3,CREB3L4,XBP1	1.31137	1.53761	0.00453025	0.0136712
GM.5.0.bZIP.0096	JUND,ATF1,ATF7,BATF3,CREB3,JDP2,JUN,CREB3L4,XBP1,CREB1,FOSL1,FOSL2,JUNB	0.840619	1.00531	0.00490169	0.0147485
GM.5.0.CBF_NF-Y.0002	FOS,E2F1,E2F4,E2F6,NFYB,NFYA,NFYC,PBX3,RFX5,SP1,SP2,USF1,USF2	1.90989	3.2783	0.00500731	0.0150219
GM.5.0.Unknown.0004	NF1	1.74849	1.54265	0.00511328	0.0152948
GM.5.0.Forkhead.0011	FOXG1,FOXK2,FOXI2,FOXA1,FOXA3,FOXI1,FOXI3	0.0605245	0.013875	0.005265	0.0157026
GM.5.0.Homeodomain_POU.0012	POU2F1	0.100874	0.0845117	0.00540709	0.0160794
GM.5.0.bHLH.0064	SREBF2	0.847344	0.634468	0.00546227	0.0161778
GM.5.0.bHLH.0059	SREBF2	1.80229	1.63347	0.00547667	0.0161778
GM.5.0.C2H2_ZF.0042	NANOG,BCL11A,ZEB1	4.05514	3.86988	0.00548777	0.0161778
GM.5.0.CBF_NF-Y.0001	NFYA,SP2,SREBF1,THAP1	1.71486	2.94151	0.0060964	0.0179203
GM.5.0.STAT.0012	STAT5B	0.840619	0.742946	0.00611877	0.0179343
GM.5.0.C2H2_ZF.0278	ZBTB33	0.356422	0.228308	0.00614349	0.0179552
GM.5.0.C2H2_ZF.0124	ZNF232	0.174849	0.0870344	0.00618172	0.0180153
GM.5.0.Homeodomain.0149	PBX3	0.369872	0.50707	0.00657915	0.0191189
GM.5.0.Sox.0035	SOX15,SOX2	0.316073	0.194251	0.00660997	0.0191539
GM.5.0.bZIP.0018	CREB1,E4F1,ATF1	1.66779	2.81033	0.00666103	0.0192472
GM.5.0.Nuclear_receptor.0121	NR3C1	0.847344	0.624377	0.00672689	0.0193826
GM.5.0.Homeodomain.0182	NKX2-3,NKX2-6	1.04237	0.813582	0.00726275	0.0208676
GM.5.0.bZIP.0006	XBP1	1.34499	1.22731	0.0072877	0.0208805
GM.5.0.C2H2_ZF.0233	ZNF324	1.51984	1.37868	0.00736658	0.0210474
GM.5.0.bHLH.0049	MAX,MXI1	1.95696	2.25533	0.00738927	0.0210532
GM.5.0.Myb_SANT.0001	MYBL2	0.773369	0.565093	0.00751467	0.0213509
GM.5.0.MADS_box.0005	BCL11A,MEF2A,RXRA	0.349697	0.272456	0.00769971	0.0218159
GM.5.0.Homeodomain.0138	EMX1	0.0336247	0.00505	0.00797733	0.0225398
GM.5.0.Unknown.0093	SIN3A	3.11365	2.93142	0.00856846	0.0241432
GM.5.0.bHLH.0110	TFAP4	5.12441	4.83609	0.00860045	0.0241666
GM.5.0.Ets.0049	ELK1	1.41896	1.33831	0.00869402	0.0243624
GM.5.0.bZIP.0031	DDIT3	0.746469	0.587798	0.00897557	0.0250824
GM.5.0.STAT.0002	STAT6	0.423672	0.312819	0.00903393	0.0251765
GM.5.0.C2H2_ZF.0313	MAZ	6.19368	6.86689	0.00946591	0.0263085
GM.5.0.Rel.0021	NFATC1,NFATC4,NFATC3	0.497646	0.355706	0.00965465	0.0267602
GM.5.0.bZIP.0079	FOS	2.38063	2.01062	0.00980063	0.0270912
GM.5.0.Myb_SANT.0004	MYBL2	2.48151	2.18469	0.0099655	0.0274725
GM.5.0.C2H2_ZF.0211	REST	0.880968	0.669786	0.0100518	0.0276357
GM.5.0.SMAD.0006	NFIC	1.60054	1.39886	0.010311	0.0282692
GM.5.0.Runt.0003	MEF2A	0.201748	0.152626	0.0103377	0.0282692
GM.5.0.C2H2_ZF.0069	ZSCAN16	0.107599	0.0441479	0.0104391	0.0284702
GM.5.0.C2H2_ZF.0240	ZNF274	0.793544	0.59032	0.0106497	0.0289673
GM.5.0.MADS_box.0014	MEF2A,MEF2D,MYEF2	0.0201748	0.00252	0.0113239	0.0307191
GM.5.0.bZIP.0028	BACH1,BACH2,MAFF	0.659045	0.491934	0.0119712	0.0323888
GM.5.0.Rel.0019	NFATC1,NFATC4,NFATC3	0.114324	0.0693752	0.0124199	0.0335141
GM.5.0.Rel.0020	NFATC1,NFATC4,NFATC3	0.0605245	0.0428865	0.0130506	0.0351231
GM.5.0.bHLH.0060	TCF3	2.12508	2.01567	0.0131011	0.0351661
GM.5.0.MADS_box.0009	SRF	0.174849	0.146319	0.0133514	0.0356263
GM.5.0.Ets.0013	ELF3,ETS1,ELK1,ETV4,ETV5,ETV1,ETS2,ELK3,GABPA,ERF,ELK4,ETV6,ELF1,ELF2	2.52858	3.69707	0.0133544	0.0356263
GM.5.0.Forkhead.0040	FOXM1	0.517821	0.373365	0.0133773	0.0356263
GM.5.0.Ets.0037	ELF1,ELK4,GABPA	0.934768	0.831242	0.0138794	0.036867
GM.5.0.Homeodomain.0112	SIX4,SIX5,SMARCC2,ZNF143	0.847344	1.33831	0.0144661	0.0383257
GM.5.0.Rel.0013	NFAT5	0.201748	0.160194	0.0151917	0.040144
GM.5.0.bZIP.0004	ATF4,CEBPG,ATF3,DDIT3,ATF5,MYC	0.349697	0.271194	0.0159386	0.0420088
GM.5.0.Paired_box.0008	PAX9,PAX1	2.97243	3.18874	0.016131	0.0424063
GM.5.0.Mixed.0028	THAP1,YY1	0.833894	1.01666	0.0166597	0.0436836
GM.5.0.Forkhead.0059	FOXA1,FOXA2	2.39408	2.28055	0.0168805	0.0441489
GM.5.0.CUT_Homeodomain.0006	CUX1	0.0806994	0.0504547	0.017446	0.0455112
GM.5.0.C2H2_ZF.0314	KLF7,KLF6,KLF5,KLF3	4.72764	8.83462	0.0176122	0.0458278
GM.5.0.C2H2_ZF.0214	ZNF691	9.28716	8.55334	0.0182647	0.0474045
GM.5.0.C2H2_ZF.0216	ZNF329	1.27102	1.14028	0.0208254	0.0538211
GM.5.0.Unknown.0072	TRIM28	2.10491	1.79871	0.0208425	0.0538211
GM.5.0.T-box.0019	EOMES	2.19906	1.87313	0.0213708	0.0550355
GM.5.0.Unknown.0178	EZH2	0.470746	0.377149	0.0214207	0.0550355
GM.5.0.Homeodomain_POU.0004	TBP,POU2F1,POU5F1	0.0941493	0.0946026	0.0228705	0.0586127
GM.5.0.C2H2_ZF.0123	ZNF549	1.93679	1.63599	0.0235636	0.0602377
GM.5.0.Mixed.0099	TCF7L2	3.8265	3.77401	0.0236669	0.0603507
GM.5.0.C2H2_ZF.0114	ZNF264	0.390047	0.272456	0.0243922	0.0620451
GM.5.0.Nuclear_receptor.0053	RARA,RARG,RARB	1.61399	1.36354	0.0255809	0.0649066
GM.5.0.bHLH.0070	ARNTL2,ARNTL	0.793544	1.09234	0.0261993	0.0663109
GM.5.0.Forkhead.0021	FOXO1,FOXO4,FOXN3,FOXK2,FOXI2,FOXA1,FOXA3,FOXI1,FOXI3	0.0470746	0.0327956	0.0263956	0.0665218
GM.5.0.bHLH.0054	TCF12	2.25286	1.95386	0.0264131	0.0665218
GM.5.0.Homeodomain.0124	NKX2-3,NKX3-1	0.0874243	0.0441479	0.0265143	0.0666122
GM.5.0.STAT.0009	STAT3,STAT5B	0.847344	0.754298	0.0270798	0.067866
GM.5.0.T-box.0007	TBX1	0.443847	0.326694	0.0273293	0.0683231
GM.5.0.C2H2_ZF.0059	ZNF263,ZNF691	2.68325	2.33101	0.028308	0.070597
GM.5.0.Forkhead.0052	FOXA2	0.0268998	0.00883	0.0286249	0.0712132
GM.5.0.Nuclear_receptor.0051	NR2F2,RARA	2.89173	2.89862	0.0287764	0.0714158
GM.5.0.C2H2_ZF.0147	PRDM4	0.0739744	0.0327956	0.0295686	0.0732039
GM.5.0.bHLH.0057	ARNT,USF1	1.24412	1.70915	0.0297956	0.0735873
GM.5.0.C2H2_ZF.0056	HIC2	0.477471	0.385979	0.0304783	0.0749304
GM.5.0.GATA.0011	GATA3	0.147949	0.18416	0.0304864	0.0749304
GM.5.0.RFX.0008	RFX5,RFX7	2.54876	2.34993	0.0306789	0.0752222
GM.5.0.bHLH.0030,GM.5.0.bHLH.0033	ARNTL,ARNT,ID2,ID3,ID1,ID4,MLXIP,USF2,MAX,ARNTL2,BHLHE40,MLX,MYC,SIRT6	1.24412	1.71042	0.0309671	0.0757469
GM.5.0.Homeodomain.0033	NKX2-3,NKX2-6,NKX2-5	0.215198	0.136228	0.031253	0.0762634
GM.5.0.SAND.0002	ARHGEF12	0.759919	0.705105	0.031531	0.0767581
GM.5.0.C2H2_ZF.0247	REST	2.38736	2.70437	0.0322507	0.0783232
GM.5.0.IRF.0012	IRF7	0.0403497	0.0151364	0.0325546	0.0788734
GM.5.0.Ets.0039	ELF1	0.141224	0.118569	0.0331295	0.080076
GM.5.0.C2H2_ZF.0047	YY1,MBTPS2	0.726295	0.819889	0.0332919	0.0802783
GM.5.0.C2H2_ZF.0085	PRDM1	0.188299	0.129921	0.0341175	0.0819929
GM.5.0.STAT.0023	STAT1	1.08272	1.06333	0.0341637	0.0819929
GM.5.0.bZIP.0014	MAFF,MAFG,MAFK,MAF	1.60726	1.38498	0.0353268	0.0845854
GM.5.0.Nuclear_receptor.0011	NR3C1	1.39206	1.1655	0.0379006	0.0905354
GM.5.0.Ets.0012	ETV5	1.00874	1.0545	0.0382687	0.091201
GM.5.0.bZIP.0057	MAF	2.15871	1.97404	0.0385106	0.0915637
GM.5.0.bHLH.0101	MYC	0.0739744	0.037841	0.0426277	0.101117
GM.5.0.Sox.0006	SOX15,SOX18,SOX2,SOX21,SOX17,SOX3	0.195024	0.127398	0.0449482	0.106374
GM.5.0.Mixed.0012	REST	3.14728	3.16982	0.0457782	0.108088
GM.5.0.C2H2_ZF.0160	ZNF136	0.0605245	0.0441479	0.0497713	0.117244
GM.5.0.bZIP.0025	ATF2,ATF7	0.806994	1.40264	0.0515361	0.12092
GM.5.0.Homeodomain.0008	SIX3,SIX1	0.423672	0.317865	0.0515688	0.12092
GM.5.0.C2H2_ZF.0294	ZNF281,ZNF148	4.20982	5.62949	0.056564	0.132329
GM.5.0.C2H2_ZF.0002	ZEB1,SNAI1	2.61601	2.62743	0.0586393	0.13687
GM.5.0.MADS_box.0022	SRF	0.376597	0.314081	0.0590498	0.137513
GM.5.0.Sox.0012	SOX15,SOX18,SOX21,SOX2,SOX3	0.0336247	0.0100909	0.060182	0.139831
GM.5.0.Mixed.0045	ZNF350	2.91863	3.10297	0.0614938	0.142554
GM.5.0.Mixed.0019	XBP1	0.524546	0.502024	0.0648535	0.150001
GM.5.0.bHLH.0037	ARNT,MYC,MAX	1.03564	1.18064	0.0663844	0.153195
GM.5.0.C2H2_ZF.0133	ZNF281,ZEB1	4.77471	5.50966	0.0667585	0.15371
GM.5.0.STAT.0006	STAT2,STAT1	0.0537996	0.0391024	0.067849	0.155869
GM.5.0.Nuclear_receptor.0111	THRA	0.63887	0.5159	0.068695	0.157458
GM.5.0.C2H2_ZF.0310	ZNF140	0.571621	0.523468	0.070602	0.161466
GM.5.0.T-box.0005	EOMES,MGA,TBX1	1.12307	0.976299	0.0722609	0.164891
GM.5.0.Mixed.0094	POLR2A,TAF1,TBP	0.121049	0.123614	0.0724675	0.164991
GM.5.0.bHLH.0011	MLX	1.37189	1.8416	0.0726285	0.164991
GM.5.0.Nuclear_receptor.0048	NR3C1	0.867518	0.722764	0.0764838	0.173363
GM.5.0.Homeodomain.0180	MEIS1	0.0336247	0.0189205	0.0824469	0.186186
GM.5.0.C2H2_ZF.0144	KLF3,KLF7,KLF6,KLF5	1.70814	1.6978	0.0825059	0.186186
GM.5.0.C2H2_ZF.0172	ZNF652	0.544721	0.467968	0.0831978	0.187333
GM.5.0.bZIP.0047	MAF	2.41426	2.40038	0.0834547	0.187497
GM.5.0.C2H2_ZF.0118	ZNF274	0.195024	0.134966	0.0836493	0.187522
GM.5.0.Forkhead.0025	FOXJ2,FOXJ3,FOXN3,FOXK2,FOXI2,FOXN2,FOXA1,FOXA3,FOXI1,FOXI3	0.0134499	0.00378	0.0845869	0.189208
GM.5.0.Nuclear_receptor.0037	NR3C1	0.0201748	0.00631	0.0866291	0.193352
GM.5.0.Nuclear_receptor.0103	NR2C2	0.685945	0.578968	0.0869292	0.193598
GM.5.0.Homeodomain.0132	HOXB2	0.161399	0.15641	0.0874776	0.194395
GM.5.0.C2H2_ZF.0100	ZFP82	0.0134499	0.00378	0.0959489	0.212756
GM.5.0.T-box.0018	TBX1	0.228648	0.170285	0.0969355	0.214478
GM.5.0.CSL.0003	RBPJ	2.9388	2.93773	0.0973149	0.214851
GM.5.0.Ets.0041	ELF1,ELK4,GABPA	0.504371	0.812321	0.100569	0.221556
GM.5.0.bHLH.0042	BHLHE22	0.0134499	0.00252	0.103957	0.228525
GM.5.0.Homeodomain.0099	ISL1	0.0268998	0.0189205	0.104611	0.229469
GM.5.0.bZIP.0021	JUND,BATF3	0.0336247	0.0214433	0.105498	0.230918
GM.5.0.DM.0007	DMRTA1	0.00672	0	0.107607	0.235031
GM.5.0.Forkhead.0057	FOXA1	0.0268998	0.0189205	0.110139	0.240047
GM.5.0.TEA.0004	TEAD4	0.0336247	0.0151364	0.111133	0.241697
GM.5.0.Nuclear_receptor.0023	RXRG	2.34028	2.42183	0.111387	0.241733
GM.5.0.Homeodomain.0148	NANOG	0.0201748	0.00631	0.111995	0.242537
GM.5.0.Nuclear_receptor.0002	NR2C2	1.63416	2.85321	0.113768	0.245854
GM.5.0.Mixed.0108	CTCF,RAD21,SMC3	1.41896	1.27146	0.118712	0.255996
GM.5.0.Mixed.0054	POU2F1	0.00672	0	0.122114	0.262777
GM.5.0.IRF.0004	IRF9,STAT1	0.0739744	0.0592843	0.125519	0.269535
GM.5.0.Sox.0026	SOX10,SOX9,SOX4,SOX11	0.0268998	0.0100909	0.128272	0.274868
GM.5.0.Nuclear_receptor.0097	NR6A1	0.188299	0.150103	0.131298	0.279741
GM.5.0.C2H2_ZF.0260	YY1	0.161399	0.118569	0.131343	0.279741
GM.5.0.Sox.0005	BBX	0.0134499	0.00252	0.131369	0.279741
GM.5.0.C2H2_ZF.0281	ZNF784	0.887693	0.800969	0.132162	0.280845
GM.5.0.C2H2_ZF.0078	IKZF2	0.0403497	0.0277501	0.134126	0.284426
GM.5.0.Unknown.0134	ZSCAN26	0.00672	0	0.136799	0.289493
GM.5.0.Mixed.0109	ZNF350	0.134499	0.105955	0.138487	0.292022
GM.5.0.bZIP.0044	DBP	0.00672	0	0.138567	0.292022
GM.5.0.Ets.0009	ELF2,ELF1	2.61601	2.99827	0.140733	0.295974
GM.5.0.ARID_BRIGHT.0005	ARID3B	0.00672	0	0.141464	0.2969
GM.5.0.Forkhead.0003	FOXI1,FOXK2,FOXI2,FOXA1,FOXA3,FOXI3	0.0134499	0.00378	0.141973	0.297355
GM.5.0.IRF.0002	IRF2	0.121049	0.111	0.143974	0.300929
GM.5.0.CUT_Homeodomain.0012,GM.5.0.Sox.0027	CUX1,SOX10,SOX9	0.00672	0	0.146101	0.30475
GM.5.0.Myb_SANT.0009	CDC5L	0.00672	0	0.146868	0.305724
GM.5.0.C2H2_ZF.0161	ZNF134	2.00403	1.82772	0.149836	0.311269
GM.5.0.T-box.0021	TBX1	0.0806994	0.0529775	0.153746	0.318741
GM.5.0.MADS_box.0016	SRF	0.349697	0.316603	0.156336	0.323454
GM.5.0.Forkhead.0045	FOXJ2,FOXJ3,FOXN3,FOXK2,FOXI2,FOXN2,FOXA1,FOXA3,FOXI1,FOXI3	0.00672	0.00126	0.157331	0.324853
GM.5.0.STAT.0001	STAT3,STAT1	0.968393	0.944765	0.157729	0.325017
GM.5.0.Homeodomain.0118	SIX4,SIX5	0.00672	0.00126	0.158897	0.326765
GM.5.0.Sox.0001,GM.5.0.Sox.0021	SOX9,SOX13,SOX15,SOX12,SOX18,SOX5,SOX17	0.00672	0.00126	0.159536	0.327417
GM.5.0.Sox.0020	SOX17	0.0201748	0.0113523	0.169398	0.346961
GM.5.0.Forkhead.0010	FOXI2,FOXA1,FOXA3,FOXI1,FOXI3	0.0134499	0.00505	0.173249	0.354137
GM.5.0.bZIP.0027	ATF5	0.504371	0.464183	0.173806	0.354565
GM.5.0.C2H2_ZF.0070	ZNF586	0.255548	0.206864	0.175112	0.356515
GM.5.0.Homeodomain.0089	PBX1,PBX2,PBX3	0.0134499	0.00883	0.177192	0.360032
GM.5.0.Unknown.0058	CCNT2	4.55952	7.25161	0.178227	0.361415
GM.5.0.C2H2_ZF.0231	MAZ	5.93813	7.29197	0.178605	0.361462
GM.5.0.IRF.0021	IRF7	0.228648	0.214433	0.180096	0.363759
GM.5.0.Homeodomain.0028	HOXB2,PBX1	0.0134499	0.00757	0.180495	0.363844
GM.5.0.IRF.0015	IRF7	0.127774	0.124875	0.18197	0.366093
GM.5.0.Rel.0008	NFKB1	1.38534	1.26389	0.187206	0.375885
GM.5.0.bZIP.0049	CREB3L2	1.26429	1.97656	0.188214	0.377167
GM.5.0.Mixed.0066	POU2F1	0.0537996	0.0693752	0.189667	0.378858
GM.5.0.STAT.0003	STAT3	0.948218	0.944765	0.189801	0.378858
GM.5.0.bZIP.0084	ATF3	0.0470746	0.0277501	0.192127	0.382754
GM.5.0.Unknown.0146	FUBP1	0.0537996	0.0340569	0.193943	0.385617
GM.5.0.C2H2_ZF.0084	SP2,SP5,SP3,SP8,THAP1	3.27505	3.46624	0.194936	0.386839
GM.5.0.C2H2_ZF.0003	ZBTB6	2.01748	2.1418	0.204936	0.405893
GM.5.0.Nuclear_receptor.0087	THRA	0.63887	0.560047	0.205774	0.406762
GM.5.0.Grainyhead.0011	TFCP2	1.31809	1.21091	0.220593	0.435212
GM.5.0.C2H2_ZF.0290	YY1	1.75521	2.19226	0.222688	0.438497
GM.5.0.Mixed.0021	NANOG,TBP	0.0201748	0.0201819	0.223573	0.439392
GM.5.0.Homeodomain.0035,GM.5.0.Homeodomain.0071,GM.5.0.Homeodomain.0115	SNAI1,PKNOX1,MEIS1,MEIS2,PKNOX2,MEIS3,TGIF1,TGIF2	0.00672	0.00252	0.224043	0.43947
GM.5.0.bZIP.0009	NFIL3,TEF	0.00672	0.00252	0.226713	0.443853
GM.5.0.C2H2_ZF.0219	ZNF274	0.0134499	0.00757	0.238055	0.465165
GM.5.0.C2H2_ZF.0197	ZBTB4	1.58709	1.88953	0.241322	0.470648
GM.5.0.bZIP.0040	ATF2	0.813719	1.53761	0.247263	0.481313
GM.5.0.C2H2_ZF.0178	PRDM1	0.0336247	0.0340569	0.248454	0.482711
GM.5.0.Myb_SANT.0007	CDC5L	0.00672	0.00126	0.257397	0.499135
GM.5.0.C2H2_ZF.0213	KLF8,KLF7,KLF6,KLF5,KLF3	2.10491	2.19856	0.258464	0.500253
GM.5.0.Nuclear_receptor.0073	RXRA	0.894418	0.833764	0.259466	0.501241
GM.5.0.C2H2_ZF.0187	PATZ1	5.17149	6.43802	0.260687	0.502647
GM.5.0.Homeodomain.0150	ETS1,SIX4,SIX5	3.46335	3.60121	0.262364	0.504928
GM.5.0.Rel.0005	NFKB1	1.49294	1.55274	0.266055	0.511066
GM.5.0.Homeodomain_POU.0005	POU2F1	0.0336247	0.0454093	0.266626	0.5112
GM.5.0.Mixed.0059	NFKB1	0.356422	0.320387	0.276593	0.529314
GM.5.0.Grainyhead.0008	TFCP2	2.46806	2.59085	0.277807	0.530642
GM.5.0.C2H2_ZF.0236	REST	1.82246	1.72429	0.281429	0.536557
GM.5.0.bZIP.0081	TEF	0.0134499	0.00631	0.282225	0.537071
GM.5.0.T-box.0015	MGA	0.369872	0.327956	0.285472	0.542238
GM.5.0.Grainyhead.0007	TFCP2	3.52387	3.84213	0.28808	0.546174
GM.5.0.THAP_finger.0006	THAP1	1.34499	1.29164	0.290586	0.549904
GM.5.0.C2H2_ZF.0038	PRDM14,ZEB1	1.26429	1.17307	0.291458	0.550532
GM.5.0.Homeodomain.0100	HMBOX1,HNF1B	0.00672	0.00252	0.29288	0.552194
GM.5.0.Myb_SANT.0011	TERF2	1.15669	1.07847	0.295388	0.555897
GM.5.0.Sox.0034	SOX10	0.0134499	0.013875	0.298168	0.559981
GM.5.0.Forkhead.0046	FOXN3,FOXK2,FOXI2,FOXJ3,FOXN2,FOXA1,FOXA3,FOXI1,FOXI3	0.00672	0.00378	0.298656	0.559981
GM.5.0.C2H2_ZF.0212	EGR1	0.363147	0.330478	0.29929	0.560139
GM.5.0.Homeodomain.0125	NANOG	1.04237	0.988913	0.30007	0.56057
GM.5.0.C2H2_ZF.0095	ZKSCAN3	0.62542	0.650866	0.300627	0.560584
GM.5.0.Mixed.0005	ARID3B,OTX2	0.00672	0.00378	0.309686	0.576422
GM.5.0.HSF.0008	HSF1	0.0739744	0.0592843	0.313184	0.581846
GM.5.0.Myb_SANT.0006	MYBL2	0.66577	0.614286	0.31374	0.581846
GM.5.0.C2H2_ZF.0171	ZNF274	0.914593	0.853946	0.314931	0.582994
GM.5.0.Unknown.0014	ZNF322	2.41426	2.57319	0.317886	0.587398
GM.5.0.MADS_box.0020	MEF2A,MEF2D	0.00672	0.00378	0.319589	0.589477
GM.5.0.Ets.0020	ETS1,ELK3,ETS2	2.45461	3.04368	0.321636	0.591631
GM.5.0.C2H2_ZF.0173	ZNF335	2.99933	3.32875	0.321917	0.591631
GM.5.0.bHLH.0008	CLOCK,MAX,MYC,MYCN,MXI1	1.06927	1.46823	0.323919	0.59424
GM.5.0.HSF.0002	HSF2,HSF1	0.295898	0.274978	0.32764	0.599988
GM.5.0.Homeodomain.0083	PBX2,PBX3,PBX1	0.0134499	0.0151364	0.33034	0.603847
GM.5.0.Forkhead.0015	FOXI1,FOXK2,FOXI2,FOXA1,FOXA3,FOXI3	0.0874243	0.0731593	0.33488	0.611051
GM.5.0.bZIP.0077	ATF4	2.31338	2.74978	0.338652	0.61683
GM.5.0.Nuclear_receptor.0131	PPARD	0.0605245	0.047932	0.344174	0.625771
GM.5.0.MADS_box.0003	MEF2A,MEF2D	0.00672	0.00378	0.346136	0.628218
GM.5.0.Homeodomain_POU.0022	POU5F1	0.00672	0.00252	0.348028	0.630531
GM.5.0.STAT.0005	STAT5B	0.383322	0.418774	0.352456	0.63742
GM.5.0.Unknown.0053	HERPUD1	0.127774	0.118569	0.354444	0.639882
GM.5.0.bZIP.0020	NFE2L2	2.40753	4.16251	0.360251	0.649215
GM.5.0.bHLH.0103	BHLHE40	1.02892	1.15794	0.362804	0.652664
GM.5.0.C2H2_ZF.0018	ZNF76,ZNF143	1.93006	2.54418	0.365241	0.655891
GM.5.0.C2H2_ZF.0117	SP1,SP4,ZBTB17	5.27236	9.65956	0.366302	0.656277
GM.5.0.GATA.0010	GATA3	0.275723	0.256058	0.366743	0.656277
GM.5.0.E2F.0007	E2F4,E2F6	0.0134499	0.0163978	0.372851	0.666039
GM.5.0.Unknown.0011	ZBED1	0.0605245	0.061807	0.375822	0.670172
GM.5.0.bHLH.0133	SREBF1	0.0806994	0.0681139	0.37717	0.671403
GM.5.0.Paired_box.0004	PAX9,PAX1	1.15669	1.10622	0.379658	0.674653
GM.5.0.Rel.0003	RELA,NFKB1	1.24412	1.35597	0.382111	0.677831
GM.5.0.bHLH.0017	HIF1A,NPAS1	1.48621	2.22631	0.384235	0.680415
GM.5.0.bHLH.0003	SREBF1	0.921318	0.891787	0.385406	0.681307
GM.5.0.MADS_box.0008	SRF	0.0201748	0.0151364	0.392579	0.692451
GM.5.0.Homeodomain_POU.0020	POU5F1	0.0134499	0.0100909	0.39355	0.692451
GM.5.0.STAT.0019	STAT1,STAT3	0.0537996	0.0454093	0.393747	0.692451
GM.5.0.C2H2_ZF.0119	RREB1	0.827169	0.915753	0.3989	0.700307
GM.5.0.Nuclear_receptor.0091	THRA	0.443847	0.430127	0.40136	0.700801
GM.5.0.Unknown.0138	PTEN	1.20377	1.26389	0.401601	0.700801
GM.5.0.Mixed.0011	ETS2,STAT6	0.854069	2.01567	0.401719	0.700801
GM.5.0.IRF.0014	IRF3	0.134499	0.12866	0.40193	0.700801
GM.5.0.C2H2_ZF.0092	HIC2	1.92334	2.24397	0.404776	0.703492
GM.5.0.C2H2_ZF.0154	ZBTB4	0.786819	1.01666	0.404853	0.703492
GM.5.0.bZIP.0073	CREBZF	0.0403497	0.037841	0.409208	0.709851
GM.5.0.Grainyhead.0005	UBP1	0.289173	0.563832	0.411162	0.712029
GM.5.0.bHLH.0097	MAX,MXI1	0.154674	0.143796	0.412954	0.713921
GM.5.0.Sox.0014	SOX10,SOX9,SOX18,SOX21,SOX2,SOX17,SOX3	0.0470746	0.0403638	0.419337	0.722997
GM.5.0.Mixed.0101	POU2F1	0.0470746	0.0819889	0.419866	0.722997
GM.5.0.bHLH.0126	SREBF1	0.262273	0.249751	0.420331	0.722997
GM.5.0.Mixed.0049	MAX	0.477471	0.508331	0.421478	0.723751
GM.5.0.Forkhead.0042	FOXH1	0.00672	0.00505	0.423791	0.7265
GM.5.0.bHLH.0035	ARNTL,ARNTL2	1.05582	1.47832	0.429876	0.735693
GM.5.0.bHLH.0069	TCF12	2.87828	3.12189	0.433409	0.739389
GM.5.0.IRF.0011	IRF3	0.0336247	0.0340569	0.433485	0.739389
GM.5.0.Mixed.0007	CTCF,RAD21,SMC3	3.24815	3.52426	0.439325	0.7481
GM.5.0.C2H2_ZF.0089	ZNF423	2.50168	2.78762	0.44083	0.748715
GM.5.0.Nuclear_receptor.0125	NR2C2	2.63618	2.96043	0.441154	0.748715
GM.5.0.Nuclear_receptor.0095	NR4A1	0.0806994	0.0744207	0.446251	0.756106
GM.5.0.Mixed.0097	BDP1,BRF1,BRF2	0.215198	0.206864	0.449314	0.760033
GM.5.0.Homeodomain.0189	SIX4	1.37861	1.3812	0.459352	0.77558
GM.5.0.bZIP.0086	MAF	0.0739744	0.0706366	0.460025	0.77558
GM.5.0.Homeodomain.0003	HOXB2	0.00672	0.00378	0.461392	0.7766
GM.5.0.Rel.0024	NFKB1	2.50841	2.70563	0.472628	0.793816
GM.5.0.Homeodomain.0114	ISL1	0.0201748	0.0163978	0.473176	0.793816
GM.5.0.C2H2_ZF.0241	SP1	4.67384	7.85202	0.479379	0.802284
GM.5.0.bZIP.0052	CEBPB	0.396772	0.391024	0.479841	0.802284
GM.5.0.C2H2_ZF.0305	GLI2	1.66779	1.79997	0.480626	0.802284
GM.5.0.T-box.0010	TBX3	0.457297	0.45157	0.48137	0.802284
GM.5.0.Ets.0040	ETV6	1.37861	2.3638	0.482673	0.803143
GM.5.0.bHLH.0063	TCF3	3.154	3.54697	0.484496	0.804863
GM.5.0.Mixed.0053	MAX	0.322798	0.364535	0.495995	0.822625
GM.5.0.Homeodomain.0046	IRX2,IRX3,IRX5,IRX1	0.00672	0.00883	0.497456	0.823709
GM.5.0.Ets.0003	ELK3,ELK4,ERF,ELK1,ETS1,GABPA,ETV1,ETV3,ETV4,ETS2	1.36516	2.95791	0.499185	0.825232
GM.5.0.Forkhead.0004	FOXO1,FOXO3,FOXO4	1.63416	1.59941	0.503294	0.830679
GM.5.0.C2H2_ZF.0116	YY1	0.201748	0.437695	0.508898	0.838572
GM.5.0.C2H2_ZF.0199	CTCF	3.09348	3.3729	0.515341	0.847819
GM.5.0.STAT.0025	STAT1,STAT3	0.0134499	0.0113523	0.518278	0.851278
GM.5.0.bHLH.0122	MYC	1.35844	1.89331	0.519953	0.852656
GM.5.0.Ets.0032	ETS2,ERF	0.558171	0.841333	0.531328	0.869911
GM.5.0.AT_hook.0004	HMGA1	0.0134499	0.0163978	0.533475	0.872026
GM.5.0.HSF.0004	HSF1,HSF2	0.255548	0.252274	0.534637	0.872527
GM.5.0.C2H2_ZF.0035	ZNF76,ZNF143	1.21722	1.8807	0.536677	0.874457
GM.5.0.Mixed.0103	CTCF,RAD21,SMC3	0.0403497	0.0391024	0.537764	0.874831
GM.5.0.Unknown.0034	DMC1	0.00672	0.00505	0.539356	0.876024
GM.5.0.Mixed.0010	EGR1,SETDB1	1.17687	2.36128	0.541842	0.878663
GM.5.0.C2H2_ZF.0222	ZNF282	1.29792	1.2765	0.5461	0.884162
GM.5.0.GATA.0019	GATA4	0.00672	0.0100909	0.547112	0.884397
GM.5.0.C2H2_ZF.0016	OSR1	1.49294	1.4758	0.550912	0.88913
GM.5.0.T-box.0023	TBX1	0.0739744	0.0731593	0.553317	0.8916
GM.5.0.C2H2_ZF.0101	ZBTB12	0.659045	0.667264	0.55485	0.89266
GM.5.0.SAND.0003	GMEB2	0.564896	1.07342	0.558925	0.897801
GM.5.0.bHLH.0027	MXI1	1.31809	1.87187	0.562821	0.90178
GM.5.0.IRF.0006	IRF2,IRF9,STAT1	0.0201748	0.0290115	0.56317	0.90178
GM.5.0.Mixed.0057	POU2F1	0.00672	0.00631	0.564946	0.903205
GM.5.0.bHLH.0138	ENO1,MYCN,MYC	1.31809	1.87313	0.569605	0.909229
GM.5.0.Paired_box.0013	PAX9,PAX1	7.58574	8.28971	0.571289	0.910492
GM.5.0.SMAD.0002,GM.5.0.SMAD.0004	NFYA,NFIC	0.0403497	0.0845117	0.572294	0.910671
GM.5.0.Sox.0011	HBP1	0.0134499	0.0126137	0.576175	0.91393
GM.5.0.Unknown.0002	TAF1,WRNIP1	1.08272	1.55779	0.576949	0.91393
GM.5.0.C2H2_ZF.0250	ZNF410	0.0201748	0.0201819	0.57703	0.91393
GM.5.0.MADS_box.0023	MEF2D,MEF2A	0.00672	0.0100909	0.579528	0.916463
GM.5.0.CSL.0001	RBPJ	0.988568	1.04315	0.581177	0.917648
GM.5.0.C2H2_ZF.0253	ZBTB48	1.99731	2.18721	0.582862	0.918886
GM.5.0.STAT.0004	STAT5B	0.0941493	0.186682	0.584803	0.91895
GM.5.0.Nuclear_receptor.0003	RARG,RARA,RXRA,RXRG	0.168124	0.174069	0.584843	0.91895
GM.5.0.Ets.0022	EWSR1	0.00672	0.0113523	0.585605	0.91895
GM.5.0.THAP_finger.0003	THAP1	0.121049	0.189205	0.587377	0.920125
GM.5.0.bZIP.0042	CEBPB,CEBPG	0.282448	0.291376	0.588158	0.920125
GM.5.0.bHLH.0016	ATF3,SREBF2,SREBF1,SIN3A,YY1	1.24412	1.24371	0.591906	0.92457
GM.5.0.Homeodomain_POU.0007	POU5F1,SOX2,NANOG,ZEB1	0.00672	0.00757	0.594465	0.927147
GM.5.0.RFX.0016	RFX1	1.08272	1.09361	0.601564	0.936786
GM.5.0.Grainyhead.0001	UBP1	2.21251	2.22001	0.605804	0.941952
GM.5.0.GATA.0022	GATA3	0.0134499	0.013875	0.607743	0.943528
GM.5.0.C2H2_ZF.0076	ZNF146,ZNF260	0.00672	0.00631	0.61236	0.94925
GM.5.0.Rel.0017	NFKB1	0.477471	0.532297	0.626844	0.968931
GM.5.0.Nuclear_receptor.0109	ESRRA	0.524546	0.544911	0.627168	0.968931
GM.5.0.IRF.0007	IRF2	0.0806994	0.0870344	0.627905	0.968931
GM.5.0.Unknown.0124	HLTF	0.00672	0.013875	0.637635	0.982459
GM.5.0.C2H2_ZF.0202	ZNF143	0.00672	0.00757	0.639565	0.983173
GM.5.0.C2H2_ZF.0051	HIVEP1	1.49966	1.70915	0.640821	0.983173
GM.5.0.C2H2_ZF.0201	ZNF816	1.58036	1.8807	0.64099	0.983173
GM.5.0.Unknown.0063	HDAC2	0.0537996	0.0605457	0.657671	1
GM.5.0.Mixed.0086	POLR2A,TAF1,TBP	0.121049	0.189205	0.658106	1
GM.5.0.Mixed.0056	ZNF350	0.585071	0.614286	0.664197	1
GM.5.0.C2H2_ZF.0052	PRDM1	0.0941493	0.118569	0.665707	1
GM.5.0.IRF.0001	IRF2,IRF3	0.369872	0.39607	0.668864	1
GM.5.0.Homeodomain.0181	VENTX	0.0268998	0.0315342	0.671109	1
GM.5.0.Nuclear_receptor.0114	NR2F2	0.329523	0.353183	0.678444	1
GM.5.0.Rel.0006	NFKB1,RELA,NFKB2	1.55346	1.61834	0.680523	1
GM.5.0.T-box.0013	TBX3	1.48621	1.6751	0.682981	1
GM.5.0.IRF.0009	IRF7,IRF9	0.0470746	0.0731593	0.687966	1
GM.5.0.C2H2_ZF.0289	REST	2.44116	2.47102	0.688492	1
GM.5.0.Homeodomain.0183	NKX2-3,NKX2-6,NKX2-5	0.0134499	0.0163978	0.691942	1
GM.5.0.HSF.0005	HSF1	0.70612	0.735378	0.696807	1
GM.5.0.bHLH.0001	AHR,ARNT,HIF1A,NPAS1	0.827169	2.14306	0.697488	1
GM.5.0.Homeodomain.0085	SIX1	1.11634	1.20965	0.71078	1
GM.5.0.Ets.0048	ETS2,ERF	0.00672	0.0176592	0.715805	1
GM.5.0.bHLH.0127	SREBF2	0.632145	0.750514	0.719527	1
GM.5.0.Ets.0024	ELK4,GABPA,ETV3,ETS2,ERF	1.79556	3.77149	0.725429	1
GM.5.0.C2H2_ZF.0049	ZIC2,ZIC3	3.94082	4.40848	0.725994	1
GM.5.0.E2F.0013	E2F1	0.00672	0.0100909	0.727698	1
GM.5.0.C2H2_ZF.0015	YY1,MBTPS2,NR3C1,TAF1,USF1,USF2,ZFP42	0.618695	1.3093	0.728613	1
GM.5.0.Rel.0018	RELA	0.0806994	0.187944	0.731486	1
GM.5.0.C2H2_ZF.0291	ZIC5	2.57566	3.1673	0.73697	1
GM.5.0.bHLH.0023	CLOCK,ARNTL,MYCN,MXI1	1.26429	1.74952	0.737263	1
GM.5.0.C2H2_ZF.0098	ZNF554	1.66106	1.89584	0.742488	1
GM.5.0.Rel.0015	RELA,NFKB1	1.74849	1.8088	0.747397	1
GM.5.0.E2F.0005	E2F2,E2F3,E2F1	0.0806994	0.111	0.751658	1
GM.5.0.STAT.0017	STAT3	0.0403497	0.0592843	0.752199	1
GM.5.0.IRF.0010	IRF6	0.457297	0.662218	0.756648	1
GM.5.0.C2H2_ZF.0087,GM.5.0.C2H2_ZF.0287	ZIC5,ZIC3,ZIC2	2.21923	2.52021	0.758497	1
GM.5.0.SMAD.0014	NFIC	0.511096	0.546172	0.758902	1
GM.5.0.MADS_box.0001	SRF	0.0336247	0.0870344	0.760116	1
GM.5.0.C2H2_ZF.0217	GLI3,GLI2	1.68796	1.92359	0.763175	1
GM.5.0.Homeodomain.0037	HOMEZ	0.00672	0.0113523	0.768107	1
GM.5.0.bHLH.0089	TCF12	2.89173	3.28586	0.772893	1
GM.5.0.Mixed.0044	BDP1,BRF1,BRF2,HSF1	1.37189	1.64735	0.775693	1
GM.5.0.C2H2_ZF.0026	ATF3,THAP11,ZBTB33,ZNF143,ZNF76	1.21049	2.40038	0.778047	1
GM.5.0.Myb_SANT.0003	MYBL2	0.813719	0.993958	0.778611	1
GM.5.0.Mixed.0046	BCL11A,EP300	0.00672	0.0151364	0.780074	1
GM.5.0.Homeodomain.0164	SIX5	0.0201748	0.047932	0.782795	1
GM.5.0.Unknown.0067	NRF1	0.275723	0.509593	0.78382	1
GM.5.0.C2H2_ZF.0046	KLF13,OVOL2	0.511096	0.66348	0.800293	1
GM.5.0.C2H2_ZF.0132	GZF1	0.295898	0.344353	0.802607	1
GM.5.0.C2H2_ZF.0224	YY1,MBTPS2	1.32482	1.5477	0.806012	1
GM.5.0.bHLH.0135	TFAP4	3.09348	3.55706	0.806235	1
GM.5.0.Homeodomain.0097	OTX1,OTX2	0.0470746	0.085773	0.806455	1
GM.5.0.IRF.0005	IRF9	0.00672	0.0189205	0.810353	1
GM.5.0.Nuclear_receptor.0027	NR1H3,RXRA,NR1H2	0.410222	0.464183	0.81044	1
GM.5.0.bHLH.0058	MYC,MAX	0.73302	1.00783	0.812613	1
GM.5.0.Unknown.0049	POLR3A	0.827169	1.00657	0.834438	1
GM.5.0.C2H2_ZF.0268	KLF7,KLF6,KLF5,KLF3	1.69469	1.97909	0.839954	1
GM.5.0.bZIP.0062	CEBPB	0.363147	0.421297	0.840507	1
GM.5.0.C2H2_ZF.0075	ZNF354C	0.00672	0.0264887	0.842266	1
GM.5.0.C2H2_ZF.0164	ZNF263	1.12979	1.66248	0.842881	1
GM.5.0.Forkhead.0061	FOXP1	0.0336247	0.0517161	0.849929	1
GM.5.0.Forkhead.0024	FOXA1,FOXA2	0.0941493	0.129921	0.851524	1
GM.5.0.C2H2_ZF.0111	ZIC2,ZIC5	1.60054	1.92863	0.856005	1
GM.5.0.bHLH.0105	USF2	0.531271	0.607979	0.859577	1
GM.5.0.bZIP.0034	CREB1	0.813719	1.90088	0.861613	1
GM.5.0.MADS_box.0015	SRF	0.00672	0.0151364	0.871699	1
GM.5.0.Nuclear_receptor.0046	PPARD	0.00672	0.0151364	0.871699	1
GM.5.0.bZIP.0011	CEBPB	0.121049	0.160194	0.873358	1
GM.5.0.C2H2_ZF.0265	ZNF589	1.06927	1.28786	0.874436	1
GM.5.0.bHLH.0031	ATOH8	1.85609	2.23262	0.876048	1
GM.5.0.GTF2I-like.0001	GTF2I	2.82448	3.54697	0.877821	1
GM.5.0.SAND.0001	GMEB1,GMEB2	0.0537996	0.189205	0.87905	1
GM.5.0.C2H2_ZF.0127	GLI3,GLI2	1.17687	1.40769	0.880257	1
GM.5.0.Mixed.0042	ZNF589	1.90316	2.26289	0.880579	1
GM.5.0.bHLH.0111	AHR,ARNT	0.107599	0.240921	0.886319	1
GM.5.0.Mixed.0072	POLR2A,TAF1,TBP	0.00672	0.0163978	0.890446	1
GM.5.0.Mixed.0106	MZF1	1.36516	1.62969	0.891068	1
GM.5.0.Forkhead.0032	FOXP4,ZNF384	0.464022	0.549956	0.899143	1
GM.5.0.bHLH.0074	NPAS1	0.921318	1.0318	0.902691	1
GM.5.0.T-box.0022	EOMES	0.195024	0.257319	0.90438	1
GM.5.0.bHLH.0088	AHR	0.0201748	0.0592843	0.905639	1
GM.5.0.HSF.0006	HSF1	0.0134499	0.0290115	0.909795	1
GM.5.0.STAT.0007	STAT1,STAT3	0.268998	0.385979	0.913621	1
GM.5.0.T-box.0014	MGA	0.0874243	0.12866	0.914304	1
GM.5.0.C2H2_ZF.0277	EGR1	0.880968	1.47706	0.917758	1
GM.5.0.C2H2_ZF.0298	ZNF143	0.00672	0.0189205	0.920123	1
GM.5.0.C2H2_ZF.0210,GM.5.0.CSL.0002	IKZF2,IKZF4,RBPJ	0.0470746	0.158932	0.927299	1
GM.5.0.bZIP.0016	ATF2,CREB1,CREM	0.457297	1.05324	0.928398	1
GM.5.0.C2H2_ZF.0308	YY1	0.497646	1.22605	0.931019	1
GM.5.0.bZIP.0088	CEBPB	0.208473	0.277501	0.931677	1
GM.5.0.Ets.0029	ELK1,ETS2,ERF	0.127774	0.384717	0.9346	1
GM.5.0.HSF.0010	HSF1	0.934768	1.18947	0.935044	1
GM.5.0.bHLH.0085	TFAP4	0.564896	0.740423	0.935984	1
GM.5.0.Mixed.0052	CTCF,RAD21,SMC3	2.52186	2.98314	0.936089	1
GM.5.0.SAND.0008	GMEB2	0.0739744	0.264887	0.944817	1
GM.5.0.C2H2_ZF.0008	ZBTB7B	0.336247	0.438956	0.946289	1
GM.5.0.bHLH.0107	AHR,ARNT	1.02219	1.46823	0.951708	1
GM.5.0.C2H2_ZF_Homeodomain.0004	TCF4,ZEB1	1.07599	1.37111	0.955779	1
GM.5.0.Ets.0031	ETS1	0.390047	0.620593	0.957711	1
GM.5.0.Ets.0036	GABPA	1.33154	1.9526	0.958257	1
GM.5.0.Nuclear_receptor.0081	RXRA	0.490921	0.674832	0.95875	1
GM.5.0.Nuclear_receptor.0112	THRA	0.336247	0.45157	0.964169	1
GM.5.0.Unknown.0105	GTF3C2,POLR3A,POLR3G	0.0941493	0.15641	0.964935	1
GM.5.0.C2H2_ZF.0054	ZBTB33	2.15198	3.36028	0.965072	1
GM.5.0.bHLH.0131	MYC	0.450572	0.985128	0.965955	1
GM.5.0.C2H2_ZF.0121	RREB1	0.605245	0.828719	0.969257	1
GM.5.0.C2H2_ZF.0263	ZNF143	0.753194	1.76592	0.970171	1
GM.5.0.GATA.0026	GATA3	2.76395	3.39813	0.970555	1
GM.5.0.C2H2_ZF.0115	ZNF263	5.75656	7.43198	0.972307	1
GM.5.0.MADS_box.0013	MEF2A,MEF2D,MYEF2	0.00672	0.0277501	0.973566	1
GM.5.0.bZIP.0041	CREB3L1,CREB3L2	0.860794	1.36102	0.974473	1
GM.5.0.Ets.0021	ELF1	1.12979	2.47102	0.975076	1
GM.5.0.C2H2_ZF.0106	OSR1	2.29321	2.56688	0.975081	1
GM.5.0.C2H2_ZF.0157	REST	0.0134499	0.0428865	0.97886	1
GM.5.0.bZIP.0087	MAFF,MAFK	0.215198	0.315342	0.979301	1
GM.5.0.C2H2_ZF.0235	ZBTB7A	2.23941	2.90115	0.980083	1
GM.5.0.bHLH.0096	SREBF1	0.289173	0.408683	0.98275	1
GM.5.0.C2H2_ZF.0141	ZNF263	0.309348	0.666002	0.983257	1
GM.5.0.bHLH.0024	AHR,ARNT	1.95024	2.87214	0.98357	1
GM.5.0.C2H2_ZF.0163	ZBTB33	4.16274	8.62523	0.983839	1
GM.5.0.bZIP.0098	CREB1	1.90989	2.20235	0.983964	1
GM.5.0.Mixed.0048	SIX5,ZNF143	0.860794	1.70789	0.984417	1
GM.5.0.C2H2_ZF.0130	GLIS2	1.69469	2.22884	0.985325	1
GM.5.0.bZIP.0055	ATF6,ATF6B	1.06927	2.30452	0.985531	1
GM.5.0.CENPB.0001	CENPB	0.564896	1.11253	0.987958	1
GM.5.0.C2H2_ZF.0104	ZNF143	2.27303	4.02629	0.988764	1
GM.5.0.C2H2_ZF.0162	YY1,MBTPS2	1.33826	1.71294	0.990988	1
GM.5.0.C2H2_ZF.0048	REST,SIN3A	2.6967	3.38047	0.991135	1
GM.5.0.C2H2_ZF.0151	HIVEP1	1.95024	2.635	0.992111	1
GM.5.0.Ets.0005	ETS1	0.537996	1.46571	0.992151	1
GM.5.0.C2H2_ZF.0074	MAZ	0.860794	1.71924	0.993872	1
GM.5.0.bHLH.0114	MYC	0.248823	0.764389	0.994227	1
GM.5.0.E2F.0008	E2F7,E2F8	0.0806994	0.165239	0.994467	1
GM.5.0.Paired_box.0009	PAX1,PAX9	0.746469	1.0545	0.99501	1
GM.5.0.Unknown.0015	NR0B1	2.55548	3.88628	0.99539	1
GM.5.0.C2H2_ZF.0220	ZNF770	0.208473	0.343092	0.995536	1
GM.5.0.Unknown.0118	HDAC2	1.23067	1.69023	0.995884	1
GM.5.0.STAT.0011	STAT3	2.37391	3.3893	0.996491	1
GM.5.0.C2H2_ZF.0021	ZNF263	1.26429	2.53157	0.99655	1
GM.5.0.C2H2_ZF.0013	KLF3,KLF5,KLF7,KLF6,SALL4	5.15804	10.3773	0.99664	1
GM.5.0.Unknown.0156	TAF1	1.45259	2.98187	0.996885	1
GM.5.0.Unknown.0103	SMC3	1.99731	2.61986	0.997631	1
GM.5.0.HSF.0001	GTF3C2,POLR3A,POLR3G,HSF1	0.0806994	0.177853	0.997717	1
GM.5.0.Ets.0006	ETS1,ETS2,ERF,ZNF76,ZNF143,SMARCC2,SMARCC1,NRF1	0.558171	1.69654	0.997723	1
GM.5.0.SMAD.0018	SMAD4	3.09348	6.00537	0.997884	1
GM.5.0.Mixed.0082	NANOG,POU5F1	1.54001	2.25028	0.998002	1
GM.5.0.bHLH.0090	TCF3	2.09146	2.81537	0.99804	1
GM.5.0.bHLH.0117	MYC	3.24143	6.34847	0.998088	1
GM.5.0.C2H2_ZF.0275	ZSCAN10	1.88971	2.52021	0.998226	1
GM.5.0.C2H2_ZF.0181	SP3	2.16543	3.1673	0.998314	1
GM.5.0.Myb_SANT.0002	MYPOP	2.79085	5.38856	0.998506	1
GM.5.0.C2H2_ZF.0288	SP5,SP2,SP3,SP8	3.47007	8.66181	0.998556	1
GM.5.0.Grainyhead.0003	TFCP2	2.62946	3.48011	0.998584	1
GM.5.0.C2H2_ZF.0302	PLAG1	1.25084	1.96143	0.998649	1
GM.5.0.C2H2_ZF.0185	EGR1	1.72831	3.41578	0.998693	1
GM.5.0.C2H2_ZF.0184	YY1,MBTPS2	0.396772	1.22983	0.998763	1
GM.5.0.Paired_box.0001	PAX9,PAX1	1.37189	2.04594	0.99886	1
GM.5.0.Mixed.0014	TAF1,YY1	0.430397	0.80223	0.998883	1
GM.5.0.C2H2_ZF.0040	REST,SIN3A	1.51984	2.12919	0.998927	1
GM.5.0.Unknown.0009	NRF1,TAF1,TCF12	1.34499	2.6741	0.999092	1
GM.5.0.Rel.0016	RELB	1.70141	2.10144	0.99921	1
GM.5.0.Mixed.0015	GABPA,TAF1	1.68796	2.97809	0.999215	1
GM.5.0.C2H2_ZF.0082	ZNF263	0.390047	1.02423	0.999292	1
GM.5.0.bHLH.0052	TCFL5,MYC,MAX	2.52858	5.53236	0.999327	1
GM.5.0.Paired_box.0006	PAX9,PAX1	2.15198	4.28234	0.999354	1
GM.5.0.Unknown.0206	GTF3C2,POLR3A,POLR3G	0.242098	0.422558	0.999401	1
GM.5.0.TEA.0006	TEAD1,TEAD3	0.558171	0.956117	0.999423	1
GM.5.0.C2H2_ZF.0030	GLIS2	0.699395	1.12766	0.999479	1
GM.5.0.C2H2_ZF.0067	ZBTB7A	0.376597	0.600411	0.99953	1
GM.5.0.bHLH.0047	HES4	0.591796	1.6814	0.999583	1
GM.5.0.SMAD.0003	NFIC	0.564896	1.97026	0.999641	1
GM.5.0.IRF.0003	IRF6,IRF2	0.71957	1.27777	0.999655	1
GM.5.0.C2H2_ZF.0196	REST	3.46335	4.60273	0.999688	1
GM.5.0.Forkhead.0022	FOXA1,FOXA2	1.39206	2.6186	0.999744	1
GM.5.0.C2H2_ZF.0228	KLF7	1.14324	2.67032	0.999745	1
GM.5.0.Mixed.0104	BDP1,BRF1,BRF2	0.134499	0.288853	0.99975	1
GM.5.0.C2H2_ZF.0009	KLF12,KLF7,KLF6,KLF5,KLF3	0.921318	2.33732	0.999833	1
GM.5.0.Nuclear_receptor.0069	NR2C2	2.71688	4.3719	0.999841	1
GM.5.0.C2H2_ZF.0167	PRDM5	2.10491	3.00836	0.999842	1
GM.5.0.C2H2_ZF.0060	HINFP	0.524546	1.26389	0.999846	1
GM.5.0.bHLH.0120	TCF12	2.94553	3.9607	0.999848	1
GM.5.0.C2H2_ZF.0022	ZNF740	0.746469	1.25254	0.999907	1
GM.5.0.Nuclear_receptor.0092	NR3C1	2.63618	3.65544	0.999941	1
GM.5.0.Nuclear_receptor.0089	NR3C1	2.52186	3.63652	0.999941	1
GM.5.0.Ets.0030	ETS1	1.32482	2.1746	0.999946	1
GM.5.0.Rel.0004	NFKB1	1.31137	1.95134	0.999955	1
GM.5.0.C2H2_ZF.0309	SP8,SP5,SP2,SP3	1.45931	3.96196	0.999963	1
GM.5.0.Rel.0001	NFKB1	1.33826	2.03206	0.999966	1
GM.5.0.C2H2_ZF.0271	REST	0.632145	1.13649	0.999967	1
GM.5.0.bHLH.0128	HES1,HES4	1.78211	3.20261	0.999968	1
GM.5.0.C2H2_ZF.0142	PLAG1	1.74176	2.67158	0.999972	1
GM.5.0.Mixed.0017	GTF3C2,ZNF436	0.887693	1.56914	0.999974	1
GM.5.0.E2F.0001	E2F2,E2F3,E2F1,E2F4,E2F5	0.168124	0.461661	0.999977	1
GM.5.0.bHLH.0129	ARNT2	1.62071	2.57193	0.999978	1
GM.5.0.Mixed.0069	MZF1	1.74849	2.62995	0.999982	1
GM.5.0.Unknown.0123	RAD21	1.00202	1.41904	0.999984	1
GM.5.0.Paired_box.0002	PAX9,PAX1	2.45461	4.0225	0.999991	1
GM.5.0.C2H2_ZF.0113	PLAGL1	1.48621	2.7624	0.999991	1
GM.5.0.Nuclear_receptor.0033	THRA	0.107599	0.297683	0.999993	1
GM.5.0.Unknown.0128	GTF3C2	0.0941493	0.273717	0.999993	1
GM.5.0.STAT.0018	STAT1,STAT2	2.21251	4.43875	0.999994	1
GM.5.0.C2H2_ZF.0234	ZNF121	0.0537996	0.204342	0.999994	1
GM.5.0.Rel.0014	NFKB1,NFKB2	0.423672	0.828719	0.999995	1
GM.5.0.E2F.0015	E2F4,E2F6	1.21049	3.02098	0.999996	1
GM.5.0.C2H2_ZF.0058	GLI2,ZBTB7A,ZBTB7B	1.10289	2.58959	0.999996	1
GM.5.0.C2H2_ZF.0190	EGR1	2.38063	5.04043	0.999997	1
GM.5.0.Unknown.0113	GTF3C2,POLR3A,POLR3G	0.0336247	0.172807	0.999997	1
GM.5.0.Homeodomain.0005	DMBX1,GSC,OTX1,OTX2,PITX2	0.403497	0.725287	0.999998	1
GM.5.0.C2H2_ZF.0297	SP5	1.29792	3.17991	0.999998	1
GM.5.0.C2H2_ZF.0091	KLF15	1.34499	2.86204	0.999998	1
GM.5.0.C2H2_ZF.0032	ZNF148	2.33356	3.57093	0.999998	1
GM.5.0.C2H2_ZF.0152	ZNF320	1.66106	2.76618	0.999998	1
GM.5.0.Unknown.0066	RAD21	0.369872	0.726548	0.999999	1
GM.5.0.C2H2_ZF.0065	KLF15,MAZ,ZNF467	0.61197	1.72429	0.999999	1
GM.5.0.C2H2_ZF.0145	VEZF1	0.450572	1.26011	0.999999	1
GM.5.0.C2H2_ZF.0126	ZFX	1.71486	2.69176	0.999999	1
GM.5.0.C2H2_ZF.0019	SP5,SP2,SP4,SP3,SP8,KLF7,KLF6,KLF5,KLF3,KLF8,KLF12	2.79758	6.2917	0.999999	1
GM.5.0.Unknown.0159	GTF3C2,POLR3A,POLR3G	0.0470746	0.218217	1	1
GM.5.0.Mixed.0078	BDP1,BRF1,BRF2	0.174849	0.441479	1	1
GM.5.0.Mixed.0037	CHD2,E2F1	1.91661	3.88628	1	1
GM.5.0.C2H2_ZF.0004	ZIC5	1.66779	2.66653	1	1
GM.5.0.E2F.0019	E2F1	1.86281	4.29244	1	1
GM.5.0.C2H2_ZF.0283	CTCF	0.988568	1.5149	1	1
GM.5.0.bZIP.0070	MAFF,MAFK	3.09348	5.18801	1	1
GM.5.0.C2H2_ZF.0183	ZBTB33	0.67922	2.3575	1	1
GM.5.0.C2H2_ZF.0138	PLAG1	1.89644	3.50786	1	1
GM.5.0.C2H2_ZF.0226	SP5,SP3,SP8	1.82919	4.30379	1	1
GM.5.0.Ets.0004	ELF1,ELK4,GABPA,ZBTB7A	0.0806994	0.692491	1	1
GM.5.0.bHLH.0104	USF1,USF2	0.0470746	0.533559	1	1
GM.5.0.C2H2_ZF.0025	REST	1.37861	2.29191	1	1
GM.5.0.C2H2_ZF.0057	KLF16,KLF11,KLF13,SP3,SP5,SP2,SP8	2.40753	5.92843	1	1
GM.5.0.C2H2_ZF.0043	EGR1	2.29321	5.66859	1	1
GM.5.0.Unknown.0155	EP300	1.15669	3.64662	1	1
GM.5.0.C2H2_ZF.0136	SP5,SP2,SP3,SP8,SP4	3.44317	9.71506	1	1
GM.5.0.Unknown.0007	NRF1	0.0941493	0.784571	1	1
GM.5.0.C2H2_ZF.0232	EGR1	1.42569	3.99223	1	1
GM.5.0.C2H2_ZF.0036	JUND,SP1,SP2	2.7774	5.56137	1	1
GM.5.0.bZIP.0060	MAFF,MAFK	1.66779	3.01467	1	1
GM.5.0.E2F.0021	E2F1	0.0537996	0.649605	1	1
GM.5.0.Ets.0035	ETS1	0.437122	1.00405	1	1
GM.5.0.C2H2_ZF.0034	SP2,ZBTB7A	1.82919	4.9597	1	1
GM.5.0.Mixed.0008	NR2C2,ZBTB33	0.363147	1.1428	1	1
GM.5.0.C2H2_ZF.0102	ZNF219	0.65232	2.14559	1	1
GM.5.0.Nuclear_receptor.0139	ESRRA	2.54203	4.54723	1	1
GM.5.0.C2H2_ZF.0044	IKZF4	0.443847	0.934674	1	1
GM.5.0.Ets.0044	ETS1	2.17888	4.65193	1	1
GM.5.0.Homeodomain.0034,GM.5.0.Homeodomain.0095	DMBX1,GSC,OTX1,OTX2,PITX2	0.322798	0.761866	1	1
GM.5.0.C2H2_ZF.0207	ZNF219	1.74176	3.66932	1	1
GM.5.0.C2H2_ZF.0204	SP1,SP5,SP2,SP3,SP8	2.37391	6.03565	1	1
GM.5.0.C2H2_ZF.0206	ZIC5	1.57364	4.13603	1	1
GM.5.0.E2F.0006	E2F1,E2F3,E2F6,E2F4,E2F5,TFDP1,E2F7	1.88299	5.38478	1	1
GM.5.0.Mixed.0081	TCF7L2	1.73504	4.23946	1	1
GM.5.0.MADS_box.0007	MEF2A	1.74849	3.87997	1	1
GM.5.0.Unknown.0107	SIN3A	3.42972	5.56516	1	1
GM.5.0.CxxC.0001	CXXC1	1.43241	3.51543	1	1
GM.5.0.bHLH.0079	MYC	1.39206	4.28234	1	1
GM.5.0.E2F.0014	E2F5,E2F1,E2F4	2.36046	6.01546	1	1
GM.5.0.bHLH.0055	HES1	2.01748	4.47029	1	1
GM.5.0.Mixed.0039	MAX,NFE2	1.92334	5.40244	1	1
GM.5.0.C2H2_ZF.0254	CTCF	0.968393	1.83025	1	1
GM.5.0.Ets.0047	GABPA	3.51715	9.16762	1	1
GM.5.0.Homeodomain.0049	PITX2	0.228648	0.769435	1	1
GM.5.0.C2H2_ZF.0023	RXRA,ZBTB7A	3.3423	18.643	1	1
GM.5.0.C2H2_ZF.0024	CTCF,RAD21,SMC3,MAX,MXI1,MYC	2.71015	16.0963	1	1
GM.5.0.TEA.0005	TEAD2	4.19637	18.498	1	1
GM.5.0.C2H2_ZF.0284	CTCF	3.65837	13.1094	1	1
GM.5.0.C2H2_ZF.0001	EGR1	2.43443	7.17971	1	1
GM.5.0.C2H2_ZF.0006	KLF5,KLF12,KLF7,SP1,SP5,SP2,SP3,SP8,KLF6,KLF3,TBP,PBX3,THAP1	2.68998	9.29502	1	1
GM.5.0.C2H2_ZF.0007	PLAGL1	1.99059	4.32397	1	1
GM.5.0.C2H2_ZF.0020	EGR1	2.16543	6.94131	1	1
GM.5.0.C2H2_ZF.0029	ZBTB14	0.928043	9.04401	1	1
GM.5.0.C2H2_ZF.0037	ESRRA,CTCF	2.61601	14.816	1	1
GM.5.0.C2H2_ZF.0050	SP1,SP2	1.63416	11.3233	1	1
GM.5.0.C2H2_ZF.0053	BRCA1,CHD2,ETS1,ZBTB33,NR3C1,ZNF143	0.484196	2.64887	1	1
GM.5.0.C2H2_ZF.0064	CTCF	3.17418	14.6407	1	1
GM.5.0.C2H2_ZF.0066	SP1	0.632145	3.47381	1	1
GM.5.0.C2H2_ZF.0072	KLF13,KLF10,KLF11,SP4,SP5,SP2,SP3,SP8	2.11163	7.38657	1	1
GM.5.0.C2H2_ZF.0073	ZNF143	1.87626	5.73418	1	1
GM.5.0.C2H2_ZF.0099	SP4,SP5,SP2,SP3,SP8	1.56019	8.48648	1	1
GM.5.0.C2H2_ZF.0103	REST	2.38063	5.59795	1	1
GM.5.0.C2H2_ZF.0105	ZBTB7A	1.37189	2.96548	1	1
GM.5.0.C2H2_ZF.0108	ZIC5,ZIC3	2.99933	5.90446	1	1
GM.5.0.C2H2_ZF.0125	KLF6,KLF7,KLF5,KLF3	2.21251	7.64641	1	1
GM.5.0.C2H2_ZF.0155	ZBTB7B	1.94351	8.82201	1	1
GM.5.0.C2H2_ZF.0166	SP2,SP5,SP3,SP8	1.27102	5.52858	1	1
GM.5.0.C2H2_ZF.0174	SP5,SP1,SP2,SP3,SP8,SP4,KLF13	2.35373	11.9817	1	1
GM.5.0.C2H2_ZF.0177	ZIC2,ZIC3	1.23739	4.45641	1	1
GM.5.0.C2H2_ZF.0180	OVOL2	4.72091	9.4817	1	1
GM.5.0.C2H2_ZF.0186	ZBTB1	3.29523	8.20772	1	1
GM.5.0.C2H2_ZF.0191	ZNF143	1.84264	11.9048	1	1
GM.5.0.C2H2_ZF.0221	CTCF	2.42098	4.98493	1	1
GM.5.0.C2H2_ZF.0237	PATZ1	1.66779	4.98493	1	1
GM.5.0.C2H2_ZF.0243	ZBTB7A	1.97041	9.18276	1	1
GM.5.0.C2H2_ZF.0245	ZBTB7B,ZBTB7A	1.60726	6.88329	1	1
GM.5.0.C2H2_ZF.0246	CTCF	3.0464	8.83462	1	1
GM.5.0.C2H2_ZF.0258	YY1	1.41896	11.5541	1	1
GM.5.0.C2H2_ZF.0261	ZBTB33	2.7236	13.0564	1	1
GM.5.0.C2H2_ZF.0274	REST	3.17418	6.96023	1	1
GM.5.0.C2H2_ZF.0303	SP5,SP3,SP8	1.81574	5.92212	1	1
GM.5.0.C2H2_ZF.0304	KLF6	2.76395	8.41837	1	1
GM.5.0.C2H2_ZF.0311	CTCF	2.87155	7.91256	1	1
GM.5.0.DP_E2F.0001	E2F7,TFDP2,TFDP1	1.11634	3.77149	1	1
GM.5.0.E2F.0002	E2F1,E2F3,E2F4,E2F7,TFDP1	2.47478	8.86237	1	1
GM.5.0.E2F.0003	E2F1,E2F4,E2F2,TFDP1	1.04237	10.9335	1	1
GM.5.0.E2F.0004	E2F4,E2F6,E2F1,E2F5	2.39408	8.82201	1	1
GM.5.0.E2F.0009	E2F2,E2F3	1.02219	8.40828	1	1
GM.5.0.E2F.0010	E2F2,E2F3	1.78884	8.87372	1	1
GM.5.0.E2F.0011	E2F1	1.74176	9.33034	1	1
GM.5.0.E2F.0012	E2F1	2.29321	8.01221	1	1
GM.5.0.E2F.0017	E2F1	1.66106	9.94841	1	1
GM.5.0.E2F.0020	E2F3	1.66779	5.36964	1	1
GM.5.0.Ets.0045	ELF1	0.766644	6.26648	1	1
GM.5.0.MBD.0001	SETDB1	1.12979	11.5958	1	1
GM.5.0.MBD.0002	MECP2	3.13383	10.1704	1	1
GM.5.0.MBD.0003	MBD2	2.92535	11.4835	1	1
GM.5.0.Mixed.0001	EGR1,SRF	1.08272	8.61262	1	1
GM.5.0.Mixed.0004	BCLAF1,YY1	1.18359	9.43377	1	1
GM.5.0.Mixed.0009	REST,SIN3A	3.17418	7.84445	1	1
GM.5.0.Mixed.0016	SIN3A,YY1	2.16543	8.67695	1	1
GM.5.0.Mixed.0018	NFE2,TAF1	2.07801	12.0713	1	1
GM.5.0.Mixed.0022	E2F1,EP300	2.01748	11.7812	1	1
GM.5.0.Mixed.0023	E2F4,ELF1	3.961	12.0158	1	1
GM.5.0.Mixed.0025	SMC3	2.07128	6.95771	1	1
GM.5.0.Mixed.0038	EGR1,NRF1	2.17888	8.90652	1	1
GM.5.0.Mixed.0040	PRDM1	1.97041	5.52605	1	1
GM.5.0.Mixed.0077	HINFP	0.61197	3.15342	1	1
GM.5.0.Mixed.0084	MBD1	1.02892	7.48117	1	1
GM.5.0.Mixed.0088	CTCF,RAD21	3.67855	8.76903	1	1
GM.5.0.Mixed.0098	CHD2	2.04438	10.6434	1	1
GM.5.0.Nuclear_receptor.0104	RXRA	1.65434	6.05583	1	1
GM.5.0.SMAD.0012	SMAD1	1.77539	11.4671	1	1
GM.5.0.SMAD.0013	SMAD1	2.34701	13.8158	1	1
GM.5.0.THAP_finger.0004	THAP1	2.23941	8.48522	1	1
GM.5.0.THAP_finger.0005	THAP1	0.0941493	1.7306	1	1
GM.5.0.Unknown.0001	RAD21,SMC3	2.48151	4.59895	1	1
GM.5.0.Unknown.0023	ZBTB14	2.22596	8.31242	1	1
GM.5.0.Unknown.0027	RAD21	2.15198	5.64714	1	1
GM.5.0.Unknown.0030	NRF1	1.95696	10.342	1	1
GM.5.0.Unknown.0031	NRF1,E2F4,E2F6,EGR1,THAP1	1.37861	7.22133	1	1
GM.5.0.Unknown.0033	RAD21	2.38063	3.75257	1	1
GM.5.0.Unknown.0061	EP300	2.92535	11.4911	1	1
GM.5.0.Unknown.0064	HDAC2	0.66577	7.82427	1	1
GM.5.0.Unknown.0068	ZBTB14	0.827169	7.62245	1	1
GM.5.0.Unknown.0096	NRF1	3.22798	12.7562	1	1
GM.5.0.Unknown.0101	RAD21	3.81977	7.94788	1	1
GM.5.0.Unknown.0104	NRF1	3.38937	9.66839	1	1
GM.5.0.Unknown.0116	BCLAF1	1.97041	11.9641	1	1
GM.5.0.Unknown.0158	RAD21	3.12038	7.20367	1	1
GM.5.0.Unknown.0167	ZBTB14	2.15871	10.9348	1	1
GM.5.0.Unknown.0188	RAD21	3.03295	6.77481	1	1
GM.5.0.Unknown.0189	BCLAF1	1.44586	10.4744	1	1
GM.5.0.Unknown.0200	TAF1	1.82919	6.31441	1	1
GM.5.0.Unknown.0207	ZBTB14	1.62071	8.84724	1	1
GM.5.0.bHLH.0094	HES4	1.55346	7.29575	1	1
GM.5.0.bHLH.0099	BHLHE40	2.6698	11.3763	1	1
GM.5.0.bHLH.0124	TCF12	3.14728	9.11843	1	1
GM.5.0.bZIP.0080	ATF3,CREB1	0.66577	3.99854	1	1
GM.5.0.bZIP.0089	ATF3	0.470746	2.90745	1	1
GM.5.0.bZIP.0093	ATF3	1.10289	11.4078	1	1
GM.5.0.bZIP.0095	FOS	1.40551	6.62218	1	1
GM.5.0.bZIP.0100	ATF3	2.11836	9.21934	1	1

## Sheet: AFE_PE_Lose
Motif IDs	TFs	% of Targets	% of Background	P-value	Adjusted p-value
GM.5.0.C2H2_ZF.0044	IKZF4	3.30033	1.22353	0	0
GM.5.0.C2H2_ZF.0198	ZBTB12	1.3871	0.739162	0	0
GM.5.0.Forkhead.0018	FOXA1	1.96585	0.953594	0	0
GM.5.0.Forkhead.0034,GM.5.0.Forkhead.0054	FOXK2,FOXI2,FOXA1,FOXA3,FOXI1,FOXI3	2.02803	1.08099	0	0
GM.5.0.Homeodomain.0005	DMBX1,GSC,OTX1,OTX2,PITX2	11.025	1.41147	0	0
GM.5.0.Homeodomain.0033	NKX2-3,NKX2-6,NKX2-5	1.38231	0.47049	0	0
GM.5.0.Homeodomain.0034,GM.5.0.Homeodomain.0095	DMBX1,GSC,OTX1,OTX2,PITX2	31.3388	5.85653	0	0
GM.5.0.Homeodomain.0178	NKX2-5	32.7067	27.2064	0	0
GM.5.0.Homeodomain.0182	NKX2-3,NKX2-6	2.14282	1.03684	0	0
GM.5.0.Mixed.0060	FOXA1,STAT3	3.97953	1.3648	0	0
GM.5.0.Myb_SANT.0011	TERF2	2.13326	1.17812	0	0
GM.5.0.Nuclear_receptor.0012	RXRB,THRA	3.00856	2.01819	0	0
GM.5.0.Nuclear_receptor.0075	THRA	3.01334	2.02071	0	0
GM.5.0.TEA.0007	TEAD2,BCL11A	8.4565	4.45011	0	0
GM.5.0.GATA.0001	CCNT2	1.73626	0.938458	2.43e-14	1.45e-12
GM.5.0.C2H2_ZF.0178	PRDM1	0.966184	0.394808	3e-14	1.45e-12
GM.5.0.Nuclear_receptor.0018	NR4A1	2.58765	1.32822	3.19e-14	1.45e-12
GM.5.0.Sox.0036	TCF7	1.83671	0.933412	3.23e-14	1.45e-12
GM.5.0.Homeodomain.0189	SIX4	2.75984	1.66374	3.4e-14	1.45e-12
GM.5.0.Homeodomain.0066	NKX2-3,NKX2-6,NKX2-5	2.27197	0.800969	3.59e-14	1.45e-12
GM.5.0.C2H2_ZF.0027,GM.5.0.C2H2_ZF.0120,GM.5.0.Mixed.0058	ZSCAN10,MZF1	24.7907	27.6164	3.81e-14	1.45e-12
GM.5.0.T-box.0002	EOMES	1.5832	0.837548	3.89e-14	1.45e-12
GM.5.0.C2H2_ZF.0273	ZNF274	1.45406	0.496979	3.95e-14	1.45e-12
GM.5.0.Homeodomain.0031	HOXB2,HOXB1	0.363515	0.0555002	3.95e-14	1.45e-12
GM.5.0.Forkhead.0012	FOXO3	1.5545	0.779525	4.09e-14	1.45e-12
GM.5.0.Sox.0015	TCF7L1,TCF7	1.2436	0.432649	4.26e-14	1.45e-12
GM.5.0.TEA.0003	TEAD1	5.8832	3.69455	4.34e-14	1.45e-12
GM.5.0.Homeodomain.0177	NKX2-3,NKX2-6	0.52614	0.0882958	4.4e-14	1.45e-12
GM.5.0.Sox.0019	SOX2,SOX4,SOX11,SOX13,SOX9	2.55417	1.46949	4.62e-14	1.45e-12
GM.5.0.GATA.0016	GATA3	1.03315	0.467968	4.7e-14	1.45e-12
GM.5.0.bHLH.0054	TCF12	3.42947	2.21244	4.7e-14	1.45e-12
GM.5.0.Homeodomain.0085	SIX1	2.57808	1.46697	4.8e-14	1.45e-12
GM.5.0.Nuclear_receptor.0019	NR2F1,NR2F2,RXRA,PPARD	3.05161	1.94881	4.92e-14	1.45e-12
GM.5.0.Sox.0013	TCF4,TCF3,TCF7L2,TCF7L1,TCF7	1.77453	0.886742	5.21e-14	1.45e-12
GM.5.0.Myb_SANT.0001	MYBL2	1.25317	0.573922	5.28e-14	1.45e-12
GM.5.0.Homeodomain.0148	NANOG	0.621801	0.140012	5.31e-14	1.45e-12
GM.5.0.Homeodomain.0099	ISL1	0.693548	0.222001	5.41e-14	1.45e-12
GM.5.0.Mixed.0092	TCF7L2	2.05194	0.840071	5.52e-14	1.45e-12
GM.5.0.Nuclear_receptor.0136	NR4A1	1.18142	0.435172	5.6e-14	1.45e-12
GM.5.0.Sox.0009	TCF7L1	1.69321	0.712673	5.66e-14	1.45e-12
GM.5.0.Forkhead.0002,GM.5.0.Forkhead.0007,GM.5.0.Forkhead.0019,GM.5.0.Forkhead.0023	FOXJ2,FOXJ3,FOXI2,FOXK2,FOXK1,FOXA1,FOXA3,FOXI1,FOXI3,FOXN3,FOXN2,FOXG1,FOXP1,FOXO4,FOXO1,FOXO3,FOXA2,FOXP4	4.44349	3.14964	5.72e-14	1.45e-12
GM.5.0.Homeodomain.0167	NANOG	1.38231	0.483104	5.81e-14	1.45e-12
GM.5.0.TEA.0006	TEAD1,TEAD3	2.58287	1.27272	5.9e-14	1.45e-12
GM.5.0.Forkhead.0013	FOXC1,FOXK2,FOXI2,FOXA1,FOXA3,FOXI1,FOXI3	2.22892	1.15289	5.95e-14	1.45e-12
GM.5.0.Rel.0017	NFKB1	2.37241	1.04063	6.42e-14	1.45e-12
GM.5.0.Homeodomain.0012,GM.5.0.Homeodomain.0068	NKX2-3,NKX3-1,NKX2-6,NKX2-5,ISL1	0.770077	0.240921	6.45e-14	1.45e-12
GM.5.0.C2H2_ZF.0262	IKZF2	8.69565	5.23846	6.49e-14	1.45e-12
GM.5.0.Homeodomain.0054	NKX2-3,NKX2-6,NKX2-5	1.43014	0.504547	6.57e-14	1.45e-12
GM.5.0.C2H2_ZF.0114	ZNF264	1.25317	0.206864	6.64e-14	1.45e-12
GM.5.0.Grainyhead.0005	UBP1	1.6119	1.30047	6.91e-14	1.48e-12
GM.5.0.Homeodomain.0059	NKX2-3,NKX2-6	3.13292	1.99801	7.38e-14	1.54e-12
GM.5.0.GATA.0011	GATA3	1.56407	0.847639	7.64e-14	1.54e-12
GM.5.0.Mixed.0078	BDP1,BRF1,BRF2	0.990099	0.45157	7.96e-14	1.54e-12
GM.5.0.SMAD.0008,GM.5.0.SMAD.0016	SMAD3,SMAD2	9.35572	7.10655	7.96e-14	1.54e-12
GM.5.0.Homeodomain.0077	NKX2-3,NKX2-6,NKX2-5	3.04204	1.40516	8.05e-14	1.54e-12
GM.5.0.Homeodomain.0124	NKX2-3,NKX3-1	1.22447	0.227046	8.06e-14	1.54e-12
GM.5.0.SMAD.0003	NFIC	3.63993	4.34541	8.18e-14	1.54e-12
GM.5.0.bHLH.0005,GM.5.0.bHLH.0044	ID4,TCF3,ID2,ID3,ID1,TCF4	4.50088	4.06161	8.52e-14	1.56e-12
GM.5.0.Nuclear_receptor.0015,GM.5.0.Nuclear_receptor.0030,GM.5.0.Nuclear_receptor.0067	NR3C1,HSF2	7.04549	4.02881	8.73e-14	1.56e-12
GM.5.0.Mixed.0005	ARID3B,OTX2	3.97475	0.532297	8.83e-14	1.56e-12
GM.5.0.C2H2_ZF_Homeodomain.0002	ZEB1	3.57297	3.83582	8.86e-14	1.56e-12
GM.5.0.Mixed.0035	ZBTB7A	1.62147	0.755559	9.07e-14	1.57e-12
GM.5.0.TEA.0008	TEAD1	5.74449	3.13198	9.21e-14	1.57e-12
GM.5.0.Homeodomain.0130	NKX2-3	3.51557	1.06459	9.38e-14	1.57e-12
GM.5.0.GATA.0003,GM.5.0.GATA.0005,GM.5.0.GATA.0008	GATA3,GATA6,HDAC2,GATA4,HMGN3,ETS1	4.7783	2.42561	9.7e-14	1.59e-12
GM.5.0.Nuclear_receptor.0026,GM.5.0.Nuclear_receptor.0040	RARG,RXRA,RARA,NR2F1,NR2F6,NR2C2,NR2C1,RXRG,RXRB,PPARD	3.14727	1.59311	9.77e-14	1.59e-12
GM.5.0.C2H2_ZF.0307	ZNF418	0.923136	0.417513	1.07e-13	1.71e-12
GM.5.0.TEA.0010	TEAD1	12.5652	6.29675	1.33e-13	2.1e-12
GM.5.0.Homeodomain.0097	OTX1,OTX2	7.99254	0.659696	1.49e-13	2.32e-12
GM.5.0.TEA.0001,GM.5.0.TEA.0009	TEAD2,TEAD4,TEAD3,TEAD1	9.79576	5.22206	1.59e-13	2.44e-12
GM.5.0.Homeodomain.0049	PITX2	3.21902	0.985128	1.89e-13	2.85e-12
GM.5.0.bZIP.0033	DBP	1.6406	1.00657	2.22e-13	3.31e-12
GM.5.0.Nuclear_receptor.0033	THRA	0.736595	0.301467	4.35e-13	6.4e-12
GM.5.0.Nuclear_receptor.0045	NR2F1,RARG,NR2C2,NR2C1,RARB,RARA,NR2F2	1.76974	1.02423	6.33e-13	9.18e-12
GM.5.0.Nuclear_receptor.0112	THRA	0.9614	0.471752	9.68e-13	1.39e-11
GM.5.0.Forkhead.0042	FOXH1	0.860956	0.385979	1.23e-12	1.73e-11
GM.5.0.Nuclear_receptor.0006	NR1D2	1.34405	0.71898	1.71e-12	2.38e-11
GM.5.0.Nuclear_receptor.0077	NR1H3	1.44449	0.797185	2.7e-12	3.72e-11
GM.5.0.MADS_box.0022	SRF	1.13359	0.585275	6.27e-12	8.52e-11
GM.5.0.C2H2_ZF.0251	ZNF274	1.75061	1.04063	7.25e-12	9.72e-11
GM.5.0.Nuclear_receptor.0054	NR4A1	2.50634	1.63978	7.94e-12	1.05e-10
GM.5.0.C2H2_ZF.0172	ZNF652	1.48276	0.841333	1.09e-11	1.42e-10
GM.5.0.Homeodomain.0183	NKX2-3,NKX2-6,NKX2-5	0.44961	0.140012	1.1e-11	1.42e-10
GM.5.0.Nuclear_receptor.0044	NR4A1	2.35806	1.52626	1.26e-11	1.6e-10
GM.5.0.Forkhead.0035	FOXM1	0.846606	0.39607	1.32e-11	1.67e-10
GM.5.0.Homeodomain.0114	ISL1	0.44961	0.141273	1.42e-11	1.77e-10
GM.5.0.STAT.0002	STAT6	1.10968	0.585275	1.51e-11	1.87e-10
GM.5.0.C2H2_ZF.0282	ZNF680	1.03315	0.52599	1.83e-11	2.23e-10
GM.5.0.Sox.0034	SOX10	0.301334	0.169023	2.15e-11	2.6e-10
GM.5.0.Mixed.0073	CUX1	0.937485	0.455354	2.41e-11	2.87e-10
GM.5.0.Nuclear_receptor.0027	NR1H3,RXRA,NR1H2	0.9614	0.481843	2.49e-11	2.93e-10
GM.5.0.Sox.0002	SOX9	1.72669	1.04315	2.52e-11	2.93e-10
GM.5.0.Nuclear_receptor.0062	NR2F6,NR2F2,NR2F1,NR2C2	7.13637	6.54524	4.26e-11	4.91e-10
GM.5.0.Nuclear_receptor.0076	RXRA,NR2F2,RARA	2.21457	1.43039	4.56e-11	5.21e-10
GM.5.0.Homeodomain.0008	SIX3,SIX1	0.813125	0.385979	7.2e-11	8.14e-10
GM.5.0.Homeodomain.0175	SIX3,SIX1	0.932702	0.467968	7.74e-11	8.65e-10
GM.5.0.GATA.0019	GATA4	0.349165	0.121091	1.09e-10	1.21e-09
GM.5.0.Unknown.0138	PTEN	2.05194	1.44805	1.14e-10	1.25e-09
GM.5.0.GATA.0006	GATA3	0.593103	0.252274	2.2e-10	2.38e-09
GM.5.0.Sox.0028	SOX2,BCL11A	0.655283	0.305251	2.51e-10	2.7e-09
GM.5.0.Paired_box.0004	PAX9,PAX1	1.83671	1.1655	2.87e-10	3.04e-09
GM.5.0.Homeodomain.0153	NKX2-3,NKX2-6	1.89889	1.20713	3.02e-10	3.17e-09
GM.5.0.Homeodomain.0067	MEIS1,MEIS2	8.04515	6.77859	3.25e-10	3.38e-09
GM.5.0.T-box.0005	EOMES,MGA,TBX1	1.70756	1.07973	3.45e-10	3.56e-09
GM.5.0.Sox.0018	SOX10,SOX9	1.62625	0.997742	4.18e-10	4.27e-09
GM.5.0.Sox.0003	SOX3,SOX17,SOX15,SOX2,SOX4	2.44894	1.66879	6.08e-10	6.15e-09
GM.5.0.Unknown.0124	HLTF	0.349165	0.216955	6.61e-10	6.62e-09
GM.5.0.Nuclear_receptor.0052	NR1D2	0.750945	0.356967	8.52e-10	8.47e-09
GM.5.0.C2H2_ZF.0038	PRDM14,ZEB1	2.01368	1.32444	1.14e-09	1.12e-08
GM.5.0.Forkhead.0017	FOXC1,FOXP1,FOXP4,FOXN3,FOXK2,FOXI2,FOXJ2,FOXN2,FOXA1,FOXA3,FOXI1,FOXI3,FOXO3	0.947051	0.544911	1.31e-09	1.28e-08
GM.5.0.Forkhead.0008	FOXA1,FOXA2,EP300,FOXA3,FOXM1,GATA3,FOXK2,FOXI2,FOXI1,FOXI3,RXRA,TCF12,TCF7L2	2.59243	1.82898	1.45e-09	1.4e-08
GM.5.0.Nuclear_receptor.0091	THRA	0.870522	0.475536	1.54e-09	1.47e-08
GM.5.0.Forkhead.0049	FOXK2,FOXI2,FOXA1,FOXA3,FOXI1,FOXI3	1.05706	0.592843	1.55e-09	1.47e-08
GM.5.0.STAT.0022	STAT6	1.43493	0.870344	1.6e-09	1.5e-08
GM.5.0.MADS_box.0001	SRF	0.717463	0.345615	2.36e-09	2.2e-08
GM.5.0.Homeodomain.0047	SIX3,SIX1	1.25795	0.740423	2.48e-09	2.29e-08
GM.5.0.Homeodomain.0188	MEIS1	0.621801	0.280024	3.29e-09	3.01e-08
GM.5.0.Forkhead.0030	FOXK2,FOXI2,FOXA1,FOXA3,FOXI1,FOXI3	2.32936	1.63221	3.37e-09	3.06e-08
GM.5.0.Paired_box.0009	PAX1,PAX9	1.84149	1.21344	4.45e-09	4.02e-08
GM.5.0.GATA.0015	GATA3	0.396996	0.15641	4.86e-09	4.35e-08
GM.5.0.GATA.0023	GATA3	0.856173	0.452831	5.46e-09	4.84e-08
GM.5.0.Nuclear_receptor.0078	NR4A1	1.42058	0.875389	6.96e-09	6.12e-08
GM.5.0.Homeodomain_POU.0024	CCDC6	0.234371	0.0529775	7.44e-09	6.49e-08
GM.5.0.T-box.0001	EOMES,TBX1	1.71713	1.13397	7.66e-09	6.63e-08
GM.5.0.Sox.0023	NANOG	1.03315	0.587798	1.2e-08	1.03e-07
GM.5.0.C2H2_ZF.0286	SP3	2.76941	1.9917	1.56e-08	1.33e-07
GM.5.0.bZIP.0066	ATF3,FOS,FOSL2	0.707897	0.523468	1.59e-08	1.34e-07
GM.5.0.Rel.0003	RELA,NFKB1	2.12847	1.63347	1.6e-08	1.34e-07
GM.5.0.Unknown.0034	DMC1	0.306118	0.102171	1.85e-08	1.54e-07
GM.5.0.bHLH.0021	TCF3,TCF12,TCF4	11.6086	11.674	1.92e-08	1.58e-07
GM.5.0.Forkhead.0005	FOXC1,FOXC2,HDAC2,FOXK2,FOXI2,FOXA1,FOXA3,FOXI1,FOXI3	1.54972	1.03054	2.03e-08	1.66e-07
GM.5.0.EIN3.0001	BRCA1	3.18075	2.35245	2.31e-08	1.87e-07
GM.5.0.Nuclear_receptor.0013	NR2F1,PPARD,NR2F6,RXRA,RXRB,RXRG,NR1H3,NR1H2	1.2723	0.78331	2.63e-08	2.12e-07
GM.5.0.C2H2_ZF.0171	ZNF274	1.40144	0.898094	2.78e-08	2.23e-07
GM.5.0.C2H2_ZF.0160	ZNF136	0.583537	0.273717	4.05e-08	3.22e-07
GM.5.0.Nuclear_receptor.0135	RXRA	1.83192	1.23614	5.31e-08	4.19e-07
GM.5.0.bHLH.0080	ARNT2	0.6505	0.634468	5.47e-08	4.28e-07
GM.5.0.Forkhead.0026	FOXG1,FOXJ3,FOXK1,FOXK2,FOXI2,FOXA1,FOXA3,FOXI1,FOXI3,FOXN3,FOXN2	1.00923	0.592843	7.45e-08	5.8e-07
GM.5.0.C2H2_ZF.0224	YY1,MBTPS2	1.90845	1.55401	9.47e-08	7.31e-07
GM.5.0.Forkhead.0050	FOXK2,FOXC2,FOXI2,FOXA1,FOXA3,FOXI1,FOXI3	1.02358	0.611764	9.81e-08	7.52e-07
GM.5.0.Rel.0008	NFKB1	1.96107	1.36732	1.11e-07	8.42e-07
GM.5.0.Sox.0007	SOX9,SOX10	1.96107	1.37111	1.18e-07	8.93e-07
GM.5.0.STAT.0017	STAT3	0.392213	0.157671	1.43e-07	1.07e-06
GM.5.0.Sox.0025	SOX10,SOX9,SOX15	0.248721	0.161455	1.5e-07	1.12e-06
GM.5.0.Mixed.0066	POU2F1	0.382647	0.20308	1.55e-07	1.14e-06
GM.5.0.Nuclear_receptor.0151	NR2F1	1.9515	1.36102	1.79e-07	1.31e-06
GM.5.0.TEA.0002	TEAD3	0.827474	0.464183	1.91e-07	1.4e-06
GM.5.0.Forkhead.0036	FOXK2,FOXI2,FOXA1,FOXA3,FOXI1,FOXI3	1.42058	0.956117	2.14e-07	1.55e-06
GM.5.0.Forkhead.0016	FOXO1,FOXO3	1.56407	1.14911	2.21e-07	1.59e-06
GM.5.0.MADS_box.0009	SRF	0.569187	0.281285	2.39e-07	1.71e-06
GM.5.0.Unknown.0159	GTF3C2,POLR3A,POLR3G	0.468743	0.225785	5.22e-07	3.71e-06
GM.5.0.T-box.0010	TBX3	0.851389	0.504547	5.69e-07	4.02e-06
GM.5.0.Homeodomain.0132	HOXB2	0.420912	0.222001	6.33e-07	4.44e-06
GM.5.0.C2H2_ZF.0256	ZNF274	0.368298	0.172807	7.95e-07	5.54e-06
GM.5.0.CSL.0003	RBPJ	3.42469	3.09918	8.14e-07	5.64e-06
GM.5.0.STAT.0020	STAT3	0.793992	0.464183	8.44e-07	5.81e-06
GM.5.0.Forkhead.0038	FOXK2,FOXI2,FOXA1,FOXA3,FOXI1,FOXI3	0.234371	0.0845117	1.19e-06	8.11e-06
GM.5.0.Nuclear_receptor.0109	ESRRA	1.0475	0.669786	1.27e-06	8.62e-06
GM.5.0.Nuclear_receptor.0039	ESRRA	0.980533	0.604195	1.29e-06	8.62e-06
GM.5.0.C2H2_ZF.0085	PRDM1	0.765294	0.44274	1.29e-06	8.62e-06
GM.5.0.Unknown.0184	EP300	0.44961	0.216955	1.54e-06	1.02e-05
GM.5.0.Nuclear_receptor.0008	NR2C2,RXRA,RXRG	2.50634	1.88827	1.61e-06	1.07e-05
GM.5.0.Homeodomain.0138	EMX1	0.105228	0.0264887	2.06e-06	1.36e-05
GM.5.0.C2H2_ZF.0146	ZNF274	1.26752	0.841333	2.23e-06	1.46e-05
GM.5.0.STAT.0012	STAT5B	1.36318	0.976299	2.27e-06	1.48e-05
GM.5.0.EIN3.0002	BRCA1	1.07141	0.688707	2.77e-06	1.79e-05
GM.5.0.Nuclear_receptor.0041	PPARD	2.3198	1.7369	3.34e-06	2.14e-05
GM.5.0.bZIP.0015	CEBPB,EP300	0.368298	0.194251	3.74e-06	2.39e-05
GM.5.0.Unknown.0025	BPTF	1.29622	0.876651	4.35e-06	2.76e-05
GM.5.0.STAT.0004	STAT5B	0.698331	0.454093	4.45e-06	2.81e-05
GM.5.0.Nuclear_receptor.0032	NR2F1,NR2C2	2.88898	2.23514	4.56e-06	2.86e-05
GM.5.0.Ets.0018	ETS1,ETV4,ETV6	3.96996	3.88628	4.62e-06	2.88e-05
GM.5.0.MADS_box.0016	SRF	0.89922	0.561309	5.33e-06	3.3e-05
GM.5.0.Nuclear_receptor.0073	RXRA	2.19544	1.66879	5.85e-06	3.61e-05
GM.5.0.Rel.0016	RELB	2.8268	2.20235	6.35e-06	3.89e-05
GM.5.0.Mixed.0003	NFIL3	0.927919	0.586536	6.55e-06	3.99e-05
GM.5.0.Unknown.0134	ZSCAN26	0.100445	0.0163978	8.17e-06	4.95e-05
GM.5.0.C2H2_ZF.0278	ZBTB33	0.621801	0.362013	9.78e-06	5.9e-05
GM.5.0.Homeodomain.0024	HNF1B	0.0956617	0.0176592	1.08e-05	6.49e-05
GM.5.0.Sox.0029	TCF7	1.5545	1.11631	1.09e-05	6.51e-05
GM.5.0.Mixed.0091	CUX1	1.32013	0.91323	1.18e-05	7e-05
GM.5.0.Nuclear_receptor.0004	NR2C1,NR2C2	2.17152	1.63726	1.32e-05	7.76e-05
GM.5.0.C2H2_ZF.0011	ZNF274	1.18142	0.806014	1.73e-05	0.000101399
GM.5.0.Homeodomain.0145	MEIS1	0.779643	0.485627	2.05e-05	0.000119311
GM.5.0.Myb_SANT.0006	MYBL2	0.908787	0.595366	2.22e-05	0.000129
GM.5.0.bZIP.0026	MAFF,MAFG,MAFK,MAF	1.26273	0.879174	2.46e-05	0.000141947
GM.5.0.Mixed.0027	TCF12	0.607452	0.373365	2.63e-05	0.000151064
GM.5.0.Forkhead.0057	FOXA1	0.220022	0.107216	2.68e-05	0.000152704
GM.5.0.Nuclear_receptor.0009	NR1D2	1.68365	1.2374	2.97e-05	0.000168837
GM.5.0.C2H2_ZF.0055	PRDM1	0.640934	0.399854	3.15e-05	0.000177641
GM.5.0.Rel.0022	NFATC1,NFATC4,NFATC3	0.44961	0.257319	3.57e-05	0.000200534
GM.5.0.STAT.0008	STAT3	2.47286	2.01314	3.69e-05	0.00020616
GM.5.0.Homeodomain.0091	MEIS2,MEIS3,PKNOX1,PKNOX2,TGIF1,TGIF2	1.10968	0.760605	3.77e-05	0.000209803
GM.5.0.Nuclear_receptor.0119	PPARD	1.698	1.25506	3.83e-05	0.000211932
GM.5.0.Unknown.0042	ZNF431	1.67886	1.23992	4.06e-05	0.000223573
GM.5.0.Mixed.0026	EGR1	0.0956617	0.023966	4.31e-05	0.000236196
GM.5.0.Forkhead.0046	FOXN3,FOXK2,FOXI2,FOXJ3,FOXN2,FOXA1,FOXA3,FOXI1,FOXI3	0.148276	0.0441479	4.45e-05	0.000242196
GM.5.0.T-box.0013	TBX3	1.98498	1.78988	4.58e-05	0.000247765
GM.5.0.C2H2_ZF.0075	ZNF354C	0.100445	0.0529775	4.6e-05	0.000247765
GM.5.0.Nuclear_receptor.0081	RXRA	0.880088	0.693752	5.02e-05	0.000269195
GM.5.0.Sox.0035	SOX15,SOX2	0.306118	0.146319	5.86e-05	0.000312649
GM.5.0.C2H2_ZF.0218	SP1	2.5733	2.08883	5.91e-05	0.000314165
GM.5.0.Nuclear_receptor.0120	THRA	1.67408	1.24623	6.39e-05	0.000337697
GM.5.0.Paired_box.0013	PAX9,PAX1	8.33214	8.59244	6.54e-05	0.000343761
GM.5.0.MADS_box.0005	BCL11A,MEF2A,RXRA	0.856173	0.566354	6.83e-05	0.000357345
GM.5.0.Myb_SANT.0005	MYBL2	0.803559	0.523468	7.64e-05	0.000397753
GM.5.0.bZIP.0021	JUND,BATF3	0.153059	0.0605457	8.09e-05	0.000419245
GM.5.0.Myb_SANT.0012	MYBL2	0.947051	0.64582	8.48e-05	0.000437267
GM.5.0.Nuclear_receptor.0122	NR3C1	0.674415	0.422558	8.53e-05	0.000437757
GM.5.0.C2H2_ZF.0070	ZNF586	0.396996	0.21191	8.9e-05	0.000454971
GM.5.0.C2H2_ZF.0149	YY1	0.248721	0.315342	9.18e-05	0.0004666
GM.5.0.C2H2_ZF.0239	IKZF4	1.46841	1.10244	9.53e-05	0.000482419
GM.5.0.Forkhead.0015	FOXI1,FOXK2,FOXI2,FOXA1,FOXA3,FOXI3	0.162625	0.0567616	0.000103973	0.000523769
GM.5.0.Nuclear_receptor.0114	NR2F2	0.559621	0.355706	0.000112243	0.000562789
GM.5.0.Homeodomain.0021	HNF1B	0.0956617	0.023966	0.000142188	0.000709618
GM.5.0.Homeodomain_POU.0005	POU2F1	0.330033	0.21191	0.000153126	0.000760669
GM.5.0.Mixed.0101	POU2F1	0.454393	0.281285	0.00017503	0.00086547
GM.5.0.MADS_box.0004	SRF	1.00445	0.707627	0.00018089	0.000886719
GM.5.0.C2H2_ZF.0153	PRDM1	1.12403	0.807276	0.00018098	0.000886719
GM.5.0.Rel.0005	NFKB1	2.06629	1.64861	0.000188351	0.000918637
GM.5.0.C2H2_ZF.0225	ZNF768	1.9515	1.51869	0.00021874	0.00105871
GM.5.0.Nuclear_receptor.0020	PPARD,RXRA	2.86985	2.33605	0.000219043	0.00105871
GM.5.0.IRF.0015	IRF7	0.430478	0.264887	0.000226007	0.00108747
GM.5.0.Forkhead.0020	FOXK2,FOXI2,FOXA1,FOXA3,FOXI1,FOXI3	0.0860956	0.0466706	0.000231377	0.00110834
GM.5.0.Mixed.0109	ZNF350	0.358732	0.199296	0.000236286	0.00112682
GM.5.0.Ets.0037	ELF1,ELK4,GABPA	1.22925	0.957378	0.000238713	0.00113336
GM.5.0.Rel.0007	NFATC1	0.32525	0.174069	0.000241916	0.0011435
GM.5.0.Mixed.0104	BDP1,BRF1,BRF2	0.478309	0.290115	0.000246859	0.00116176
GM.5.0.Sox.0016	SOX18	0.339599	0.198035	0.000249947	0.00117115
GM.5.0.C2H2_ZF.0219	ZNF274	0.13871	0.0580229	0.000257969	0.00120348
GM.5.0.Homeodomain.0109	HOXA1,HOXB1,HOXB2	0.119577	0.0605457	0.000269408	0.00125141
GM.5.0.Rel.0015	RELA,NFKB1	2.26718	1.82772	0.000272901	0.00126217
GM.5.0.C2H2_ZF.0227	ZNF317	0.26307	0.129921	0.0002955	0.00136082
GM.5.0.Homeodomain.0007	PBX3,PBX2,FOS	1.69321	2.62365	0.000300759	0.00137912
GM.5.0.Myb_SANT.0009	CDC5L	0.052614	0.00505	0.000307718	0.00140503
GM.5.0.Nuclear_receptor.0016	RARB,RARG,RXRA	1.05228	0.770696	0.000353523	0.00160733
GM.5.0.Rel.0006	NFKB1,RELA,NFKB2	2.31023	1.86304	0.000360001	0.00162988
GM.5.0.AT_hook.0004	HMGA1	0.310901	0.163978	0.000363922	0.00164071
GM.5.0.Paired_box.0018	PAX9,PAX1	1.64538	1.28029	0.000373743	0.00167794
GM.5.0.C2H2_ZF.0116	YY1	0.473526	0.519684	0.000385799	0.00172485
GM.5.0.STAT.0009	STAT3,STAT5B	1.31535	1.01666	0.000393265	0.00175093
GM.5.0.Unknown.0197	EP300	1.51146	1.15667	0.000496368	0.00220084
GM.5.0.E2F.0007	E2F4,E2F6	0.32525	0.195512	0.000504923	0.00222956
GM.5.0.Homeodomain.0149	PBX3	0.478309	0.610502	0.000534801	0.00234678
GM.5.0.C2H2_ZF.0210,GM.5.0.CSL.0002	IKZF2,IKZF4,RBPJ	0.339599	0.473013	0.000535845	0.00234678
GM.5.0.C2H2_ZF.0059	ZNF263,ZNF691	2.9416	2.4357	0.000577763	0.00252008
GM.5.0.C2H2_ZF.0063	ZNF75A	1.45406	1.11379	0.000624587	0.00271329
GM.5.0.bZIP.0078	JUN	0.191323	0.085773	0.000671611	0.0029058
GM.5.0.p53.0008	TP53	1.77453	1.39633	0.00069025	0.00297445
GM.5.0.C2H2_ZF.0051	HIVEP1	2.00411	1.89457	0.000735558	0.00315702
GM.5.0.bZIP.0098	CREB1	2.35806	2.28308	0.000745227	0.00318577
GM.5.0.bZIP.0031	DDIT3	1.23882	0.934674	0.000829865	0.00353351
GM.5.0.C2H2_ZF.0052	PRDM1	0.540489	0.349399	0.000834124	0.00353761
GM.5.0.Sox.0020	SOX17	0.0717463	0.0201819	0.000845334	0.00357104
GM.5.0.Rel.0023	NFKB2	1.48276	1.1592	0.000872337	0.00367066
GM.5.0.Forkhead.0010	FOXI2,FOXA1,FOXA3,FOXI1,FOXI3	0.057397	0.0100909	0.000955788	0.0040061
GM.5.0.HSF.0002	HSF2,HSF1	0.636151	0.430127	0.00102641	0.00428536
GM.5.0.Nuclear_receptor.0115	NR2F6	1.42536	1.10117	0.00103674	0.00431171
GM.5.0.T-box.0014	MGA	0.315684	0.181637	0.00105024	0.00435101
GM.5.0.bZIP.0027	ATF5	0.904003	0.65465	0.00108781	0.00448932
GM.5.0.RFX.0014	RFX5	0.707897	0.490672	0.00110387	0.00453505
GM.5.0.Ets.0039	ELF1	0.277419	0.167762	0.00110735	0.00453505
GM.5.0.bHLH.0043	TFAP4	1.49711	1.16803	0.00119463	0.00487391
GM.5.0.Nuclear_receptor.0126	NR2F2,NR2C2	2.04238	1.66248	0.0013729	0.00558003
GM.5.0.STAT.0003	STAT3	1.45884	1.17181	0.00138962	0.00560379
GM.5.0.C2H2_ZF.0139	ZBTB18	1.36318	1.05577	0.00139818	0.00560379
GM.5.0.RFX.0011	RFX1	0.607452	0.485627	0.0013993	0.00560379
GM.5.0.Forkhead.0025	FOXJ2,FOXJ3,FOXN3,FOXK2,FOXI2,FOXN2,FOXA1,FOXA3,FOXI1,FOXI3	0.0621801	0.013875	0.00140047	0.00560379
GM.5.0.C2H2_ZF.0240	ZNF274	0.9614	0.708889	0.00140982	0.00560379
GM.5.0.C2H2_ZF.0016	OSR1	1.9515	1.57545	0.00141009	0.00560379
GM.5.0.Ets.0001,GM.5.0.Ets.0027	ETS2,ERF,ETS1	1.00445	1.68519	0.00161866	0.00640896
GM.5.0.Ets.0038	ETV5,ETS2	0.846606	0.639514	0.00178174	0.0070287
GM.5.0.Mixed.0093	HBP1	0.0478309	0.0151364	0.00179605	0.0070592
GM.5.0.MADS_box.0020	MEF2A,MEF2D	0.0860956	0.0365797	0.00181261	0.0070983
GM.5.0.Homeodomain.0181	VENTX	0.105228	0.037841	0.00191044	0.00745419
GM.5.0.Nuclear_receptor.0150	ESRRA	0.994882	0.750514	0.00215939	0.00839502
GM.5.0.Homeodomain.0129	MSX2	0.057397	0.0176592	0.00250032	0.00968534
GM.5.0.IRF.0001	IRF2,IRF3	0.669632	0.483104	0.00262117	0.010117
GM.5.0.Unknown.0146	FUBP1	0.32525	0.200558	0.00277186	0.0106334
GM.5.0.STAT.0001	STAT3,STAT1	1.45406	1.18442	0.00278443	0.0106334
GM.5.0.Myb_SANT.0003	MYBL2	1.25317	1.00405	0.00278921	0.0106334
GM.5.0.Nuclear_receptor.0058	NR3C1	0.813125	0.59915	0.0027946	0.0106334
GM.5.0.bZIP.0028	BACH1,BACH2,MAFF	0.693548	0.50707	0.00297927	0.011296
GM.5.0.Homeodomain.0168	NKX2-5	1.42058	1.13775	0.00309227	0.0116831
GM.5.0.Forkhead.0006	FOXO3,FOXO4,FOXP1,FOXP4	1.81279	1.51112	0.00343643	0.0129379
GM.5.0.Grainyhead.0011	TFCP2	1.6119	1.30299	0.00348673	0.0130813
GM.5.0.ARID_BRIGHT.0004	ARID5B	0.0956617	0.0428865	0.00353772	0.0132264
GM.5.0.bZIP.0039	CEBPB,CEBPG,DBP,HSF1,NFIL3,TEF	0.516573	0.354444	0.00361204	0.0134574
GM.5.0.Rel.0020	NFATC1,NFATC4,NFATC3	0.224805	0.140012	0.0037646	0.0139772
GM.5.0.bZIP.0097	JUND,BATF3	0.18654	0.113523	0.00433152	0.0160266
GM.5.0.Unknown.0178	EZH2	0.91357	0.703843	0.00439568	0.0162081
GM.5.0.Homeodomain_POU.0012	POU2F1	0.286985	0.209387	0.00447245	0.0164347
GM.5.0.bZIP.0017,GM.5.0.bZIP.0019,GM.5.0.bZIP.0050,GM.5.0.bZIP.0085	BCL11A,ATF3,ETS1,FOSL2,JUN,FOS,MAX,PRDM1,STAT3,JUNB,JUND,BACH1,BACH2,FOSL1,SMARCC1,SMARCC2,BATF3	4.5248	4.02503	0.00519315	0.0190179
GM.5.0.Nuclear_receptor.0106	NR2F2	2.04238	1.70411	0.00522782	0.0190798
GM.5.0.Homeodomain_POU.0004	TBP,POU2F1,POU5F1	0.277419	0.204342	0.00525745	0.019102
GM.5.0.Forkhead.0056	FOXJ3,FOXN3,FOXK2,FOXI2,FOXN2,FOXA1,FOXA3,FOXI1,FOXI3	0.0430478	0.013875	0.00526952	0.019102
GM.5.0.IRF.0008	IRF3	0.578754	0.425081	0.00535192	0.0193354
GM.5.0.Homeodomain.0174	MEIS1,MEIS3,PKNOX1,PKNOX2,TGIF1,TGIF2	1.78409	1.48211	0.00541068	0.0194821
GM.5.0.RFX.0005	RFX2,RFX7,RFX5,RFX3	1.26752	1.28155	0.00544484	0.0195395
GM.5.0.C2H2_ZF.0134	ZNF85	0.487875	0.35066	0.00584898	0.0209191
GM.5.0.bZIP.0030	FOS	1.84627	1.54896	0.00586828	0.0209191
GM.5.0.GATA.0022	GATA3	0.052614	0.0176592	0.00589776	0.0209546
GM.5.0.C2H2_ZF.0289	REST	2.97508	2.57445	0.00596064	0.0211081
GM.5.0.C2H2_ZF.0161	ZNF134	2.12369	1.79997	0.00603464	0.0212999
GM.5.0.Runt.0003	MEF2A	0.26307	0.187944	0.0060808	0.0213925
GM.5.0.C2H2_ZF.0017	ZNF711,ZFX	31.224	35.7409	0.00628267	0.0220304
GM.5.0.CUT_Homeodomain.0006	CUX1	0.176974	0.114784	0.00636143	0.0222339
GM.5.0.Homeodomain.0035,GM.5.0.Homeodomain.0071,GM.5.0.Homeodomain.0115	SNAI1,PKNOX1,MEIS1,MEIS2,PKNOX2,MEIS3,TGIF1,TGIF2	0.157842	0.172807	0.00641493	0.0223481
GM.5.0.Homeodomain.0125	NANOG	1.19099	0.982606	0.00684069	0.0237542
GM.5.0.Nuclear_receptor.0083	PPARD	1.44928	1.18064	0.00690674	0.0239062
GM.5.0.Mixed.0013	NFKB1	0.468743	0.335524	0.00694473	0.0239604
GM.5.0.Unknown.0072	TRIM28	2.2337	1.90719	0.00725694	0.0249574
GM.5.0.Nuclear_receptor.0072	RARA,RXRA	1.46841	1.19956	0.00762302	0.0261326
GM.5.0.Nuclear_receptor.0121	NR3C1	0.894437	0.69123	0.007736	0.0264354
GM.5.0.Forkhead.0009	FOXJ3,FOXK1,FOXN3,FOXK2,FOXI2,FOXN2,FOXA1,FOXA3,FOXI1,FOXI3	0.176974	0.140012	0.00812876	0.0276894
GM.5.0.Homeodomain_POU.0023	POU2F1	0.0382647	0.0100909	0.00826219	0.0280548
GM.5.0.Nuclear_receptor.0028	NR1H3	2.05673	1.73943	0.00863334	0.0292226
GM.5.0.C2H2_ZF.0127	GLI3,GLI2	1.63103	1.56788	0.0087272	0.0294474
GM.5.0.Ets.0048	ETS2,ERF	0.114794	0.116046	0.00900141	0.0302775
GM.5.0.Nuclear_receptor.0025	NR3C1	1.12403	0.898094	0.00915569	0.0307002
GM.5.0.Homeodomain.0046	IRX2,IRX3,IRX5,IRX1	0.13871	0.0882958	0.00978308	0.0327017
GM.5.0.Ets.0034	ELF1	0.707897	0.567616	0.00985428	0.0328374
GM.5.0.Unknown.0113	GTF3C2,POLR3A,POLR3G	0.26307	0.17533	0.0100347	0.0332595
GM.5.0.Mixed.0036	POU2F1	0.057397	0.0315342	0.0100429	0.0332595
GM.5.0.bZIP.0042	CEBPB,CEBPG	0.435261	0.311558	0.0107319	0.0353304
GM.5.0.bZIP.0037	MAFF,MAFK,MAFG	1.6406	1.37363	0.0107341	0.0353304
GM.5.0.Rel.0013	NFAT5	0.722246	0.552479	0.010817	0.0354944
GM.5.0.IRF.0006	IRF2,IRF9,STAT1	0.248721	0.163978	0.0109931	0.0359623
GM.5.0.Mixed.0094	POLR2A,TAF1,TBP	0.315684	0.232092	0.011605	0.0378486
GM.5.0.Homeodomain.0001	TGIF1	1.52102	1.2702	0.0117986	0.0383123
GM.5.0.Mixed.0042	ZNF589	2.17152	2.21244	0.0118186	0.0383123
GM.5.0.bZIP.0038	DBP	0.0334816	0.00757	0.0119673	0.0386774
GM.5.0.C2H2_ZF.0062	BCL11A	0.382647	0.272456	0.0130079	0.0419142
GM.5.0.Nuclear_receptor.0049	ESRRA	0.640934	0.491934	0.0135182	0.0434282
GM.5.0.Unknown.0175	EP300	0.0765294	0.0441479	0.0147981	0.0473982
GM.5.0.Nuclear_receptor.0138	NR3C1	1.07141	0.86656	0.0148773	0.0475099
GM.5.0.C2H2_ZF.0147	PRDM4	0.119577	0.061807	0.0153215	0.0487833
GM.5.0.HSF.0004	HSF1,HSF2	0.492658	0.360751	0.0153886	0.0488521
GM.5.0.Unknown.0206	GTF3C2,POLR3A,POLR3G	0.602669	0.464183	0.015573	0.0492916
GM.5.0.C2H2_ZF.0056	HIC2	0.597886	0.464183	0.016	0.0504941
GM.5.0.Homeodomain.0158	PRRX2	0.0191323	0.00252	0.016243	0.0511106
GM.5.0.Homeodomain.0011	HOXA1	0.0621801	0.0252274	0.0164029	0.0514628
GM.5.0.STAT.0005	STAT5B	0.755728	0.605457	0.0170461	0.053325
GM.5.0.bZIP.0090	NFE2L1,MAFG	1.27708	1.07721	0.0176307	0.0549934
GM.5.0.C2H2_ZF.0217	GLI3,GLI2	1.96107	1.97278	0.0184252	0.0573049
GM.5.0.Homeodomain.0027	PBX1,PBX2,PBX3	0.267853	0.201819	0.0186626	0.0578757
GM.5.0.Nuclear_receptor.0065	NR4A1	0.951834	0.768173	0.0188026	0.0581417
GM.5.0.Mixed.0044	BDP1,BRF1,BRF2,HSF1	1.83192	1.6587	0.0189919	0.0585583
GM.5.0.Nuclear_receptor.0024	NR3C1	1.32492	1.1037	0.0194863	0.0599106
GM.5.0.C2H2_ZF.0012	ZBTB33	2.09978	1.98792	0.0199183	0.0610638
GM.5.0.STAT.0024	STAT1,STAT3	1.12403	0.952333	0.0199911	0.0611124
GM.5.0.bHLH.0110	TFAP4	4.75917	4.89159	0.0206349	0.0629013
GM.5.0.Nuclear_receptor.0047	ESRRA	0.631367	0.494456	0.0209797	0.063771
GM.5.0.Homeodomain_POU.0008	POU5F1	0.0191323	0.00252	0.0218401	0.066199
GM.5.0.GATA.0024	GATA3	1.55929	1.32191	0.022094	0.0667487
GM.5.0.Unknown.0154	CBFB	1.15751	0.959901	0.0221459	0.0667487
GM.5.0.SMAD.0002,GM.5.0.SMAD.0004	NFYA,NFIC	0.12436	0.143796	0.0227835	0.068478
GM.5.0.bZIP.0102	FOSL1	1.53059	1.29795	0.0230394	0.0690538
GM.5.0.bZIP.0082	JUN	1.77453	1.55779	0.0233442	0.0697726
GM.5.0.C2H2_ZF.0046	KLF13,OVOL2	0.980533	0.841333	0.0244814	0.072968
GM.5.0.Mixed.0075	NANOG,POU5F1	0.0191323	0.00252	0.0255896	0.07606
GM.5.0.Mixed.0107	TCF7L2	1.66451	1.45057	0.0289348	0.0857653
GM.5.0.IRF.0009	IRF7,IRF9	0.18654	0.126137	0.0290468	0.08586
GM.5.0.bHLH.0001	AHR,ARNT,HIF1A,NPAS1	1.41101	2.8015	0.0291493	0.0859263
GM.5.0.Rel.0021	NFATC1,NFATC4,NFATC3	0.593103	0.462922	0.0298806	0.0878407
GM.5.0.bHLH.0118	TAL2	0.750945	0.614286	0.0314012	0.0920588
GM.5.0.SMAD.0014	NFIC	0.52614	0.42382	0.0325229	0.0950873
GM.5.0.bZIP.0010	JUN,RXRA,TCF12	1.20534	1.02045	0.0345189	0.100649
GM.5.0.CUT_Homeodomain.0009	CUX1	0.507007	0.401115	0.0354421	0.103061
GM.5.0.Forkhead.0052	FOXA2	0.0382647	0.0151364	0.0357087	0.103555
GM.5.0.Forkhead.0004	FOXO1,FOXO3,FOXO4	1.5258	1.48337	0.0359698	0.104031
GM.5.0.Nuclear_receptor.0130	NR3C1	1.17664	0.993958	0.0374728	0.108087
GM.5.0.Mixed.0021	NANOG,TBP	0.0382647	0.0290115	0.0380475	0.10945
GM.5.0.T-box.0007	TBX1	0.425695	0.329217	0.0381622	0.109487
GM.5.0.IRF.0021	IRF7	0.487875	0.37841	0.0383677	0.109722
GM.5.0.Nuclear_receptor.0128	NR2C2	2.07108	1.83151	0.0385778	0.109722
GM.5.0.Myb_SANT.0013	SMARCA1	0.0286985	0.0100909	0.0385838	0.109722
GM.5.0.Rel.0024	NFKB1	2.68809	2.81033	0.0386531	0.109722
GM.5.0.C2H2_ZF.0253	ZBTB48	2.20022	2.27677	0.0392432	0.111103
GM.5.0.Nuclear_receptor.0036	NR2F1,NR2F6,RARA,RARB,RARG	0.320467	0.238399	0.0403126	0.113587
GM.5.0.Myb_SANT.0007	CDC5L	0.0143493	0.00126	0.0403323	0.113587
GM.5.0.Sox.0011	HBP1	0.0334816	0.0100909	0.0406452	0.114168
GM.5.0.Unknown.0157	HDAC2	1.01401	0.851423	0.0433102	0.121336
GM.5.0.IRF.0007	IRF2	0.234371	0.165239	0.0443474	0.123919
GM.5.0.T-box.0015	MGA	0.440044	0.345615	0.0446408	0.124415
GM.5.0.C2H2_ZF.0039	ZNF382	1.0475	0.88548	0.0463155	0.128747
GM.5.0.Grainyhead.0006	GRHL2	1.28665	1.10622	0.0466141	0.129243
GM.5.0.DM.0003	DMRTA1	0.0143493	0.00252	0.0499129	0.138032
GM.5.0.MADS_box.0023	MEF2D,MEF2A	0.052614	0.0416251	0.0522533	0.144133
GM.5.0.bZIP.0008	BACH1,NFE2,BACH2	0.83704	0.71898	0.0538996	0.148158
GM.5.0.Forkhead.0047	FOXK2,FOXI2,FOXA1,FOXA3,FOXI1,FOXI3	1.20534	1.03684	0.0539885	0.148158
GM.5.0.Forkhead.0021	FOXO1,FOXO4,FOXN3,FOXK2,FOXI2,FOXA1,FOXA3,FOXI1,FOXI3	0.00957	0.00126	0.0541359	0.148183
GM.5.0.Sox.0006	SOX15,SOX18,SOX2,SOX21,SOX17,SOX3	0.248721	0.182898	0.056469	0.15411
GM.5.0.Rel.0014	NFKB1,NFKB2	0.83704	0.840071	0.0565884	0.15411
GM.5.0.Homeodomain_POU.0020	POU5F1	0.143493	0.0946026	0.0577783	0.156952
GM.5.0.C2H2_ZF.0078	IKZF2	0.133926	0.085773	0.0587098	0.158808
GM.5.0.C2H2_ZF.0222	ZNF282	1.53059	1.3421	0.0587574	0.158808
GM.5.0.Ets.0033	ELF3	1.03315	0.920799	0.0590175	0.15911
GM.5.0.Forkhead.0061	FOXP1	0.100445	0.0605457	0.0602542	0.162037
GM.5.0.Mixed.0054	POU2F1	0.00957	0	0.0623917	0.167292
GM.5.0.bZIP.0053	MAFK,MAF,MAFF	1.88454	1.67384	0.0626763	0.167292
GM.5.0.Homeodomain.0139	PBX1	0.0478309	0.0315342	0.0627553	0.167292
GM.5.0.Homeodomain.0096	PBX2,PBX3	0.0669632	0.0441479	0.0628319	0.167292
GM.5.0.Rel.0012	NFATC3,NFATC4,NFATC1	0.0382647	0.0227046	0.064704	0.17185
GM.5.0.Homeodomain.0152	EMX1	0.00957	0	0.0660158	0.174901
GM.5.0.Mixed.0050	PRDM1	0.00957	0	0.0662657	0.174936
GM.5.0.Homeodomain.0112	SIX4,SIX5,SMARCC2,ZNF143	1.06663	1.53004	0.066355	0.174936
GM.5.0.IRF.0011	IRF3	0.0717463	0.047932	0.0666114	0.175181
GM.5.0.bZIP.0044	DBP	0.0478309	0.023966	0.0668465	0.17537
GM.5.0.Grainyhead.0004	GRHL1,TFCP2,GRHL2	0.908787	0.77448	0.067067	0.175519
GM.5.0.C2H2_ZF.0250	ZNF410	0.0430478	0.0189205	0.0686175	0.17914
GM.5.0.Homeodomain_POU.0007	POU5F1,SOX2,NANOG,ZEB1	0.0478309	0.0277501	0.0695353	0.181095
GM.5.0.Homeodomain.0037	HOMEZ	0.0478309	0.023966	0.0710322	0.184546
GM.5.0.C2H2_ZF.0118	ZNF274	0.20089	0.146319	0.0726455	0.188282
GM.5.0.C2H2_ZF.0008	ZBTB7B	0.932702	0.799707	0.0753214	0.194747
GM.5.0.SMAD.0001	SMAD2,SMAD4,SMAD3	4.1278	3.81438	0.0771023	0.198872
GM.5.0.bHLH.0059	SREBF2	1.60233	1.66248	0.078948	0.203144
GM.5.0.Homeodomain.0100	HMBOX1,HNF1B	0.00957	0.00126	0.080298	0.206124
GM.5.0.Sox.0030	SOX21	0.220022	0.165239	0.0827243	0.211845
GM.5.0.C2H2_ZF.0124	ZNF232	0.100445	0.0643298	0.0839491	0.21447
GM.5.0.Homeodomain.0022	VTN,LHX1,HOXB2,HOXB1	0.0143493	0.00631	0.0905794	0.230656
GM.5.0.IRF.0002	IRF2	0.358732	0.287592	0.0907145	0.230656
GM.5.0.C2H2_ZF.0081	KLF12,KLF7,KLF6,KLF5,KLF3	4.12302	4.4602	0.0951068	0.241252
GM.5.0.T-box.0018	TBX1	0.20089	0.151364	0.0957696	0.24236
GM.5.0.Mixed.0071	TAF1	1.14794	1.15541	0.104312	0.263358
GM.5.0.Nuclear_receptor.0046	PPARD	0.0334816	0.0151364	0.107035	0.269032
GM.5.0.Homeodomain.0193	NANOG	0.00957	0.00126	0.107061	0.269032
GM.5.0.bHLH.0064	SREBF2	0.741378	0.649605	0.107691	0.269548
GM.5.0.Nuclear_receptor.0048	NR3C1	0.793992	0.686184	0.107769	0.269548
GM.5.0.bHLH.0075	TCF3	1.49232	1.34083	0.109686	0.273705
GM.5.0.Nuclear_receptor.0017	RXRA	1.11446	0.987651	0.111628	0.277904
GM.5.0.bZIP.0005	BACH1,BACH2,NFE2,NFE2L2,MAF,MAFK	2.32458	2.13045	0.113319	0.281461
GM.5.0.Nuclear_receptor.0037	NR3C1	0.0286985	0.0201819	0.113774	0.281938
GM.5.0.Rel.0002	NFATC4,NFATC3,NFATC1	0.0860956	0.0592843	0.118327	0.292449
GM.5.0.Rel.0019	NFATC1,NFATC4,NFATC3	0.153059	0.123614	0.11856	0.292449
GM.5.0.Rel.0010	NFAT5	0.0239154	0.0189205	0.123137	0.30304
GM.5.0.Sox.0012	SOX15,SOX18,SOX21,SOX2,SOX3	0.100445	0.0681139	0.124409	0.305471
GM.5.0.Forkhead.0058	FOXG1,FOXK2,FOXI2,FOXA1,FOXA3,FOXI1,FOXI3	1.32492	1.18947	0.125938	0.308519
GM.5.0.Homeodomain.0080	ALX1	0.00478	0	0.12791	0.311928
GM.5.0.TBP.0003,GM.5.0.TBP.0005	TBP	0.00478	0	0.127911	0.311928
GM.5.0.IRF.0014	IRF3	0.172191	0.153887	0.129438	0.314938
GM.5.0.C2H2_ZF.0234	ZNF121	0.258287	0.209387	0.132112	0.320715
GM.5.0.C2H2_ZF.0265	ZNF589	1.34405	1.42661	0.134248	0.325164
GM.5.0.bHLH.0016	ATF3,SREBF2,SREBF1,SIN3A,YY1	1.17186	1.25128	0.13504	0.326346
GM.5.0.C2H2_ZF.0260	YY1	0.153059	0.116046	0.135422	0.326535
GM.5.0.ARID_BRIGHT.0007,GM.5.0.Homeodomain.0072,GM.5.0.Homeodomain.0154	ARID3B,PRRX2,HOXB2	0.00478	0	0.140889	0.338954
GM.5.0.bZIP.0052	CEBPB	0.430478	0.369581	0.142103	0.341111
GM.5.0.Nuclear_receptor.0087	THRA	0.626584	0.54365	0.144179	0.344808
GM.5.0.Mixed.0046	BCL11A,EP300	0.0239154	0.0163978	0.144286	0.344808
GM.5.0.MADS_box.0012	MEF2A,MYEF2	0.0430478	0.0252274	0.150692	0.358792
GM.5.0.Sox.0014	SOX10,SOX9,SOX18,SOX21,SOX2,SOX17,SOX3	0.0956617	0.0681139	0.150806	0.358792
GM.5.0.C2H2_ZF.0233	ZNF324	1.3871	1.49346	0.151443	0.359509
GM.5.0.Homeodomain.0166	PKNOX1	0.779643	0.688707	0.15189	0.359776
GM.5.0.Homeodomain.0018	ISL1,HOXB2	0.00478	0	0.152914	0.361403
GM.5.0.C2H2_ZF.0144	KLF3,KLF7,KLF6,KLF5	1.70756	1.85673	0.155208	0.366018
GM.5.0.THAP_finger.0006	THAP1	1.47797	1.37868	0.161502	0.380026
GM.5.0.Homeodomain.0087	ALX1	0.00478	0	0.16207	0.380527
GM.5.0.C2H2_ZF.0216	ZNF329	1.08098	1.12766	0.169611	0.397363
GM.5.0.bHLH.0115	TAL2,BHLHE22	0.00478	0	0.171717	0.401422
GM.5.0.p53.0009	TP53	1.00923	0.909446	0.172736	0.402924
GM.5.0.bZIP.0067	ATF1	0.865739	1.10496	0.173439	0.403689
GM.5.0.Nuclear_receptor.0053	RARA,RARG,RARB	1.54494	1.42408	0.173989	0.404091
GM.5.0.Homeodomain.0003	HOXB2	0.00478	0	0.174859	0.405236
GM.5.0.Homeodomain_POU.0022	POU5F1	0.00957	0.00378	0.175821	0.406586
GM.5.0.IRF.0012	IRF7	0.148276	0.117307	0.179791	0.414874
GM.5.0.T-box.0022	EOMES	0.267853	0.240921	0.180294	0.41514
GM.5.0.Nuclear_receptor.0057	ESRRA	0.875305	0.787094	0.182203	0.417981
GM.5.0.GATA.0002	GATA3	0.00478	0	0.182307	0.417981
GM.5.0.Homeodomain_POU.0001	NANOG,POU5F1	0.00957	0.00505	0.184828	0.422859
GM.5.0.Unknown.0106	CBX5	0.0286985	0.0176592	0.191916	0.43814
GM.5.0.bZIP.0073	CREBZF	0.119577	0.0920799	0.198584	0.4524
GM.5.0.bHLH.0007	TCF3	0.0621801	0.0504547	0.200583	0.455986
GM.5.0.MADS_box.0002	MEF2A,MEF2D,MYEF2	0.0143493	0.0113523	0.201413	0.456483
GM.5.0.Forkhead.0011	FOXG1,FOXK2,FOXI2,FOXA1,FOXA3,FOXI1,FOXI3	0.0191323	0.00883	0.201653	0.456483
GM.5.0.Forkhead.0003	FOXI1,FOXK2,FOXI2,FOXA1,FOXA3,FOXI3	0.0430478	0.0277501	0.205272	0.463699
GM.5.0.p53.0002	TP53	0.760511	0.684923	0.206638	0.465804
GM.5.0.bHLH.0114	MYC	0.497441	0.865299	0.208381	0.468748
GM.5.0.ARID_BRIGHT.0003	ARID5B	0.00957	0.00631	0.210623	0.472799
GM.5.0.Forkhead.0045	FOXJ2,FOXJ3,FOXN3,FOXK2,FOXI2,FOXN2,FOXA1,FOXA3,FOXI1,FOXI3	0.0334816	0.0227046	0.215044	0.481716
GM.5.0.C2H2_ZF.0310	ZNF140	0.832257	0.761866	0.220204	0.491306
GM.5.0.Nuclear_receptor.0095	NR4A1	0.110011	0.0870344	0.220421	0.491306
GM.5.0.Homeodomain.0029	NKX2-3,NKX2-6	0.0334816	0.0252274	0.220699	0.491306
GM.5.0.E2F.0018	E2F1	0.00478	0.00126	0.227663	0.505761
GM.5.0.bZIP.0081	TEF	0.0239154	0.013875	0.239056	0.529974
GM.5.0.Homeodomain.0118	SIX4,SIX5	0.0239154	0.0277501	0.240216	0.531447
GM.5.0.Mixed.0047	FOXA1,NR3C1	2.78854	2.71825	0.245933	0.542302
GM.5.0.C2H2_ZF.0281	ZNF784	1.14316	1.05955	0.246299	0.542302
GM.5.0.Homeodomain.0180	MEIS1	0.0143493	0.0113523	0.246639	0.542302
GM.5.0.C2H2_ZF.0123	ZNF549	1.78409	1.67636	0.258122	0.566391
GM.5.0.AT_hook.0003	HMGA1	0.0191323	0.0214433	0.259889	0.569104
GM.5.0.STAT.0006	STAT2,STAT1	0.339599	0.301467	0.269623	0.588125
GM.5.0.C2H2_ZF.0211	REST	0.817908	0.761866	0.269672	0.588125
GM.5.0.C2H2_ZF.0101	ZBTB12	0.71268	0.668525	0.279975	0.609358
GM.5.0.C2H2_ZF.0069	ZSCAN16	0.057397	0.0441479	0.281584	0.611618
GM.5.0.Nuclear_receptor.0011	NR3C1	1.18142	1.10622	0.286778	0.620641
GM.5.0.Ets.0011	ETS1,ETS2	1.36318	1.33957	0.288005	0.620641
GM.5.0.Homeodomain.0042	ALX1	0.00478	0.00126	0.288204	0.620641
GM.5.0.TBP.0001	TBP,POLR2A,TAF1	0.00478	0.00126	0.288364	0.620641
GM.5.0.Homeodomain.0196	NKX2-3,NKX3-1	0.00478	0.00126	0.28863	0.620641
GM.5.0.bZIP.0004	ATF4,CEBPG,ATF3,DDIT3,ATF5,MYC	0.373081	0.345615	0.297934	0.639367
GM.5.0.HSF.0008	HSF1	0.0621801	0.0491934	0.29905	0.64048
GM.5.0.bZIP.0002	FOS,FOSL1,JDP2,JUNB,JUND	4.4961	4.42992	0.301041	0.64346
GM.5.0.Ets.0012	ETV5	0.966184	1.14784	0.302599	0.645505
GM.5.0.C2H2_ZF.0301	ZNF628	0.392213	0.356967	0.304514	0.647966
GM.5.0.Homeodomain.0088	SIX4,SIX5	2.5159	2.40921	0.304961	0.647966
GM.5.0.Nuclear_receptor.0042	THRA	0.492658	0.452831	0.31075	0.658962
GM.5.0.Homeodomain.0056	MEIS1,MEIS2	1.301	1.22983	0.31277	0.661634
GM.5.0.CUT_Homeodomain.0004	CUX1	0.00478	0.00126	0.313243	0.661634
GM.5.0.Nuclear_receptor.0082	ESRRA	2.64026	2.84312	0.31711	0.668486
GM.5.0.Homeodomain.0028	HOXB2,PBX1	0.00478	0.00252	0.324218	0.682129
GM.5.0.bZIP.0001	CEBPB	0.923136	1.71168	0.326455	0.685492
GM.5.0.Homeodomain.0083	PBX2,PBX3,PBX1	0.0191323	0.0252274	0.329258	0.690027
GM.5.0.IRF.0005	IRF9	0.0239154	0.0227046	0.330617	0.691524
GM.5.0.bHLH.0101	MYC	0.181757	0.163978	0.331462	0.691942
GM.5.0.C2H2_ZF.0305	GLI2	1.68365	1.88448	0.333247	0.694319
GM.5.0.C2H2_ZF.0106	OSR1	2.54939	2.47228	0.336636	0.700019
GM.5.0.C2H2_ZF.0255	REST	2.85072	3.1118	0.345251	0.716546
GM.5.0.Nuclear_receptor.0098	ESRRA	1.69321	1.61834	0.34769	0.720215
GM.5.0.TEA.0004	TEAD4	0.0860956	0.0756821	0.352367	0.728497
GM.5.0.bHLH.0003	SREBF1	0.83704	0.910708	0.354486	0.731074
GM.5.0.bZIP.0063	JUN	4.57263	4.58129	0.355115	0.731074
GM.5.0.E2F.0008	E2F7,E2F8	0.153059	0.13875	0.355658	0.731074
GM.5.0.Homeodomain.0050	HOXB2	0.00957	0.00505	0.362618	0.743957
GM.5.0.RFX.0017	RFX5	1.37753	1.33074	0.363957	0.745279
GM.5.0.C2H2_ZF.0151	HIVEP1	2.19544	2.60346	0.364721	0.74542
GM.5.0.bHLH.0026,GM.5.0.bHLH.0040,GM.5.0.bHLH.0041,GM.5.0.bHLH.0053	MAX,ARNT,CLOCK,BHLHE40,HES4,HES1,MYCN,MYC,MNT,MLX,USF1,MXI1,USF2	0.51179	1.06712	0.367122	0.748902
GM.5.0.Ets.0025	EGR1,ELF1,ELK4,ETS1,GABPA,ETS2,ERF,THAP1	5.61056	7.57325	0.372037	0.757487
GM.5.0.Unknown.0169	HLTF	1.41101	1.36985	0.374419	0.760893
GM.5.0.Sox.0008	SOX17	0.00957	0.0113523	0.381834	0.773241
GM.5.0.C2H2_ZF.0047	YY1,MBTPS2	0.793992	0.978822	0.381936	0.773241
GM.5.0.bZIP.0045	E2F1,ATF1,ATF7,ATF2	0.52614	0.840071	0.398108	0.804463
GM.5.0.STAT.0019	STAT1,STAT3	0.0813125	0.0731593	0.399456	0.805669
GM.5.0.Mixed.0090	CUX1	0.00478	0.00252	0.400442	0.806144
GM.5.0.SMAD.0007	SMAD3,SMAD2	0.755728	0.726548	0.404128	0.812041
GM.5.0.RFX.0013	RFX1,RFX7,RFX5	1.44928	1.51112	0.408919	0.82013
GM.5.0.IRF.0004	IRF9,STAT1	0.172191	0.161455	0.422157	0.845102
GM.5.0.CUT_Homeodomain.0011	CUX1	0.282202	0.302728	0.430768	0.859942
GM.5.0.Grainyhead.0002	GRHL2,GRHL1	0.779643	0.806014	0.431173	0.859942
GM.5.0.bZIP.0024	ATF2,JUN,JUND,FOS,FOSL1,JUNB	0.904003	1.15415	0.434978	0.865278
GM.5.0.MADS_box.0013	MEF2A,MEF2D,MYEF2	0.0334816	0.0290115	0.435462	0.865278
GM.5.0.bZIP.0064	ATF3	1.25795	1.70663	0.450401	0.89331
GM.5.0.bZIP.0003	BACH1,BACH2,MAFK,NFE2	2.36763	2.31966	0.452962	0.89673
GM.5.0.Nuclear_receptor.0061	RXRA,RXRG	0.435261	0.508331	0.456853	0.902769
GM.5.0.bHLH.0051	AHR	0.564404	0.546172	0.458657	0.904666
GM.5.0.Unknown.0202	TOPORS	0.00478	0.00252	0.464078	0.913679
GM.5.0.MADS_box.0014	MEF2A,MEF2D,MYEF2	0.0669632	0.0630684	0.466004	0.915792
GM.5.0.bHLH.0133	SREBF1	0.0717463	0.0668525	0.46781	0.917661
GM.5.0.T-box.0016	EOMES	0.765294	0.744207	0.47205	0.924287
GM.5.0.bZIP.0011	CEBPB	0.258287	0.253535	0.47527	0.928898
GM.5.0.C2H2_ZF.0100	ZFP82	0.00957	0.0113523	0.47671	0.930017
GM.5.0.bZIP.0065	CEBPG	0.00957	0.00883	0.4795	0.933764
GM.5.0.Ets.0007	ELK1,ETV4,ETS2,ERF	2.86507	4.08936	0.482817	0.937301
GM.5.0.Mixed.0051	ZNF143	1.16229	1.16929	0.483064	0.937301
GM.5.0.Forkhead.0040	FOXM1	0.425695	0.422558	0.492165	0.953236
GM.5.0.Forkhead.0014	FOXC1,FOXC2,FOXJ2,FOXN3,FOXK2,FOXI2,FOXN2,FOXA1,FOXA3,FOXI1,FOXI3	0.0286985	0.0264887	0.493982	0.955033
GM.5.0.bZIP.0058	NFE2L2	1.97541	1.94629	0.499223	0.963429
GM.5.0.AT_hook.0002	HMGA2,HMGA1	0.00957	0.00883	0.502019	0.967086
GM.5.0.bZIP.0075	FOS	1.82236	1.78988	0.508789	0.978371
GM.5.0.CUT_Homeodomain.0012	CUX1	0.00478	0.00378	0.51196	0.982707
GM.5.0.STAT.0023	STAT1	0.765294	0.918276	0.513098	0.983133
GM.5.0.Unknown.0105	GTF3C2,POLR3A,POLR3G	0.153059	0.157671	0.519173	0.993
GM.5.0.Unknown.0128	GTF3C2	0.277419	0.280024	0.540012	1
GM.5.0.C2H2_ZF.0095	ZKSCAN3	0.564404	0.667264	0.543081	1
GM.5.0.Nuclear_receptor.0051	NR2F2,RARA	2.35806	2.84817	0.547599	1
GM.5.0.Mixed.0028	THAP1,YY1	0.640934	0.983867	0.551117	1
GM.5.0.HSF.0005	HSF1	0.784426	0.779525	0.558616	1
GM.5.0.C2H2_ZF.0298	ZNF143	0.0191323	0.0189205	0.559672	1
GM.5.0.CSD.0001	YBX2,YBX1	1.9515	3.07522	0.56569	1
GM.5.0.SMAD.0006	NFIC	1.25795	1.44174	0.566462	1
GM.5.0.bZIP.0057	MAF	1.68843	1.79745	0.569279	1
GM.5.0.C2H2_ZF.0277	EGR1	0.746162	1.26263	0.573096	1
GM.5.0.bHLH.0042	BHLHE22	0.0717463	0.0731593	0.576346	1
GM.5.0.SMAD.0017	SMAD3	1.59755	1.59185	0.587516	1
GM.5.0.C2H2_ZF_Homeodomain.0004	TCF4,ZEB1	1.20055	1.42661	0.592933	1
GM.5.0.IRF.0010	IRF6	0.71268	0.81106	0.593919	1
GM.5.0.C2H2_ZF.0193	ZNF24	0.0478309	0.0504547	0.595115	1
GM.5.0.C2H2_ZF.0076	ZNF146,ZNF260	0.0239154	0.0252274	0.596757	1
GM.5.0.bZIP.0101	MAF	2.5446	2.5467	0.596887	1
GM.5.0.Mixed.0097	BDP1,BRF1,BRF2	0.20089	0.209387	0.604976	1
GM.5.0.CSL.0001	RBPJ	1.35361	1.35849	0.60501	1
GM.5.0.C2H2_ZF.0248	ZNF384	0.00957	0.0189205	0.608288	1
GM.5.0.Mixed.0057	POU2F1	0.00478	0.00505	0.611058	1
GM.5.0.MADS_box.0008	SRF	0.0143493	0.0163978	0.611417	1
GM.5.0.Nuclear_receptor.0005	NR1H3,RXRA	1.11924	1.12766	0.613795	1
GM.5.0.Mixed.0086	POLR2A,TAF1,TBP	0.119577	0.186682	0.616774	1
GM.5.0.Sox.0026	SOX10,SOX9,SOX4,SOX11	0.00957	0.0100909	0.616998	1
GM.5.0.T-box.0019	EOMES	1.82714	1.84664	0.628484	1
GM.5.0.Sox.0005	BBX	0.00478	0.00631	0.634156	1
GM.5.0.bZIP.0084	ATF3	0.0286985	0.0315342	0.638873	1
GM.5.0.Forkhead.0033	FOXA1,FOXK2,FOXI2,FOXA3,FOXI1,FOXI3	0.00478	0.00505	0.643482	1
GM.5.0.bZIP.0035	BACH2,BACH1	2.18109	2.19604	0.643566	1
GM.5.0.Unknown.0166	MYEF2	0.00478	0.00883	0.659809	1
GM.5.0.Nuclear_receptor.0131	PPARD	0.0478309	0.0542388	0.666039	1
GM.5.0.Ets.0032	ETS2,ERF	0.679198	0.896833	0.669966	1
GM.5.0.bZIP.0051	CREB3L1,CREB3L2,CREB3,CREB3L4,XBP1	0.640934	1.22731	0.682121	1
GM.5.0.bZIP.0036	JUN,JUNB,JUND	1.13359	1.41652	0.685038	1
GM.5.0.Paired_box.0001	PAX9,PAX1	1.63103	2.0636	0.687258	1
GM.5.0.bHLH.0097	MAX,MXI1	0.220022	0.238399	0.68734	1
GM.5.0.T-box.0023	TBX1	0.0765294	0.0870344	0.692407	1
GM.5.0.T-box.0021	TBX1	0.0382647	0.0454093	0.697037	1
GM.5.0.bHLH.0004	USF1,SREBF1,MITF,TFE3,USF2	0.9614	1.19578	0.697663	1
GM.5.0.RFX.0001	RFX7,RFX5,ARID2,RFX3	2.03281	2.24271	0.708487	1
GM.5.0.Nuclear_receptor.0021	RARA,RXRA,RXRG	1.68365	1.9362	0.708682	1
GM.5.0.E2F.0013	E2F1	0.00478	0.00757	0.711914	1
GM.5.0.Unknown.0053	HERPUD1	0.0908787	0.112262	0.712185	1
GM.5.0.bZIP.0062	CEBPB	0.392213	0.422558	0.71953	1
GM.5.0.Mixed.0010	EGR1,SETDB1	1.40144	2.54796	0.72331	1
GM.5.0.SMAD.0005	SMAD2,SMAD3,SMAD4	1.68365	1.72051	0.727218	1
GM.5.0.Unknown.0004	NF1	1.29622	1.54644	0.729407	1
GM.5.0.Mixed.0019	XBP1	0.286985	0.412467	0.731745	1
GM.5.0.C2H2_ZF.0238	ZNF250	0.20089	0.224524	0.738075	1
GM.5.0.C2H2_ZF.0300	E4F1	0.315684	0.53482	0.74532	1
GM.5.0.bHLH.0126	SREBF1	0.229588	0.25858	0.75206	1
GM.5.0.C2H2_ZF.0229	ZNF708	1.96585	2.0144	0.76146	1
GM.5.0.C2H2_ZF.0035	ZNF76,ZNF143	1.43014	2.09766	0.76306	1
GM.5.0.C2H2_ZF.0202	ZNF143	0.00478	0.00757	0.76318	1
GM.5.0.bHLH.0014	TCF12	2.67375	2.73212	0.765924	1
GM.5.0.bZIP.0086	MAF	0.0621801	0.0769435	0.766236	1
GM.5.0.C2H2_ZF.0018	ZNF76,ZNF143	1.59277	2.41678	0.775048	1
GM.5.0.C2H2_ZF_Homeodomain.0001	ZEB1	1.49232	1.54518	0.780027	1
GM.5.0.bHLH.0039	USF2,MITF,USF1,TFE3	1.05228	1.46571	0.787326	1
GM.5.0.Nuclear_receptor.0014	RARG	1.19099	1.40516	0.787593	1
GM.5.0.C2H2_ZF.0031	SP1,SP2,THAP1	1.74104	3.1345	0.789905	1
GM.5.0.bHLH.0048	TAL2,TCF3	1.06663	1.11883	0.790208	1
GM.5.0.SMAD.0009	SMAD1	2.14282	2.57824	0.792212	1
GM.5.0.Mixed.0108	CTCF,RAD21,SMC3	1.26752	1.332	0.795484	1
GM.5.0.Mixed.0011	ETS2,STAT6	0.473526	1.28533	0.804348	1
GM.5.0.Homeodomain.0084	TGIF1	1.8941	1.97026	0.809464	1
GM.5.0.bZIP.0077	ATF4	2.15717	2.80276	0.81747	1
GM.5.0.RFX.0004	RFX7,RFX5,RFX2,ARID2,RFX3	2.12847	2.37642	0.827718	1
GM.5.0.C2H2_ZF.0132	GZF1	0.334816	0.382195	0.827758	1
GM.5.0.bZIP.0009	NFIL3,TEF	0.00478	0.0151364	0.831249	1
GM.5.0.HSF.0006	HSF1	0.0191323	0.0302728	0.840615	1
GM.5.0.RFX.0016	RFX1	1.03793	1.11631	0.841327	1
GM.5.0.Mixed.0072	POLR2A,TAF1,TBP	0.00957	0.0176592	0.846097	1
GM.5.0.Unknown.0093	SIN3A	2.46807	2.98692	0.84808	1
GM.5.0.C2H2_ZF.0257	ZKSCAN1	1.33448	1.42535	0.85022	1
GM.5.0.Nuclear_receptor.0003	RARG,RARA,RXRA,RXRG	0.172191	0.210648	0.855339	1
GM.5.0.Ets.0041	ELF1,ELK4,GABPA	0.382647	0.856469	0.855684	1
GM.5.0.C2H2_ZF.0154	ZBTB4	0.540489	0.908185	0.856582	1
GM.5.0.Nuclear_receptor.0111	THRA	0.473526	0.528513	0.857069	1
GM.5.0.bZIP.0091	MAF	1.61668	1.71294	0.857428	1
GM.5.0.C2H2_ZF.0220	ZNF770	0.277419	0.336785	0.86044	1
GM.5.0.bZIP.0054	MAF,CIC	3.506	3.63148	0.861725	1
GM.5.0.Unknown.0182	NFYC	1.49232	3.07648	0.863073	1
GM.5.0.Mixed.0049	MAX	0.459176	0.565093	0.864807	1
GM.5.0.Unknown.0208	MAFK	1.81279	1.969	0.864831	1
GM.5.0.C2H2_ZF.0214	ZNF691	8.09298	8.32125	0.866121	1
GM.5.0.bHLH.0068	ATF3,BHLHE40,USF2,ARNTL2,MITF,MAX,MXI1,NFE2	0.473526	1.01414	0.87061	1
GM.5.0.C2H2_ZF.0119	RREB1	0.793992	1.03684	0.873881	1
GM.5.0.C2H2_ZF.0157	REST	0.0239154	0.0403638	0.87977	1
GM.5.0.Ets.0028	ETS1	2.0376	2.50886	0.887489	1
GM.5.0.Mixed.0103	CTCF,RAD21,SMC3	0.0239154	0.0403638	0.887516	1
GM.5.0.Nuclear_receptor.0125	NR2C2	2.30066	2.968	0.887835	1
GM.5.0.Homeodomain.0195	PBX3	0.00478	0.0214433	0.889288	1
GM.5.0.Mixed.0056	ZNF350	0.44961	0.587798	0.891081	1
GM.5.0.bHLH.0096	SREBF1	0.349165	0.413729	0.891584	1
GM.5.0.bHLH.0038	SREBF1,SREBF2	0.894437	1.12009	0.892755	1
GM.5.0.Forkhead.0032	FOXP4,ZNF384	0.416129	0.488149	0.896482	1
GM.5.0.bZIP.0022	ATF3	0.937485	1.49977	0.898821	1
GM.5.0.C2H2_ZF.0268	KLF7,KLF6,KLF5,KLF3	1.62625	2.04089	0.899389	1
GM.5.0.C2H2_ZF.0098	ZNF554	1.54972	1.95512	0.904434	1
GM.5.0.bHLH.0091	CLOCK	1.13837	1.51616	0.906712	1
GM.5.0.Grainyhead.0001	UBP1	2.19065	2.32975	0.908994	1
GM.5.0.Rel.0001	NFKB1	1.59755	2.06486	0.914062	1
GM.5.0.Forkhead.0059	FOXA1,FOXA2	1.9228	2.40921	0.915267	1
GM.5.0.bZIP.0013	FOS,CEBPB,EP300,FOSL1,HMGN3,JDP2,JUN,JUNB,JUND,SMARCC1,SMARCC2,FOSL2,ATF3,NFE2,MEF2A,NR3C1,PRDM1,SMARCB1,TCF7L2,TRIM28	1.65495	1.78357	0.917636	1
GM.5.0.bHLH.0088	AHR	0.0286985	0.0655911	0.921401	1
GM.5.0.C2H2_ZF.0003	ZBTB6	1.50189	2.01567	0.925851	1
GM.5.0.SAND.0002	ARHGEF12	0.487875	0.621854	0.926064	1
GM.5.0.SAND.0001	GMEB1,GMEB2	0.0956617	0.312819	0.92623	1
GM.5.0.bZIP.0103	BACH1	2.48721	2.76744	0.928516	1
GM.5.0.C2H2_ZF.0236	REST	1.75539	1.90088	0.931441	1
GM.5.0.CUT_Homeodomain.0007	CUX1	0.153059	0.243444	0.931697	1
GM.5.0.bHLH.0009	ATF3,USF1,USF2,BACH1,BACH2,NFE2,TFE3	0.770077	1.46319	0.936027	1
GM.5.0.bZIP.0087	MAFF,MAFK	0.660066	0.770696	0.936718	1
GM.5.0.Rel.0004	NFKB1	1.51146	1.96773	0.937074	1
GM.5.0.C2H2_ZF.0087,GM.5.0.C2H2_ZF.0287	ZIC5,ZIC3,ZIC2	2.14282	2.6968	0.942748	1
GM.5.0.Mixed.0043	HINFP	0.00478	0.0327956	0.942971	1
GM.5.0.bZIP.0012	ATF3	0.89922	2.04215	0.944228	1
GM.5.0.THAP_finger.0003	THAP1	0.0669632	0.177853	0.947586	1
GM.5.0.bZIP.0014	MAFF,MAFG,MAFK,MAF	1.28665	1.43165	0.948579	1
GM.5.0.Nuclear_receptor.0035	NR2F2,RXRA	2.18109	2.77753	0.950398	1
GM.5.0.bZIP.0096	JUND,ATF1,ATF7,BATF3,CREB3,JDP2,JUN,CREB3L4,XBP1,CREB1,FOSL1,FOSL2,JUNB	0.267853	0.717718	0.952274	1
GM.5.0.CBF_NF-Y.0003	NFYA	0.253504	0.620593	0.953314	1
GM.5.0.Unknown.0123	RAD21	1.33448	1.48337	0.956628	1
GM.5.0.HSF.0009	HSF1	0.00478	0.0201819	0.957358	1
GM.5.0.Homeodomain.0141	TGIF1	1.93715	2.46724	0.957764	1
GM.5.0.Ets.0002	ELF3,ELF1	0.703114	0.997742	0.957856	1
GM.5.0.bZIP.0088	CEBPB	0.20089	0.274978	0.958377	1
GM.5.0.bHLH.0069	TCF12	2.47764	3.16099	0.960751	1
GM.5.0.Nuclear_receptor.0110	RARG	1.11924	1.39507	0.961117	1
GM.5.0.bHLH.0002	TCF3	1.25317	1.69402	0.967893	1
GM.5.0.Rel.0018	RELA	0.114794	0.285069	0.968138	1
GM.5.0.Homeodomain.0052	PBX3,PBX1,PBX2,PKNOX1	1.78887	2.06991	0.968954	1
GM.5.0.Myb_SANT.0004	MYBL2	1.9802	2.23893	0.969721	1
GM.5.0.bZIP.0072	MAFF,MAFK	2.45372	2.67158	0.970748	1
GM.5.0.Unknown.0063	HDAC2	0.052614	0.095864	0.971932	1
GM.5.0.bHLH.0134	TFAP4	2.49199	3.11936	0.972322	1
GM.5.0.bHLH.0085	TFAP4	0.507007	0.732855	0.973208	1
GM.5.0.RFX.0010	RFX1,RFX7,RFX5	0.994882	1.63095	0.975919	1
GM.5.0.bZIP.0029	ATF2,ATF1	0.71268	1.44679	0.977434	1
GM.5.0.bZIP.0034	CREB1	0.755728	1.89205	0.978593	1
GM.5.0.Mixed.0068	MAX	1.46362	1.90467	0.979837	1
GM.5.0.Ets.0049	ELK1	0.822691	1.25758	0.980299	1
GM.5.0.p53.0003	TP53	1.12881	1.52247	0.980476	1
GM.5.0.bZIP.0025	ATF2,ATF7	0.593103	1.41021	0.980763	1
GM.5.0.THAP_finger.0002	THAP1	25.6708	31.4055	0.980895	1
GM.5.0.Unknown.0011	ZBED1	0.0239154	0.0655911	0.980958	1
GM.5.0.CENPB.0001	CENPB	0.545272	1.05324	0.981798	1
GM.5.0.Nuclear_receptor.0097	NR6A1	0.349165	0.465445	0.983092	1
GM.5.0.C2H2_ZF.0266	ZNF331	3.04683	3.93547	0.983626	1
GM.5.0.Grainyhead.0010	UBP1	0.0669632	0.12866	0.984429	1
GM.5.0.bHLH.0070	ARNTL2,ARNTL	0.487875	1.09487	0.985132	1
GM.5.0.Unknown.0067	NRF1	0.205673	0.502024	0.985193	1
GM.5.0.C2H2_ZF.0275	ZSCAN10	1.98976	2.63248	0.985505	1
GM.5.0.bHLH.0060	TCF3	1.52102	2.0636	0.988586	1
GM.5.0.Mixed.0106	MZF1	1.54015	1.80249	0.988935	1
GM.5.0.bHLH.0131	MYC	0.420912	0.967469	0.988962	1
GM.5.0.SAND.0008	GMEB2	0.0621801	0.264887	0.989224	1
GM.5.0.bZIP.0048	CREM	1.06185	1.70411	0.989503	1
GM.5.0.bHLH.0089	TCF12	2.62113	3.40317	0.989783	1
GM.5.0.Nuclear_receptor.0055	ESRRA	1.5258	2.04468	0.989839	1
GM.5.0.C2H2_ZF.0067	ZBTB7A	0.564404	0.726548	0.990403	1
GM.5.0.bZIP.0016	ATF2,CREB1,CREM	0.291768	0.91323	0.990695	1
GM.5.0.Unknown.0049	POLR3A	0.693548	1.01666	0.991603	1
GM.5.0.C2H2_ZF.0201	ZNF816	1.40623	1.9917	0.991975	1
GM.5.0.Mixed.0014	TAF1,YY1	0.535706	0.779525	0.992045	1
GM.5.0.Grainyhead.0008	TFCP2	1.96107	2.62491	0.992456	1
GM.5.0.Nuclear_receptor.0022	ESRRA	1.13837	1.56536	0.992476	1
GM.5.0.SMAD.0011	NFIC	1.70278	2.302	0.99348	1
GM.5.0.bHLH.0095	HES4	0.947051	1.21344	0.993927	1
GM.5.0.bZIP.0079	FOS	1.76018	2.03711	0.994081	1
GM.5.0.SAND.0003	GMEB2	0.559621	1.12514	0.994196	1
GM.5.0.SMAD.0010	SMAD2	1.50667	1.77096	0.994308	1
GM.5.0.Forkhead.0051	FOXC1,FOXK2,FOXI2,FOXA1,FOXA3,FOXI1,FOXI3	0.947051	1.19073	0.994675	1
GM.5.0.bHLH.0135	TFAP4	2.74071	3.64157	0.995116	1
GM.5.0.Homeodomain.0164	SIX5	0.00478	0.047932	0.995198	1
GM.5.0.Unknown.0002	TAF1,WRNIP1	1.03315	1.68393	0.995541	1
GM.5.0.C2H2_ZF.0302	PLAG1	1.49232	2.18217	0.995762	1
GM.5.0.C2H2_ZF.0291	ZIC5	2.52547	3.49777	0.996037	1
GM.5.0.C2H2_ZF.0308	YY1	0.516573	1.30047	0.996298	1
GM.5.0.STAT.0007	STAT1,STAT3	0.191323	0.369581	0.997626	1
GM.5.0.C2H2_ZF.0212	EGR1	0.205673	0.333001	0.997837	1
GM.5.0.bZIP.0056	ATF1,CREB1,ATF3	0.784426	1.68645	0.997867	1
GM.5.0.Mixed.0012	REST	2.32936	3.17612	0.997915	1
GM.5.0.bHLH.0058	MYC,MAX	0.516573	0.923321	0.997975	1
GM.5.0.bHLH.0030,GM.5.0.bHLH.0057	ARNTL,ARNT,ID2,ID3,ID1,ID4,MLXIP,USF2,MAX,ARNTL2,BHLHE40,MLX,MYC,USF1	0.860956	1.75835	0.997994	1
GM.5.0.Mixed.0099	TCF7L2	2.90333	3.856	0.99812	1
GM.5.0.C2H2_ZF.0026	ATF3,THAP11,ZBTB33,ZNF143,ZNF76	1.16229	2.47354	0.998122	1
GM.5.0.TBP.0006	TBP	0.856173	2.08126	0.998127	1
GM.5.0.bZIP.0047	MAF	1.72669	2.39029	0.998233	1
GM.5.0.C2H2_ZF.0121	RREB1	0.507007	0.831242	0.998295	1
GM.5.0.Mixed.0059	NFKB1	0.191323	0.320387	0.998499	1
GM.5.0.C2H2_ZF.0126	ZFX	1.95628	2.77879	0.998617	1
GM.5.0.bHLH.0011	MLX	0.731812	1.63978	0.99863	1
GM.5.0.Ets.0031	ETS1	0.296551	0.607979	0.998639	1
GM.5.0.Unknown.0003	EP300	4.08476	5.32171	0.998665	1
GM.5.0.bZIP.0006	XBP1	0.698331	1.09361	0.998773	1
GM.5.0.Mixed.0069	MZF1	1.92758	2.73212	0.998948	1
GM.5.0.Unknown.0009	NRF1,TAF1,TCF12	1.44928	2.68924	0.999087	1
GM.5.0.C2H2_ZF.0263	ZNF143	0.904003	1.96773	0.999111	1
GM.5.0.HSF.0001	GTF3C2,POLR3A,POLR3G,HSF1	0.0813125	0.177853	0.999176	1
GM.5.0.C2H2_ZF.0184	YY1,MBTPS2	0.416129	1.20713	0.999329	1
GM.5.0.bHLH.0103	BHLHE40	0.722246	1.16929	0.99939	1
GM.5.0.bHLH.0111	AHR,ARNT	0.0621801	0.24849	0.999393	1
GM.5.0.RFX.0003	RFX1,RFX7,RFX5,RFX2	2.04716	2.65518	0.999484	1
GM.5.0.Mixed.0048	SIX5,ZNF143	0.889654	1.73438	0.999488	1
GM.5.0.Grainyhead.0009,GM.5.0.bHLH.0022	TFCP2,TCF12,TCF4,TCF3,ZEB1	6.505	8.38431	0.999497	1
GM.5.0.C2H2_ZF.0060	HINFP	0.583537	1.31435	0.999519	1
GM.5.0.RFX.0008	RFX5,RFX7	1.98976	2.46345	0.999561	1
GM.5.0.Ets.0035	ETS1	0.679198	1.09361	0.999626	1
GM.5.0.C2H2_ZF.0213	KLF8,KLF7,KLF6,KLF5,KLF3	1.55929	2.24397	0.99971	1
GM.5.0.C2H2_ZF.0002	ZEB1,SNAI1	1.83671	2.64761	0.999729	1
GM.5.0.bHLH.0037	ARNT,MYC,MAX	0.621801	1.1819	0.999733	1
GM.5.0.Nuclear_receptor.0103	NR2C2	0.392213	0.605457	0.999759	1
GM.5.0.HSF.0010	HSF1	0.89922	1.21344	0.999783	1
GM.5.0.Ets.0005	ETS1	0.535706	1.48841	0.999789	1
GM.5.0.Nuclear_receptor.0059	RARA,RARG,RARB	0.196107	0.351922	0.999794	1
GM.5.0.GATA.0010	GATA3	0.12436	0.261103	0.999857	1
GM.5.0.THAP_finger.0001	THAP1	1.11924	1.55779	0.999866	1
GM.5.0.bHLH.0023	CLOCK,ARNTL,MYCN,MXI1	0.822691	1.61077	0.99987	1
GM.5.0.bHLH.0105	USF2	0.406562	0.629423	0.999881	1
GM.5.0.p53.0001	TP53	0.880088	1.18947	0.999894	1
GM.5.0.IRF.0003	IRF6,IRF2	0.904003	1.332	0.999894	1
GM.5.0.bHLH.0033	BHLHE40,ARNTL2,ARNTL,SIRT6	0.889654	1.8479	0.999898	1
GM.5.0.bHLH.0031	ATOH8	1.54494	2.29064	0.999904	1
GM.5.0.RFX.0015	ARID2,RFX7,RFX5	1.45406	2.64004	0.999905	1
GM.5.0.Grainyhead.0003	TFCP2	2.49677	3.55832	0.999912	1
GM.5.0.Ets.0020	ETS1,ELK3,ETS2	1.49711	2.76996	0.999913	1
GM.5.0.bZIP.0007	ATF1,CREB1	0.674415	2.03837	0.999916	1
GM.5.0.C2H2_ZF.0015	YY1,MBTPS2,NR3C1,TAF1,USF1,USF2,ZFP42	0.416129	1.27903	0.999927	1
GM.5.0.bHLH.0122	MYC	0.956617	1.86935	0.999933	1
GM.5.0.bZIP.0041	CREB3L1,CREB3L2	0.578754	1.25002	0.999933	1
GM.5.0.C2H2_ZF.0111	ZIC2,ZIC5	1.44928	2.16829	0.999935	1
GM.5.0.E2F.0005	E2F2,E2F3,E2F1	0.0334816	0.129921	0.99995	1
GM.5.0.C2H2_ZF.0084	SP2,SP5,SP3,SP8,THAP1	2.47286	3.55832	0.99995	1
GM.5.0.bHLH.0049	MAX,MXI1	1.16707	2.23262	0.999962	1
GM.5.0.C2H2_ZF.0141	ZNF263	0.272636	0.735378	0.999965	1
GM.5.0.bHLH.0035	ARNTL,ARNTL2	0.817908	1.61707	0.999967	1
GM.5.0.Ets.0006	ETS1,ETS2,ERF,ZNF76,ZNF143,SMARCC2,SMARCC1,NRF1	0.683981	1.96143	0.999968	1
GM.5.0.Ets.0040	ETV6	0.970967	2.32722	0.999968	1
GM.5.0.bHLH.0008	CLOCK,MAX,MYC,MYCN,MXI1	0.832257	1.62969	0.99997	1
GM.5.0.bHLH.0138	ENO1,MYCN,MYC	0.927919	1.86304	0.999973	1
GM.5.0.C2H2_ZF_Homeodomain.0005	ZEB1	1.14794	1.78862	0.999973	1
GM.5.0.bHLH.0027	MXI1	0.927919	1.8643	0.999973	1
GM.5.0.Paired_box.0008	PAX9,PAX1	2.05194	3.27451	0.999975	1
GM.5.0.SMAD.0015	SMAD4	2.08543	3.07774	0.999975	1
GM.5.0.Ets.0029	ELK1,ETS2,ERF	0.0669632	0.389763	0.999975	1
GM.5.0.Homeodomain.0150	ETS1,SIX4,SIX5	2.65461	3.73113	0.999978	1
GM.5.0.bZIP.0018	CREB1,E4F1,ATF1	0.942268	2.73338	0.999981	1
GM.5.0.Ets.0036	GABPA	1.20055	1.92989	0.999982	1
GM.5.0.Forkhead.0024	FOXA1,FOXA2	0.0239154	0.129921	0.999987	1
GM.5.0.C2H2_ZF.0102	ZNF219	0.870522	2.16325	0.999988	1
GM.5.0.C2H2_ZF.0042	NANOG,BCL11A,ZEB1	2.74071	3.88754	0.999993	1
GM.5.0.RFX.0002	RFX5,RFX7	1.95628	2.58202	0.999994	1
GM.5.0.Mixed.0006	RXRA,TCF12	3.21902	4.81212	0.999994	1
GM.5.0.Mixed.0045	ZNF350	1.86062	2.98061	0.999995	1
GM.5.0.Nuclear_receptor.0023	RXRG	1.5545	2.45084	0.999995	1
GM.5.0.Unknown.0014	ZNF322	1.70278	2.59211	0.999996	1
GM.5.0.C2H2_ZF.0009	KLF12,KLF7,KLF6,KLF5,KLF3	0.932702	2.39408	0.999996	1
GM.5.0.C2H2_ZF.0164	ZNF263	0.846606	1.68014	0.999997	1
GM.5.0.C2H2_ZF.0092	HIC2	1.22925	2.18343	0.999997	1
GM.5.0.Ets.0030	ETS1	1.23404	2.17334	0.999997	1
GM.5.0.Nuclear_receptor.0002	NR2C2	1.31535	3.16477	0.999997	1
GM.5.0.Ets.0009	ELF2,ELF1	1.69321	2.89232	0.999997	1
GM.5.0.Mixed.0082	NANOG,POU5F1	1.35361	2.29695	0.999998	1
GM.5.0.Homeodomain.0113	PBX3	1.79366	3.33884	0.999998	1
GM.5.0.bHLH.0129	ARNT2	1.53537	2.53535	0.999998	1
GM.5.0.Mixed.0053	MAX	0.133926	0.385979	0.999998	1
GM.5.0.C2H2_ZF.0197	ZBTB4	0.91357	1.81006	0.999998	1
GM.5.0.C2H2_ZF.0030	GLIS2	0.607452	1.14406	0.999998	1
GM.5.0.Unknown.0103	SMC3	1.69321	2.64761	0.999999	1
GM.5.0.GATA.0026	GATA3	2.2624	3.43723	0.999999	1
GM.5.0.CBF_NF-Y.0001	NFYA,SP2,SREBF1,THAP1	1.09054	2.92511	0.999999	1
GM.5.0.C2H2_ZF.0004	ZIC5	1.75539	2.80654	1	1
GM.5.0.RFX.0006	RFX2,RFX7,RFX5,RFX1,MXI1,RFX3,SREBF1	1.63582	2.82546	1	1
GM.5.0.C2H2_ZF.0022	ZNF740	0.578754	1.19578	1	1
GM.5.0.Ets.0013	ELF3,ETS1,ELK1,ETV4,ETV5,ETV1,ETS2,ELK3,GABPA,ERF,ELK4,ETV6,ELF1,ELF2	1.47797	3.54318	1	1
GM.5.0.bZIP.0049	CREB3L2	0.83704	2.09261	1	1
GM.5.0.C2H2_ZF.0130	GLIS2	1.43971	2.40417	1	1
GM.5.0.Mixed.0008	NR2C2,ZBTB33	0.487875	1.14154	1	1
GM.5.0.Unknown.0118	HDAC2	0.97575	1.72429	1	1
GM.5.0.Ets.0021	ELF1	0.937485	2.524	1	1
GM.5.0.C2H2_ZF.0167	PRDM5	1.86062	3.05756	1	1
GM.5.0.Mixed.0017	GTF3C2,ZNF436	0.779643	1.58049	1	1
GM.5.0.RFX.0018	RFX2,RFX7,RFX5,RFX3	0.937485	1.88827	1	1
GM.5.0.C2H2_ZF.0183	ZBTB33	0.722246	2.37894	1	1
GM.5.0.Mixed.0007	CTCF,RAD21,SMC3	2.30066	3.57093	1	1
GM.5.0.C2H2_ZF.0021	ZNF263	1.10011	2.59337	1	1
GM.5.0.Ets.0004	ELF1,ELK4,GABPA,ZBTB7A	0.114794	0.760605	1	1
GM.5.0.bZIP.0040	ATF2	0.315684	1.40769	1	1
GM.5.0.C2H2_ZF.0181	SP3	1.73148	3.09161	1	1
GM.5.0.Ets.0026	ELF1,ETV1,GABPA,ETS1,BCLAF1,ELF2,ELF3,ELF4,ELK1,ELK4,ETV6,ETS2,ERF,ZBTB7A,YY1	1.44928	3.79167	1	1
GM.5.0.C2H2_ZF.0283	CTCF	0.999665	1.54265	1	1
GM.5.0.Ets.0003	ELK3,ELK4,ERF,ELK1,ETS1,GABPA,ETV1,ETV3,ETV4,ETS2	1.10489	3.29974	1	1
GM.5.0.Mixed.0079	CTCF,RAD21,SMC3	0.00478	0.129921	1	1
GM.5.0.C2H2_ZF.0082	ZNF263	0.267853	1.00531	1	1
GM.5.0.bHLH.0128	HES1,HES4	1.54972	3.13702	1	1
GM.5.0.p53.0005	TP53	1.41579	2.43822	1	1
GM.5.0.C2H2_ZF.0162	YY1,MBTPS2	1.17186	1.85547	1	1
GM.5.0.Unknown.0156	TAF1	1.09054	2.89862	1	1
GM.5.0.bHLH.0024	AHR,ARNT	1.53059	2.8961	1	1
GM.5.0.bHLH.0047	HES4	0.430478	1.65618	1	1
GM.5.0.bHLH.0074	NPAS1	0.645717	1.15541	1	1
GM.5.0.SMAD.0019	SMAD3	2.52547	3.79041	1	1
GM.5.0.Grainyhead.0007	TFCP2	2.46807	3.97205	1	1
GM.5.0.Forkhead.0001	FOXI1,IRF3,CEBPZ,FOXK2,FOXI2,FOXA1,FOXA3,FOXI3	1.09054	3.19	1	1
GM.5.0.C2H2_ZF.0271	REST	0.468743	1.13019	1	1
GM.5.0.E2F.0001	E2F2,E2F3,E2F1,E2F4,E2F5	0.114794	0.462922	1	1
GM.5.0.C2H2_ZF.0104	ZNF143	1.64538	3.91655	1	1
GM.5.0.GTF2I-like.0001	GTF2I	2.07108	3.60373	1	1
GM.5.0.bHLH.0127	SREBF2	0.32525	0.7379	1	1
GM.5.0.bHLH.0120	TCF12	2.46807	4.01746	1	1
GM.5.0.C2H2_ZF.0228	KLF7	0.970967	2.70059	1	1
GM.5.0.C2H2_ZF.0173	ZNF335	1.99933	3.39308	1	1
GM.5.0.C2H2_ZF.0145	VEZF1	0.368298	1.2374	1	1
GM.5.0.C2H2_ZF.0142	PLAG1	1.43493	2.66779	1	1
GM.5.0.C2H2_ZF.0040	REST,SIN3A	1.2149	2.2528	1	1
GM.5.0.bHLH.0104	USF1,USF2	0.0382647	0.536081	1	1
GM.5.0.bHLH.0090	TCF3	1.65973	2.89484	1	1
GM.5.0.Mixed.0052	CTCF,RAD21,SMC3	1.76018	2.97557	1	1
GM.5.0.bHLH.0017	HIF1A,NPAS1	0.870522	2.2465	1	1
GM.5.0.C2H2_ZF.0058	GLI2,ZBTB7A,ZBTB7B	0.947051	2.5303	1	1
GM.5.0.Mixed.0015	GABPA,TAF1	1.18142	2.82925	1	1
GM.5.0.CxxC.0001	CXXC1	1.52102	3.4448	1	1
GM.5.0.Mixed.0037	CHD2,E2F1	1.77931	3.91907	1	1
GM.5.0.CBF_NF-Y.0002	FOS,E2F1,E2F4,E2F6,NFYB,NFYA,NFYC,PBX3,RFX5,SP1,SP2,USF1,USF2	1.10489	3.3956	1	1
GM.5.0.C2H2_ZF.0061	ZNF281	1.08576	2.26668	1	1
GM.5.0.bHLH.0107	AHR,ARNT	0.487875	1.33453	1	1
GM.5.0.E2F.0015	E2F4,E2F6	1.00445	2.99953	1	1
GM.5.0.C2H2_ZF.0054	ZBTB33	1.57364	3.43597	1	1
GM.5.0.Unknown.0066	RAD21	0.282202	0.763128	1	1
GM.5.0.C2H2_ZF.0138	PLAG1	1.63103	3.47885	1	1
GM.5.0.C2H2_ZF.0074	MAZ	0.52614	1.66627	1	1
GM.5.0.C2H2_ZF.0001	EGR1	1.71713	7.28314	1	1
GM.5.0.C2H2_ZF.0006	KLF5,KLF12,KLF7,SP1,SP5,SP2,SP3,SP8,KLF6,KLF3,TBP,PBX3,THAP1	2.08064	9.33791	1	1
GM.5.0.C2H2_ZF.0007	PLAGL1	1.39666	4.33028	1	1
GM.5.0.C2H2_ZF.0013	KLF3,KLF5,KLF7,KLF6,SALL4	2.92247	10.2839	1	1
GM.5.0.C2H2_ZF.0019	SP5,SP2,SP4,SP3,SP8,KLF7,KLF6,KLF5,KLF3,KLF8,KLF12	1.36796	6.19584	1	1
GM.5.0.C2H2_ZF.0020	EGR1	1.34883	6.92239	1	1
GM.5.0.C2H2_ZF.0023	RXRA,ZBTB7A	1.46362	18.5623	1	1
GM.5.0.C2H2_ZF.0024	CTCF,RAD21,SMC3,MAX,MXI1,MYC	1.26752	16.1089	1	1
GM.5.0.C2H2_ZF.0025	REST	0.932702	2.2856	1	1
GM.5.0.C2H2_ZF.0029	ZBTB14	0.468743	9.04653	1	1
GM.5.0.C2H2_ZF.0032	ZNF148	1.67886	3.54823	1	1
GM.5.0.C2H2_ZF.0034	SP2,ZBTB7A	1.18142	4.95592	1	1
GM.5.0.C2H2_ZF.0036	JUND,SP1,SP2	1.84149	5.4428	1	1
GM.5.0.C2H2_ZF.0037	ESRRA,CTCF	1.43014	14.9119	1	1
GM.5.0.C2H2_ZF.0043	EGR1	1.52102	5.90699	1	1
GM.5.0.C2H2_ZF.0048	REST,SIN3A	1.97063	3.45867	1	1
GM.5.0.C2H2_ZF.0049	ZIC2,ZIC3	2.53982	4.522	1	1
GM.5.0.C2H2_ZF.0050	SP1,SP2	0.894437	11.2451	1	1
GM.5.0.C2H2_ZF.0053	BRCA1,CHD2,ETS1,ZBTB33,NR3C1,ZNF143	0.444827	2.58328	1	1
GM.5.0.C2H2_ZF.0057	KLF16,KLF11,KLF13,SP3,SP5,SP2,SP8	1.73148	5.83257	1	1
GM.5.0.C2H2_ZF.0064	CTCF	1.59755	14.5574	1	1
GM.5.0.C2H2_ZF.0065	KLF15,MAZ,ZNF467	0.382647	1.7369	1	1
GM.5.0.C2H2_ZF.0066	SP1	0.368298	3.41831	1	1
GM.5.0.C2H2_ZF.0072	KLF13,KLF10,KLF11,SP4,SP5,SP2,SP3,SP8	1.50667	7.30963	1	1
GM.5.0.C2H2_ZF.0073	ZNF143	1.51146	5.70517	1	1
GM.5.0.C2H2_ZF.0089	ZNF423	1.25317	2.84691	1	1
GM.5.0.C2H2_ZF.0091	KLF15	0.870522	2.86078	1	1
GM.5.0.C2H2_ZF.0099	SP4,SP5,SP2,SP3,SP8	0.502224	8.47892	1	1
GM.5.0.C2H2_ZF.0103	REST	1.70278	5.57903	1	1
GM.5.0.C2H2_ZF.0105	ZBTB7A	0.951834	2.99701	1	1
GM.5.0.C2H2_ZF.0108	ZIC5,ZIC3	1.83671	5.88428	1	1
GM.5.0.C2H2_ZF.0113	PLAGL1	0.545272	2.7687	1	1
GM.5.0.C2H2_ZF.0115	ZNF263	4.06084	7.47361	1	1
GM.5.0.C2H2_ZF.0117	SP1,SP4,ZBTB17	2.66418	9.69866	1	1
GM.5.0.C2H2_ZF.0125	KLF6,KLF7,KLF5,KLF3	1.76496	7.59596	1	1
GM.5.0.C2H2_ZF.0133	ZNF281,ZEB1	2.49677	5.25612	1	1
GM.5.0.C2H2_ZF.0136	SP5,SP2,SP3,SP8,SP4	1.42536	9.71253	1	1
GM.5.0.C2H2_ZF.0152	ZNF320	1.39666	2.88853	1	1
GM.5.0.C2H2_ZF.0155	ZBTB7B	1.22925	8.79047	1	1
GM.5.0.C2H2_ZF.0163	ZBTB33	1.68365	8.78291	1	1
GM.5.0.C2H2_ZF.0166	SP2,SP5,SP3,SP8	1.06185	5.54497	1	1
GM.5.0.C2H2_ZF.0174	SP5,SP1,SP2,SP3,SP8,SP4,KLF13	1.40623	11.9275	1	1
GM.5.0.C2H2_ZF.0177	ZIC2,ZIC3	1.03793	4.3719	1	1
GM.5.0.C2H2_ZF.0180	OVOL2	4.19955	9.42368	1	1
GM.5.0.C2H2_ZF.0185	EGR1	1.12881	3.46624	1	1
GM.5.0.C2H2_ZF.0186	ZBTB1	2.34371	8.08032	1	1
GM.5.0.C2H2_ZF.0187	PATZ1	2.75028	6.38	1	1
GM.5.0.C2H2_ZF.0190	EGR1	1.698	4.87645	1	1
GM.5.0.C2H2_ZF.0191	ZNF143	1.06185	11.8783	1	1
GM.5.0.C2H2_ZF.0196	REST	2.08543	4.64436	1	1
GM.5.0.C2H2_ZF.0199	CTCF	1.87497	3.40569	1	1
GM.5.0.C2H2_ZF.0204	SP1,SP5,SP2,SP3,SP8	1.78409	5.96123	1	1
GM.5.0.C2H2_ZF.0206	ZIC5	1.18142	4.09062	1	1
GM.5.0.C2H2_ZF.0207	ZNF219	1.21969	3.54823	1	1
GM.5.0.C2H2_ZF.0221	CTCF	1.57842	5.31162	1	1
GM.5.0.C2H2_ZF.0226	SP5,SP3,SP8	1.22447	4.36559	1	1
GM.5.0.C2H2_ZF.0231	MAZ	3.60166	7.13556	1	1
GM.5.0.C2H2_ZF.0232	EGR1	0.894437	4.04016	1	1
GM.5.0.C2H2_ZF.0235	ZBTB7A	1.39188	3.01215	1	1
GM.5.0.C2H2_ZF.0237	PATZ1	0.970967	4.8714	1	1
GM.5.0.C2H2_ZF.0241	SP1	2.41546	7.64137	1	1
GM.5.0.C2H2_ZF.0243	ZBTB7A	1.25795	8.99229	1	1
GM.5.0.C2H2_ZF.0245	ZBTB7B,ZBTB7A	1.2723	6.83535	1	1
GM.5.0.C2H2_ZF.0246	CTCF	1.87497	8.75011	1	1
GM.5.0.C2H2_ZF.0247	REST	0.789209	2.65644	1	1
GM.5.0.C2H2_ZF.0254	CTCF	1.16229	2.1355	1	1
GM.5.0.C2H2_ZF.0258	YY1	0.813125	11.5491	1	1
GM.5.0.C2H2_ZF.0261	ZBTB33	1.6693	12.9946	1	1
GM.5.0.C2H2_ZF.0274	REST	2.18587	6.93122	1	1
GM.5.0.C2H2_ZF.0284	CTCF	1.81279	13.0123	1	1
GM.5.0.C2H2_ZF.0288	SP5,SP2,SP3,SP8	1.96107	8.67317	1	1
GM.5.0.C2H2_ZF.0290	YY1	0.731812	2.19478	1	1
GM.5.0.C2H2_ZF.0294	ZNF281,ZNF148	1.98976	5.43902	1	1
GM.5.0.C2H2_ZF.0297	SP5	0.703114	3.02854	1	1
GM.5.0.C2H2_ZF.0303	SP5,SP3,SP8	1.65017	6.1025	1	1
GM.5.0.C2H2_ZF.0304	KLF6	1.85584	8.29728	1	1
GM.5.0.C2H2_ZF.0309	SP8,SP5,SP2,SP3	1.0188	4.0225	1	1
GM.5.0.C2H2_ZF.0311	CTCF	2.14282	8.05384	1	1
GM.5.0.C2H2_ZF.0313	MAZ	3.84082	6.75589	1	1
GM.5.0.C2H2_ZF.0314	KLF7,KLF6,KLF5,KLF3	1.75539	8.82832	1	1
GM.5.0.DP_E2F.0001	E2F7,TFDP2,TFDP1	0.813125	3.67815	1	1
GM.5.0.E2F.0002	E2F1,E2F3,E2F4,E2F7,TFDP1	1.45884	8.79552	1	1
GM.5.0.E2F.0003	E2F1,E2F4,E2F2,TFDP1	0.803559	10.9411	1	1
GM.5.0.E2F.0004	E2F4,E2F6,E2F1,E2F5	1.2723	8.78164	1	1
GM.5.0.E2F.0006	E2F1,E2F3,E2F6,E2F4,E2F5,TFDP1,E2F7	1.19099	5.39361	1	1
GM.5.0.E2F.0009	E2F2,E2F3	0.521356	8.36792	1	1
GM.5.0.E2F.0010	E2F2,E2F3	1.17186	8.83714	1	1
GM.5.0.E2F.0011	E2F1	0.755728	9.35557	1	1
GM.5.0.E2F.0012	E2F1	1.3871	7.84066	1	1
GM.5.0.E2F.0014	E2F5,E2F1,E2F4	1.49232	5.97888	1	1
GM.5.0.E2F.0017	E2F1	0.999665	9.78191	1	1
GM.5.0.E2F.0019	E2F1	1.66451	4.30757	1	1
GM.5.0.E2F.0020	E2F3	1.05228	5.33811	1	1
GM.5.0.E2F.0021	E2F1	0.0286985	0.649605	1	1
GM.5.0.Ets.0024	ELK4,GABPA,ETV3,ETS2,ERF	0.9614	3.70464	1	1
GM.5.0.Ets.0044	ETS1	1.60233	4.61156	1	1
GM.5.0.Ets.0045	ELF1	0.683981	6.21854	1	1
GM.5.0.Ets.0047	GABPA	1.32013	9.03896	1	1
GM.5.0.Forkhead.0022	FOXA1,FOXA2	0.856173	2.4748	1	1
GM.5.0.Forkhead.0031	FOXA1,FOXA2	0.0143493	0.280024	1	1
GM.5.0.MADS_box.0007	MEF2A	1.42058	3.85726	1	1
GM.5.0.MBD.0001	SETDB1	0.621801	11.6084	1	1
GM.5.0.MBD.0002	MECP2	2.17152	10.1048	1	1
GM.5.0.MBD.0003	MBD2	1.65017	11.4179	1	1
GM.5.0.Mixed.0001	EGR1,SRF	0.640934	8.58739	1	1
GM.5.0.Mixed.0004	BCLAF1,YY1	0.669632	9.41611	1	1
GM.5.0.Mixed.0009	REST,SIN3A	1.67408	7.7839	1	1
GM.5.0.Mixed.0016	SIN3A,YY1	1.10011	8.65929	1	1
GM.5.0.Mixed.0018	NFE2,TAF1	1.71235	12.0486	1	1
GM.5.0.Mixed.0022	E2F1,EP300	0.770077	11.7837	1	1
GM.5.0.Mixed.0023	E2F4,ELF1	1.8654	11.9868	1	1
GM.5.0.Mixed.0025	SMC3	1.3871	6.91482	1	1
GM.5.0.Mixed.0038	EGR1,NRF1	1.48276	8.80687	1	1
GM.5.0.Mixed.0039	MAX,NFE2	1.19577	5.43776	1	1
GM.5.0.Mixed.0040	PRDM1	1.42058	5.4037	1	1
GM.5.0.Mixed.0077	HINFP	0.502224	2.98061	1	1
GM.5.0.Mixed.0081	TCF7L2	1.00923	4.11332	1	1
GM.5.0.Mixed.0084	MBD1	0.492658	7.44459	1	1
GM.5.0.Mixed.0088	CTCF,RAD21	1.59277	8.82453	1	1
GM.5.0.Mixed.0098	CHD2	1.11446	10.5148	1	1
GM.5.0.Myb_SANT.0002	MYPOP	1.56407	5.23846	1	1
GM.5.0.Nuclear_receptor.0069	NR2C2	2.01368	4.34541	1	1
GM.5.0.Nuclear_receptor.0089	NR3C1	1.6406	3.65166	1	1
GM.5.0.Nuclear_receptor.0092	NR3C1	1.76974	3.7059	1	1
GM.5.0.Nuclear_receptor.0104	RXRA	0.894437	6.07223	1	1
GM.5.0.Nuclear_receptor.0108	NR3C1	1.13359	2.67662	1	1
GM.5.0.Nuclear_receptor.0139	ESRRA	1.76974	4.54471	1	1
GM.5.0.Paired_box.0002	PAX9,PAX1	1.77453	3.80933	1	1
GM.5.0.Paired_box.0006	PAX9,PAX1	1.65017	4.30883	1	1
GM.5.0.SMAD.0012	SMAD1	1.00445	11.4255	1	1
GM.5.0.SMAD.0013	SMAD1	1.14794	13.7287	1	1
GM.5.0.SMAD.0018	SMAD4	1.38231	5.89942	1	1
GM.5.0.STAT.0011	STAT3	1.6119	3.42714	1	1
GM.5.0.STAT.0018	STAT1,STAT2	1.67886	4.30127	1	1
GM.5.0.TEA.0005	TEAD2	3.01334	18.5421	1	1
GM.5.0.THAP_finger.0004	THAP1	1.07141	8.50793	1	1
GM.5.0.THAP_finger.0005	THAP1	0.0669632	1.7306	1	1
GM.5.0.Unknown.0001	RAD21,SMC3	1.91802	4.82852	1	1
GM.5.0.Unknown.0007	NRF1	0.0143493	0.784571	1	1
GM.5.0.Unknown.0015	NR0B1	1.79844	3.88501	1	1
GM.5.0.Unknown.0023	ZBTB14	1.37753	8.27205	1	1
GM.5.0.Unknown.0027	RAD21	1.51624	5.65219	1	1
GM.5.0.Unknown.0030	NRF1	1.01401	10.2991	1	1
GM.5.0.Unknown.0031	NRF1,E2F4,E2F6,EGR1,THAP1	0.813125	7.22259	1	1
GM.5.0.Unknown.0033	RAD21	1.81757	3.78663	1	1
GM.5.0.Unknown.0058	CCNT2	2.54939	7.24782	1	1
GM.5.0.Unknown.0061	EP300	1.698	11.457	1	1
GM.5.0.Unknown.0064	HDAC2	0.344382	7.76372	1	1
GM.5.0.Unknown.0068	ZBTB14	0.707897	7.64137	1	1
GM.5.0.Unknown.0096	NRF1	1.40144	12.765	1	1
GM.5.0.Unknown.0101	RAD21	1.46841	7.8722	1	1
GM.5.0.Unknown.0104	NRF1	1.55929	9.5864	1	1
GM.5.0.Unknown.0107	SIN3A	2.39154	5.55002	1	1
GM.5.0.Unknown.0116	BCLAF1	0.889654	11.9174	1	1
GM.5.0.Unknown.0155	EP300	0.97575	3.56841	1	1
GM.5.0.Unknown.0158	RAD21	1.54015	7.22259	1	1
GM.5.0.Unknown.0167	ZBTB14	1.13359	10.7834	1	1
GM.5.0.Unknown.0188	RAD21	1.91323	6.78742	1	1
GM.5.0.Unknown.0189	BCLAF1	0.932702	10.3584	1	1
GM.5.0.Unknown.0200	TAF1	1.15272	6.33207	1	1
GM.5.0.Unknown.0207	ZBTB14	0.860956	8.78291	1	1
GM.5.0.bHLH.0052	TCFL5,MYC,MAX	1.50667	5.51849	1	1
GM.5.0.bHLH.0055	HES1	1.43014	4.35298	1	1
GM.5.0.bHLH.0063	TCF3	1.59277	3.54571	1	1
GM.5.0.bHLH.0079	MYC	0.846606	4.32523	1	1
GM.5.0.bHLH.0094	HES4	0.908787	7.3172	1	1
GM.5.0.bHLH.0099	BHLHE40	1.301	11.346	1	1
GM.5.0.bHLH.0117	MYC	1.6693	6.37243	1	1
GM.5.0.bHLH.0124	TCF12	1.5545	9.01247	1	1
GM.5.0.bZIP.0020	NFE2L2	1.3584	4.08305	1	1
GM.5.0.bZIP.0055	ATF6,ATF6B	0.597886	2.27425	1	1
GM.5.0.bZIP.0060	MAFF,MAFK	1.301	2.94908	1	1
GM.5.0.bZIP.0070	MAFF,MAFK	1.81279	5.18422	1	1
GM.5.0.bZIP.0080	ATF3,CREB1	0.339599	3.99728	1	1
GM.5.0.bZIP.0089	ATF3	0.425695	2.89862	1	1
GM.5.0.bZIP.0093	ATF3	0.750945	11.317	1	1
GM.5.0.bZIP.0095	FOS	0.937485	6.62344	1	1
GM.5.0.bZIP.0100	ATF3	1.26273	9.26349	1	1

## Sheet: DE_AFE_Gain
Motif IDs	TFs	% of Targets	% of Background	P-value	Adjusted p-value
GM.5.0.C2H2_ZF.0044	IKZF4	2.70027	1.35907	0	0
GM.5.0.Forkhead.0018	FOXA1	2.20718	0.778158	0	0
GM.5.0.Forkhead.0035	FOXM1	0.907917	0.318828	0	0
GM.5.0.Homeodomain.0182	NKX2-3,NKX2-6	1.92932	1.09158	0	0
GM.5.0.Homeodomain.0033	NKX2-3,NKX2-6,NKX2-5	1.12707	0.498507	2.1e-14	2.71e-12
GM.5.0.Homeodomain.0049	PITX2	2.64548	1.08348	6.76e-14	2.71e-12
GM.5.0.C2H2_ZF.0017	ZNF711,ZFX	33.996	35.4589	6.97e-14	2.71e-12
GM.5.0.Nuclear_receptor.0044	NR4A1	2.59852	1.40501	7.59e-14	2.71e-12
GM.5.0.Mixed.0060	FOXA1,STAT3	3.64341	1.23208	7.75e-14	2.71e-12
GM.5.0.Forkhead.0036	FOXK2,FOXI2,FOXA1,FOXA3,FOXI1,FOXI3	1.80018	0.901096	7.77e-14	2.71e-12
GM.5.0.STAT.0022	STAT6	1.48711	0.788965	7.97e-14	2.71e-12
GM.5.0.Nuclear_receptor.0076	RXRA,NR2F2,RARA	2.42633	1.28882	8.03e-14	2.71e-12
GM.5.0.Homeodomain.0177	NKX2-3,NKX2-6	0.418738	0.0959187	8.26e-14	2.71e-12
GM.5.0.Unknown.0042	ZNF431	1.93324	1.1159	8.45e-14	2.71e-12
GM.5.0.Nuclear_receptor.0013	NR2F1,PPARD,NR2F6,RXRA,RXRB,RXRG,NR1H3,NR1H2	1.3697	0.693047	8.62e-14	2.71e-12
GM.5.0.Forkhead.0006	FOXO3,FOXO4,FOXP1,FOXP4	2.622	1.30909	8.93e-14	2.71e-12
GM.5.0.C2H2_ZF.0114	ZNF264	0.833562	0.297213	9.25e-14	2.71e-12
GM.5.0.GATA.0016	GATA3	1.00967	0.416098	9.37e-14	2.71e-12
GM.5.0.Forkhead.0012	FOXO3	1.73757	0.691696	9.61e-14	2.71e-12
GM.5.0.Sox.0036	TCF7	1.6906	0.920009	1e-13	2.71e-12
GM.5.0.Homeodomain.0148	NANOG	0.504833	0.151308	1.02e-13	2.71e-12
GM.5.0.Mixed.0005	ARID3B,OTX2	2.61417	0.76735	1.02e-13	2.71e-12
GM.5.0.Nuclear_receptor.0151	NR2F1	2.11325	1.23749	1.03e-13	2.71e-12
GM.5.0.Nuclear_receptor.0106	NR2F2	2.51243	1.49552	1.05e-13	2.71e-12
GM.5.0.Homeodomain.0124	NKX2-3,NKX3-1	0.907917	0.268843	1.05e-13	2.71e-12
GM.5.0.Homeodomain.0167	NANOG	1.12316	0.459329	1.06e-13	2.71e-12
GM.5.0.Nuclear_receptor.0045	NR2F1,RARG,NR2C2,NR2C1,RARB,RARA,NR2F2	1.84323	0.942976	1.09e-13	2.71e-12
GM.5.0.C2H2_ZF.0273	ZNF274	1.26013	0.517421	1.1e-13	2.71e-12
GM.5.0.Homeodomain.0012,GM.5.0.Homeodomain.0068	NKX2-3,NKX3-1,NKX2-6,NKX2-5,ISL1	0.610496	0.258035	1.11e-13	2.71e-12
GM.5.0.Sox.0015	TCF7L1,TCF7	1.02532	0.440416	1.12e-13	2.71e-12
GM.5.0.Grainyhead.0006	GRHL2	1.86671	0.99161	1.13e-13	2.71e-12
GM.5.0.Forkhead.0008	FOXA1,FOXA2,EP300,FOXA3,FOXM1,GATA3,FOXK2,FOXI2,FOXI1,FOXI3,RXRA,TCF12,TCF7L2	3.74124	1.35907	1.13e-13	2.71e-12
GM.5.0.Forkhead.0051	FOXC1,FOXK2,FOXI2,FOXA1,FOXA3,FOXI1,FOXI3	1.84323	0.987558	1.13e-13	2.71e-12
GM.5.0.Homeodomain.0077	NKX2-3,NKX2-6,NKX2-5	2.83724	1.39555	1.14e-13	2.71e-12
GM.5.0.Homeodomain.0066	NKX2-3,NKX2-6,NKX2-5	1.90193	0.864619	1.16e-13	2.71e-12
GM.5.0.Nuclear_receptor.0004	NR2C1,NR2C2	2.52417	1.49282	1.16e-13	2.71e-12
GM.5.0.Homeodomain.0067	MEIS1,MEIS2	9.35311	6.40359	1.2e-13	2.71e-12
GM.5.0.Nuclear_receptor.0019	NR2F1,NR2F2,RXRA,PPARD	3.3499	1.75626	1.21e-13	2.71e-12
GM.5.0.TEA.0001,GM.5.0.TEA.0009	TEAD2,TEAD4,TEAD3,TEAD1	11.1298	4.37308	1.21e-13	2.71e-12
GM.5.0.Nuclear_receptor.0136	NR4A1	1.17794	0.401237	1.23e-13	2.71e-12
GM.5.0.Nuclear_receptor.0054	NR4A1	2.86855	1.45094	1.23e-13	2.71e-12
GM.5.0.Forkhead.0005	FOXC1,FOXC2,HDAC2,FOXK2,FOXI2,FOXA1,FOXA3,FOXI1,FOXI3	1.84714	0.995663	1.25e-13	2.71e-12
GM.5.0.Homeodomain.0085	SIX1	3.15032	1.15102	1.28e-13	2.71e-12
GM.5.0.Mixed.0092	TCF7L2	1.74931	0.807879	1.29e-13	2.71e-12
GM.5.0.Forkhead.0016	FOXO1,FOXO3	2.14065	0.97675	1.3e-13	2.71e-12
GM.5.0.GATA.0011	GATA3	1.15838	0.928115	1.3e-13	2.71e-12
GM.5.0.Nuclear_receptor.0018	NR4A1	2.57895	1.251	1.32e-13	2.71e-12
GM.5.0.Sox.0013	TCF4,TCF3,TCF7L2,TCF7L1,TCF7	1.60451	0.880831	1.32e-13	2.71e-12
GM.5.0.Grainyhead.0002	GRHL2,GRHL1	1.52624	0.667378	1.35e-13	2.71e-12
GM.5.0.Homeodomain.0005	DMBX1,GSC,OTX1,OTX2,PITX2	7.0207	2.06968	1.35e-13	2.71e-12
GM.5.0.bZIP.0033	DBP	1.79235	0.938923	1.36e-13	2.71e-12
GM.5.0.Grainyhead.0005	UBP1	1.60842	1.29153	1.4e-13	2.71e-12
GM.5.0.Nuclear_receptor.0062	NR2F6,NR2F2,NR2F1,NR2C2	7.85035	6.29956	1.41e-13	2.71e-12
GM.5.0.Sox.0009	TCF7L1	1.53798	0.679537	1.42e-13	2.71e-12
GM.5.0.C2H2_ZF.0262	IKZF2	7.61163	5.24851	1.42e-13	2.71e-12
GM.5.0.Forkhead.0013	FOXC1,FOXK2,FOXI2,FOXA1,FOXA3,FOXI1,FOXI3	2.54373	0.994312	1.42e-13	2.71e-12
GM.5.0.Homeodomain.0178	NKX2-5	32.7907	26.5776	1.44e-13	2.71e-12
GM.5.0.Homeodomain.0054	NKX2-3,NKX2-6,NKX2-5	1.24056	0.51607	1.48e-13	2.71e-12
GM.5.0.Rel.0017	NFKB1	1.97628	1.047	1.49e-13	2.71e-12
GM.5.0.Homeodomain.0130	NKX2-3	2.89594	1.07132	1.55e-13	2.76e-12
GM.5.0.bHLH.0005,GM.5.0.bHLH.0044	ID4,TCF3,ID2,ID3,ID1,TCF4	4.22651	4.07317	1.62e-13	2.76e-12
GM.5.0.bHLH.0021	TCF3,TCF12,TCF4	12.0847	11.3927	1.63e-13	2.76e-12
GM.5.0.Forkhead.0030	FOXK2,FOXI2,FOXA1,FOXA3,FOXI1,FOXI3	3.25989	1.30098	1.65e-13	2.76e-12
GM.5.0.Nuclear_receptor.0008	NR2C2,RXRA,RXRG	2.77071	1.73734	1.69e-13	2.76e-12
GM.5.0.bHLH.0054	TCF12	4.00736	1.94674	1.7e-13	2.76e-12
GM.5.0.SMAD.0003	NFIC	3.53775	4.42577	1.71e-13	2.76e-12
GM.5.0.C2H2_ZF.0027,GM.5.0.C2H2_ZF.0120,GM.5.0.Mixed.0058	ZSCAN10,MZF1	25.2143	27.6381	1.73e-13	2.76e-12
GM.5.0.C2H2_ZF.0307	ZNF418	0.864869	0.394483	1.76e-13	2.76e-12
GM.5.0.C2H2_ZF_Homeodomain.0002	ZEB1	3.32642	3.9759	1.77e-13	2.76e-12
GM.5.0.SMAD.0008,GM.5.0.SMAD.0016	SMAD3,SMAD2	10.2102	6.71971	1.91e-13	2.89e-12
GM.5.0.Nuclear_receptor.0026,GM.5.0.Nuclear_receptor.0040	RARG,RXRA,RARA,NR2F1,NR2F6,NR2C2,NR2C1,RXRG,RXRB,PPARD	3.17771	1.50228	1.92e-13	2.89e-12
GM.5.0.Nuclear_receptor.0020	PPARD,RXRA	3.21684	2.1683	1.96e-13	2.89e-12
GM.5.0.TEA.0006	TEAD1,TEAD3	3.39686	0.875427	1.97e-13	2.89e-12
GM.5.0.Homeodomain.0034,GM.5.0.Homeodomain.0095	DMBX1,GSC,OTX1,OTX2,PITX2	22.2557	7.29388	2.06e-13	2.99e-12
GM.5.0.Nuclear_receptor.0032	NR2F1,NR2C2	3.15423	2.0967	2.11e-13	2.99e-12
GM.5.0.Nuclear_receptor.0015,GM.5.0.Nuclear_receptor.0030,GM.5.0.Nuclear_receptor.0067	NR3C1,HSF2	6.80546	3.81243	2.12e-13	2.99e-12
GM.5.0.Forkhead.0002,GM.5.0.Forkhead.0007,GM.5.0.Forkhead.0019,GM.5.0.Forkhead.0023	FOXJ2,FOXJ3,FOXI2,FOXK2,FOXK1,FOXA1,FOXA3,FOXI1,FOXI3,FOXN3,FOXN2,FOXG1,FOXP1,FOXO4,FOXO1,FOXO3,FOXA2,FOXP4	6.14409	2.62763	2.18e-13	3.04e-12
GM.5.0.Homeodomain.0189	SIX4	3.38903	1.34151	2.28e-13	3.14e-12
GM.5.0.SMAD.0001	SMAD2,SMAD4,SMAD3	4.87223	3.54494	2.31e-13	3.14e-12
GM.5.0.TEA.0010	TEAD1	14.1823	5.32281	2.4e-13	3.21e-12
GM.5.0.Homeodomain.0097	OTX1,OTX2	4.50045	1.34692	2.42e-13	3.21e-12
GM.5.0.TEA.0008	TEAD1	6.89156	2.55468	2.59e-13	3.39e-12
GM.5.0.C2H2_ZF.0178	PRDM1	0.860956	0.386377	3.06e-13	3.93e-12
GM.5.0.TEA.0002	TEAD3	0.927484	0.417449	3.14e-13	3.93e-12
GM.5.0.Sox.0019	SOX2,SOX4,SOX11,SOX13,SOX9	2.1837	1.41311	3.15e-13	3.93e-12
GM.5.0.TEA.0007	TEAD2,BCL11A	9.62314	3.71111	3.15e-13	3.93e-12
GM.5.0.Nuclear_receptor.0028	NR1H3	2.44981	1.56712	3.72e-13	4.59e-12
GM.5.0.TEA.0003	TEAD1	7.73686	2.92214	3.95e-13	4.82e-12
GM.5.0.C2H2_ZF.0239	IKZF4	1.69452	1.00512	4.38e-13	5.28e-12
GM.5.0.Myb_SANT.0011	TERF2	1.90584	1.14562	5.29e-13	6.28e-12
GM.5.0.Nuclear_receptor.0041	PPARD	2.51243	1.63062	5.33e-13	6.28e-12
GM.5.0.STAT.0002	STAT6	1.08011	0.547142	5.71e-13	6.66e-12
GM.5.0.Paired_box.0009	PAX1,PAX9	1.90193	1.15643	6.98e-13	8.06e-12
GM.5.0.Nuclear_receptor.0012	RXRB,THRA	3.2912	1.88325	9.63e-13	1.1e-11
GM.5.0.Nuclear_receptor.0119	PPARD	1.92541	1.16859	1.11e-12	1.25e-11
GM.5.0.C2H2_ZF.0240	ZNF274	1.18577	0.613339	1.18e-12	1.31e-11
GM.5.0.Forkhead.0049	FOXK2,FOXI2,FOXA1,FOXA3,FOXI1,FOXI3	1.09968	0.532281	1.18e-12	1.31e-11
GM.5.0.Nuclear_receptor.0072	RARA,RXRA	1.70234	1.05781	1.28e-12	1.4e-11
GM.5.0.Forkhead.0034,GM.5.0.Forkhead.0054	FOXK2,FOXI2,FOXA1,FOXA3,FOXI1,FOXI3	2.37937	0.914605	1.36e-12	1.47e-11
GM.5.0.Nuclear_receptor.0075	THRA	3.29511	1.88595	1.61e-12	1.73e-11
GM.5.0.Nuclear_receptor.0112	THRA	0.935311	0.464733	1.81e-12	1.93e-11
GM.5.0.Nuclear_receptor.0135	RXRA	1.87062	1.13616	2.02e-12	2.13e-11
GM.5.0.Homeodomain.0031	HOXB2,HOXB1	0.258287	0.0621445	2.69e-12	2.8e-11
GM.5.0.Forkhead.0009	FOXJ3,FOXK1,FOXN3,FOXK2,FOXI2,FOXN2,FOXA1,FOXA3,FOXI1,FOXI3	0.305248	0.101323	5.15e-12	5.31e-11
GM.5.0.GATA.0006	GATA3	0.563535	0.22291	7.78e-12	7.95e-11
GM.5.0.EIN3.0001	BRCA1	3.22076	2.26557	1.91e-11	1.93e-10
GM.5.0.Homeodomain.0153	NKX2-3,NKX2-6	1.86671	1.16994	3.19e-11	3.19e-10
GM.5.0.C2H2_ZF.0222	ZNF282	1.86671	1.17399	3.87e-11	3.84e-10
GM.5.0.Nuclear_receptor.0126	NR2F2,NR2C2	2.32849	1.55091	4.88e-11	4.8e-10
GM.5.0.Nuclear_receptor.0033	THRA	0.696591	0.317477	4.92e-11	4.8e-10
GM.5.0.Homeodomain.0174	MEIS1,MEIS3,PKNOX1,PKNOX2,TGIF1,TGIF2	2.14065	1.40636	6.6e-11	6.38e-10
GM.5.0.Unknown.0178	EZH2	1.09576	0.602532	7.9e-11	7.57e-10
GM.5.0.STAT.0008	STAT3	2.64157	1.89541	8.38e-11	7.95e-10
GM.5.0.Nuclear_receptor.0073	RXRA	2.3598	1.6117	9.59e-11	9.03e-10
GM.5.0.Homeodomain.0052	PBX3,PBX1,PBX2,PKNOX1	2.59852	1.84677	9.97e-11	9.3e-10
GM.5.0.Homeodomain.0099	ISL1	0.516573	0.240472	1.04e-10	9.6e-10
GM.5.0.Ets.0018	ETS1,ETV4,ETV6	4.10911	3.81648	1.13e-10	1.04e-09
GM.5.0.Forkhead.0050	FOXK2,FOXC2,FOXI2,FOXA1,FOXA3,FOXI1,FOXI3	1.13881	0.634955	1.14e-10	1.04e-09
GM.5.0.Nuclear_receptor.0115	NR2F6	1.59277	0.971346	1.16e-10	1.05e-09
GM.5.0.Myb_SANT.0001	MYBL2	1.06837	0.576863	1.55e-10	1.38e-09
GM.5.0.Homeodomain.0059	NKX2-3,NKX2-6	2.8255	1.97647	1.77e-10	1.57e-09
GM.5.0.Nuclear_receptor.0078	NR4A1	1.41275	0.847057	3.16e-10	2.78e-09
GM.5.0.Nuclear_receptor.0006	NR1D2	1.26795	0.749787	3.67e-10	3.2e-09
GM.5.0.C2H2_ZF.0282	ZNF680	0.950965	0.513368	3.76e-10	3.26e-09
GM.5.0.C2H2_ZF.0172	ZNF652	1.35014	0.803826	4.77e-10	4.07e-09
GM.5.0.Nuclear_receptor.0027	NR1H3,RXRA,NR1H2	0.91183	0.483647	4.81e-10	4.07e-09
GM.5.0.Sox.0007	SOX9,SOX10	1.92932	1.27937	4.82e-10	4.07e-09
GM.5.0.Forkhead.0042	FOXH1	0.735726	0.364761	5.76e-10	4.83e-09
GM.5.0.Sox.0025	SOX10,SOX9,SOX15	0.270027	0.151308	6.19e-10	5.15e-09
GM.5.0.C2H2_ZF.0198	ZBTB12	1.23273	0.729523	6.65e-10	5.49e-09
GM.5.0.Sox.0018	SOX10,SOX9	1.50276	0.938923	1.61e-09	1.32e-08
GM.5.0.GATA.0023	GATA3	0.829648	0.436363	2.52e-09	2.05e-08
GM.5.0.C2H2_ZF.0251	ZNF274	1.63582	1.04835	2.79e-09	2.25e-08
GM.5.0.Sox.0034	SOX10	0.27394	0.175626	2.96e-09	2.37e-08
GM.5.0.STAT.0012	STAT5B	1.38536	0.925413	3.04e-09	2.42e-08
GM.5.0.Paired_box.0004	PAX9,PAX1	1.68669	1.1186	3.29e-09	2.6e-08
GM.5.0.Nuclear_receptor.0021	RARA,RXRA,RXRG	2.3011	1.80624	4.64e-09	3.64e-08
GM.5.0.GATA.0015	GATA3	0.356123	0.137799	4.76e-09	3.7e-08
GM.5.0.Nuclear_receptor.0052	NR1D2	0.712245	0.359357	6.61e-09	5.1e-08
GM.5.0.Mixed.0078	BDP1,BRF1,BRF2	0.872696	0.491752	1.25e-08	9.55e-08
GM.5.0.Nuclear_receptor.0009	NR1D2	1.77279	1.1821	1.33e-08	1.01e-07
GM.5.0.Sox.0029	TCF7	1.58103	1.04295	2.1e-08	1.59e-07
GM.5.0.STAT.0009	STAT3,STAT5B	1.40884	0.94838	3.83e-08	2.87e-07
GM.5.0.C2H2_ZF.0214	ZNF691	8.58999	8.16255	3.95e-08	2.94e-07
GM.5.0.Nuclear_receptor.0077	NR1H3	1.29926	0.818687	4.09e-08	3.02e-07
GM.5.0.Unknown.0138	PTEN	1.94498	1.45769	4.22e-08	3.1e-07
GM.5.0.p53.0008	TP53	1.95672	1.35772	5.26e-08	3.84e-07
GM.5.0.Grainyhead.0004	GRHL1,TFCP2,GRHL2	1.17012	0.724119	6.84e-08	4.96e-07
GM.5.0.Homeodomain.0188	MEIS1	0.575275	0.283703	1.2e-07	8.64e-07
GM.5.0.MADS_box.0016	SRF	0.907917	0.534983	1.25e-07	8.92e-07
GM.5.0.Rel.0003	RELA,NFKB1	2.03499	1.6009	1.42e-07	1.01e-06
GM.5.0.Homeodomain.0001	TGIF1	1.76105	1.21992	1.5e-07	1.06e-06
GM.5.0.Forkhead.0057	FOXA1	0.23872	0.0986207	2.1e-07	1.47e-06
GM.5.0.Nuclear_receptor.0016	RARB,RARG,RXRA	1.15838	0.747085	2.58e-07	1.8e-06
GM.5.0.Unknown.0197	EP300	1.54581	1.0497	2.7e-07	1.87e-06
GM.5.0.bZIP.0010	JUN,RXRA,TCF12	1.38536	0.920009	2.85e-07	1.96e-06
GM.5.0.Nuclear_receptor.0081	RXRA	0.986186	0.693047	2.97e-07	2.03e-06
GM.5.0.Nuclear_receptor.0091	THRA	0.806168	0.484998	3.2e-07	2.18e-06
GM.5.0.Nuclear_receptor.0017	RXRA	1.36188	0.901096	3.29e-07	2.22e-06
GM.5.0.Forkhead.0024	FOXA1,FOXA2	0.215239	0.0716013	3.84e-07	2.58e-06
GM.5.0.Rel.0005	NFKB1	2.0389	1.63872	3.94e-07	2.63e-06
GM.5.0.Nuclear_receptor.0024	NR3C1	1.53015	1.04835	6.57e-07	4.35e-06
GM.5.0.Rel.0008	NFKB1	1.84323	1.32935	7.08e-07	4.66e-06
GM.5.0.Nuclear_receptor.0082	ESRRA	3.11118	2.67627	8.08e-07	5.28e-06
GM.5.0.Nuclear_receptor.0120	THRA	1.69452	1.18885	8.12e-07	5.28e-06
GM.5.0.MADS_box.0022	SRF	0.947051	0.59983	9.1e-07	5.89e-06
GM.5.0.C2H2_ZF.0059	ZNF263,ZNF691	3.08379	2.38446	9.55e-07	6.14e-06
GM.5.0.Homeodomain.0114	ISL1	0.340469	0.145905	1.46e-06	9.31e-06
GM.5.0.Homeodomain.0091	MEIS2,MEIS3,PKNOX1,PKNOX2,TGIF1,TGIF2	1.12316	0.730874	1.6e-06	1.02e-05
GM.5.0.Homeodomain.0008	SIX3,SIX1	0.669197	0.397185	1.82e-06	1.15e-05
GM.5.0.MADS_box.0001	SRF	0.622236	0.353954	1.87e-06	1.18e-05
GM.5.0.Homeodomain.0109	HOXA1,HOXB1,HOXB2	0.148711	0.0567407	2e-06	1.25e-05
GM.5.0.Homeodomain.0183	NKX2-3,NKX2-6,NKX2-5	0.336555	0.145905	2.07e-06	1.29e-05
GM.5.0.Mixed.0035	ZBTB7A	1.09968	0.730874	2.17e-06	1.34e-05
GM.5.0.Unknown.0025	BPTF	1.24447	0.838951	2.26e-06	1.38e-05
GM.5.0.Rel.0023	NFKB2	1.57711	1.12941	2.36e-06	1.44e-05
GM.5.0.STAT.0003	STAT3	1.53015	1.1132	2.38e-06	1.44e-05
GM.5.0.bZIP.0030	FOS	1.94889	1.45094	2.6e-06	1.56e-05
GM.5.0.C2H2_ZF.0153	PRDM1	1.1662	0.786263	3.01e-06	1.8e-05
GM.5.0.bZIP.0097	JUND,BATF3	0.219152	0.0905149	3.13e-06	1.87e-05
GM.5.0.STAT.0001	STAT3,STAT1	1.54581	1.12941	3.86e-06	2.29e-05
GM.5.0.Nuclear_receptor.0025	NR3C1	1.22491	0.828143	4.02e-06	2.36e-05
GM.5.0.Homeodomain.0175	SIX3,SIX1	0.802254	0.501209	4.02e-06	2.36e-05
GM.5.0.Paired_box.0013	PAX9,PAX1	8.61738	8.48948	4.18e-06	2.43e-05
GM.5.0.Nuclear_receptor.0121	NR3C1	1.00184	0.648465	4.37e-06	2.53e-05
GM.5.0.Homeodomain.0021	HNF1B	0.105663	0.0175626	4.59e-06	2.65e-05
GM.5.0.C2H2_ZF.0289	REST	2.97812	2.44795	4.81e-06	2.76e-05
GM.5.0.bHLH.0080	ARNT2	0.606582	0.655219	5.14e-06	2.93e-05
GM.5.0.Unknown.0072	TRIM28	2.35197	1.80489	5.26e-06	2.98e-05
GM.5.0.Nuclear_receptor.0036	NR2F1,NR2F6,RARA,RARB,RARG	0.410911	0.205347	5.52e-06	3.12e-05
GM.5.0.Homeodomain.0084	TGIF1	2.45764	1.88595	5.71e-06	3.21e-05
GM.5.0.Mixed.0073	CUX1	0.782687	0.479594	5.82e-06	3.25e-05
GM.5.0.Forkhead.0017	FOXC1,FOXP1,FOXP4,FOXN3,FOXK2,FOXI2,FOXJ2,FOXN2,FOXA1,FOXA3,FOXI1,FOXI3,FOXO3	0.896177	0.621445	7.96e-06	4.42e-05
GM.5.0.MADS_box.0009	SRF	0.5244	0.294511	8.55e-06	4.73e-05
GM.5.0.Paired_box.0018	PAX9,PAX1	1.67886	1.24289	8.59e-06	4.73e-05
GM.5.0.Mixed.0091	CUX1	1.2523	0.86597	1.01e-05	5.53e-05
GM.5.0.Homeodomain.0024	HNF1B	0.090009	0.0162116	1.01e-05	5.53e-05
GM.5.0.Homeodomain_POU.0024	CCDC6	0.183931	0.0594426	1.09e-05	5.93e-05
GM.5.0.bZIP.0026	MAFF,MAFG,MAFK,MAF	1.23273	0.852461	1.15e-05	6.19e-05
GM.5.0.Homeodomain.0056	MEIS1,MEIS2	1.58103	1.14562	1.15e-05	6.19e-05
GM.5.0.bZIP.0015	CEBPB,EP300	0.352209	0.199943	1.18e-05	6.27e-05
GM.5.0.Homeodomain.0138	EMX1	0.090009	0.0270194	1.29e-05	6.82e-05
GM.5.0.Homeodomain.0132	HOXB2	0.367863	0.224261	1.29e-05	6.82e-05
GM.5.0.C2H2_ZF.0085	PRDM1	0.708332	0.439065	1.32e-05	6.96e-05
GM.5.0.C2H2_ZF.0256	ZNF274	0.324815	0.174275	1.35e-05	7.07e-05
GM.5.0.C2H2_ZF.0146	ZNF274	1.15446	0.791667	1.47e-05	7.68e-05
GM.5.0.Nuclear_receptor.0114	NR2F2	0.567448	0.341795	1.6e-05	8.3e-05
GM.5.0.Sox.0035	SOX15,SOX2	0.309161	0.140501	1.64e-05	8.43e-05
GM.5.0.Unknown.0124	HLTF	0.27394	0.236419	1.64e-05	8.43e-05
GM.5.0.Ets.0028	ETS1	2.65722	2.3723	1.84e-05	9.4e-05
GM.5.0.Sox.0028	SOX2,BCL11A	0.497006	0.313425	1.87e-05	9.51e-05
GM.5.0.Forkhead.0038	FOXK2,FOXI2,FOXA1,FOXA3,FOXI1,FOXI3	0.215239	0.0891639	1.88e-05	9.51e-05
GM.5.0.Nuclear_receptor.0053	RARA,RARG,RARB	1.78844	1.38339	1.9e-05	9.56e-05
GM.5.0.Forkhead.0026	FOXG1,FOXJ3,FOXK1,FOXK2,FOXI2,FOXA1,FOXA3,FOXI1,FOXI3,FOXN3,FOXN2	0.90009	0.594426	1.95e-05	9.76e-05
GM.5.0.C2H2_ZF.0225	ZNF768	2.00368	1.52254	2.25e-05	0.000112408
GM.5.0.STAT.0017	STAT3	0.340469	0.164818	2.36e-05	0.000117315
GM.5.0.STAT.0020	STAT3	0.708332	0.456627	2.53e-05	0.000125214
GM.5.0.Sox.0003	SOX3,SOX17,SOX15,SOX2,SOX4	2.07021	1.59955	2.62e-05	0.000129169
GM.5.0.Rel.0022	NFATC1,NFATC4,NFATC3	0.422651	0.247227	2.87e-05	0.00014048
GM.5.0.bZIP.0037	MAFF,MAFK,MAFG	1.76105	1.3253	3.11e-05	0.000151462
GM.5.0.bZIP.0017,GM.5.0.bZIP.0019,GM.5.0.bZIP.0050,GM.5.0.bZIP.0085	BCL11A,ATF3,ETS1,FOSL2,JUN,FOS,MAX,PRDM1,STAT3,JUNB,JUND,BACH1,BACH2,FOSL1,SMARCC1,SMARCC2,BATF3	4.64525	3.92997	3.19e-05	0.000154837
GM.5.0.C2H2_ZF.0038	PRDM14,ZEB1	1.75322	1.31314	3.23e-05	0.000156279
GM.5.0.Rel.0024	NFKB1	2.9429	2.68437	3.49e-05	0.000167848
GM.5.0.GATA.0019	GATA4	0.23872	0.136448	3.85e-05	0.000184276
GM.5.0.Nuclear_receptor.0039	ESRRA	0.91183	0.613339	3.86e-05	0.000184276
GM.5.0.p53.0002	TP53	0.939224	0.633604	4.51e-05	0.00021429
GM.5.0.bZIP.0066	ATF3,FOS,FOSL2	0.587015	0.541738	4.54e-05	0.000214645
GM.5.0.Homeodomain.0145	MEIS1	0.747466	0.480945	5.16e-05	0.000242831
GM.5.0.Nuclear_receptor.0130	NR3C1	1.32274	0.957836	5.84e-05	0.00027378
GM.5.0.Unknown.0146	FUBP1	0.340469	0.175626	6.11e-05	0.000285155
GM.5.0.bZIP.0101	MAF	2.90768	2.4439	6.75e-05	0.000313536
GM.5.0.EIN3.0002	BRCA1	1.00967	0.702503	7.08e-05	0.000327635
GM.5.0.Rel.0015	RELA,NFKB1	2.15239	1.813	7.98e-05	0.000367541
GM.5.0.bZIP.0021	JUND,BATF3	0.144797	0.0580916	8.66e-05	0.000396902
GM.5.0.Unknown.0159	GTF3C2,POLR3A,POLR3G	0.422651	0.243174	9.18e-05	0.000419321
GM.5.0.GATA.0003,GM.5.0.GATA.0005,GM.5.0.GATA.0008	GATA3,GATA6,HDAC2,GATA4,HMGN3,ETS1	2.91551	2.47632	9.52e-05	0.000432656
GM.5.0.Forkhead.0047	FOXK2,FOXI2,FOXA1,FOXA3,FOXI1,FOXI3	1.32274	0.971346	0.000102999	0.000466319
GM.5.0.C2H2_ZF.0055	PRDM1	0.594842	0.393132	0.00010448	0.000471037
GM.5.0.Nuclear_receptor.0005	NR1H3,RXRA	1.37753	1.02403	0.000109563	0.000491889
GM.5.0.Unknown.0034	DMC1	0.219152	0.109428	0.000127482	0.000569953
GM.5.0.Mixed.0066	POU2F1	0.301334	0.220208	0.000142386	0.000633941
GM.5.0.C2H2_ZF.0160	ZNF136	0.481352	0.286405	0.000146065	0.000647636
GM.5.0.Mixed.0027	TCF12	0.563535	0.370165	0.000148931	0.000657626
GM.5.0.Unknown.0157	HDAC2	1.13098	0.814634	0.000150628	0.000662392
GM.5.0.bZIP.0098	CREB1	2.46938	2.27908	0.000165178	0.000723413
GM.5.0.RFX.0005	RFX2,RFX7,RFX5,RFX3	1.311	1.26316	0.000180495	0.00078728
GM.5.0.STAT.0024	STAT1,STAT3	1.21316	0.924062	0.00019031	0.000824894
GM.5.0.GATA.0024	GATA3	1.58103	1.24965	0.000190656	0.000824894
GM.5.0.C2H2_ZF.0216	ZNF329	1.27578	1.07402	0.000209329	0.000902047
GM.5.0.Unknown.0184	EP300	0.37569	0.218857	0.000215364	0.000924342
GM.5.0.p53.0009	TP53	1.15838	0.845706	0.000222509	0.000951205
GM.5.0.HSF.0002	HSF2,HSF1	0.63789	0.414747	0.000224139	0.00095437
GM.5.0.Nuclear_receptor.0058	NR3C1	0.837475	0.582267	0.000245698	0.00104203
GM.5.0.Ets.0034	ELF1	0.759206	0.545791	0.000259819	0.00109758
GM.5.0.Sox.0023	NANOG	0.868783	0.613339	0.000278308	0.00117108
GM.5.0.bHLH.0118	TAL2	0.821821	0.580916	0.000281685	0.00118066
GM.5.0.Myb_SANT.0012	MYBL2	0.91183	0.649816	0.000311093	0.00129885
GM.5.0.C2H2_ZF.0227	ZNF317	0.254373	0.131044	0.000326532	0.00135461
GM.5.0.Rel.0020	NFATC1,NFATC4,NFATC3	0.230893	0.129693	0.000326976	0.00135461
GM.5.0.C2H2_ZF.0211	REST	0.954878	0.691696	0.000371319	0.0015324
GM.5.0.C2H2_ZF.0278	ZBTB33	0.555708	0.36341	0.000396335	0.00162938
GM.5.0.Sox.0016	SOX18	0.313075	0.190486	0.000399162	0.00163474
GM.5.0.C2H2_ZF.0224	YY1,MBTPS2	1.78061	1.6009	0.00040723	0.00166144
GM.5.0.C2H2_ZF.0286	SP3	2.43416	1.98457	0.00042104	0.00171127
GM.5.0.MADS_box.0005	BCL11A,MEF2A,RXRA	0.810081	0.570108	0.000451375	0.00182764
GM.5.0.Forkhead.0052	FOXA2	0.0469612	0.00675	0.000479338	0.00193357
GM.5.0.IRF.0015	IRF7	0.39917	0.262088	0.000485421	0.00195077
GM.5.0.Homeodomain.0166	PKNOX1	0.88835	0.634955	0.000523906	0.00209758
GM.5.0.E2F.0007	E2F4,E2F6	0.297421	0.189136	0.00059931	0.00239056
GM.5.0.Rel.0006	NFKB1,RELA,NFKB2	2.1837	1.86839	0.000621519	0.00246996
GM.5.0.C2H2_ZF.0218	SP1	2.43807	2.09535	0.000632535	0.00250446
GM.5.0.C2H2_ZF.0012	ZBTB33	2.16804	1.92918	0.000637596	0.00251522
GM.5.0.THAP_finger.0002	THAP1	28.3333	31.2682	0.00064769	0.00254568
GM.5.0.bZIP.0078	JUN	0.176105	0.0783561	0.000653294	0.00255834
GM.5.0.Mixed.0104	BDP1,BRF1,BRF2	0.465699	0.301266	0.000728631	0.00284298
GM.5.0.Rel.0007	NFATC1	0.301334	0.172924	0.000758457	0.00294864
GM.5.0.Mixed.0003	NFIL3	0.833562	0.597128	0.000778167	0.00301434
GM.5.0.Nuclear_receptor.0110	RARG	1.46754	1.29963	0.000781685	0.00301708
GM.5.0.bHLH.0110	TFAP4	4.93875	4.74055	0.000815805	0.00313749
GM.5.0.bZIP.0042	CEBPB,CEBPG	0.457872	0.294511	0.000830445	0.00318238
GM.5.0.C2H2_ZF.0031	SP1,SP2,THAP1	2.10151	3.12614	0.00084256	0.00321732
GM.5.0.Nuclear_receptor.0098	ESRRA	1.90193	1.5347	0.000870038	0.00331046
GM.5.0.bZIP.0027	ATF5	0.853129	0.620094	0.000881347	0.00334165
GM.5.0.Mixed.0106	MZF1	1.83931	1.6779	0.000956699	0.00361457
GM.5.0.bZIP.0054	MAF,CIC	4.01127	3.48144	0.00106951	0.00401406
GM.5.0.Homeodomain.0096	PBX2,PBX3	0.090009	0.0364761	0.00106992	0.00401406
GM.5.0.STAT.0005	STAT5B	0.767033	0.570108	0.00113357	0.00423804
GM.5.0.Unknown.0004	NF1	1.62016	1.45634	0.00122614	0.00456812
GM.5.0.Ets.0033	ELF3	1.09968	0.883533	0.00123037	0.00456812
GM.5.0.Homeodomain.0035,GM.5.0.Homeodomain.0071,GM.5.0.Homeodomain.0115	SNAI1,PKNOX1,MEIS1,MEIS2,PKNOX2,MEIS3,TGIF1,TGIF2	0.172191	0.168871	0.00128463	0.00475312
GM.5.0.CSL.0003	RBPJ	3.21684	3.09507	0.00144	0.00530968
GM.5.0.C2H2_ZF.0229	ZNF708	2.09369	1.96025	0.00160307	0.00589073
GM.5.0.Rel.0016	RELB	2.54765	2.17776	0.00169267	0.00619876
GM.5.0.Nuclear_receptor.0138	NR3C1	1.12316	0.860567	0.00170641	0.00622781
GM.5.0.Forkhead.0046	FOXN3,FOXK2,FOXI2,FOXJ3,FOXN2,FOXA1,FOXA3,FOXI1,FOXI3	0.121316	0.0486348	0.00173436	0.00630836
GM.5.0.bZIP.0082	JUN	1.79627	1.50903	0.00186032	0.00672387
GM.5.0.Forkhead.0020	FOXK2,FOXI2,FOXA1,FOXA3,FOXI1,FOXI3	0.0743553	0.0486348	0.00186113	0.00672387
GM.5.0.C2H2_ZF.0310	ZNF140	0.931397	0.703854	0.00189482	0.00682264
GM.5.0.SMAD.0006	NFIC	1.54581	1.3915	0.00202473	0.007266
GM.5.0.Mixed.0071	TAF1	1.22099	1.1132	0.00210698	0.00753596
GM.5.0.Mixed.0107	TCF7L2	1.6593	1.42662	0.00215032	0.00766542
GM.5.0.IRF.0001	IRF2,IRF3	0.645717	0.468786	0.00216404	0.0076888
GM.5.0.IRF.0021	IRF7	0.50092	0.339093	0.00223355	0.00790956
GM.5.0.Nuclear_receptor.0128	NR2C2	2.11325	1.76707	0.00227321	0.00802355
GM.5.0.bZIP.0067	ATF1	0.970532	1.08753	0.00233991	0.00823189
GM.5.0.SMAD.0017	SMAD3	1.86671	1.5293	0.00237881	0.0083414
GM.5.0.Mixed.0026	EGR1	0.0743553	0.0297213	0.00246313	0.00860893
GM.5.0.Nuclear_receptor.0150	ESRRA	0.966618	0.733576	0.00248029	0.00864074
GM.5.0.HSF.0004	HSF1,HSF2	0.504833	0.343146	0.00253757	0.00881169
GM.5.0.Rel.0021	NFATC1,NFATC4,NFATC3	0.63789	0.453925	0.00255144	0.00883127
GM.5.0.Homeodomain.0046	IRX2,IRX3,IRX5,IRX1	0.148711	0.0891639	0.00264669	0.0091315
GM.5.0.C2H2_ZF.0011	ZNF274	1.05663	0.817336	0.00268803	0.00924442
GM.5.0.STAT.0004	STAT5B	0.579188	0.47419	0.00275724	0.00945213
GM.5.0.bZIP.0075	FOS	1.99585	1.75896	0.00278814	0.00952762
GM.5.0.AT_hook.0004	HMGA1	0.270027	0.162116	0.00285243	0.00971637
GM.5.0.Unknown.0134	ZSCAN26	0.062615	0.0202645	0.00287782	0.00977183
GM.5.0.RFX.0014	RFX5	0.653544	0.471488	0.00313119	0.0105986
GM.5.0.C2H2_ZF.0075	ZNF354C	0.0782687	0.0580916	0.00329889	0.0111312
GM.5.0.CUT_Homeodomain.0009	CUX1	0.540054	0.387728	0.00333734	0.0112256
GM.5.0.bZIP.0053	MAFK,MAF,MAFF	1.92541	1.59955	0.00352912	0.0118336
GM.5.0.Mixed.0099	TCF7L2	3.66297	3.64221	0.00369562	0.0123533
GM.5.0.Sox.0020	SOX17	0.0587015	0.0202645	0.00372843	0.0124242
GM.5.0.Paired_box.0001	PAX9,PAX1	2.02325	1.98862	0.00377776	0.0125497
GM.5.0.Nuclear_receptor.0059	RARA,RARG,RARB	0.430478	0.289107	0.00386377	0.0127958
GM.5.0.MADS_box.0020	MEF2A,MEF2D	0.0782687	0.0378271	0.00403004	0.0132427
GM.5.0.Nuclear_receptor.0011	NR3C1	1.32274	1.05916	0.00403397	0.0132427
GM.5.0.bZIP.0064	ATF3	1.53407	1.68601	0.00403576	0.0132427
GM.5.0.RFX.0011	RFX1	0.575275	0.495805	0.00415723	0.0135997
GM.5.0.bZIP.0002	FOS,FOSL1,JDP2,JUNB,JUND	4.69221	4.30553	0.00429097	0.0139946
GM.5.0.SMAD.0009	SMAD1	2.55939	2.47903	0.00436554	0.0141946
GM.5.0.p53.0001	TP53	1.26404	1.08618	0.00452678	0.0146744
GM.5.0.Grainyhead.0001	UBP1	2.37937	2.24801	0.004692	0.0151582
GM.5.0.Homeodomain_POU.0005	POU2F1	0.270027	0.220208	0.00470426	0.0151582
GM.5.0.Forkhead.0025	FOXJ2,FOXJ3,FOXN3,FOXK2,FOXI2,FOXN2,FOXA1,FOXA3,FOXI1,FOXI3	0.0547881	0.0162116	0.00475534	0.0152769
GM.5.0.Runt.0003	MEF2A	0.246546	0.18103	0.00485323	0.0155448
GM.5.0.Homeodomain.0027	PBX1,PBX2,PBX3	0.289594	0.199943	0.00486871	0.015548
GM.5.0.Nuclear_receptor.0065	NR4A1	0.978359	0.764648	0.00528711	0.016834
GM.5.0.Unknown.0154	CBFB	1.16229	0.932168	0.00570689	0.0181168
GM.5.0.Ets.0037	ELF1,ELK4,GABPA	1.11142	0.965942	0.00609851	0.0192527
GM.5.0.Nuclear_receptor.0037	NR3C1	0.0391343	0.0148606	0.00610056	0.0192527
GM.5.0.C2H2_ZF.0070	ZNF586	0.332642	0.217506	0.00640076	0.0201408
GM.5.0.Homeodomain.0158	PRRX2	0.0195672	0.00135	0.00676988	0.02124
GM.5.0.IRF.0009	IRF7,IRF9	0.195672	0.120236	0.0068883	0.0215485
GM.5.0.T-box.0010	TBX3	0.712245	0.547142	0.00702453	0.0219108
GM.5.0.Nuclear_receptor.0061	RXRA,RXRG	0.543967	0.467435	0.00736501	0.0229062
GM.5.0.Forkhead.0058	FOXG1,FOXK2,FOXI2,FOXA1,FOXA3,FOXI1,FOXI3	1.40101	1.14832	0.00748854	0.0232231
GM.5.0.Grainyhead.0011	TFCP2	1.59277	1.32395	0.00752414	0.0232663
GM.5.0.C2H2_ZF.0063	ZNF75A	1.34622	1.10239	0.00756514	0.0233259
GM.5.0.MADS_box.0004	SRF	0.907917	0.717364	0.00763172	0.0234637
GM.5.0.Nuclear_receptor.0109	ESRRA	0.845302	0.667378	0.00780634	0.023932
GM.5.0.C2H2_ZF.0052	PRDM1	0.489179	0.352603	0.00789504	0.024135
GM.5.0.Mixed.0109	ZNF350	0.285681	0.19589	0.00824198	0.025124
GM.5.0.C2H2_ZF.0217	GLI3,GLI2	2.0389	1.96161	0.00865726	0.0263151
GM.5.0.Mixed.0013	NFKB1	0.442218	0.325583	0.00869595	0.0263581
GM.5.0.Nuclear_receptor.0048	NR3C1	0.860956	0.672782	0.00897785	0.0271359
GM.5.0.Unknown.0169	HLTF	1.54581	1.30233	0.00907164	0.0273423
GM.5.0.THAP_finger.0006	THAP1	1.54189	1.35772	0.00921276	0.0276899
GM.5.0.Ets.0038	ETV5,ETS2	0.7866	0.644412	0.0095452	0.0286089
GM.5.0.GATA.0001	CCNT2	1.15838	0.952432	0.0099487	0.0297352
GM.5.0.Homeodomain.0149	PBX3	0.438305	0.609287	0.0102434	0.0305312
GM.5.0.bZIP.0039	CEBPB,CEBPG,DBP,HSF1,NFIL3,TEF	0.485266	0.351252	0.0103607	0.030795
GM.5.0.C2H2_ZF.0255	REST	3.09944	3.03968	0.0104203	0.0308866
GM.5.0.Homeodomain.0168	NKX2-5	1.37362	1.14967	0.0106552	0.0314959
GM.5.0.bHLH.0043	TFAP4	1.40101	1.16048	0.0108992	0.0321288
GM.5.0.bZIP.0052	CEBPB	0.473526	0.34855	0.010959	0.0322165
GM.5.0.GATA.0022	GATA3	0.0430478	0.0175626	0.0111359	0.0326471
GM.5.0.Nuclear_receptor.0083	PPARD	1.44014	1.20641	0.013346	0.0390198
GM.5.0.IRF.0008	IRF3	0.543967	0.426906	0.0136635	0.0398396
GM.5.0.C2H2_ZF.0210,GM.5.0.CSL.0002	IKZF2,IKZF4,RBPJ	0.316988	0.495805	0.013762	0.0400181
GM.5.0.C2H2_ZF.0253	ZBTB48	2.32849	2.28584	0.0138165	0.0400677
GM.5.0.STAT.0019	STAT1,STAT3	0.11349	0.0580916	0.0140873	0.0407432
GM.5.0.Mixed.0068	MAX	1.82366	1.82651	0.0141921	0.0408136
GM.5.0.C2H2_ZF.0123	ZNF549	1.89802	1.62386	0.0142187	0.0408136
GM.5.0.Rel.0013	NFAT5	0.700505	0.547142	0.0142258	0.0408136
GM.5.0.Homeodomain.0037	HOMEZ	0.0547881	0.0202645	0.0148525	0.0424979
GM.5.0.C2H2_ZF.0233	ZNF324	1.48319	1.44148	0.0149312	0.0426095
GM.5.0.Forkhead.0004	FOXO1,FOXO3,FOXO4	1.53798	1.45634	0.0160603	0.04571
GM.5.0.C2H2_ZF.0051	HIVEP1	1.96454	1.93594	0.0168155	0.0476925
GM.5.0.Mixed.0056	ZNF350	0.62615	0.54444	0.0168457	0.0476925
GM.5.0.bHLH.0101	MYC	0.219152	0.13915	0.0169421	0.0478392
GM.5.0.Rel.0019	NFATC1,NFATC4,NFATC3	0.168278	0.113481	0.0175243	0.0493533
GM.5.0.Nuclear_receptor.0122	NR3C1	0.587015	0.449872	0.017698	0.0497119
GM.5.0.bZIP.0063	JUN	4.72743	4.48656	0.0178384	0.0499756
GM.5.0.bZIP.0008	BACH1,NFE2,BACH2	0.813994	0.678186	0.0180544	0.0504488
GM.5.0.Nuclear_receptor.0087	THRA	0.64963	0.526878	0.018906	0.0526913
GM.5.0.Mixed.0021	NANOG,TBP	0.0391343	0.0256684	0.0195258	0.0542777
GM.5.0.Ets.0048	ETS2,ERF	0.109576	0.118885	0.0210065	0.0582428
GM.5.0.bHLH.0001	AHR,ARNT,HIF1A,NPAS1	1.53407	2.86	0.0211198	0.0584061
GM.5.0.Nuclear_receptor.0125	NR2C2	2.72766	2.8627	0.021189	0.0584467
GM.5.0.Homeodomain_POU.0023	POU2F1	0.0313075	0.0108077	0.0216132	0.0594639
GM.5.0.SMAD.0007	SMAD3,SMAD2	0.833562	0.672782	0.0218323	0.0599132
GM.5.0.Forkhead.0015	FOXI1,FOXK2,FOXI2,FOXA1,FOXA3,FOXI3	0.117403	0.0648465	0.0219825	0.0601716
GM.5.0.Forkhead.0010	FOXI2,FOXA1,FOXA3,FOXI1,FOXI3	0.0391343	0.0135097	0.0236291	0.064514
GM.5.0.Homeodomain.0141	TGIF1	2.36371	2.36284	0.0240019	0.0653656
GM.5.0.bZIP.0031	DDIT3	1.16229	0.974048	0.0243257	0.0660798
GM.5.0.IRF.0012	IRF7	0.152624	0.0932168	0.0247293	0.0670063
GM.5.0.CSD.0001	YBX2,YBX1	2.07803	3.08831	0.0249929	0.0673832
GM.5.0.bZIP.0102	FOSL1	1.5145	1.29558	0.0249939	0.0673832
GM.5.0.bHLH.0059	SREBF2	1.64756	1.6009	0.0268835	0.0722958
GM.5.0.C2H2_ZF.0069	ZSCAN16	0.0743553	0.0351252	0.0270937	0.0726788
GM.5.0.Forkhead.0056	FOXJ3,FOXN3,FOXK2,FOXI2,FOXN2,FOXA1,FOXA3,FOXI1,FOXI3	0.0352209	0.0162116	0.0276309	0.0739351
GM.5.0.Homeodomain.0011	HOXA1	0.0430478	0.0216155	0.0282633	0.075439
GM.5.0.bZIP.0028	BACH1,BACH2,MAFF	0.64963	0.525527	0.0284858	0.0758443
GM.5.0.Homeodomain.0125	NANOG	1.10359	0.975399	0.0295593	0.0785078
GM.5.0.IRF.0006	IRF2,IRF9,STAT1	0.230893	0.16752	0.0302064	0.0799878
GM.5.0.bHLH.0075	TCF3	1.49885	1.29288	0.0302657	0.0799878
GM.5.0.Myb_SANT.0013	SMARCA1	0.027394	0.00946	0.0319374	0.0840505
GM.5.0.Nuclear_receptor.0049	ESRRA	0.598756	0.487699	0.0319596	0.0840505
GM.5.0.Mixed.0094	POLR2A,TAF1,TBP	0.289594	0.236419	0.0326514	0.08566
GM.5.0.Nuclear_receptor.0051	NR2F2,RARA	2.68853	2.81272	0.0327514	0.0857129
GM.5.0.Myb_SANT.0003	MYBL2	1.13098	1.01458	0.0332304	0.0867
GM.5.0.C2H2_ZF.0301	ZNF628	0.430478	0.330987	0.0332902	0.0867
GM.5.0.C2H2_ZF.0056	HIC2	0.559621	0.459329	0.0337535	0.0876938
GM.5.0.Homeodomain_POU.0008	POU5F1	0.0156537	0.0027	0.034522	0.0894737
GM.5.0.C2H2_ZF.0084	SP2,SP5,SP3,SP8,THAP1	3.20902	3.36121	0.0352698	0.0910255
GM.5.0.Mixed.0093	HBP1	0.0313075	0.0175626	0.0352904	0.0910255
GM.5.0.C2H2_ZF.0161	ZNF134	1.88628	1.82246	0.037098	0.0954585
GM.5.0.Mixed.0082	NANOG,POU5F1	1.94889	2.12642	0.0388702	0.0995935
GM.5.0.Sox.0002	SOX9	1.20142	1.04565	0.0388907	0.0995935
GM.5.0.C2H2_ZF.0147	PRDM4	0.11349	0.0661974	0.039305	0.100415
GM.5.0.C2H2_ZF.0127	GLI3,GLI2	1.59668	1.56712	0.0398894	0.101666
GM.5.0.Forkhead.0003	FOXI1,FOXK2,FOXI2,FOXA1,FOXA3,FOXI3	0.0469612	0.0189136	0.0424225	0.107684
GM.5.0.Myb_SANT.0009	CDC5L	0.0313075	0.0108077	0.0424514	0.107684
GM.5.0.Nuclear_receptor.0014	RARG	1.40492	1.37393	0.042854	0.108449
GM.5.0.HSF.0005	HSF1	0.896177	0.751138	0.0441499	0.111466
GM.5.0.RFX.0010	RFX1,RFX7,RFX5	1.27969	1.59414	0.0454191	0.114401
GM.5.0.RFX.0001	RFX7,RFX5,ARID2,RFX3	2.26197	2.19802	0.0500536	0.125779
GM.5.0.Mixed.0044	BDP1,BRF1,BRF2,HSF1	1.74539	1.6752	0.05033	0.126178
GM.5.0.Sox.0012	SOX15,SOX18,SOX21,SOX2,SOX3	0.105663	0.0634955	0.0509778	0.127504
GM.5.0.Ets.0039	ELF1	0.223066	0.185083	0.0516813	0.128963
GM.5.0.Nuclear_receptor.0047	ESRRA	0.587015	0.491752	0.0529711	0.131875
GM.5.0.Myb_SANT.0005	MYBL2	0.657457	0.543089	0.0542974	0.134625
GM.5.0.C2H2_ZF.0116	YY1	0.395257	0.549844	0.0543268	0.134625
GM.5.0.C2H2_ZF.0219	ZNF274	0.0939224	0.0688994	0.0548411	0.135586
GM.5.0.Ets.0001,GM.5.0.Ets.0027	ETS2,ERF,ETS1	0.974445	1.76842	0.0575269	0.1419
GM.5.0.Homeodomain.0139	PBX1	0.0469612	0.0324232	0.0581914	0.14321
GM.5.0.C2H2_ZF.0046	KLF13,OVOL2	0.896177	0.8376	0.0596871	0.146554
GM.5.0.RFX.0004	RFX7,RFX5,RFX2,ARID2,RFX3	2.39111	2.32231	0.0606669	0.14862
GM.5.0.ARID_BRIGHT.0004	ARID5B	0.0704418	0.0486348	0.0618287	0.151121
GM.5.0.TBP.0001	TBP,POLR2A,TAF1	0.00783	0	0.0681146	0.166107
GM.5.0.Forkhead.0011	FOXG1,FOXK2,FOXI2,FOXA1,FOXA3,FOXI1,FOXI3	0.0234806	0.00675	0.0685273	0.166734
GM.5.0.bHLH.0014	TCF12	2.93508	2.68978	0.0701795	0.170368
GM.5.0.C2H2_ZF_Homeodomain.0001	ZEB1	1.66321	1.48066	0.0705579	0.1709
GM.5.0.IRF.0004	IRF9,STAT1	0.195672	0.144554	0.0753247	0.182035
GM.5.0.CUT_Homeodomain.0004	CUX1	0.00783	0	0.0782256	0.188594
GM.5.0.bHLH.0039	USF2,MITF,USF1,TFE3	1.17794	1.45229	0.0783906	0.188594
GM.5.0.Unknown.0175	EP300	0.062615	0.0499858	0.0790671	0.189796
GM.5.0.Mixed.0046	BCL11A,EP300	0.027394	0.0162116	0.0805081	0.192824
GM.5.0.C2H2_ZF.0149	YY1	0.195672	0.341795	0.0807144	0.192888
GM.5.0.Homeodomain_POU.0004	TBP,POU2F1,POU5F1	0.226979	0.214804	0.0819655	0.195442
GM.5.0.Unknown.0003	EP300	4.84092	5.13368	0.0827309	0.19683
GM.5.0.Forkhead.0059	FOXA1,FOXA2	2.26588	2.33853	0.083206	0.197522
GM.5.0.bZIP.0062	CEBPB	0.469612	0.391781	0.0835631	0.197932
GM.5.0.Forkhead.0021	FOXO1,FOXO4,FOXN3,FOXK2,FOXI2,FOXA1,FOXA3,FOXI1,FOXI3	0.00783	0.00135	0.0859213	0.202669
GM.5.0.Mixed.0101	POU2F1	0.328729	0.295862	0.0859406	0.202669
GM.5.0.Mixed.0054	POU2F1	0.00783	0	0.086147	0.20271
GM.5.0.Forkhead.0045	FOXJ2,FOXJ3,FOXN3,FOXK2,FOXI2,FOXN2,FOXA1,FOXA3,FOXI1,FOXI3	0.0391343	0.0202645	0.0866556	0.20346
GM.5.0.Homeodomain.0007	PBX3,PBX2,FOS	1.61234	2.74111	0.0874913	0.204974
GM.5.0.Homeodomain.0028	HOXB2,PBX1	0.00783	0.00135	0.0904508	0.211446
GM.5.0.Unknown.0067	NRF1	0.352209	0.471488	0.0915477	0.213534
GM.5.0.C2H2_ZF.0039	ZNF382	1.00967	0.883533	0.0917421	0.213534
GM.5.0.C2H2_ZF.0124	ZNF232	0.090009	0.0580916	0.0925061	0.214846
GM.5.0.C2H2_ZF.0260	YY1	0.168278	0.122938	0.0940836	0.217944
GM.5.0.Mixed.0050	PRDM1	0.00783	0	0.0942459	0.217944
GM.5.0.IRF.0014	IRF3	0.172191	0.15401	0.0976707	0.225378
GM.5.0.Homeodomain_POU.0012	POU2F1	0.230893	0.221559	0.0982357	0.226195
GM.5.0.Homeodomain.0129	MSX2	0.0352209	0.0216155	0.0994113	0.228412
GM.5.0.bHLH.0016	ATF3,SREBF2,SREBF1,SIN3A,YY1	1.22882	1.25505	0.0998813	0.229001
GM.5.0.Myb_SANT.0007	CDC5L	0.0117403	0.0027	0.101631	0.232459
GM.5.0.C2H2_ZF.0250	ZNF410	0.0352209	0.0162116	0.101822	0.232459
GM.5.0.C2H2_ZF.0265	ZNF589	1.33839	1.35907	0.103231	0.235174
GM.5.0.Homeodomain.0100	HMBOX1,HNF1B	0.00783	0.00135	0.111043	0.252434
GM.5.0.Unknown.0206	GTF3C2,POLR3A,POLR3G	0.563535	0.487699	0.11161	0.253187
GM.5.0.T-box.0022	EOMES	0.258287	0.232366	0.113655	0.257283
GM.5.0.Myb_SANT.0006	MYBL2	0.731812	0.649816	0.114282	0.258157
GM.5.0.Homeodomain_POU.0020	POU5F1	0.12523	0.0905149	0.11554	0.26045
GM.5.0.bZIP.0014	MAFF,MAFG,MAFK,MAF	1.45188	1.35772	0.117905	0.265225
GM.5.0.IRF.0007	IRF2	0.211325	0.164818	0.120338	0.270132
GM.5.0.C2H2_ZF.0062	BCL11A	0.320902	0.27965	0.124927	0.279847
GM.5.0.Unknown.0113	GTF3C2,POLR3A,POLR3G	0.223066	0.182381	0.125387	0.280292
GM.5.0.p53.0003	TP53	1.42449	1.46445	0.129134	0.288068
GM.5.0.SMAD.0014	NFIC	0.465699	0.417449	0.129707	0.288747
GM.5.0.C2H2_ZF.0144	KLF3,KLF7,KLF6,KLF5	1.81192	1.89271	0.132225	0.293743
GM.5.0.Mixed.0047	FOXA1,NR3C1	2.7394	2.61277	0.134177	0.297462
GM.5.0.AT_hook.0002	HMGA2,HMGA1	0.0156537	0.00675	0.135502	0.29978
GM.5.0.bZIP.0079	FOS	1.93324	1.97376	0.136037	0.300345
GM.5.0.Homeodomain.0193	NANOG	0.00783	0.00135	0.141642	0.312078
GM.5.0.Nuclear_receptor.0055	ESRRA	1.89802	1.97647	0.143332	0.315155
GM.5.0.C2H2_ZF.0016	OSR1	1.79627	1.65088	0.144177	0.316364
GM.5.0.bHLH.0051	AHR	0.606582	0.528228	0.144648	0.316623
GM.5.0.RFX.0013	RFX1,RFX7,RFX5	1.48711	1.48201	0.144885	0.316623
GM.5.0.C2H2_ZF.0101	ZBTB12	0.743553	0.667378	0.145288	0.316859
GM.5.0.C2H2_ZF.0078	IKZF2	0.105663	0.0797071	0.147086	0.320129
GM.5.0.SMAD.0002,GM.5.0.SMAD.0004	NFYA,NFIC	0.105663	0.148606	0.14747	0.320313
GM.5.0.Mixed.0108	CTCF,RAD21,SMC3	1.31883	1.31449	0.151157	0.327661
GM.5.0.bHLH.0048	TAL2,TCF3	1.16229	1.05781	0.151872	0.328546
GM.5.0.TBP.0003,GM.5.0.TBP.0005	TBP	0.00391	0	0.160009	0.345452
GM.5.0.Ets.0022	EWSR1	0.0117403	0.00675	0.162646	0.350439
GM.5.0.ARID_BRIGHT.0007,GM.5.0.Homeodomain.0072,GM.5.0.Homeodomain.0154	ARID3B,PRRX2,HOXB2	0.00391	0	0.167082	0.359277
GM.5.0.Homeodomain.0079	PBX2,PBX3	0.00391	0	0.167436	0.359317
GM.5.0.CUT_Homeodomain.0011	CUX1	0.297421	0.29316	0.176611	0.37825
GM.5.0.Homeodomain_POU.0006	POU2F1	0.00391	0	0.17785	0.380145
GM.5.0.Homeodomain.0018	ISL1,HOXB2	0.00391	0	0.180643	0.385347
GM.5.0.Homeodomain.0050	HOXB2	0.00783	0.0027	0.185305	0.394509
GM.5.0.bZIP.0081	TEF	0.027394	0.0148606	0.190798	0.405398
GM.5.0.CUT_Homeodomain.0006	CUX1	0.12523	0.121587	0.193387	0.410087
GM.5.0.bZIP.0091	MAF	1.6593	1.6752	0.194241	0.410467
GM.5.0.C2H2_ZF.0281	ZNF784	1.15055	1.05781	0.194354	0.410467
GM.5.0.Nuclear_receptor.0095	NR4A1	0.101749	0.0783561	0.194714	0.410467
GM.5.0.bHLH.0134	TFAP4	2.88811	3.05454	0.199399	0.419519
GM.5.0.C2H2_ZF.0132	GZF1	0.391343	0.343146	0.199893	0.419737
GM.5.0.MADS_box.0008	SRF	0.027394	0.0162116	0.203092	0.42562
GM.5.0.bHLH.0007	TCF3	0.0665284	0.0553897	0.207136	0.433249
GM.5.0.Mixed.0042	ZNF589	2.06629	2.2372	0.207801	0.433795
GM.5.0.Homeodomain.0003	HOXB2	0.00391	0	0.209236	0.435942
GM.5.0.C2H2_ZF.0139	ZBTB18	1.1662	1.07402	0.210028	0.436744
GM.5.0.bHLH.0115	TAL2,BHLHE22	0.00391	0	0.211371	0.438688
GM.5.0.SMAD.0011	NFIC	2.09369	2.23585	0.217654	0.450854
GM.5.0.Homeodomain.0112	SIX4,SIX5,SMARCC2,ZNF143	1.01358	1.58333	0.218505	0.451605
GM.5.0.bHLH.0004	USF1,SREBF1,MITF,TFE3,USF2	0.982272	1.19426	0.218858	0.451605
GM.5.0.STAT.0006	STAT2,STAT1	0.344382	0.301266	0.219775	0.452626
GM.5.0.T-box.0007	TBX1	0.363949	0.324232	0.220374	0.452991
GM.5.0.Homeodomain.0180	MEIS1	0.0156537	0.0121587	0.223687	0.458922
GM.5.0.Unknown.0208	MAFK	1.93324	1.87649	0.226539	0.463074
GM.5.0.T-box.0015	MGA	0.371776	0.326934	0.226843	0.463074
GM.5.0.CUT_Homeodomain.0012	CUX1	0.00783	0.0027	0.227006	0.463074
GM.5.0.bZIP.0090	NFE2L1,MAFG	1.15446	1.08753	0.230984	0.469918
GM.5.0.SMAD.0010	SMAD2	1.79627	1.69546	0.231237	0.469918
GM.5.0.Homeodomain_POU.0022	POU5F1	0.00783	0.00405	0.231687	0.469943
GM.5.0.bZIP.0065	CEBPG	0.0117403	0.00675	0.232713	0.471135
GM.5.0.bZIP.0057	MAF	1.80018	1.78868	0.233188	0.471206
GM.5.0.bHLH.0096	SREBF1	0.422651	0.382324	0.234425	0.472816
GM.5.0.bZIP.0058	NFE2L2	1.98411	1.8846	0.238116	0.478814
GM.5.0.bZIP.0022	ATF3	1.16229	1.50768	0.238291	0.478814
GM.5.0.Nuclear_receptor.0035	NR2F2,RXRA	2.50851	2.71004	0.245273	0.491922
GM.5.0.C2H2_ZF.0118	ZNF274	0.180018	0.152659	0.248508	0.497479
GM.5.0.AT_hook.0003	HMGA1	0.0195672	0.0216155	0.249897	0.499329
GM.5.0.bZIP.0073	CREBZF	0.117403	0.0972697	0.251732	0.500962
GM.5.0.Mixed.0007	CTCF,RAD21,SMC3	3.13075	3.39498	0.251969	0.500962
GM.5.0.Ets.0025	EGR1,ELF1,ELK4,ETS1,GABPA,ETS2,ERF,THAP1	5.79971	7.6735	0.252495	0.500962
GM.5.0.TEA.0004	TEAD4	0.090009	0.0743032	0.252582	0.500962
GM.5.0.Homeodomain.0088	SIX4,SIX5	2.43416	2.32907	0.258331	0.511419
GM.5.0.DM.0003	DMRTA1	0.00783	0.00405	0.259084	0.511966
GM.5.0.T-box.0018	TBX1	0.164364	0.13915	0.260147	0.51312
GM.5.0.C2H2_ZF.0234	ZNF121	0.246546	0.218857	0.260957	0.51368
GM.5.0.Unknown.0106	CBX5	0.0234806	0.0175626	0.261388	0.51368
GM.5.0.Ets.0011	ETS1,ETS2	1.28752	1.29828	0.262586	0.51509
GM.5.0.C2H2_ZF.0081	KLF12,KLF7,KLF6,KLF5,KLF3	4.10128	4.44333	0.267075	0.521529
GM.5.0.Rel.0012	NFATC3,NFATC4,NFATC1	0.027394	0.0256684	0.267335	0.521529
GM.5.0.MADS_box.0002	MEF2A,MEF2D,MYEF2	0.0117403	0.0108077	0.26757	0.521529
GM.5.0.Sox.0011	HBP1	0.0195672	0.0121587	0.267812	0.521529
GM.5.0.Sox.0030	SOX21	0.191758	0.168871	0.276623	0.537711
GM.5.0.C2H2_ZF.0140	ZNF274	0.00391	0.00135	0.277827	0.539075
GM.5.0.Grainyhead.0009,GM.5.0.bHLH.0022	TFCP2,TCF12,TCF4,TCF3,ZEB1	7.42379	8.19497	0.281436	0.545092
GM.5.0.Ets.0012	ETV5	0.997926	1.15508	0.2825	0.546167
GM.5.0.bZIP.0036	JUN,JUNB,JUND	1.25621	1.41717	0.296154	0.571535
GM.5.0.IRF.0011	IRF3	0.0547881	0.0526878	0.301619	0.581036
GM.5.0.C2H2_ZF.0305	GLI2	1.73757	1.87109	0.304846	0.585949
GM.5.0.GATA.0004	GATA3,GATA4,GATA6	0.00783	0.00675	0.30553	0.585949
GM.5.0.Forkhead.0040	FOXM1	0.430478	0.401237	0.305808	0.585949
GM.5.0.T-box.0013	TBX3	1.71408	1.84948	0.308586	0.590218
GM.5.0.E2F.0008	E2F7,E2F8	0.156537	0.13915	0.314012	0.599528
GM.5.0.T-box.0021	TBX1	0.0508747	0.040529	0.315094	0.600254
GM.5.0.bZIP.0035	BACH2,BACH1	2.24631	2.1629	0.315511	0.600254
GM.5.0.Mixed.0057	POU2F1	0.00783	0.00405	0.32053	0.608723
GM.5.0.TBP.0002	TBP	0.00783	0.00675	0.321444	0.609381
GM.5.0.RFX.0006	RFX2,RFX7,RFX5,RFX1,MXI1,RFX3,SREBF1	2.22283	2.76543	0.324338	0.613783
GM.5.0.Nuclear_receptor.0022	ESRRA	1.4284	1.54956	0.326792	0.617338
GM.5.0.Homeodomain.0196	NKX2-3,NKX3-1	0.00391	0.00135	0.332732	0.627455
GM.5.0.MADS_box.0012	MEF2A,MYEF2	0.0313075	0.0256684	0.339116	0.63837
GM.5.0.T-box.0002	EOMES	0.954878	0.914605	0.344101	0.646621
GM.5.0.Mixed.0097	BDP1,BRF1,BRF2	0.223066	0.206698	0.353651	0.663405
GM.5.0.bHLH.0009	ATF3,USF1,USF2,BACH1,BACH2,NFE2,TFE3	0.90009	1.43878	0.354598	0.66402
GM.5.0.Forkhead.0033	FOXA1,FOXK2,FOXI2,FOXA3,FOXI1,FOXI3	0.00783	0.00405	0.356535	0.666484
GM.5.0.ARID_BRIGHT.0003	ARID5B	0.00783	0.00811	0.366088	0.683153
GM.5.0.Forkhead.0061	FOXP1	0.0782687	0.0688994	0.368699	0.68683
GM.5.0.Mixed.0036	POU2F1	0.027394	0.0364761	0.371925	0.691638
GM.5.0.Forkhead.0014	FOXC1,FOXC2,FOXJ2,FOXN3,FOXK2,FOXI2,FOXN2,FOXA1,FOXA3,FOXI1,FOXI3	0.027394	0.0216155	0.378012	0.701044
GM.5.0.C2H2_ZF.0134	ZNF85	0.391343	0.380973	0.378289	0.701044
GM.5.0.Mixed.0095	POU2F1	0.00391	0.0027	0.379847	0.70209
GM.5.0.Rel.0002	NFATC4,NFATC3,NFATC1	0.0665284	0.0661974	0.380163	0.70209
GM.5.0.MADS_box.0023	MEF2D,MEF2A	0.0352209	0.0472839	0.383069	0.706242
GM.5.0.C2H2_ZF.0171	ZNF274	1.00575	0.967293	0.385006	0.708596
GM.5.0.C2H2_ZF.0100	ZFP82	0.0117403	0.0121587	0.390672	0.717793
GM.5.0.Nuclear_receptor.0046	PPARD	0.0195672	0.0148606	0.391858	0.718203
GM.5.0.C2H2_ZF.0008	ZBTB7B	0.864869	0.828143	0.392234	0.718203
GM.5.0.Homeodomain.0152	EMX1	0.00391	0.00135	0.394467	0.720187
GM.5.0.Sox.0006	SOX15,SOX18,SOX2,SOX21,SOX17,SOX3	0.195672	0.18103	0.39466	0.720187
GM.5.0.Rel.0014	NFKB1,NFKB2	0.794427	0.872725	0.395882	0.721191
GM.5.0.bZIP.0003	BACH1,BACH2,MAFK,NFE2	2.33632	2.28314	0.399719	0.726892
GM.5.0.bZIP.0038	DBP	0.0117403	0.0121587	0.400366	0.726892
GM.5.0.STAT.0023	STAT1	0.77486	0.936221	0.405505	0.734873
GM.5.0.Nuclear_receptor.0111	THRA	0.50092	0.532281	0.406132	0.734873
GM.5.0.Unknown.0093	SIN3A	2.65331	2.90999	0.414411	0.747449
GM.5.0.Homeodomain.0181	VENTX	0.0587015	0.0526878	0.414476	0.747449
GM.5.0.C2H2_ZF.0193	ZNF24	0.0665284	0.0607936	0.425169	0.765448
GM.5.0.SMAD.0005	SMAD2,SMAD3,SMAD4	1.60842	1.62657	0.427457	0.767589
GM.5.0.bZIP.0047	MAF	2.04281	2.26422	0.427789	0.767589
GM.5.0.bHLH.0042	BHLHE22	0.0743553	0.0688994	0.429414	0.769218
GM.5.0.IRF.0002	IRF2	0.309161	0.302617	0.45321	0.810491
GM.5.0.Mixed.0090	CUX1	0.00391	0.0027	0.454093	0.810719
GM.5.0.Grainyhead.0007	TFCP2	3.36164	3.80027	0.461361	0.822327
GM.5.0.Grainyhead.0010	UBP1	0.12523	0.120236	0.463192	0.82422
GM.5.0.Nuclear_receptor.0131	PPARD	0.0547881	0.0513368	0.464773	0.825664
GM.5.0.bZIP.0004	ATF4,CEBPG,ATF3,DDIT3,ATF5,MYC	0.367863	0.366112	0.47239	0.837809
GM.5.0.IRF.0005	IRF9	0.0195672	0.0243174	0.475391	0.841739
GM.5.0.RFX.0018	RFX2,RFX7,RFX5,RFX3	1.42449	1.83597	0.478442	0.845747
GM.5.0.bHLH.0095	HES4	1.04489	1.19426	0.479949	0.847015
GM.5.0.bZIP.0051	CREB3L1,CREB3L2,CREB3,CREB3L4,XBP1	0.712245	1.25505	0.482636	0.850359
GM.5.0.bZIP.0045	E2F1,ATF1,ATF7,ATF2	0.528314	0.872725	0.496897	0.873836
GM.5.0.bZIP.0029	ATF2,ATF1	0.849215	1.45499	0.49778	0.873836
GM.5.0.bZIP.0044	DBP	0.027394	0.0297213	0.498404	0.873836
GM.5.0.C2H2_ZF.0157	REST	0.0391343	0.0378271	0.499976	0.875161
GM.5.0.Mixed.0069	MZF1	2.30501	2.66816	0.507681	0.887202
GM.5.0.C2H2_ZF.0035	ZNF76,ZNF143	1.51059	2.10751	0.524816	0.915655
GM.5.0.Homeodomain.0083	PBX2,PBX3,PBX1	0.0156537	0.0270194	0.526	0.91623
GM.5.0.Sox.0014	SOX10,SOX9,SOX18,SOX21,SOX2,SOX17,SOX3	0.0782687	0.0783561	0.531253	0.923881
GM.5.0.C2H2_ZF.0151	HIVEP1	2.17196	2.60196	0.535346	0.929239
GM.5.0.Nuclear_receptor.0097	NR6A1	0.434391	0.437714	0.536554	0.929239
GM.5.0.Sox.0027	SOX10,SOX9	0.00391	0.0027	0.536932	0.929239
GM.5.0.bZIP.0103	BACH1	2.63766	2.7222	0.547374	0.945785
GM.5.0.RFX.0003	RFX1,RFX7,RFX5,RFX2	2.27762	2.60467	0.551647	0.951635
GM.5.0.Ets.0007	ELK1,ETV4,ETS2,ERF	2.84507	4.17584	0.565556	0.974064
GM.5.0.bHLH.0064	SREBF2	0.669197	0.679537	0.569797	0.979796
GM.5.0.MADS_box.0014	MEF2A,MEF2D,MYEF2	0.062615	0.0648465	0.574733	0.985796
GM.5.0.RFX.0017	RFX5	1.36188	1.37664	0.575124	0.985796
GM.5.0.bHLH.0060	TCF3	1.78453	2.0305	0.583775	0.999028
GM.5.0.C2H2_ZF.0277	EGR1	0.770947	1.31044	0.594339	1
GM.5.0.RFX.0015	ARID2,RFX7,RFX5	1.83149	2.63169	0.598849	1
GM.5.0.bZIP.0072	MAFF,MAFK	2.55156	2.60602	0.612321	1
GM.5.0.bHLH.0126	SREBF1	0.246546	0.259386	0.623217	1
GM.5.0.bZIP.0024	ATF2,JUN,JUND,FOS,FOSL1,JUNB	0.88835	1.1902	0.624688	1
GM.5.0.Homeodomain_POU.0001	NANOG,POU5F1	0.00391	0.00675	0.627852	1
GM.5.0.Homeodomain.0029	NKX2-3,NKX2-6	0.0156537	0.0270194	0.637142	1
GM.5.0.Nuclear_receptor.0042	THRA	0.465699	0.476892	0.638319	1
GM.5.0.T-box.0014	MGA	0.203499	0.216155	0.64615	1
GM.5.0.bZIP.0011	CEBPB	0.234806	0.248578	0.64669	1
GM.5.0.C2H2_ZF.0061	ZNF281	1.80801	2.20208	0.652647	1
GM.5.0.RFX.0016	RFX1	1.09968	1.12941	0.654245	1
GM.5.0.Homeodomain.0118	SIX4,SIX5	0.0156537	0.0324232	0.654476	1
GM.5.0.Unknown.0002	TAF1,WRNIP1	1.22099	1.64683	0.659039	1
GM.5.0.bZIP.0086	MAF	0.062615	0.0716013	0.672854	1
GM.5.0.IRF.0010	IRF6	0.684851	0.817336	0.673164	1
GM.5.0.Unknown.0053	HERPUD1	0.0939224	0.110779	0.674928	1
GM.5.0.bZIP.0001	CEBPB	0.91183	1.76707	0.678637	1
GM.5.0.Unknown.0063	HDAC2	0.0821821	0.0918658	0.681777	1
GM.5.0.C2H2_ZF.0238	ZNF250	0.211325	0.228314	0.683127	1
GM.5.0.C2H2_ZF.0119	RREB1	0.868783	1.03349	0.686249	1
GM.5.0.Nuclear_receptor.0103	NR2C2	0.532227	0.560652	0.686865	1
GM.5.0.CSL.0001	RBPJ	1.30317	1.34016	0.691285	1
GM.5.0.Mixed.0019	XBP1	0.285681	0.420151	0.69153	1
GM.5.0.C2H2_ZF.0145	VEZF1	0.727899	1.16453	0.696883	1
GM.5.0.bZIP.0056	ATF1,CREB1,ATF3	0.947051	1.68601	0.698154	1
GM.5.0.C2H2_ZF.0003	ZBTB6	1.68669	2.03861	0.700321	1
GM.5.0.C2H2_ZF.0201	ZNF816	1.61234	1.9535	0.703534	1
GM.5.0.bZIP.0005	BACH1,BACH2,NFE2,NFE2L2,MAF,MAFK	2.125	2.16425	0.704676	1
GM.5.0.bZIP.0009	NFIL3,TEF	0.00783	0.0162116	0.706037	1
GM.5.0.Mixed.0075	NANOG,POU5F1	0.00391	0.00675	0.711802	1
GM.5.0.MADS_box.0013	MEF2A,MEF2D,MYEF2	0.027394	0.0337742	0.711862	1
GM.5.0.Unknown.0049	POLR3A	0.841388	0.992961	0.714181	1
GM.5.0.Sox.0026	SOX10,SOX9,SOX4,SOX11	0.00783	0.0108077	0.726042	1
GM.5.0.Ets.0002	ELF3,ELF1	0.735726	0.974048	0.732188	1
GM.5.0.Homeodomain.0022	VTN,LHX1,HOXB2,HOXB1	0.00391	0.00946	0.732232	1
GM.5.0.C2H2_ZF.0164	ZNF263	1.16229	1.62251	0.733378	1
GM.5.0.C2H2_ZF.0154	ZBTB4	0.622236	0.936221	0.733723	1
GM.5.0.RFX.0008	RFX5,RFX7	2.25414	2.38311	0.734108	1
GM.5.0.C2H2_ZF.0141	ZNF263	0.422651	0.695749	0.736557	1
GM.5.0.Mixed.0072,GM.5.0.STAT.0025	POLR2A,TAF1,TBP,STAT1,STAT3	0.0117403	0.0162116	0.739003	1
GM.5.0.C2H2_ZF.0212	EGR1	0.289594	0.317477	0.739314	1
GM.5.0.bZIP.0012	ATF3	1.03315	2.07914	0.745586	1
GM.5.0.C2H2_ZF.0248	ZNF384	0.00783	0.0202645	0.749664	1
GM.5.0.Mixed.0103	CTCF,RAD21,SMC3	0.0391343	0.0486348	0.750733	1
GM.5.0.Myb_SANT.0004	MYBL2	2.0976	2.22099	0.752153	1
GM.5.0.bHLH.0085	TFAP4	0.579188	0.701152	0.752359	1
GM.5.0.Homeodomain_POU.0007	POU5F1,SOX2,NANOG,ZEB1	0.0195672	0.0337742	0.754647	1
GM.5.0.HSF.0006	HSF1	0.0195672	0.0283703	0.758534	1
GM.5.0.Mixed.0059	NFKB1	0.277854	0.308021	0.758985	1
GM.5.0.C2H2_ZF.0268	KLF7,KLF6,KLF5,KLF3	1.75322	2.04131	0.76256	1
GM.5.0.Rel.0018	RELA	0.160451	0.286405	0.765221	1
GM.5.0.Ets.0032	ETS2,ERF	0.64963	0.932168	0.767092	1
GM.5.0.C2H2_ZF.0275	ZSCAN10	2.22283	2.59656	0.767533	1
GM.5.0.C2H2_ZF.0300	E4F1	0.340469	0.563354	0.767638	1
GM.5.0.Mixed.0006	RXRA,TCF12	3.9604	4.77972	0.767808	1
GM.5.0.E2F.0013	E2F1	0.00391	0.00811	0.776283	1
GM.5.0.Homeodomain.0082	SIX5	0.00783	0.0216155	0.783094	1
GM.5.0.C2H2_ZF_Homeodomain.0004	TCF4,ZEB1	1.18186	1.41041	0.785134	1
GM.5.0.Mixed.0028	THAP1,YY1	0.614409	1.01998	0.7932	1
GM.5.0.bZIP.0048	CREM	1.20534	1.7441	0.79687	1
GM.5.0.Mixed.0010	EGR1,SETDB1	1.44406	2.63979	0.80513	1
GM.5.0.GTF2I-like.0001	GTF2I	2.76288	3.44632	0.806143	1
GM.5.0.HSF.0008	HSF1	0.0391343	0.0540387	0.809101	1
GM.5.0.bHLH.0114	MYC	0.450045	0.9065	0.816569	1
GM.5.0.bZIP.0084	ATF3	0.027394	0.0391781	0.821713	1
GM.5.0.Sox.0008	SOX17	0.00391	0.0135097	0.824157	1
GM.5.0.bHLH.0091	CLOCK	1.22491	1.5293	0.82618	1
GM.5.0.CUT_Homeodomain.0007	CUX1	0.160451	0.239121	0.827542	1
GM.5.0.bHLH.0026,GM.5.0.bHLH.0040,GM.5.0.bHLH.0041,GM.5.0.bHLH.0053	MAX,ARNT,CLOCK,BHLHE40,HES4,HES1,MYCN,MYC,MNT,MLX,USF1,MXI1,USF2	0.50092	1.11725	0.831066	1
GM.5.0.C2H2_ZF.0095	ZKSCAN3	0.540054	0.682239	0.831212	1
GM.5.0.Rel.0010	NFAT5	0.00783	0.0243174	0.837822	1
GM.5.0.C2H2_ZF.0047	YY1,MBTPS2	0.759206	1.02538	0.838537	1
GM.5.0.Mixed.0051	ZNF143	1.05271	1.17534	0.838548	1
GM.5.0.Mixed.0049	MAX	0.457872	0.566056	0.839383	1
GM.5.0.C2H2_ZF.0076	ZNF146,ZNF260	0.0156537	0.0256684	0.839897	1
GM.5.0.Nuclear_receptor.0003	RARG,RARA,RXRA,RXRG	0.183931	0.220208	0.843517	1
GM.5.0.bZIP.0096	JUND,ATF1,ATF7,BATF3,CREB3,JDP2,JUN,CREB3L4,XBP1,CREB1,FOSL1,FOSL2,JUNB	0.324815	0.745734	0.846445	1
GM.5.0.T-box.0019	EOMES	1.74931	1.85488	0.847881	1
GM.5.0.THAP_finger.0003	THAP1	0.0821821	0.179679	0.848994	1
GM.5.0.C2H2_ZF.0266	ZNF331	3.35381	3.94618	0.850382	1
GM.5.0.bHLH.0068	ATF3,BHLHE40,USF2,ARNTL2,MITF,MAX,MXI1,NFE2	0.516573	1.03484	0.851418	1
GM.5.0.Unknown.0105	GTF3C2,POLR3A,POLR3G	0.13697	0.174275	0.858998	1
GM.5.0.C2H2_ZF.0106	OSR1	2.43024	2.56819	0.860857	1
GM.5.0.bHLH.0088	AHR	0.0313075	0.0634955	0.861417	1
GM.5.0.bHLH.0089	TCF12	2.8255	3.33284	0.863265	1
GM.5.0.SAND.0001	GMEB1,GMEB2	0.117403	0.320179	0.866411	1
GM.5.0.CENPB.0001	CENPB	0.66137	1.08077	0.870486	1
GM.5.0.Pipsqueak.0001	LCOR	0.00391	0.0162116	0.874885	1
GM.5.0.Mixed.0045	ZNF350	2.30893	2.94106	0.881527	1
GM.5.0.bHLH.0097	MAX,MXI1	0.199585	0.245876	0.887703	1
GM.5.0.bHLH.0002	TCF3	1.37753	1.71843	0.888979	1
GM.5.0.Myb_SANT.0015	SMARCA5	0.00391	0.0108077	0.897815	1
GM.5.0.bZIP.0088	CEBPB	0.234806	0.289107	0.898649	1
GM.5.0.Forkhead.0032	FOXP4,ZNF384	0.418738	0.48905	0.899026	1
GM.5.0.GATA.0010	GATA3	0.203499	0.255333	0.909037	1
GM.5.0.SMAD.0015	SMAD4	2.50068	3.04103	0.911097	1
GM.5.0.C2H2_ZF.0313	MAZ	5.10312	6.62244	0.912292	1
GM.5.0.Grainyhead.0003	TFCP2	2.88811	3.50846	0.914363	1
GM.5.0.CBF_NF-Y.0003	NFYA	0.285681	0.629551	0.919471	1
GM.5.0.C2H2_ZF.0133	ZNF281,ZEB1	3.76081	5.09045	0.920441	1
GM.5.0.C2H2_ZF.0236	REST	1.74148	1.8819	0.92076	1
GM.5.0.bZIP.0034	CREB1	0.884436	1.94539	0.921708	1
GM.5.0.HSF.0010	HSF1	0.954878	1.20506	0.922373	1
GM.5.0.C2H2_ZF.0087,GM.5.0.C2H2_ZF.0287	ZIC5,ZIC3,ZIC2	2.25023	2.70194	0.925362	1
GM.5.0.bHLH.0133	SREBF1	0.0508747	0.0797071	0.927304	1
GM.5.0.Grainyhead.0008	TFCP2	2.14848	2.61682	0.928522	1
GM.5.0.bZIP.0087	MAFF,MAFK	0.692678	0.797071	0.929044	1
GM.5.0.T-box.0016	EOMES	0.633976	0.729523	0.937084	1
GM.5.0.RFX.0002	RFX5,RFX7	2.28545	2.54117	0.93933	1
GM.5.0.bZIP.0013	FOS,CEBPB,EP300,FOSL1,HMGN3,JDP2,JUN,JUNB,JUND,SMARCC1,SMARCC2,FOSL2,ATF3,NFE2,MEF2A,NR3C1,PRDM1,SMARCB1,TCF7L2,TRIM28	1.6593	1.80489	0.941201	1
GM.5.0.C2H2_ZF.0018	ZNF76,ZNF143	1.54972	2.49794	0.941307	1
GM.5.0.Nuclear_receptor.0023	RXRG	1.94498	2.42229	0.941331	1
GM.5.0.bHLH.0003	SREBF1	0.743553	0.929466	0.94603	1
GM.5.0.p53.0005	TP53	1.92932	2.36825	0.9464	1
GM.5.0.C2H2_ZF.0098	ZNF554	1.60059	1.97782	0.948514	1
GM.5.0.C2H2_ZF.0302	PLAG1	1.65147	2.18046	0.949252	1
GM.5.0.Homeodomain.0047	SIX3,SIX1	0.614409	0.744383	0.954022	1
GM.5.0.SAND.0003	GMEB2	0.594842	1.17264	0.955548	1
GM.5.0.T-box.0023	TBX1	0.0547881	0.0905149	0.956411	1
GM.5.0.Nuclear_receptor.0057	ESRRA	0.735726	0.848408	0.956784	1
GM.5.0.Homeodomain.0113	PBX3	2.26197	3.3477	0.957755	1
GM.5.0.Mixed.0086	POLR2A,TAF1,TBP	0.101749	0.208049	0.957767	1
GM.5.0.bZIP.0006	XBP1	0.778774	1.09293	0.957844	1
GM.5.0.C2H2_ZF.0021	ZNF263	1.49102	2.53442	0.95836	1
GM.5.0.bHLH.0069	TCF12	2.5633	3.15316	0.960339	1
GM.5.0.C2H2_ZF.0121	RREB1	0.606582	0.828143	0.96085	1
GM.5.0.C2H2_ZF.0074	MAZ	0.947051	1.60495	0.961971	1
GM.5.0.SAND.0002	ARHGEF12	0.473526	0.639008	0.964012	1
GM.5.0.Forkhead.0031	FOXA1,FOXA2	0.187845	0.286405	0.964672	1
GM.5.0.HSF.0009	HSF1	0.00391	0.0202645	0.967165	1
GM.5.0.bZIP.0025	ATF2,ATF7	0.62615	1.45769	0.973164	1
GM.5.0.Unknown.0182	NFYC	1.52624	3.1464	0.976306	1
GM.5.0.C2H2_ZF.0067	ZBTB7A	0.606582	0.741681	0.976742	1
GM.5.0.GATA.0026	GATA3	2.70418	3.36796	0.977551	1
GM.5.0.Unknown.0014	ZNF322	2.06238	2.57089	0.977749	1
GM.5.0.Mixed.0011	ETS2,STAT6	0.493093	1.34151	0.978657	1
GM.5.0.C2H2_ZF.0298	ZNF143	0.00391	0.0189136	0.978713	1
GM.5.0.C2H2_ZF_Homeodomain.0005	ZEB1	1.37753	1.76166	0.978848	1
GM.5.0.C2H2_ZF.0257	ZKSCAN1	1.25621	1.45229	0.979124	1
GM.5.0.Mixed.0043	HINFP	0.00391	0.0351252	0.979617	1
GM.5.0.Mixed.0012	REST	2.55156	3.20855	0.981527	1
GM.5.0.Unknown.0128	GTF3C2	0.215239	0.302617	0.981803	1
GM.5.0.Unknown.0009	NRF1,TAF1,TCF12	1.58885	2.73841	0.981824	1
GM.5.0.Ets.0031	ETS1	0.363949	0.61469	0.986951	1
GM.5.0.STAT.0007	STAT1,STAT3	0.215239	0.383675	0.987391	1
GM.5.0.bHLH.0031	ATOH8	1.74931	2.26152	0.99001	1
GM.5.0.Ets.0049	ELK1	0.872696	1.31179	0.990935	1
GM.5.0.Unknown.0123	RAD21	1.30709	1.51984	0.991081	1
GM.5.0.Forkhead.0022	FOXA1,FOXA2	1.38144	2.3669	0.991691	1
GM.5.0.Paired_box.0008	PAX9,PAX1	2.35589	3.29366	0.992535	1
GM.5.0.bHLH.0103	BHLHE40	0.817908	1.17534	0.992739	1
GM.5.0.bZIP.0077	ATF4	2.11325	2.89648	0.99321	1
GM.5.0.SAND.0008	GMEB2	0.0704418	0.275597	0.993853	1
GM.5.0.bHLH.0135	TFAP4	2.85289	3.63005	0.994119	1
GM.5.0.Unknown.0011	ZBED1	0.0234806	0.0702503	0.994126	1
GM.5.0.bHLH.0038	SREBF1,SREBF2	0.853129	1.15778	0.994584	1
GM.5.0.bHLH.0070	ARNTL2,ARNTL	0.528314	1.14427	0.99528	1
GM.5.0.Rel.0004	NFKB1	1.47536	1.98862	0.995565	1
GM.5.0.Rel.0001	NFKB1	1.54972	2.11562	0.995886	1
GM.5.0.C2H2_ZF.0082	ZNF263	0.430478	0.967293	0.996404	1
GM.5.0.bHLH.0011	MLX	0.806168	1.6698	0.99649	1
GM.5.0.Mixed.0048	SIX5,ZNF143	0.931397	1.78058	0.996601	1
GM.5.0.TBP.0006	TBP	0.954878	2.13453	0.996697	1
GM.5.0.E2F.0005	E2F2,E2F3,E2F1	0.0547881	0.12564	0.996767	1
GM.5.0.Ets.0030	ETS1	1.48319	2.1629	0.996953	1
GM.5.0.THAP_finger.0001	THAP1	1.20142	1.56847	0.998249	1
GM.5.0.T-box.0001	EOMES,TBX1	0.931397	1.16183	0.998269	1
GM.5.0.T-box.0005	EOMES,MGA,TBX1	0.954878	1.20777	0.99831	1
GM.5.0.bHLH.0035	ARNTL,ARNTL2	0.935311	1.62657	0.998485	1
GM.5.0.bZIP.0007	ATF1,CREB1	0.798341	2.09535	0.998516	1
GM.5.0.C2H2_ZF.0213	KLF8,KLF7,KLF6,KLF5,KLF3	1.67495	2.23315	0.99863	1
GM.5.0.Ets.0041	ELF1,ELK4,GABPA	0.332642	0.902447	0.998909	1
GM.5.0.C2H2_ZF.0126	ZFX	2.14848	2.85189	0.999011	1
GM.5.0.C2H2_ZF.0111	ZIC2,ZIC5	1.60059	2.17101	0.999033	1
GM.5.0.bHLH.0105	USF2	0.450045	0.630902	0.999043	1
GM.5.0.bHLH.0008	CLOCK,MAX,MYC,MYCN,MXI1	0.935311	1.63737	0.999107	1
GM.5.0.C2H2_ZF.0231	MAZ	4.83701	7.04935	0.999112	1
GM.5.0.Ets.0029	ELK1,ETS2,ERF	0.105663	0.398536	0.999128	1
GM.5.0.C2H2_ZF.0220	ZNF770	0.226979	0.37692	0.999234	1
GM.5.0.Ets.0036	GABPA	1.29143	1.9562	0.999268	1
GM.5.0.bZIP.0016	ATF2,CREB1,CREM	0.297421	0.945678	0.999279	1
GM.5.0.C2H2_ZF.0026	ATF3,THAP11,ZBTB33,ZNF143,ZNF76	1.22099	2.58575	0.999306	1
GM.5.0.HSF.0001	GTF3C2,POLR3A,POLR3G,HSF1	0.090009	0.187785	0.999352	1
GM.5.0.bHLH.0030,GM.5.0.bHLH.0057	ARNTL,ARNT,ID2,ID3,ID1,ID4,MLXIP,USF2,MAX,ARNTL2,BHLHE40,MLX,MYC,USF1	0.91183	1.8157	0.999431	1
GM.5.0.Mixed.0017	GTF3C2,ZNF436	1.01358	1.58063	0.999498	1
GM.5.0.bHLH.0074	NPAS1	0.853129	1.13076	0.999607	1
GM.5.0.Homeodomain.0164	SIX5	0.00391	0.0580916	0.999613	1
GM.5.0.Ets.0040	ETV6	1.07228	2.35744	0.999615	1
GM.5.0.C2H2_ZF.0060	HINFP	0.641803	1.36042	0.999621	1
GM.5.0.Homeodomain.0150	ETS1,SIX4,SIX5	2.81767	3.69084	0.999641	1
GM.5.0.bZIP.0018	CREB1,E4F1,ATF1	1.09968	2.80731	0.999693	1
GM.5.0.Mixed.0037	CHD2,E2F1	2.23457	3.90835	0.999736	1
GM.5.0.C2H2_ZF.0002	ZEB1,SNAI1	1.95672	2.68437	0.999751	1
GM.5.0.Ets.0009	ELF2,ELF1	1.87845	2.90188	0.999764	1
GM.5.0.C2H2_ZF.0092	HIC2	1.44014	2.22504	0.999793	1
GM.5.0.bZIP.0041	CREB3L1,CREB3L2	0.645717	1.27126	0.999794	1
GM.5.0.C2H2_ZF.0308	YY1	0.532227	1.37664	0.999806	1
GM.5.0.Ets.0020	ETS1,ELK3,ETS2	1.61625	2.83028	0.999842	1
GM.5.0.Mixed.0052	CTCF,RAD21,SMC3	2.17196	2.92349	0.99986	1
GM.5.0.bHLH.0047	HES4	0.653544	1.6779	0.99987	1
GM.5.0.C2H2_ZF.0167	PRDM5	2.10934	3.02752	0.999879	1
GM.5.0.bHLH.0058	MYC,MAX	0.532227	0.972697	0.999888	1
GM.5.0.C2H2_ZF.0197	ZBTB4	1.06054	1.83461	0.999897	1
GM.5.0.bHLH.0131	MYC	0.39917	1.02538	0.9999	1
GM.5.0.bHLH.0033	BHLHE40,ARNTL2,ARNTL,SIRT6	0.962705	1.90216	0.999927	1
GM.5.0.bHLH.0122	MYC	1.05271	1.92513	0.999929	1
GM.5.0.Mixed.0014	TAF1,YY1	0.508747	0.834898	0.999945	1
GM.5.0.bHLH.0138	ENO1,MYCN,MYC	1.03706	1.91973	0.999947	1
GM.5.0.bHLH.0027	MXI1	1.03706	1.92108	0.999948	1
GM.5.0.C2H2_ZF.0291	ZIC5	2.45764	3.52738	0.999948	1
GM.5.0.bHLH.0128	HES1,HES4	1.85497	3.14776	0.999949	1
GM.5.0.bHLH.0111	AHR,ARNT	0.062615	0.262088	0.99995	1
GM.5.0.IRF.0003	IRF6,IRF2	0.884436	1.36178	0.999959	1
GM.5.0.STAT.0011	STAT3	2.20718	3.37742	0.999971	1
GM.5.0.C2H2_ZF.0263	ZNF143	0.927484	2.08454	0.999972	1
GM.5.0.STAT.0018	STAT1,STAT2	2.215	4.27311	0.999974	1
GM.5.0.Mixed.0053	MAX	0.172191	0.39043	0.999976	1
GM.5.0.C2H2_ZF.0102	ZNF219	0.994012	2.24126	0.999977	1
GM.5.0.C2H2_ZF.0054	ZBTB33	1.96063	3.42065	0.99998	1
GM.5.0.C2H2_ZF.0004	ZIC5	1.91758	2.79245	0.999981	1
GM.5.0.C2H2_ZF.0065	KLF15,MAZ,ZNF467	0.735726	1.70897	0.999985	1
GM.5.0.C2H2_ZF.0294	ZNF281,ZNF148	3.06813	5.44035	0.999987	1
GM.5.0.bHLH.0037	ARNT,MYC,MAX	0.62615	1.23073	0.999988	1
GM.5.0.Unknown.0015	NR0B1	2.3872	3.87187	0.999988	1
GM.5.0.C2H2_ZF.0297	SP5	1.27969	2.96132	0.999989	1
GM.5.0.bHLH.0023	CLOCK,ARNTL,MYCN,MXI1	0.857042	1.6725	0.999991	1
GM.5.0.bHLH.0120	TCF12	2.85289	3.97185	0.999992	1
GM.5.0.Unknown.0118	HDAC2	1.14272	1.76572	0.999993	1
GM.5.0.C2H2_ZF.0228	KLF7	1.18577	2.7222	0.999997	1
GM.5.0.Nuclear_receptor.0089	NR3C1	2.44198	3.58277	0.999997	1
GM.5.0.C2H2_ZF.0184	YY1,MBTPS2	0.406997	1.2618	0.999997	1
GM.5.0.C2H2_ZF.0138	PLAG1	2.06629	3.49495	0.999998	1
GM.5.0.C2H2_ZF.0022	ZNF740	0.684851	1.22533	0.999998	1
GM.5.0.bHLH.0049	MAX,MXI1	1.20925	2.32231	0.999998	1
GM.5.0.C2H2_ZF.0152	ZNF320	1.81975	2.87351	0.999999	1
GM.5.0.C2H2_ZF.0104	ZNF143	1.98411	3.99751	0.999999	1
GM.5.0.C2H2_ZF.0009	KLF12,KLF7,KLF6,KLF5,KLF3	1.03706	2.49254	0.999999	1
GM.5.0.C2H2_ZF.0173	ZNF335	2.39111	3.44902	0.999999	1
GM.5.0.C2H2_ZF.0181	SP3	1.96063	3.12209	0.999999	1
GM.5.0.bZIP.0049	CREB3L2	0.986186	2.17641	0.999999	1
GM.5.0.Mixed.0015	GABPA,TAF1	1.46754	2.88026	0.999999	1
GM.5.0.bZIP.0040	ATF2	0.422651	1.45769	1	1
GM.5.0.bHLH.0017	HIF1A,NPAS1	1.08402	2.27503	1	1
GM.5.0.bHLH.0090	TCF3	1.98802	2.94376	1	1
GM.5.0.SMAD.0019	SMAD3	2.86072	3.86107	1	1
GM.5.0.Nuclear_receptor.0002	NR2C2	1.40884	3.27204	1	1
GM.5.0.Ets.0013	ELF3,ETS1,ELK1,ETV4,ETV5,ETV1,ETS2,ELK3,GABPA,ERF,ELK4,ETV6,ELF1,ELF2	1.58494	3.63816	1	1
GM.5.0.Ets.0005	ETS1	0.532227	1.59684	1	1
GM.5.0.bHLH.0024	AHR,ARNT	1.76887	2.95187	1	1
GM.5.0.CBF_NF-Y.0001	NFYA,SP2,SREBF1,THAP1	1.16229	3.02617	1	1
GM.5.0.C2H2_ZF.0130	GLIS2	1.54189	2.44795	1	1
GM.5.0.Paired_box.0002	PAX9,PAX1	2.26979	3.86242	1	1
GM.5.0.bHLH.0107	AHR,ARNT	0.680938	1.37258	1	1
GM.5.0.bHLH.0129	ARNT2	1.60842	2.61547	1	1
GM.5.0.Ets.0006	ETS1,ETS2,ERF,ZNF76,ZNF143,SMARCC2,SMARCC1,NRF1	0.692678	2.08589	1	1
GM.5.0.C2H2_ZF.0241	SP1	3.73342	7.72619	1	1
GM.5.0.C2H2_ZF.0190	EGR1	2.27762	4.8824	1	1
GM.5.0.Unknown.0156	TAF1	1.27578	2.97888	1	1
GM.5.0.C2H2_ZF.0142	PLAG1	1.60842	2.68843	1	1
GM.5.0.C2H2_ZF.0040	REST,SIN3A	1.42449	2.30475	1	1
GM.5.0.Nuclear_receptor.0069	NR2C2	2.48503	4.32985	1	1
GM.5.0.bHLH.0127	SREBF2	0.344382	0.755191	1	1
GM.5.0.C2H2_ZF.0187	PATZ1	3.93692	6.34144	1	1
GM.5.0.C2H2_ZF.0115	ZNF263	4.97006	7.38439	1	1
GM.5.0.Ets.0026	ELF1,ETV1,GABPA,ETS1,BCLAF1,ELF2,ELF3,ELF4,ELK1,ELK4,ETV6,ETS2,ERF,ZBTB7A,YY1	1.57711	3.89889	1	1
GM.5.0.Ets.0021	ELF1	0.954878	2.5844	1	1
GM.5.0.C2H2_ZF.0030	GLIS2	0.598756	1.17534	1	1
GM.5.0.C2H2_ZF.0091	KLF15	1.34622	2.85324	1	1
GM.5.0.Mixed.0008	NR2C2,ZBTB33	0.504833	1.18885	1	1
GM.5.0.E2F.0015	E2F4,E2F6	1.24839	3.07751	1	1
GM.5.0.C2H2_ZF.0271	REST	0.559621	1.16183	1	1
GM.5.0.C2H2_ZF.0207	ZNF219	1.75322	3.49766	1	1
GM.5.0.C2H2_ZF.0058	GLI2,ZBTB7A,ZBTB7B	1.10359	2.5844	1	1
GM.5.0.bZIP.0060	MAFF,MAFK	1.67495	2.96537	1	1
GM.5.0.C2H2_ZF.0048	REST,SIN3A	2.33241	3.52738	1	1
GM.5.0.E2F.0001	E2F2,E2F3,E2F1,E2F4,E2F5	0.144797	0.48905	1	1
GM.5.0.C2H2_ZF.0162	YY1,MBTPS2	1.17794	1.89271	1	1
GM.5.0.C2H2_ZF.0196	REST	3.04074	4.56627	1	1
GM.5.0.C2H2_ZF.0180	OVOL2	5.28314	9.44732	1	1
GM.5.0.Forkhead.0001	FOXI1,IRF3,CEBPZ,FOXK2,FOXI2,FOXA1,FOXA3,FOXI3	1.21316	3.31933	1	1
GM.5.0.Ets.0035	ETS1	0.583102	1.16994	1	1
GM.5.0.Ets.0004	ELF1,ELK4,GABPA,ZBTB7A	0.13697	0.806528	1	1
GM.5.0.Nuclear_receptor.0092	NR3C1	2.36371	3.66383	1	1
GM.5.0.Nuclear_receptor.0108	NR3C1	1.57711	2.71815	1	1
GM.5.0.C2H2_ZF.0032	ZNF148	2.10543	3.53008	1	1
GM.5.0.MADS_box.0007	MEF2A	1.93715	3.88538	1	1
GM.5.0.Unknown.0058	CCNT2	3.46339	7.38169	1	1
GM.5.0.CxxC.0001	CXXC1	1.72974	3.57061	1	1
GM.5.0.Unknown.0103	SMC3	1.6593	2.77894	1	1
GM.5.0.Paired_box.0006	PAX9,PAX1	1.9528	4.41496	1	1
GM.5.0.C2H2_ZF.0235	ZBTB7A	1.78061	3.01266	1	1
GM.5.0.C2H2_ZF.0015	YY1,MBTPS2,NR3C1,TAF1,USF1,USF2,ZFP42	0.344382	1.36988	1	1
GM.5.0.E2F.0019	E2F1	1.94106	4.43793	1	1
GM.5.0.Nuclear_receptor.0139	ESRRA	2.42242	4.44333	1	1
GM.5.0.C2H2_ZF.0199	CTCF	2.15239	3.47334	1	1
GM.5.0.CBF_NF-Y.0002	FOS,E2F1,E2F4,E2F6,NFYB,NFYA,NFYC,PBX3,RFX5,SP1,SP2,USF1,USF2	1.22099	3.51927	1	1
GM.5.0.C2H2_ZF.0185	EGR1	1.50276	3.54494	1	1
GM.5.0.bHLH.0104	USF1,USF2	0.0469612	0.580916	1	1
GM.5.0.C2H2_ZF.0284	CTCF	2.65331	13.9325	1	1
GM.5.0.C2H2_ZF.0001	EGR1	2.58287	7.38169	1	1
GM.5.0.C2H2_ZF.0006	KLF5,KLF12,KLF7,SP1,SP5,SP2,SP3,SP8,KLF6,KLF3,TBP,PBX3,THAP1	2.86463	9.64456	1	1
GM.5.0.C2H2_ZF.0007	PLAGL1	1.87062	4.38659	1	1
GM.5.0.C2H2_ZF.0013	KLF3,KLF5,KLF7,KLF6,SALL4	3.9604	10.5538	1	1
GM.5.0.C2H2_ZF.0019	SP5,SP2,SP4,SP3,SP8,KLF7,KLF6,KLF5,KLF3,KLF8,KLF12	2.17196	6.30632	1	1
GM.5.0.C2H2_ZF.0020	EGR1	2.14065	7.05475	1	1
GM.5.0.C2H2_ZF.0023	RXRA,ZBTB7A	2.05847	20.6968	1	1
GM.5.0.C2H2_ZF.0024	CTCF,RAD21,SMC3,MAX,MXI1,MYC	1.40884	18.2462	1	1
GM.5.0.C2H2_ZF.0025	REST	1.26013	2.34123	1	1
GM.5.0.C2H2_ZF.0029	ZBTB14	1.2523	9.4149	1	1
GM.5.0.C2H2_ZF.0034	SP2,ZBTB7A	1.66712	5.07018	1	1
GM.5.0.C2H2_ZF.0036	JUND,SP1,SP2	2.51634	5.57544	1	1
GM.5.0.C2H2_ZF.0037	ESRRA,CTCF	1.50276	16.8979	1	1
GM.5.0.C2H2_ZF.0042	NANOG,BCL11A,ZEB1	2.3598	3.9043	1	1
GM.5.0.C2H2_ZF.0043	EGR1	2.23848	5.9956	1	1
GM.5.0.C2H2_ZF.0049	ZIC2,ZIC3	2.16413	4.55006	1	1
GM.5.0.C2H2_ZF.0050	SP1,SP2	1.9802	11.6899	1	1
GM.5.0.C2H2_ZF.0053	BRCA1,CHD2,ETS1,ZBTB33,NR3C1,ZNF143	0.571361	2.69923	1	1
GM.5.0.C2H2_ZF.0057	KLF16,KLF11,KLF13,SP3,SP5,SP2,SP8	2.29327	6.00505	1	1
GM.5.0.C2H2_ZF.0064	CTCF	1.99194	16.1589	1	1
GM.5.0.C2H2_ZF.0066	SP1	0.915744	3.43281	1	1
GM.5.0.C2H2_ZF.0072	KLF13,KLF10,KLF11,SP4,SP5,SP2,SP3,SP8	1.81583	7.65458	1	1
GM.5.0.C2H2_ZF.0073	ZNF143	2.17587	5.82672	1	1
GM.5.0.C2H2_ZF.0089	ZNF423	1.54972	2.87756	1	1
GM.5.0.C2H2_ZF.0099	SP4,SP5,SP2,SP3,SP8	1.32274	8.84749	1	1
GM.5.0.C2H2_ZF.0103	REST	2.32849	5.69298	1	1
GM.5.0.C2H2_ZF.0105	ZBTB7A	1.31491	3.02617	1	1
GM.5.0.C2H2_ZF.0108	ZIC5,ZIC3	1.90584	5.9983	1	1
GM.5.0.C2H2_ZF.0113	PLAGL1	0.982272	2.82487	1	1
GM.5.0.C2H2_ZF.0117	SP1,SP4,ZBTB17	3.9917	9.87422	1	1
GM.5.0.C2H2_ZF.0125	KLF6,KLF7,KLF5,KLF3	2.45372	7.8113	1	1
GM.5.0.C2H2_ZF.0136	SP5,SP2,SP3,SP8,SP4	2.30893	10.1444	1	1
GM.5.0.C2H2_ZF.0155	ZBTB7B	2.29719	9.03122	1	1
GM.5.0.C2H2_ZF.0163	ZBTB33	2.71592	9.04068	1	1
GM.5.0.C2H2_ZF.0166	SP2,SP5,SP3,SP8	1.4284	5.74837	1	1
GM.5.0.C2H2_ZF.0174	SP5,SP1,SP2,SP3,SP8,SP4,KLF13	2.3011	12.4032	1	1
GM.5.0.C2H2_ZF.0177	ZIC2,ZIC3	1.23273	4.55141	1	1
GM.5.0.C2H2_ZF.0183	ZBTB33	0.723985	2.49659	1	1
GM.5.0.C2H2_ZF.0186	ZBTB1	3.10335	8.24361	1	1
GM.5.0.C2H2_ZF.0191	ZNF143	2.21109	12.3519	1	1
GM.5.0.C2H2_ZF.0204	SP1,SP5,SP2,SP3,SP8	2.34806	6.12259	1	1
GM.5.0.C2H2_ZF.0206	ZIC5	1.5145	4.18935	1	1
GM.5.0.C2H2_ZF.0221	CTCF	1.6593	5.89022	1	1
GM.5.0.C2H2_ZF.0226	SP5,SP3,SP8	1.57711	4.49872	1	1
GM.5.0.C2H2_ZF.0232	EGR1	1.28361	4.16909	1	1
GM.5.0.C2H2_ZF.0237	PATZ1	1.73365	4.86213	1	1
GM.5.0.C2H2_ZF.0243	ZBTB7A	1.71017	9.78506	1	1
GM.5.0.C2H2_ZF.0245	ZBTB7B,ZBTB7A	1.78453	7.15202	1	1
GM.5.0.C2H2_ZF.0246	CTCF	2.37545	9.33519	1	1
GM.5.0.C2H2_ZF.0247	REST	1.17794	2.73571	1	1
GM.5.0.C2H2_ZF.0254	CTCF	1.04097	2.36149	1	1
GM.5.0.C2H2_ZF.0258	YY1	1.8354	12.0398	1	1
GM.5.0.C2H2_ZF.0261	ZBTB33	2.74332	13.4543	1	1
GM.5.0.C2H2_ZF.0274	REST	3.25206	6.96694	1	1
GM.5.0.C2H2_ZF.0283	CTCF	0.927484	1.65899	1	1
GM.5.0.C2H2_ZF.0288	SP5,SP2,SP3,SP8	2.85289	8.94341	1	1
GM.5.0.C2H2_ZF.0290	YY1	0.821821	2.29935	1	1
GM.5.0.C2H2_ZF.0303	SP5,SP3,SP8	2.19152	6.22661	1	1
GM.5.0.C2H2_ZF.0304	KLF6	2.7394	8.50705	1	1
GM.5.0.C2H2_ZF.0309	SP8,SP5,SP2,SP3	1.41275	4.15288	1	1
GM.5.0.C2H2_ZF.0311	CTCF	2.3011	8.73131	1	1
GM.5.0.C2H2_ZF.0314	KLF7,KLF6,KLF5,KLF3	2.7668	9.08661	1	1
GM.5.0.DP_E2F.0001	E2F7,TFDP2,TFDP1	1.24056	3.77596	1	1
GM.5.0.E2F.0002	E2F1,E2F3,E2F4,E2F7,TFDP1	2.27762	9.09472	1	1
GM.5.0.E2F.0003	E2F1,E2F4,E2F2,TFDP1	1.70234	11.413	1	1
GM.5.0.E2F.0004	E2F4,E2F6,E2F1,E2F5	2.25414	9.08931	1	1
GM.5.0.E2F.0006	E2F1,E2F3,E2F6,E2F4,E2F5,TFDP1,E2F7	1.8941	5.48763	1	1
GM.5.0.E2F.0009	E2F2,E2F3	1.25621	8.7232	1	1
GM.5.0.E2F.0010	E2F2,E2F3	1.85105	9.18523	1	1
GM.5.0.E2F.0011	E2F1	1.60842	9.73778	1	1
GM.5.0.E2F.0012	E2F1	2.0389	8.14499	1	1
GM.5.0.E2F.0014	E2F5,E2F1,E2F4	2.08195	6.16041	1	1
GM.5.0.E2F.0017	E2F1	1.80018	10.1687	1	1
GM.5.0.E2F.0020	E2F3	1.51059	5.55653	1	1
GM.5.0.E2F.0021	E2F1	0.027394	0.697099	1	1
GM.5.0.Ets.0003	ELK3,ELK4,ERF,ELK1,ETS1,GABPA,ETV1,ETV3,ETV4,ETS2	1.04489	3.47199	1	1
GM.5.0.Ets.0024	ELK4,GABPA,ETV3,ETS2,ERF	1.00184	3.87863	1	1
GM.5.0.Ets.0044	ETS1	2.23066	4.68381	1	1
GM.5.0.Ets.0045	ELF1	1.30317	6.44952	1	1
GM.5.0.Ets.0047	GABPA	2.28936	9.39058	1	1
GM.5.0.MBD.0001	SETDB1	1.49493	12.1371	1	1
GM.5.0.MBD.0002	MECP2	3.2638	10.3349	1	1
GM.5.0.MBD.0003	MBD2	2.66896	11.8574	1	1
GM.5.0.Mixed.0001	EGR1,SRF	1.40884	8.94746	1	1
GM.5.0.Mixed.0004	BCLAF1,YY1	1.55363	9.80938	1	1
GM.5.0.Mixed.0009	REST,SIN3A	2.99378	7.83291	1	1
GM.5.0.Mixed.0016	SIN3A,YY1	2.01542	8.92449	1	1
GM.5.0.Mixed.0018	NFE2,TAF1	2.72766	12.51	1	1
GM.5.0.Mixed.0022	E2F1,EP300	1.74148	12.3492	1	1
GM.5.0.Mixed.0023	E2F4,ELF1	3.36555	12.3127	1	1
GM.5.0.Mixed.0025	SMC3	2.13674	7.13987	1	1
GM.5.0.Mixed.0038	EGR1,NRF1	2.37545	9.065	1	1
GM.5.0.Mixed.0039	MAX,NFE2	1.54972	5.6538	1	1
GM.5.0.Mixed.0040	PRDM1	2.14065	5.43089	1	1
GM.5.0.Mixed.0077	HINFP	0.680938	3.10993	1	1
GM.5.0.Mixed.0081	TCF7L2	1.6906	4.1164	1	1
GM.5.0.Mixed.0084	MBD1	1.13881	7.7478	1	1
GM.5.0.Mixed.0088	CTCF,RAD21	2.6807	9.35005	1	1
GM.5.0.Mixed.0098	CHD2	2.35589	10.8253	1	1
GM.5.0.Myb_SANT.0002	MYPOP	2.04673	5.3701	1	1
GM.5.0.Nuclear_receptor.0104	RXRA	1.33057	6.38738	1	1
GM.5.0.SMAD.0012	SMAD1	1.99194	11.8696	1	1
GM.5.0.SMAD.0013	SMAD1	2.28545	14.2676	1	1
GM.5.0.SMAD.0018	SMAD4	2.1563	6.01586	1	1
GM.5.0.TEA.0005	TEAD2	4.47697	19.254	1	1
GM.5.0.THAP_finger.0004	THAP1	2.06238	8.77048	1	1
GM.5.0.THAP_finger.0005	THAP1	0.215239	1.80624	1	1
GM.5.0.Unknown.0001	RAD21,SMC3	2.12108	5.17015	1	1
GM.5.0.Unknown.0007	NRF1	0.027394	0.836249	1	1
GM.5.0.Unknown.0023	ZBTB14	2.12108	8.57865	1	1
GM.5.0.Unknown.0027	RAD21	1.81975	6.0645	1	1
GM.5.0.Unknown.0030	NRF1	1.88628	10.7159	1	1
GM.5.0.Unknown.0031	NRF1,E2F4,E2F6,EGR1,THAP1	1.35014	7.51949	1	1
GM.5.0.Unknown.0033	RAD21	1.94889	4.02048	1	1
GM.5.0.Unknown.0061	EP300	3.06031	11.7994	1	1
GM.5.0.Unknown.0064	HDAC2	0.970532	8.10851	1	1
GM.5.0.Unknown.0066	RAD21	0.293508	0.85111	1	1
GM.5.0.Unknown.0068	ZBTB14	1.31491	7.96531	1	1
GM.5.0.Unknown.0096	NRF1	2.53982	13.3138	1	1
GM.5.0.Unknown.0101	RAD21	2.27762	8.28008	1	1
GM.5.0.Unknown.0104	NRF1	2.84898	9.80397	1	1
GM.5.0.Unknown.0107	SIN3A	3.07205	5.53221	1	1
GM.5.0.Unknown.0116	BCLAF1	2.06629	12.3465	1	1
GM.5.0.Unknown.0155	EP300	1.02141	3.79892	1	1
GM.5.0.Unknown.0158	RAD21	2.20326	7.70187	1	1
GM.5.0.Unknown.0167	ZBTB14	1.93324	11.2428	1	1
GM.5.0.Unknown.0188	RAD21	2.55939	7.17094	1	1
GM.5.0.Unknown.0189	BCLAF1	1.6593	10.8307	1	1
GM.5.0.Unknown.0200	TAF1	1.67104	6.563	1	1
GM.5.0.Unknown.0207	ZBTB14	1.7767	9.0758	1	1
GM.5.0.bHLH.0052	TCFL5,MYC,MAX	1.92541	5.6457	1	1
GM.5.0.bHLH.0055	HES1	1.84714	4.47576	1	1
GM.5.0.bHLH.0063	TCF3	2.08195	3.61654	1	1
GM.5.0.bHLH.0079	MYC	1.20142	4.50548	1	1
GM.5.0.bHLH.0094	HES4	1.6906	7.53165	1	1
GM.5.0.bHLH.0099	BHLHE40	2.56721	11.6629	1	1
GM.5.0.bHLH.0117	MYC	2.40676	6.53328	1	1
GM.5.0.bHLH.0124	TCF12	2.23848	9.3568	1	1
GM.5.0.bZIP.0020	NFE2L2	1.46362	4.27716	1	1
GM.5.0.bZIP.0055	ATF6,ATF6B	0.731812	2.35879	1	1
GM.5.0.bZIP.0070	MAFF,MAFK	2.55939	5.15124	1	1
GM.5.0.bZIP.0080	ATF3,CREB1	0.680938	4.1934	1	1
GM.5.0.bZIP.0089	ATF3	0.551794	3.04508	1	1
GM.5.0.bZIP.0093	ATF3	1.59668	11.821	1	1
GM.5.0.bZIP.0095	FOS	1.66321	6.81698	1	1
GM.5.0.bZIP.0100	ATF3	2.08195	9.61349	1	1

## Sheet: DE_AFE_Lose
Motif IDs	TFs	% of Targets	% of Background	P-value	Adjusted p-value
GM.5.0.C2H2_ZF.0124	ZNF232	0.421798	0.104025	0	0
GM.5.0.Nuclear_receptor.0016	RARB,RARG,RXRA	1.45205	0.760595	0	0
GM.5.0.T-box.0010	TBX3	1.01571	0.532281	0	0
GM.5.0.T-box.0015	MGA	0.843595	0.359357	0	0
GM.5.0.GATA.0023	GATA3	1.35993	0.517421	2.08e-13	5.18e-12
GM.5.0.T-box.0007	TBX1	0.889654	0.356656	2.23e-13	5.18e-12
GM.5.0.Homeodomain.0050	HOXB2	0.450887	0.105376	2.53e-13	5.18e-12
GM.5.0.Mixed.0109	ZNF350	0.608455	0.221559	2.58e-13	5.18e-12
GM.5.0.Homeodomain.0139	PBX1	0.467856	0.133746	2.61e-13	5.18e-12
GM.5.0.Homeodomain_POU.0004	TBP,POU2F1,POU5F1	0.976922	0.40529	2.63e-13	5.18e-12
GM.5.0.Homeodomain.0022	VTN,LHX1,HOXB2,HOXB1	0.322409	0.106726	2.64e-13	5.18e-12
GM.5.0.Homeodomain.0132	HOXB2	0.884806	0.383675	2.67e-13	5.18e-12
GM.5.0.Mixed.0073	CUX1	0.967226	0.413396	2.68e-13	5.18e-12
GM.5.0.Homeodomain_POU.0005	POU2F1	0.683603	0.272896	2.69e-13	5.18e-12
GM.5.0.C2H2_ZF.0227	ZNF317	0.557549	0.116183	2.74e-13	5.18e-12
GM.5.0.GATA.0002	GATA3	0.785416	0.117534	2.76e-13	5.18e-12
GM.5.0.Homeodomain_POU.0012	POU2F1	0.986619	0.409343	2.77e-13	5.18e-12
GM.5.0.C2H2_ZF.0062	BCL11A	0.848444	0.378271	2.77e-13	5.18e-12
GM.5.0.GATA.0022	GATA3	0.792689	0.168871	2.78e-13	5.18e-12
GM.5.0.Sox.0020	SOX17	0.598759	0.159414	2.8e-13	5.18e-12
GM.5.0.Homeodomain.0166	PKNOX1	1.26297	0.594426	2.82e-13	5.18e-12
GM.5.0.C2H2_ZF.0146	ZNF274	2.33443	0.872725	2.83e-13	5.18e-12
GM.5.0.Mixed.0060	FOXA1,STAT3	1.99748	1.02538	2.88e-13	5.18e-12
GM.5.0.Homeodomain_POU.0007	POU5F1,SOX2,NANOG,ZEB1	0.642393	0.168871	2.88e-13	5.18e-12
GM.5.0.Homeodomain.0149	PBX3	0.673907	0.678186	2.96e-13	5.18e-12
GM.5.0.C2H2_ZF.0178	PRDM1	1.13207	0.422853	2.96e-13	5.18e-12
GM.5.0.Homeodomain.0167	NANOG	0.974498	0.410694	2.97e-13	5.18e-12
GM.5.0.GATA.0006	GATA3	0.967226	0.253982	2.97e-13	5.18e-12
GM.5.0.Homeodomain.0031	HOXB2,HOXB1	0.991467	0.305319	2.97e-13	5.18e-12
GM.5.0.Mixed.0013	NFKB1	1.0351	0.367463	2.99e-13	5.18e-12
GM.5.0.C2H2_ZF.0114	ZNF264	1.05692	0.484998	3.01e-13	5.18e-12
GM.5.0.Homeodomain.0138	EMX1	0.618152	0.132395	3.01e-13	5.18e-12
GM.5.0.GATA.0015	GATA3	1.03268	0.329636	3.02e-13	5.18e-12
GM.5.0.Homeodomain.0099	ISL1	0.729662	0.231016	3.02e-13	5.18e-12
GM.5.0.Homeodomain.0175	SIX3,SIX1	1.05692	0.507964	3.04e-13	5.18e-12
GM.5.0.Mixed.0092	TCF7L2	1.68477	0.992961	3.04e-13	5.18e-12
GM.5.0.Homeodomain.0059	NKX2-3,NKX2-6	3.12955	2.01564	3.05e-13	5.18e-12
GM.5.0.MADS_box.0005	BCL11A,MEF2A,RXRA	1.05692	0.433661	3.06e-13	5.18e-12
GM.5.0.Homeodomain.0118	SIX4,SIX5	0.921167	0.332338	3.07e-13	5.18e-12
GM.5.0.RFX.0011	RFX1	0.938136	0.433661	3.09e-13	5.18e-12
GM.5.0.bZIP.0066	ATF3,FOS,FOSL2	1.17328	0.605234	3.1e-13	5.18e-12
GM.5.0.Grainyhead.0005	UBP1	0.926016	1.01593	3.1e-13	5.18e-12
GM.5.0.Sox.0016	SOX18	1.00116	0.370165	3.11e-13	5.18e-12
GM.5.0.C2H2_ZF.0085	PRDM1	1.12237	0.520123	3.13e-13	5.18e-12
GM.5.0.Mixed.0066	POU2F1	1.09813	0.437714	3.15e-13	5.18e-12
GM.5.0.Sox.0036	TCF7	1.67265	0.94838	3.15e-13	5.18e-12
GM.5.0.GATA.0019	GATA4	1.32115	0.36341	3.2e-13	5.18e-12
GM.5.0.Sox.0029	TCF7	1.85688	0.929466	3.2e-13	5.18e-12
GM.5.0.C2H2_ZF.0171	ZNF274	1.62174	0.94838	3.21e-13	5.18e-12
GM.5.0.Homeodomain.0011	HOXA1	1.01813	0.235068	3.22e-13	5.18e-12
GM.5.0.Mixed.0091	CUX1	2.06535	0.89299	3.27e-13	5.18e-12
GM.5.0.Forkhead.0030	FOXK2,FOXI2,FOXA1,FOXA3,FOXI1,FOXI3	2.05566	1.3199	3.3e-13	5.18e-12
GM.5.0.Homeodomain.0158	PRRX2	0.349074	0.104025	3.3e-13	5.18e-12
GM.5.0.Nuclear_receptor.0077	NR1H3	1.47387	0.829494	3.36e-13	5.18e-12
GM.5.0.T-box.0005	EOMES,MGA,TBX1	3.92223	1.251	3.43e-13	5.18e-12
GM.5.0.Sox.0018	SOX10,SOX9	1.72355	0.840302	3.44e-13	5.18e-12
GM.5.0.Homeodomain.0091	MEIS2,MEIS3,PKNOX1,PKNOX2,TGIF1,TGIF2	1.27267	0.675484	3.45e-13	5.18e-12
GM.5.0.Homeodomain.0130	NKX2-3	1.71386	0.825441	3.45e-13	5.18e-12
GM.5.0.bZIP.0017,GM.5.0.bZIP.0019,GM.5.0.bZIP.0050,GM.5.0.bZIP.0085	BCL11A,ATF3,ETS1,FOSL2,JUN,FOS,MAX,PRDM1,STAT3,JUNB,JUND,BACH1,BACH2,FOSL1,SMARCC1,SMARCC2,BATF3	5.64094	4.0448	3.46e-13	5.18e-12
GM.5.0.Sox.0028	SOX2,BCL11A	1.26539	0.397185	3.49e-13	5.18e-12
GM.5.0.T-box.0019	EOMES	2.73441	1.85893	3.5e-13	5.18e-12
GM.5.0.Sox.0007	SOX9,SOX10	2.4217	1.36448	3.51e-13	5.18e-12
GM.5.0.RFX.0014	RFX5	1.24115	0.495805	3.52e-13	5.18e-12
GM.5.0.STAT.0008	STAT3	2.68108	1.86163	3.52e-13	5.18e-12
GM.5.0.Forkhead.0042	FOXH1	1.63386	0.547142	3.53e-13	5.18e-12
GM.5.0.bHLH.0048	TAL2,TCF3	1.98051	1.11995	3.54e-13	5.18e-12
GM.5.0.T-box.0016	EOMES	1.86173	0.722768	3.57e-13	5.18e-12
GM.5.0.Sox.0025	SOX10,SOX9,SOX15	1.1854	0.553897	3.61e-13	5.18e-12
GM.5.0.Homeodomain.0097	OTX1,OTX2	1.94172	1.10779	3.63e-13	5.18e-12
GM.5.0.Unknown.0197	EP300	1.68962	0.971346	3.66e-13	5.18e-12
GM.5.0.Sox.0034	SOX10	0.972074	0.494454	3.66e-13	5.18e-12
GM.5.0.Nuclear_receptor.0018	NR4A1	2.6423	1.51579	3.69e-13	5.18e-12
GM.5.0.Homeodomain.0088	SIX4,SIX5	3.62891	2.28043	3.69e-13	5.18e-12
GM.5.0.Forkhead.0008	FOXA1,FOXA2,EP300,FOXA3,FOXM1,GATA3,FOXK2,FOXI2,FOXI1,FOXI3,RXRA,TCF12,TCF7L2	1.96839	1.1875	3.7e-13	5.18e-12
GM.5.0.Sox.0023	NANOG	1.02056	0.526878	3.76e-13	5.18e-12
GM.5.0.C2H2_ZF.0027,GM.5.0.C2H2_ZF.0120,GM.5.0.Mixed.0058	ZSCAN10,MZF1	22.5347	25.7549	3.77e-13	5.18e-12
GM.5.0.GATA.0016	GATA3	1.90051	0.653868	3.78e-13	5.18e-12
GM.5.0.Homeodomain.0178	NKX2-5	30.0664	26.5236	3.78e-13	5.18e-12
GM.5.0.Homeodomain.0012,GM.5.0.Homeodomain.0068	NKX2-3,NKX3-1,NKX2-6,NKX2-5,ISL1	1.37933	0.602532	3.8e-13	5.18e-12
GM.5.0.Homeodomain.0034,GM.5.0.Homeodomain.0095	DMBX1,GSC,OTX1,OTX2,PITX2	10.0068	6.74944	3.81e-13	5.18e-12
GM.5.0.bZIP.0033	DBP	2.18414	1.18615	3.85e-13	5.18e-12
GM.5.0.Mixed.0047	FOXA1,NR3C1	4.00223	2.56819	3.88e-13	5.18e-12
GM.5.0.bZIP.0030	FOS	2.50412	1.49687	3.89e-13	5.18e-12
GM.5.0.Sox.0019	SOX2,SOX4,SOX11,SOX13,SOX9	4.57917	1.78733	3.94e-13	5.18e-12
GM.5.0.Forkhead.0002,GM.5.0.Forkhead.0007,GM.5.0.Forkhead.0019,GM.5.0.Forkhead.0023	FOXJ2,FOXJ3,FOXI2,FOXK2,FOXK1,FOXA1,FOXA3,FOXI1,FOXI3,FOXN3,FOXN2,FOXG1,FOXP1,FOXO4,FOXO1,FOXO3,FOXA2,FOXP4	3.41074	2.51145	3.96e-13	5.18e-12
GM.5.0.C2H2_ZF.0262	IKZF2	7.58751	5.54437	4.22e-13	5.35e-12
GM.5.0.EIN3.0001	BRCA1	3.44711	2.25071	4.3e-13	5.35e-12
GM.5.0.Homeodomain.0067	MEIS1,MEIS2	10.8213	8.27333	4.32e-13	5.35e-12
GM.5.0.C2H2_ZF.0081	KLF12,KLF7,KLF6,KLF5,KLF3	5.74518	4.72704	4.32e-13	5.35e-12
GM.5.0.Ets.0007	ELK1,ETV4,ETS2,ERF	3.32348	3.89214	4.37e-13	5.35e-12
GM.5.0.Mixed.0035	ZBTB7A	5.18035	1.00782	4.46e-13	5.35e-12
GM.5.0.Ets.0001,GM.5.0.Ets.0027	ETS2,ERF,ETS1	3.36469	3.60168	4.48e-13	5.35e-12
GM.5.0.Nuclear_receptor.0026,GM.5.0.Nuclear_receptor.0040	RARG,RXRA,RARA,NR2F1,NR2F6,NR2C2,NR2C1,RXRG,RXRB,PPARD	9.61166	6.6346	4.6e-13	5.35e-12
GM.5.0.Sox.0015	TCF7L1,TCF7	0.901774	0.455276	4.61e-13	5.35e-12
GM.5.0.Homeodomain.0007	PBX3,PBX2,FOS	3.08106	2.96267	4.66e-13	5.35e-12
GM.5.0.C2H2_ZF.0257	ZKSCAN1	2.2811	1.35232	4.67e-13	5.35e-12
GM.5.0.Nuclear_receptor.0057	ESRRA	1.43508	0.817336	4.78e-13	5.35e-12
GM.5.0.TEA.0010	TEAD1	0.756327	0.780859	4.79e-13	5.35e-12
GM.5.0.Ets.0018	ETS1,ETV4,ETV6	6.18152	5.27013	4.83e-13	5.35e-12
GM.5.0.Sox.0003	SOX3,SOX17,SOX15,SOX2,SOX4	3.83739	1.66709	4.84e-13	5.35e-12
GM.5.0.SMAD.0003	NFIC	3.96587	5.43494	4.93e-13	5.35e-12
GM.5.0.C2H2_ZF.0042	NANOG,BCL11A,ZEB1	6.81664	3.88268	4.94e-13	5.35e-12
GM.5.0.C2H2_ZF.0108	ZIC5,ZIC3	6.74149	6.05774	4.95e-13	5.35e-12
GM.5.0.bHLH.0021	TCF3,TCF12,TCF4	11.8661	11.3738	5.05e-13	5.4e-12
GM.5.0.GATA.0001	CCNT2	4.79492	1.20777	5.14e-13	5.42e-12
GM.5.0.C2H2_ZF.0198	ZBTB12	1.32357	0.734927	5.17e-13	5.42e-12
GM.5.0.T-box.0002	EOMES	3.51741	0.925413	5.41e-13	5.63e-12
GM.5.0.Nuclear_receptor.0015,GM.5.0.Nuclear_receptor.0030,GM.5.0.Nuclear_receptor.0067	NR3C1,HSF2	9.08562	4.38794	5.61e-13	5.78e-12
GM.5.0.SMAD.0005	SMAD2,SMAD3,SMAD4	4.42888	1.6117	5.67e-13	5.79e-12
GM.5.0.Sox.0002	SOX9	4.3513	1.23073	5.75e-13	5.8e-12
GM.5.0.GATA.0024	GATA3	1.9999	1.2618	5.84e-13	5.8e-12
GM.5.0.Unknown.0124	HLTF	5.73306	1.57658	5.84e-13	5.8e-12
GM.5.0.SMAD.0008,GM.5.0.SMAD.0016	SMAD3,SMAD2	11.2988	8.77724	5.93e-13	5.84e-12
GM.5.0.C2H2_ZF.0049	ZIC2,ZIC3	8.07718	4.61491	6.06e-13	5.91e-12
GM.5.0.bHLH.0005,GM.5.0.bHLH.0044	ID4,TCF3,ID2,ID3,ID1,TCF4	12.5958	8.84614	6.14e-13	5.93e-12
GM.5.0.GATA.0003,GM.5.0.GATA.0005,GM.5.0.GATA.0008	GATA3,GATA6,HDAC2,GATA4,HMGN3,ETS1	17.9361	3.42065	6.2e-13	5.93e-12
GM.5.0.Mixed.0101	POU2F1	0.773296	0.353954	6.24e-13	5.93e-12
GM.5.0.C2H2_ZF_Homeodomain.0002	ZEB1	15.1629	9.68104	6.85e-13	6.42e-12
GM.5.0.GATA.0011	GATA3	8.70261	2.8546	6.88e-13	6.42e-12
GM.5.0.Forkhead.0026	FOXG1,FOXJ3,FOXK1,FOXK2,FOXI2,FOXA1,FOXA3,FOXI1,FOXI3,FOXN3,FOXN2	0.913895	0.478243	7.34e-13	6.8e-12
GM.5.0.T-box.0001	EOMES,TBX1	5.31853	1.16318	7.58e-13	6.97e-12
GM.5.0.Homeodomain.0047	SIX3,SIX1	7.94143	1.15508	9.74e-13	8.88e-12
GM.5.0.STAT.0022	STAT6	0.865413	0.463382	1.02e-12	9.2e-12
GM.5.0.bZIP.0026	MAFF,MAFG,MAFK,MAF	1.28721	0.728172	1.07e-12	9.61e-12
GM.5.0.Ets.0025	EGR1,ELF1,ELK4,ETS1,GABPA,ETS2,ERF,THAP1	5.63367	6.94668	1.51e-12	1.34e-11
GM.5.0.Homeodomain.0056	MEIS1,MEIS2	1.90536	1.21047	1.57e-12	1.38e-11
GM.5.0.bZIP.0035	BACH2,BACH1	3.14167	2.23855	1.93e-12	1.69e-11
GM.5.0.C2H2_ZF.0298	ZNF143	0.416949	0.0108077	2.02e-12	1.75e-11
GM.5.0.Mixed.0005	ARID3B,OTX2	0.947833	0.51607	2.15e-12	1.85e-11
GM.5.0.C2H2_ZF.0256	ZNF274	0.615728	0.268843	2.18e-12	1.87e-11
GM.5.0.T-box.0018	TBX1	0.45816	0.147256	2.51e-12	2.13e-11
GM.5.0.Homeodomain.0008	SIX3,SIX1	0.979346	0.509315	3.02e-12	2.54e-11
GM.5.0.T-box.0013	TBX3	2.31989	1.83867	3.87e-12	3.24e-11
GM.5.0.C2H2_ZF.0055	PRDM1	1.07874	0.594426	3.99e-12	3.31e-11
GM.5.0.Forkhead.0050	FOXK2,FOXC2,FOXI2,FOXA1,FOXA3,FOXI1,FOXI3	1.246	0.714662	4.68e-12	3.84e-11
GM.5.0.T-box.0014	MGA	0.538156	0.212102	4.69e-12	3.84e-11
GM.5.0.C2H2_ZF.0183	ZBTB33	2.05808	2.60332	5.93e-12	4.81e-11
GM.5.0.Homeodomain.0124	NKX2-3,NKX3-1	0.753903	0.353954	6.52e-12	5.25e-11
GM.5.0.bZIP.0097	JUND,BATF3	0.710269	0.328285	6.98e-12	5.59e-11
GM.5.0.Forkhead.0016	FOXO1,FOXO3	1.07874	0.718715	7.44e-12	5.91e-11
GM.5.0.bHLH.0118	TAL2	1.23146	0.714662	7.52e-12	5.93e-11
GM.5.0.Nuclear_receptor.0097	NR6A1	0.955105	0.497156	7.67e-12	6.01e-11
GM.5.0.bZIP.0010	JUN,RXRA,TCF12	1.57811	0.979452	1.23e-11	9.59e-11
GM.5.0.Homeodomain.0145	MEIS1	0.984195	0.522825	1.25e-11	9.66e-11
GM.5.0.C2H2_ZF.0160	ZNF136	0.436342	0.156712	1.45e-11	1.11e-10
GM.5.0.Forkhead.0009	FOXJ3,FOXK1,FOXN3,FOXK2,FOXI2,FOXN2,FOXA1,FOXA3,FOXI1,FOXI3	0.695724	0.424204	1.95e-11	1.49e-10
GM.5.0.Homeodomain.0005	DMBX1,GSC,OTX1,OTX2,PITX2	2.68108	1.91567	2.36e-11	1.78e-10
GM.5.0.C2H2_ZF.0216	ZNF329	1.45447	1.08348	2.45e-11	1.84e-10
GM.5.0.C2H2_ZF.0038	PRDM14,ZEB1	1.94415	1.28072	2.66e-11	1.98e-10
GM.5.0.bZIP.0021	JUND,BATF3	0.278774	0.0770052	2.84e-11	2.1e-10
GM.5.0.Sox.0013	TCF4,TCF3,TCF7L2,TCF7L1,TCF7	1.4472	0.884884	3.12e-11	2.3e-10
GM.5.0.bZIP.0002	FOS,FOSL1,JDP2,JUNB,JUND	5.98516	4.83782	3.16e-11	2.3e-10
GM.5.0.Runt.0003	MEF2A	0.547852	0.27965	3.18e-11	2.3e-10
GM.5.0.C2H2_ZF.0281	ZNF784	1.65568	1.0497	3.18e-11	2.3e-10
GM.5.0.C2H2_ZF.0139	ZBTB18	1.59265	1.00377	3.52e-11	2.52e-10
GM.5.0.Sox.0009	TCF7L1	1.18782	0.705205	3.55e-11	2.53e-10
GM.5.0.Forkhead.0049	FOXK2,FOXI2,FOXA1,FOXA3,FOXI1,FOXI3	0.892078	0.464733	3.98e-11	2.82e-10
GM.5.0.Myb_SANT.0011	TERF2	1.75749	1.13346	4.06e-11	2.85e-10
GM.5.0.Forkhead.0013	FOXC1,FOXK2,FOXI2,FOXA1,FOXA3,FOXI1,FOXI3	1.59265	1.0416	5.78e-11	4.05e-10
GM.5.0.STAT.0002	STAT6	0.947833	0.53093	6.31e-11	4.38e-10
GM.5.0.Rel.0008	NFKB1	2.15747	1.46985	6.81e-11	4.7e-10
GM.5.0.Homeodomain.0114,GM.5.0.Homeodomain.0183	ISL1,NKX2-3,NKX2-6,NKX2-5	0.295743	0.0945678	6.86e-11	4.71e-10
GM.5.0.Nuclear_receptor.0115	NR2F6	1.45447	0.911903	7.74e-11	5.28e-10
GM.5.0.Myb_SANT.0005	MYBL2	0.855716	0.476892	8.3e-11	5.63e-10
GM.5.0.Homeodomain.0027	PBX1,PBX2,PBX3	0.431494	0.166169	8.74e-11	5.89e-10
GM.5.0.Unknown.0157	HDAC2	1.3066	0.787614	8.92e-11	5.98e-10
GM.5.0.Rel.0007	NFATC1	0.373315	0.12564	1.24e-10	8.28e-10
GM.5.0.Ets.0011	ETS1,ETS2	1.86173	1.31449	1.96e-10	1.3e-09
GM.5.0.Homeodomain.0188	MEIS1	0.630272	0.295862	2.16e-10	1.42e-09
GM.5.0.Mixed.0036	POU2F1	0.378163	0.131044	2.81e-10	1.84e-09
GM.5.0.TBP.0006	TBP	1.48114	2.21964	2.87e-10	1.87e-09
GM.5.0.Forkhead.0038	FOXK2,FOXI2,FOXA1,FOXA3,FOXI1,FOXI3	0.479977	0.197241	2.93e-10	1.9e-09
GM.5.0.Homeodomain.0096	PBX2,PBX3	0.30544	0.0918658	5.99e-10	3.85e-09
GM.5.0.C2H2_ZF.0012	ZBTB33	2.64472	2.14399	7.35e-10	4.69e-09
GM.5.0.Rel.0017	NFKB1	1.40599	0.929466	8.03e-10	5.1e-09
GM.5.0.Sox.0030	SOX21	0.421798	0.164818	8.2e-10	5.18e-09
GM.5.0.Forkhead.0012	FOXO3	1.11025	0.688994	9.31e-10	5.85e-09
GM.5.0.Forkhead.0018	FOXA1	1.14419	0.697099	9.83e-10	6.14e-09
GM.5.0.bHLH.0110	TFAP4	5.2652	4.78243	1.05e-09	6.52e-09
GM.5.0.bHLH.0043	TFAP4	1.7284	1.15643	1.26e-09	7.81e-09
GM.5.0.Nuclear_receptor.0109	ESRRA	1.07874	0.648465	1.27e-09	7.81e-09
GM.5.0.Homeodomain.0129	MSX2	0.145447	0.0324232	1.4e-09	8.58e-09
GM.5.0.Homeodomain.0177	NKX2-3,NKX2-6	0.293319	0.0932168	1.58e-09	9.62e-09
GM.5.0.Unknown.0182	NFYC	1.96112	3.12479	1.77e-09	1.07e-08
GM.5.0.Mixed.0051	ZNF143	1.79385	1.27531	2.35e-09	1.41e-08
GM.5.0.CSD.0001	YBX2,YBX1	2.06535	2.92755	3.19e-09	1.91e-08
GM.5.0.Forkhead.0034,GM.5.0.Forkhead.0054	FOXK2,FOXI2,FOXA1,FOXA3,FOXI1,FOXI3	0.901774	0.514719	3.95e-09	2.35e-08
GM.5.0.bHLH.0080	ARNT2	0.516339	0.574161	4.27e-09	2.53e-08
GM.5.0.C2H2_ZF.0172	ZNF652	1.01571	0.620094	4.59e-09	2.7e-08
GM.5.0.Ets.0034	ELF1	0.797537	0.518772	6.1e-09	3.57e-08
GM.5.0.C2H2_ZF.0286	SP3	2.86532	2.14264	6.42e-09	3.74e-08
GM.5.0.Unknown.0154	CBFB	1.46175	0.96324	6.55e-09	3.79e-08
GM.5.0.Nuclear_receptor.0054	NR4A1	1.85203	1.31044	7.59e-09	4.37e-08
GM.5.0.AT_hook.0003	HMGA1	0.290895	0.148606	8.83e-09	5.06e-08
GM.5.0.bHLH.0075	TCF3	1.92233	1.35637	1.06e-08	6.03e-08
GM.5.0.Ets.0038	ETV5,ETS2	1.01571	0.660623	1.41e-08	7.99e-08
GM.5.0.Sox.0006	SOX15,SOX18,SOX2,SOX21,SOX17,SOX3	0.433918	0.187785	1.56e-08	8.79e-08
GM.5.0.bZIP.0053	MAFK,MAF,MAFF	2.10172	1.51984	1.79e-08	1.01e-07
GM.5.0.Homeodomain.0112	SIX4,SIX5,SMARCC2,ZNF143	1.23873	1.51308	1.85e-08	1.03e-07
GM.5.0.bZIP.0028	BACH1,BACH2,MAFF	0.836323	0.48905	2.16e-08	1.2e-07
GM.5.0.C2H2_ZF.0087,GM.5.0.C2H2_ZF.0287	ZIC5,ZIC3,ZIC2	3.01076	2.74922	2.22e-08	1.23e-07
GM.5.0.Nuclear_receptor.0047	ESRRA	1.40599	0.932168	2.26e-08	1.25e-07
GM.5.0.Nuclear_receptor.0049	ESRRA	1.40357	0.930817	2.37e-08	1.3e-07
GM.5.0.Mixed.0027	TCF12	0.945409	0.574161	2.42e-08	1.32e-07
GM.5.0.bZIP.0099	TEF	0.096965	0.0027	2.48e-08	1.35e-07
GM.5.0.bZIP.0013	FOS,CEBPB,EP300,FOSL1,HMGN3,JDP2,JUN,JUNB,JUND,SMARCC1,SMARCC2,FOSL2,ATF3,NFE2,MEF2A,NR3C1,PRDM1,SMARCB1,TCF7L2,TRIM28	2.43625	1.8076	3.1e-08	1.67e-07
GM.5.0.C2H2_ZF.0078	IKZF2	0.327257	0.124289	3.33e-08	1.79e-07
GM.5.0.Mixed.0021	NANOG,TBP	0.349074	0.151308	3.36e-08	1.79e-07
GM.5.0.Unknown.0025	BPTF	1.14176	0.747085	3.48e-08	1.85e-07
GM.5.0.bZIP.0003	BACH1,BACH2,MAFK,NFE2	3.04712	2.35609	3.54e-08	1.87e-07
GM.5.0.Nuclear_receptor.0006	NR1D2	1.17085	0.749787	4.08e-08	2.15e-07
GM.5.0.Homeodomain.0001	TGIF1	1.83264	1.30504	6.48e-08	3.4e-07
GM.5.0.bZIP.0063	JUN	6.02395	5.12557	8.26e-08	4.31e-07
GM.5.0.C2H2_ZF.0149	YY1	0.404829	0.468786	8.38e-08	4.35e-07
GM.5.0.C2H2_ZF.0052	PRDM1	0.509066	0.26479	8.7e-08	4.5e-07
GM.5.0.C2H2_ZF.0063	ZNF75A	1.62901	1.14562	9.23e-08	4.75e-07
GM.5.0.C2H2_ZF.0273	ZNF274	0.74663	0.437714	9.44e-08	4.84e-07
GM.5.0.Rel.0022	NFATC1,NFATC4,NFATC3	0.688451	0.393132	1.02e-07	5.19e-07
GM.5.0.Mixed.0011	ETS2,STAT6	1.18055	2.1656	1.03e-07	5.23e-07
GM.5.0.Forkhead.0035	FOXM1	0.596335	0.318828	1.12e-07	5.66e-07
GM.5.0.bZIP.0008	BACH1,NFE2,BACH2	1.04965	0.710609	1.16e-07	5.86e-07
GM.5.0.Nuclear_receptor.0150	ESRRA	1.13449	0.736278	1.4e-07	7.03e-07
GM.5.0.Homeodomain_POU.0001	NANOG,POU5F1	0.244837	0.0878129	1.43e-07	7.15e-07
GM.5.0.Nuclear_receptor.0017	RXRA	1.54417	1.07942	1.97e-07	9.78e-07
GM.5.0.ARID_BRIGHT.0004	ARID5B	0.254533	0.0891639	2.54e-07	1.25e-06
GM.5.0.MADS_box.0022	SRF	0.889654	0.570108	2.88e-07	1.42e-06
GM.5.0.Nuclear_receptor.0019	NR2F1,NR2F2,RXRA,PPARD	2.39261	1.81975	3.27e-07	1.6e-06
GM.5.0.Nuclear_receptor.0058	NR3C1	1.08358	0.706556	3.29e-07	1.6e-06
GM.5.0.IRF.0008	IRF3	0.700572	0.422853	3.54e-07	1.72e-06
GM.5.0.EIN3.0002	BRCA1	0.766023	0.487699	3.79e-07	1.83e-06
GM.5.0.Forkhead.0036	FOXK2,FOXI2,FOXA1,FOXA3,FOXI1,FOXI3	1.11995	0.775456	4.07e-07	1.96e-06
GM.5.0.Mixed.0093	HBP1	0.201202	0.0797071	4.17e-07	1.99e-06
GM.5.0.bZIP.0078	JUN	0.298167	0.118885	4.18e-07	1.99e-06
GM.5.0.Nuclear_receptor.0135	RXRA	1.69446	1.21722	4.3e-07	2.04e-06
GM.5.0.Forkhead.0045	FOXJ2,FOXJ3,FOXN3,FOXK2,FOXI2,FOXN2,FOXA1,FOXA3,FOXI1,FOXI3	0.130903	0.0270194	4.52e-07	2.14e-06
GM.5.0.MADS_box.0004	SRF	1.1151	0.748436	4.54e-07	2.14e-06
GM.5.0.C2H2_ZF.0011	ZNF274	1.15631	0.779509	4.75e-07	2.23e-06
GM.5.0.C2H2_ZF.0307	ZNF418	1.03995	0.682239	5.11e-07	2.39e-06
GM.5.0.Nuclear_receptor.0052	NR1D2	0.906623	0.571459	5.51e-07	2.56e-06
GM.5.0.Homeodomain.0042	ALX1	0.140599	0.04188	5.6e-07	2.6e-06
GM.5.0.Homeodomain.0168	NKX2-5	1.60235	1.16589	5.82e-07	2.69e-06
GM.5.0.bZIP.0058	NFE2L2	2.49685	1.93459	6.27e-07	2.88e-06
GM.5.0.Nuclear_receptor.0025	NR3C1	1.25327	0.855163	7e-07	3.2e-06
GM.5.0.T-box.0021	TBX1	0.181809	0.0499858	7.36e-07	3.35e-06
GM.5.0.C2H2_ZF.0301	ZNF628	0.47028	0.25128	8.17e-07	3.71e-06
GM.5.0.C2H2_ZF.0291	ZIC5	3.19257	3.27069	1.07e-06	4.84e-06
GM.5.0.Unknown.0184	EP300	0.256957	0.121587	1.31e-06	5.88e-06
GM.5.0.C2H2_ZF.0031	SP1,SP2,THAP1	1.81809	3.00861	1.62e-06	7.25e-06
GM.5.0.bZIP.0027	ATF5	0.938136	0.625498	1.64e-06	7.31e-06
GM.5.0.bZIP.0005	BACH1,BACH2,NFE2,NFE2L2,MAF,MAFK	2.71987	2.15344	2.09e-06	9.3e-06
GM.5.0.C2H2_ZF.0239	IKZF4	1.2363	0.899745	2.38e-06	1.05e-05
GM.5.0.Unknown.0146	FUBP1	0.397556	0.202645	2.88e-06	1.27e-05
GM.5.0.Ets.0039	ELF1	0.421798	0.252631	3.08e-06	1.35e-05
GM.5.0.Homeodomain.0077	NKX2-3,NKX2-6,NKX2-5	1.43751	1.05646	3.18e-06	1.39e-05
GM.5.0.Nuclear_receptor.0120	THRA	1.60477	1.17534	3.18e-06	1.39e-05
GM.5.0.Nuclear_receptor.0073	RXRA	2.09687	1.62521	3.35e-06	1.46e-05
GM.5.0.C2H2_ZF.0238	ZNF250	0.443615	0.233717	3.38e-06	1.46e-05
GM.5.0.Homeodomain.0141	TGIF1	2.45564	2.29935	3.79e-06	1.63e-05
GM.5.0.bZIP.0037	MAFF,MAFK,MAFG	1.80355	1.35637	4e-06	1.72e-05
GM.5.0.CUT_Homeodomain.0007	CUX1	0.426646	0.255333	4.53e-06	1.94e-05
GM.5.0.Homeodomain.0193	NANOG	0.16484	0.0675484	4.64e-06	1.98e-05
GM.5.0.bZIP.0072	MAFF,MAFK	2.99379	2.54252	4.83e-06	2.05e-05
GM.5.0.C2H2_ZF.0240	ZNF274	0.809658	0.521474	5.05e-06	2.14e-05
GM.5.0.Ets.0033	ELF3	1.21449	0.901096	5.37e-06	2.26e-05
GM.5.0.Mixed.0003	NFIL3	0.911471	0.606585	5.62e-06	2.36e-05
GM.5.0.bHLH.0042	BHLHE22	0.300591	0.13915	6.11e-06	2.55e-05
GM.5.0.Homeodomain.0150	ETS1,SIX4,SIX5	3.738	3.66788	6.36e-06	2.65e-05
GM.5.0.CUT_Homeodomain.0009	CUX1	0.601183	0.372867	7.77e-06	3.22e-05
GM.5.0.Homeodomain.0125	NANOG	1.38175	1.04295	7.81e-06	3.23e-05
GM.5.0.Paired_box.0004	PAX9,PAX1	1.49084	1.11185	8.15e-06	3.36e-05
GM.5.0.Sox.0012	SOX15,SOX18,SOX21,SOX2,SOX3	0.118782	0.0351252	8.66e-06	3.55e-05
GM.5.0.Homeodomain.0174	MEIS1,MEIS3,PKNOX1,PKNOX2,TGIF1,TGIF2	1.82779	1.40095	9.33e-06	3.81e-05
GM.5.0.MADS_box.0001	SRF	0.601183	0.383675	1.2e-05	4.9e-05
GM.5.0.CUT_Homeodomain.0011	CUX1	0.555125	0.352603	1.26e-05	5.13e-05
GM.5.0.T-box.0023	TBX1	0.218171	0.0864619	1.35e-05	5.44e-05
GM.5.0.Nuclear_receptor.0045	NR2F1,RARG,NR2C2,NR2C1,RARB,RARA,NR2F2	1.39387	1.02403	1.41e-05	5.66e-05
GM.5.0.CUT_Homeodomain.0006	CUX1	0.324833	0.166169	1.44e-05	5.79e-05
GM.5.0.C2H2_ZF.0282	ZNF680	0.656938	0.425555	1.69e-05	6.77e-05
GM.5.0.Nuclear_receptor.0072	RARA,RXRA	1.27509	1.02133	1.71e-05	6.8e-05
GM.5.0.C2H2_ZF.0222	ZNF282	1.35266	1.00512	1.71e-05	6.8e-05
GM.5.0.Sox.0004	SOX13,SOX11,SOX17,SOX5	0.0484825	0.0121587	1.77e-05	7e-05
GM.5.0.Mixed.0107	TCF7L2	1.66537	1.48471	1.78e-05	7.01e-05
GM.5.0.C2H2_ZF.0199	CTCF	3.33802	3.35986	1.99e-05	7.81e-05
GM.5.0.Nuclear_receptor.0078	NR4A1	1.23388	0.895692	2.38e-05	9.31e-05
GM.5.0.Forkhead.0047	FOXK2,FOXI2,FOXA1,FOXA3,FOXI1,FOXI3	1.31388	0.965942	2.44e-05	9.51e-05
GM.5.0.IRF.0004	IRF9,STAT1	0.223019	0.106726	2.76e-05	0.000107185
GM.5.0.Nuclear_receptor.0009	NR1D2	1.46175	1.09428	2.89e-05	0.000111784
GM.5.0.bHLH.0007	TCF3	0.450887	0.262088	3.46e-05	0.000133728
GM.5.0.Nuclear_receptor.0076	RXRA,NR2F2,RARA	1.6581	1.27126	3.54e-05	0.000136283
GM.5.0.bZIP.0015	CEBPB,EP300	0.38786	0.253982	3.83e-05	0.000146738
GM.5.0.bHLH.0095	HES4	1.13934	1.03484	4.4e-05	0.000167966
GM.5.0.STAT.0017	STAT3	0.19393	0.0864619	4.52e-05	0.000172135
GM.5.0.Nuclear_receptor.0136	NR4A1	0.487249	0.330987	4.54e-05	0.000172135
GM.5.0.bHLH.0038	SREBF1,SREBF2	1.36721	1.14832	4.97e-05	0.000187875
GM.5.0.Nuclear_receptor.0083	PPARD	1.39145	1.05916	5.8e-05	0.000218502
GM.5.0.Nuclear_receptor.0039	ESRRA	0.923592	0.651167	6.22e-05	0.000233685
GM.5.0.bZIP.0001	CEBPB	1.16843	1.93864	6.43e-05	0.000240857
GM.5.0.Grainyhead.0004	GRHL1,TFCP2,GRHL2	0.770872	0.529579	6.66e-05	0.000248527
GM.5.0.C2H2_ZF.0153	PRDM1	1.01813	0.747085	7.22e-05	0.000268589
GM.5.0.SMAD.0001	SMAD2,SMAD4,SMAD3	3.99981	3.40984	7.29e-05	0.000270057
GM.5.0.Mixed.0090	CUX1	0.12363	0.040529	7.39e-05	0.000273053
GM.5.0.C2H2_ZF.0014	ZNF35	0.0896926	0.0351252	7.49e-05	0.000275759
GM.5.0.C2H2_ZF.0030	GLIS2	1.29933	1.1902	7.99e-05	0.000293303
GM.5.0.C2H2_ZF.0219	ZNF274	0.138175	0.0567407	8.22e-05	0.000300526
GM.5.0.Unknown.0034	DMC1	0.147872	0.0702503	8.55e-05	0.000311755
GM.5.0.Forkhead.0052	FOXA2	0.0751479	0.0189136	9.18e-05	0.000333444
GM.5.0.Unknown.0178	EZH2	0.766023	0.548493	0.000103443	0.00037426
GM.5.0.TEA.0002	TEAD3	0.353922	0.202645	0.000103662	0.00037426
GM.5.0.C2H2_ZF.0214	ZNF691	7.81538	8.21524	0.000104451	0.000375889
GM.5.0.p53.0002	TP53	0.877533	0.622796	0.00011152	0.000400033
GM.5.0.Myb_SANT.0012	MYBL2	0.870261	0.626849	0.000137542	0.000491319
GM.5.0.Rel.0013	NFAT5	0.688451	0.472839	0.000137852	0.000491319
GM.5.0.Forkhead.0003	FOXI1,FOXK2,FOXI2,FOXA1,FOXA3,FOXI3	0.0678755	0.0135097	0.000148782	0.000528581
GM.5.0.Nuclear_receptor.0044	NR4A1	1.61447	1.28072	0.00016552	0.000586173
GM.5.0.Homeodomain.0148	NANOG	0.172113	0.0905149	0.00018046	0.000635295
GM.5.0.Nuclear_receptor.0032	NR2F1,NR2C2	2.06535	1.93729	0.000180534	0.000635295
GM.5.0.C2H2_ZF.0039	ZNF382	1.0351	0.765999	0.000189962	0.000666365
GM.5.0.Forkhead.0004	FOXO1,FOXO3,FOXO4	1.76961	1.58739	0.000210836	0.000737264
GM.5.0.bHLH.0059	SREBF2	1.69446	1.57118	0.000211588	0.000737574
GM.5.0.Rel.0002	NFATC4,NFATC3,NFATC1	0.252109	0.131044	0.000222221	0.000772217
GM.5.0.bHLH.0002	TCF3	1.92476	1.88865	0.000229403	0.00079469
GM.5.0.p53.0009	TP53	0.986619	0.72547	0.00023045	0.000795841
GM.5.0.Homeodomain_POU.0022	POU5F1	0.0872685	0.0324232	0.000252494	0.000869266
GM.5.0.TEA.0004	TEAD4	0.147872	0.0688994	0.000267935	0.000919581
GM.5.0.Homeodomain_POU.0020	POU5F1	0.196354	0.0945678	0.000294928	0.00100911
GM.5.0.Nuclear_receptor.0012	RXRB,THRA	2.16474	1.79544	0.000307976	0.00105052
GM.5.0.bHLH.0114	MYC	0.586638	0.905149	0.000310163	0.00105474
GM.5.0.bZIP.0082	JUN	1.85203	1.5401	0.000312701	0.00106013
GM.5.0.Rel.0024	NFKB1	2.68835	2.70329	0.00033384	0.00112746
GM.5.0.TEA.0001,GM.5.0.TEA.0009	TEAD2,TEAD4,TEAD3,TEAD1	4.28343	3.82189	0.000334587	0.00112746
GM.5.0.Homeodomain.0153	NKX2-3,NKX2-6	1.44478	1.13211	0.000371989	0.0012497
GM.5.0.Homeodomain.0063	GBX2	0.0412101	0.00675	0.00037875	0.00126859
GM.5.0.Nuclear_receptor.0075	THRA	2.16232	1.80084	0.000402835	0.0013452
GM.5.0.Forkhead.0040	FOXM1	0.632697	0.443117	0.000447312	0.00148925
GM.5.0.MADS_box.0020	MEF2A,MEF2D	0.256957	0.148606	0.000507231	0.00168279
GM.5.0.Sox.0035	SOX15,SOX2	0.298167	0.172924	0.000508468	0.00168279
GM.5.0.Mixed.0046	BCL11A,EP300	0.140599	0.0621445	0.000560679	0.00185007
GM.5.0.C2H2_ZF.0251	ZNF274	1.19994	0.929466	0.000565486	0.00185928
GM.5.0.Myb_SANT.0013	SMARCA1	0.0945409	0.0351252	0.000566813	0.00185928
GM.5.0.Nuclear_receptor.0037	NR3C1	0.0412101	0.0135097	0.000600356	0.00196352
GM.5.0.Forkhead.0025	FOXJ2,FOXJ3,FOXN3,FOXK2,FOXI2,FOXN2,FOXA1,FOXA3,FOXI1,FOXI3	0.0824202	0.0256684	0.000610811	0.00199185
GM.5.0.Nuclear_receptor.0062	NR2F6,NR2F2,NR2F1,NR2C2	6.27848	6.7643	0.000644771	0.00209502
GM.5.0.E2F.0007	E2F4,E2F6	0.191506	0.117534	0.000646217	0.00209502
GM.5.0.C2H2_ZF.0278	ZBTB33	0.509066	0.340444	0.000686719	0.00221986
GM.5.0.Forkhead.0046	FOXN3,FOXK2,FOXI2,FOXJ3,FOXN2,FOXA1,FOXA3,FOXI1,FOXI3	0.116358	0.0445819	0.000727999	0.00234648
GM.5.0.Homeodomain.0033	NKX2-3,NKX2-6,NKX2-5	0.441191	0.287756	0.0007433	0.00238887
GM.5.0.IRF.0002	IRF2	0.446039	0.29316	0.00077203	0.00247406
GM.5.0.bZIP.0090	NFE2L1,MAFG	1.33084	1.06321	0.00081997	0.00262014
GM.5.0.Nuclear_receptor.0020	PPARD,RXRA	2.06535	2.01835	0.000893684	0.0028475
GM.5.0.bHLH.0051	AHR	0.717541	0.520123	0.000933853	0.00296698
GM.5.0.C2H2_ZF.0127	GLI3,GLI2	1.69446	1.62251	0.000950307	0.00301066
GM.5.0.Homeodomain.0046	IRX2,IRX3,IRX5,IRX1	0.109086	0.0526878	0.000984927	0.00311147
GM.5.0.Forkhead.0017	FOXC1,FOXP1,FOXP4,FOXN3,FOXK2,FOXI2,FOXJ2,FOXN2,FOXA1,FOXA3,FOXI1,FOXI3,FOXO3	0.761175	0.602532	0.00105265	0.00331598
GM.5.0.Ets.0002	ELF3,ELF1	1.34054	1.17129	0.00105815	0.00332389
GM.5.0.IRF.0007	IRF2	0.206051	0.113481	0.00121499	0.00380584
GM.5.0.C2H2_ZF.0118	ZNF274	0.261805	0.151308	0.00121903	0.00380777
GM.5.0.TEA.0007	TEAD2,BCL11A	3.81315	3.38282	0.00125328	0.00390378
GM.5.0.IRF.0021	IRF7	0.530883	0.372867	0.00128132	0.00397186
GM.5.0.Sox.0011	HBP1	0.0872685	0.0283703	0.00128228	0.00397186
GM.5.0.Rel.0012	NFATC3,NFATC4,NFATC1	0.155144	0.0743032	0.00137966	0.00426161
GM.5.0.Forkhead.0057	FOXA1	0.242412	0.152659	0.00159028	0.0048986
GM.5.0.C2H2_ZF.0134	ZNF85	0.421798	0.297213	0.00161086	0.00494828
GM.5.0.Nuclear_receptor.0119	PPARD	1.41326	1.14022	0.00165194	0.00506047
GM.5.0.STAT.0019	STAT1,STAT3	0.11151	0.0459329	0.00168826	0.00515754
GM.5.0.STAT.0020	STAT3	0.436342	0.310723	0.00173782	0.00529441
GM.5.0.Sox.0001,GM.5.0.Sox.0021	SOX9,SOX13,SOX15,SOX12,SOX18,SOX5,SOX17	0.0339377	0.0162116	0.00177945	0.00540643
GM.5.0.AT_hook.0004	HMGA1	0.239988	0.141852	0.0019072	0.0057703
GM.5.0.Unknown.0208	MAFK	2.17686	1.9562	0.0019096	0.0057703
GM.5.0.C2H2_ZF.0116	YY1	0.206051	0.25128	0.00192116	0.00578951
GM.5.0.bZIP.0039	CEBPB,CEBPG,DBP,HSF1,NFIL3,TEF	0.523611	0.374218	0.00211394	0.00634222
GM.5.0.IRF.0012	IRF7	0.174537	0.0905149	0.00211598	0.00634222
GM.5.0.bZIP.0054	MAF,CIC	3.75012	3.43956	0.00214151	0.0064015
GM.5.0.CSL.0003	RBPJ	2.92107	2.98969	0.00218205	0.00650519
GM.5.0.C2H2_ZF.0051	HIVEP1	1.73325	1.76166	0.00235542	0.00700328
GM.5.0.Sox.0014	SOX10,SOX9,SOX18,SOX21,SOX2,SOX17,SOX3	0.145447	0.0716013	0.00236403	0.00701014
GM.5.0.C2H2_ZF.0070	ZNF586	0.307864	0.19589	0.00239328	0.00707801
GM.5.0.bHLH.0014	TCF12	3.035	2.656	0.00258611	0.00762801
GM.5.0.Homeodomain.0003	HOXB2	0.0824202	0.0297213	0.00267183	0.00785998
GM.5.0.Nuclear_receptor.0014	RARG	1.48841	1.32935	0.00270071	0.00792397
GM.5.0.Nuclear_receptor.0122	NR3C1	0.373315	0.268843	0.0027379	0.00800118
GM.5.0.Homeodomain_POU.0024	CCDC6	0.0630272	0.0256684	0.00274141	0.00800118
GM.5.0.C2H2_ZF.0002	ZEB1,SNAI1	2.45564	2.60467	0.00296454	0.00862977
GM.5.0.Homeodomain.0109	HOXA1,HOXB1,HOXB2	0.106661	0.0702503	0.00310378	0.00901149
GM.5.0.C2H2_ZF.0101	ZBTB12	0.867837	0.682239	0.00325787	0.00943425
GM.5.0.C2H2_ZF.0289	REST	2.66896	2.48173	0.00329976	0.00953074
GM.5.0.STAT.0023	STAT1	1.30418	1.1848	0.00331528	0.00954784
GM.5.0.MADS_box.0016	SRF	0.516339	0.394483	0.00332285	0.00954784
GM.5.0.C2H2_ZF.0210,GM.5.0.CSL.0002	IKZF2,IKZF4,RBPJ	0.324833	0.493103	0.0034603	0.00991715
GM.5.0.Ets.0037	ELF1,ELK4,GABPA	1.09086	0.94973	0.00353339	0.0101006
GM.5.0.Nuclear_receptor.0004	NR2C1,NR2C2	1.56114	1.43743	0.00362851	0.0103459
GM.5.0.bHLH.0003	SREBF1	0.989043	0.899745	0.00371759	0.0105728
GM.5.0.Homeodomain.0086	MSX2	0.0727237	0.0270194	0.00373155	0.0105854
GM.5.0.bHLH.0134	TFAP4	2.99864	3.09912	0.00401457	0.0113593
GM.5.0.bZIP.0103	BACH1	2.72472	2.5871	0.00420631	0.0118716
GM.5.0.Homeodomain.0029	NKX2-3,NKX2-6	0.0557549	0.0270194	0.00432235	0.0121682
GM.5.0.Myb_SANT.0006	MYBL2	0.821778	0.645763	0.00465782	0.0130795
GM.5.0.Unknown.0072	TRIM28	1.90294	1.64683	0.00483299	0.0135372
GM.5.0.Rel.0006	NFKB1,RELA,NFKB2	1.73083	1.63062	0.00491465	0.0137314
GM.5.0.MADS_box.0015	SRF	0.0460584	0.0108077	0.00508969	0.0141848
GM.5.0.Nuclear_receptor.0098	ESRRA	1.84961	1.57253	0.0053175	0.0147826
GM.5.0.Myb_SANT.0001	MYBL2	0.683603	0.526878	0.00586364	0.0162603
GM.5.0.STAT.0006	STAT2,STAT1	0.157568	0.105376	0.00634751	0.0175583
GM.5.0.RFX.0013	RFX1,RFX7,RFX5	1.43023	1.37393	0.00648834	0.0179033
GM.5.0.bHLH.0089	TCF12	3.06409	3.2788	0.00692187	0.0190443
GM.5.0.Homeodomain.0024	HNF1B	0.0630272	0.0256684	0.00693608	0.0190443
GM.5.0.bHLH.0069	TCF12	2.96955	3.17342	0.00768326	0.0210114
GM.5.0.Nuclear_receptor.0111	THRA	0.589062	0.510666	0.00769033	0.0210114
GM.5.0.IRF.0015	IRF7	0.249685	0.179679	0.00805274	0.0219477
GM.5.0.bHLH.0064	SREBF2	0.843595	0.682239	0.00857617	0.0233171
GM.5.0.Unknown.0175	EP300	0.0533307	0.0297213	0.00865996	0.0234875
GM.5.0.Forkhead.0056	FOXJ3,FOXN3,FOXK2,FOXI2,FOXN2,FOXA1,FOXA3,FOXI1,FOXI3	0.0484825	0.0216155	0.00878675	0.0237734
GM.5.0.Grainyhead.0006	GRHL2	0.989043	0.817336	0.0088618	0.0239183
GM.5.0.C2H2_ZF.0161	ZNF134	2.13323	1.8819	0.0090375	0.0243334
GM.5.0.Homeodomain.0054	NKX2-3,NKX2-6,NKX2-5	0.547852	0.424204	0.00937425	0.0251792
GM.5.0.MADS_box.0009	SRF	0.356346	0.258035	0.00955391	0.0255999
GM.5.0.Homeodomain.0087	ALX1	0.0242412	0.00405	0.0100429	0.0268455
GM.5.0.C2H2_ZF.0069	ZSCAN16	0.0848444	0.0378271	0.0100827	0.0268871
GM.5.0.C2H2_ZF.0075	ZNF354C	0.0436342	0.0378271	0.0110714	0.0294531
GM.5.0.C2H2_ZF.0217	GLI3,GLI2	1.90779	1.96566	0.0114242	0.030319
GM.5.0.Unknown.0134	ZSCAN26	0.0266654	0.00675	0.0115798	0.030659
GM.5.0.IRF.0006	IRF2,IRF9,STAT1	0.159992	0.101323	0.0121438	0.0320757
GM.5.0.Rel.0020	NFATC1,NFATC4,NFATC3	0.242412	0.174275	0.0122084	0.0321699
GM.5.0.Nuclear_receptor.0024	NR3C1	1.30418	1.09834	0.0125824	0.0330444
GM.5.0.Rel.0023	NFKB2	1.35266	1.16589	0.0125997	0.0330444
GM.5.0.SMAD.0017	SMAD3	1.65083	1.41852	0.012714	0.0332658
GM.5.0.Nuclear_receptor.0065	NR4A1	0.860564	0.702503	0.0128277	0.0334844
GM.5.0.C2H2_ZF.0211	REST	0.933288	0.768701	0.0130942	0.0341002
GM.5.0.Mixed.0054	POU2F1	0.0266654	0.00675	0.0131471	0.0341578
GM.5.0.Forkhead.0010	FOXI2,FOXA1,FOXA3,FOXI1,FOXI3	0.0266654	0.00675	0.0135137	0.0350286
GM.5.0.Nuclear_receptor.0128	NR2C2	2.02414	1.78598	0.0136077	0.0351902
GM.5.0.bZIP.0042	CEBPB,CEBPG	0.392708	0.291809	0.0137216	0.0354025
GM.5.0.Nuclear_receptor.0055	ESRRA	1.86415	1.94134	0.0139988	0.0360339
GM.5.0.Forkhead.0006	FOXO3,FOXO4,FOXP1,FOXP4	1.39387	1.22398	0.0146918	0.0377303
GM.5.0.bZIP.0067	ATF1	1.13207	1.30368	0.0156003	0.0399714
GM.5.0.CSL.0001	RBPJ	1.46417	1.28072	0.0160083	0.0409223
GM.5.0.Rel.0005	NFKB1	1.53205	1.55767	0.0167213	0.0426469
GM.5.0.Homeodomain.0066	NKX2-3,NKX2-6,NKX2-5	0.89935	0.747085	0.0175594	0.0446099
GM.5.0.bZIP.0011	CEBPB	0.31756	0.231016	0.0175712	0.0446099
GM.5.0.C2H2_ZF.0255	REST	2.75381	2.92485	0.0189004	0.0478753
GM.5.0.C2H2_ZF.0305	GLI2	1.7381	1.813	0.0197596	0.049938
GM.5.0.C2H2_ZF.0213	KLF8,KLF7,KLF6,KLF5,KLF3	2.03384	2.17101	0.0200176	0.0504753
GM.5.0.C2H2_ZF.0310	ZNF140	0.719965	0.620094	0.020146	0.050684
GM.5.0.Mixed.0094	POLR2A,TAF1,TBP	0.26423	0.212102	0.0204372	0.0513006
GM.5.0.bHLH.0026,GM.5.0.bHLH.0040,GM.5.0.bHLH.0041,GM.5.0.bHLH.0053	MAX,ARNT,CLOCK,BHLHE40,HES4,HES1,MYCN,MYC,MNT,MLX,USF1,MXI1,USF2	0.843595	1.43068	0.0206162	0.0516334
GM.5.0.Homeodomain.0016	ARID3A,LMX1B	0.0121206	0.00135	0.0210256	0.0525405
GM.5.0.C2H2_ZF.0229	ZNF708	1.79628	1.85758	0.0221876	0.0553198
GM.5.0.Forkhead.0005	FOXC1,FOXC2,HDAC2,FOXK2,FOXI2,FOXA1,FOXA3,FOXI1,FOXI3	0.955105	0.829494	0.0223435	0.0555838
GM.5.0.Homeodomain.0181	VENTX	0.0824202	0.04188	0.0229748	0.0570267
GM.5.0.Rel.0003	RELA,NFKB1	1.76719	1.61306	0.0236937	0.0586802
GM.5.0.Homeodomain.0084	TGIF1	2.14777	1.91297	0.0249382	0.061625
GM.5.0.bHLH.0031	ATOH8	1.82294	2.01294	0.0252471	0.06225
GM.5.0.Myb_SANT.0003	MYBL2	1.14176	1.04565	0.0265083	0.0652152
GM.5.0.Nuclear_receptor.0042	THRA	0.535732	0.464733	0.0267211	0.0655934
GM.5.0.RFX.0005	RFX2,RFX7,RFX5,RFX3	1.166	1.30774	0.027521	0.0674082
GM.5.0.Unknown.0042	ZNF431	1.27024	1.09564	0.0295855	0.0723056
GM.5.0.Paired_box.0018	PAX9,PAX1	1.14661	1.03484	0.0302658	0.0738061
GM.5.0.MADS_box.0014	MEF2A,MEF2D,MYEF2	0.058179	0.0270194	0.0337554	0.0821357
GM.5.0.Homeodomain_POU.0023	POU2F1	0.0266654	0.0121587	0.0341558	0.0829285
GM.5.0.Forkhead.0021	FOXO1,FOXO4,FOXN3,FOXK2,FOXI2,FOXA1,FOXA3,FOXI1,FOXI3	0.0242412	0.0189136	0.0344154	0.0833767
GM.5.0.C2H2_ZF.0056	HIC2	0.567245	0.486348	0.034608	0.0836611
GM.5.0.Nuclear_receptor.0013	NR2F1,PPARD,NR2F6,RXRA,RXRB,RXRG,NR1H3,NR1H2	0.843595	0.713311	0.035149	0.0847845
GM.5.0.bZIP.0014	MAFF,MAFG,MAFK,MAF	1.25327	1.19426	0.0353822	0.0851623
GM.5.0.Rel.0019	NFATC1,NFATC4,NFATC3	0.300591	0.228314	0.0374812	0.0900196
GM.5.0.MADS_box.0023	MEF2D,MEF2A	0.0654514	0.0445819	0.0377683	0.0904946
GM.5.0.Nuclear_receptor.0036	NR2F1,NR2F6,RARA,RARB,RARG	0.247261	0.182381	0.0378417	0.0904946
GM.5.0.bHLH.0001	AHR,ARNT,HIF1A,NPAS1	0.947833	2.27233	0.0390094	0.0930867
GM.5.0.Forkhead.0044	FOXC1,FOXC2,FOXK2,FOXI2,FOXA1,FOXA3,FOXI1,FOXI3	0.0363619	0.0135097	0.0396195	0.0943402
GM.5.0.IRF.0001	IRF2,IRF3	0.610879	0.509315	0.0407658	0.0968537
GM.5.0.SMAD.0014	NFIC	0.538156	0.470137	0.0408493	0.0968537
GM.5.0.THAP_finger.0006	THAP1	1.42539	1.29423	0.0433378	0.102401
GM.5.0.CUT_Homeodomain.0005	CUX1	0.0145447	0.00135	0.043373	0.102401
GM.5.0.Grainyhead.0002	GRHL2,GRHL1	0.911471	0.78221	0.0446075	0.105092
GM.5.0.Homeodomain.0190	HLX	0.00727	0	0.0472297	0.111035
GM.5.0.bHLH.0009	ATF3,USF1,USF2,BACH1,BACH2,NFE2,TFE3	1.00844	1.52389	0.0473749	0.111141
GM.5.0.Mixed.0071	TAF1	0.981771	1.07132	0.0498926	0.116801
GM.5.0.IRF.0009	IRF7,IRF9	0.191506	0.145905	0.0521841	0.121909
GM.5.0.SMAD.0007	SMAD3,SMAD2	0.768448	0.661974	0.0525581	0.122525
GM.5.0.TEA.0008	TEAD1	2.31262	2.13993	0.0529011	0.123067
GM.5.0.bZIP.0044	DBP	0.038786	0.0216155	0.0534849	0.124165
GM.5.0.Nuclear_receptor.0041	PPARD	1.93203	1.74545	0.05402	0.125146
GM.5.0.Sox.0005	BBX	0.0315136	0.0121587	0.0543883	0.125738
GM.5.0.Homeodomain.0043	ALX1,LHX1	0.0169689	0.00405	0.0545586	0.12587
GM.5.0.TBP.0002	TBP	0.0169689	0.0054	0.0557359	0.128319
GM.5.0.Unknown.0169	HLTF	1.43023	1.30233	0.0559856	0.128628
GM.5.0.DM.0007	DMRTA1	0.0315136	0.0162116	0.0573128	0.131406
GM.5.0.Homeodomain.0189	SIX4	0.935712	0.870023	0.058545	0.133955
GM.5.0.Nuclear_receptor.0035	NR2F2,RXRA	2.42897	2.67221	0.0623018	0.142258
GM.5.0.bZIP.0081	TEF	0.0218171	0.00946	0.0648556	0.147786
GM.5.0.Homeodomain.0037	HOMEZ	0.0460584	0.0243174	0.0651596	0.148175
GM.5.0.C2H2_ZF.0260	YY1	0.210899	0.159414	0.065329	0.148257
GM.5.0.IRF.0005	IRF9	0.0509066	0.0310723	0.0666908	0.150935
GM.5.0.Homeodomain.0180	MEIS1	0.019393	0.00675	0.0667806	0.150935
GM.5.0.bZIP.0004	ATF4,CEBPG,ATF3,DDIT3,ATF5,MYC	0.465432	0.394483	0.0670433	0.151221
GM.5.0.Mixed.0095	POU2F1	0.00727	0.00135	0.0703441	0.158345
GM.5.0.STAT.0012	STAT5B	1.0957	1.02809	0.0724383	0.16273
GM.5.0.C2H2_ZF.0044	IKZF4	1.46902	1.33746	0.0749101	0.167944
GM.5.0.C2H2_ZF.0225	ZNF768	1.67507	1.51849	0.0784478	0.175387
GM.5.0.Homeodomain.0045	LHX1	0.0097	0.00135	0.0785454	0.175387
GM.5.0.CUT_Homeodomain.0008	CUX1	0.0169689	0.0054	0.0792284	0.176453
GM.5.0.bHLH.0101	MYC	0.0872685	0.0634955	0.0793402	0.176453
GM.5.0.Mixed.0072	POLR2A,TAF1,TBP	0.0290895	0.0121587	0.0801114	0.177812
GM.5.0.Homeodomain.0080	ALX1	0.0121206	0.0027	0.0820666	0.181789
GM.5.0.C2H2_ZF_Homeodomain.0001	ZEB1	1.63871	1.48471	0.0838059	0.185273
GM.5.0.bZIP.0101	MAF	2.28595	2.26828	0.0842338	0.185849
GM.5.0.bZIP.0009	NFIL3,TEF	0.019393	0.0148606	0.0853525	0.187945
GM.5.0.Unknown.0093	SIN3A	2.55018	2.81542	0.0861203	0.189261
GM.5.0.IRF.0011	IRF3	0.0533307	0.040529	0.0868486	0.190485
GM.5.0.Nuclear_receptor.0021	RARA,RXRA,RXRG	1.73567	1.86163	0.0910732	0.199357
GM.5.0.Nuclear_receptor.0022	ESRRA	1.39872	1.49687	0.0916068	0.200131
GM.5.0.Homeodomain_POU.0003	POU2F1	0.00485	0	0.0923721	0.201407
GM.5.0.GATA.0004	GATA3,GATA4,GATA6	0.00727	0.0027	0.0932434	0.202909
GM.5.0.Homeodomain.0089	PBX1,PBX2,PBX3	0.019393	0.0175626	0.100423	0.218106
GM.5.0.Nuclear_receptor.0087	THRA	0.627848	0.545791	0.103849	0.225108
GM.5.0.Forkhead.0051	FOXC1,FOXK2,FOXI2,FOXA1,FOXA3,FOXI1,FOXI3	1.13449	1.0443	0.104918	0.226982
GM.5.0.C2H2_ZF.0193	ZNF24	0.0654514	0.04188	0.106754	0.230506
GM.5.0.Forkhead.0011	FOXG1,FOXK2,FOXI2,FOXA1,FOXA3,FOXI1,FOXI3	0.0266654	0.0121587	0.110041	0.237142
GM.5.0.C2H2_ZF.0053	BRCA1,CHD2,ETS1,ZBTB33,NR3C1,ZNF143	1.28721	2.77759	0.110834	0.238389
GM.5.0.Mixed.0064	POU2F1	0.00727	0.00135	0.115367	0.247661
GM.5.0.SMAD.0010	SMAD2	1.66295	1.71168	0.115611	0.247706
GM.5.0.Homeodomain.0100	HMBOX1,HNF1B	0.0097	0.00405	0.116786	0.249742
GM.5.0.Myb_SANT.0009	CDC5L	0.0242412	0.0108077	0.11764	0.250636
GM.5.0.STAT.0004	STAT5B	0.710269	0.660623	0.117654	0.250636
GM.5.0.Nuclear_receptor.0003	RARG,RARA,RXRA,RXRG	0.261805	0.22291	0.120751	0.25674
GM.5.0.C2H2_ZF.0090	ZNF354A	0.00727	0.00135	0.122024	0.258952
GM.5.0.Unknown.0004	NF1	1.27994	1.39555	0.124805	0.264349
GM.5.0.bZIP.0086	MAF	0.101813	0.0770052	0.1252	0.264681
GM.5.0.Homeodomain.0028	HOXB2,PBX1	0.0218171	0.0148606	0.130051	0.274415
GM.5.0.THAP_finger.0001	THAP1	1.07389	1.30909	0.130499	0.274839
GM.5.0.C2H2_ZF.0026	ATF3,THAP11,ZBTB33,ZNF143,ZNF76	1.3769	2.53036	0.131519	0.276462
GM.5.0.Mixed.0075	NANOG,POU5F1	0.0242412	0.0121587	0.1321	0.27716
GM.5.0.Mixed.0028	THAP1,YY1	0.744206	1.05646	0.135764	0.284312
GM.5.0.C2H2_ZF.0046	KLF13,OVOL2	0.884806	0.867321	0.136404	0.285114
GM.5.0.STAT.0005	STAT5B	0.453311	0.456627	0.136998	0.28582
GM.5.0.Unknown.0162	BPTF	0.00727	0.00405	0.138159	0.287659
GM.5.0.bZIP.0031	DDIT3	0.993891	0.90785	0.138397	0.287659
GM.5.0.Unknown.0106	CBX5	0.0436342	0.0310723	0.139485	0.289379
GM.5.0.C2H2_ZF.0244	YY1,MBTPS2	0.00727	0.0027	0.147293	0.305008
GM.5.0.Rel.0010	NFAT5	0.0145447	0.0121587	0.147844	0.305581
GM.5.0.CUT_Homeodomain.0012	CUX1	0.00485	0.00135	0.158662	0.327332
GM.5.0.Nuclear_receptor.0151	NR2F1	1.34054	1.23614	0.159729	0.328923
GM.5.0.Forkhead.0037	FOXO1,FOXO3,FOXO4	0.00485	0	0.161289	0.331522
GM.5.0.Homeodomain.0018	ISL1,HOXB2	0.00485	0.00135	0.163971	0.336413
GM.5.0.Forkhead.0061	FOXP1	0.0945409	0.0716013	0.164793	0.337476
GM.5.0.T-box.0022	EOMES	0.349074	0.302617	0.165386	0.338069
GM.5.0.bZIP.0065	CEBPG	0.0121206	0.00405	0.166267	0.339245
GM.5.0.bZIP.0012	ATF3	1.11025	2.21153	0.167273	0.340232
GM.5.0.MADS_box.0002	MEF2A,MEF2D,MYEF2	0.0218171	0.0216155	0.167362	0.340232
GM.5.0.DM.0003	DMRTA1	0.0145447	0.00811	0.169058	0.343051
GM.5.0.bZIP.0057	MAF	1.82537	1.98457	0.173111	0.350636
GM.5.0.Rel.0021	NFATC1,NFATC4,NFATC3	0.409677	0.359357	0.177773	0.359424
GM.5.0.C2H2_ZF_Homeodomain.0003	ZEB1	0.00727	0.0054	0.184064	0.371468
GM.5.0.STAT.0025	STAT1,STAT3	0.0242412	0.0135097	0.185786	0.374265
GM.5.0.HSF.0002	HSF2,HSF1	0.373315	0.332338	0.186733	0.375491
GM.5.0.p53.0008	TP53	1.47629	1.37529	0.187167	0.375686
GM.5.0.Nuclear_receptor.0121	NR3C1	0.654514	0.591724	0.190628	0.381944
GM.5.0.Ets.0049	ELK1	0.984195	1.21857	0.191848	0.383696
GM.5.0.Mixed.0108	CTCF,RAD21,SMC3	1.26539	1.21452	0.198119	0.395438
GM.5.0.CBF_NF-Y.0001	NFYA,SP2,SREBF1,THAP1	1.52235	3.06129	0.19843	0.395438
GM.5.0.Ets.0013	ELF3,ETS1,ELK1,ETV4,ETV5,ETV1,ETS2,ELK3,GABPA,ERF,ELK4,ETV6,ELF1,ELF2	1.97081	3.66518	0.199397	0.396653
GM.5.0.Unknown.0138	PTEN	1.31145	1.43338	0.203849	0.404785
GM.5.0.Homeodomain_POU.0014	POU2F1	0.00485	0.0027	0.209014	0.414302
GM.5.0.SMAD.0006	NFIC	1.25327	1.38069	0.209662	0.414846
GM.5.0.MADS_box.0012	MEF2A,MYEF2	0.0315136	0.0202645	0.210337	0.415444
GM.5.0.bZIP.0064	ATF3	1.57568	1.92108	0.216408	0.426677
GM.5.0.Homeodomain.0023	IRX2,IRX3,IRX5,IRX1	0.00242	0	0.217276	0.42763
GM.5.0.bZIP.0024	ATF2,JUN,JUND,FOS,FOSL1,JUNB	0.904199	1.08077	0.219023	0.430307
GM.5.0.Ets.0048	ETS2,ERF	0.128479	0.233717	0.223894	0.438739
GM.5.0.Homeodomain_POU.0008	POU5F1	0.00485	0.00135	0.224453	0.438739
GM.5.0.C2H2_ZF.0265	ZNF589	1.21933	1.36042	0.224499	0.438739
GM.5.0.Mixed.0044	BDP1,BRF1,BRF2,HSF1	1.68962	1.92513	0.224962	0.438873
GM.5.0.Sox.0026	SOX10,SOX9,SOX4,SOX11	0.019393	0.0108077	0.225774	0.439686
GM.5.0.Forkhead.0058	FOXG1,FOXK2,FOXI2,FOXA1,FOXA3,FOXI1,FOXI3	1.11025	1.04295	0.228916	0.445025
GM.5.0.bZIP.0038	DBP	0.00727	0.0054	0.230297	0.446929
GM.5.0.Ets.0012	ETV5	0.989043	1.19155	0.234015	0.453353
GM.5.0.IRF.0014	IRF3	0.278774	0.253982	0.235407	0.455256
GM.5.0.SMAD.0019	SMAD3	3.50771	3.73272	0.242784	0.468709
GM.5.0.E2F.0018	E2F1	0.00242	0	0.246366	0.474799
GM.5.0.Homeodomain.0004	IRX1,IRX3	0.0145447	0.0189136	0.246859	0.474927
GM.5.0.GATA.0012	GATA6,GATA3,GATA4	0.0145447	0.0189136	0.247833	0.475977
GM.5.0.Mixed.0010	EGR1,SETDB1	1.35024	2.63033	0.249738	0.478809
GM.5.0.C2H2_ZF.0018	ZNF76,ZNF143	1.67992	2.48983	0.253719	0.484782
GM.5.0.Homeodomain.0104	NKX2-3,NKX3-1	0.00485	0.0027	0.253726	0.484782
GM.5.0.C2H2_ZF.0130	GLIS2	2.08232	2.43309	0.256668	0.489563
GM.5.0.C2H2_ZF.0132	GZF1	0.397556	0.36341	0.259842	0.494578
GM.5.0.C2H2_ZF.0233	ZNF324	1.18297	1.35772	0.260187	0.494578
GM.5.0.C2H2_ZF.0202	ZNF143	0.00727	0.00405	0.261422	0.496077
GM.5.0.Forkhead.0033	FOXA1,FOXK2,FOXI2,FOXA3,FOXI1,FOXI3	0.00727	0.0027	0.266519	0.504887
GM.5.0.Nuclear_receptor.0110	RARG	1.14661	1.23208	0.270792	0.512111
GM.5.0.C2H2_ZF_Homeodomain.0004	TCF4,ZEB1	1.24842	1.41311	0.272922	0.515262
GM.5.0.bZIP.0059	NFE2L1,MAFG	0.0169689	0.0243174	0.274942	0.518196
GM.5.0.STAT.0016	STAT1,STAT2	0.00242	0	0.279548	0.525986
GM.5.0.Homeodomain.0196	NKX2-3,NKX3-1	0.00242	0	0.281371	0.528522
GM.5.0.Homeodomain.0110	HLX	0.00242	0	0.283622	0.531852
GM.5.0.C2H2_ZF.0123	ZNF549	1.64356	1.56982	0.288996	0.541016
GM.5.0.bZIP.0045	E2F1,ATF1,ATF7,ATF2	0.492097	0.884884	0.29104	0.543481
GM.5.0.RFX.0012	RFX5	0.00485	0.00135	0.29129	0.543481
GM.5.0.bZIP.0075	FOS	1.65325	1.73059	0.297178	0.553538
GM.5.0.RFX.0010	RFX1,RFX7,RFX5	1.3963	1.81975	0.300206	0.558243
GM.5.0.C2H2_ZF.0131	ZBTB16	0.00242	0	0.300833	0.558474
GM.5.0.C2H2_ZF.0100	ZFP82	0.0097	0.00811	0.302474	0.559765
GM.5.0.Nuclear_receptor.0095	NR4A1	0.096965	0.08376	0.302535	0.559765
GM.5.0.bHLH.0039	USF2,MITF,USF1,TFE3	1.35751	1.56712	0.304201	0.561913
GM.5.0.Ets.0026	ELF1,ETV1,GABPA,ETS1,BCLAF1,ELF2,ELF3,ELF4,ELK1,ELK4,ETV6,ETS2,ERF,ZBTB7A,YY1	1.83506	3.80568	0.30703	0.566185
GM.5.0.Myb_SANT.0007	CDC5L	0.0169689	0.0121587	0.307886	0.566185
GM.5.0.Forkhead.0001	FOXI1,IRF3,CEBPZ,FOXK2,FOXI2,FOXA1,FOXA3,FOXI3	1.64598	3.36391	0.308041	0.566185
GM.5.0.Unknown.0011	ZBED1	0.0678755	0.0661974	0.309331	0.567617
GM.5.0.STAT.0003	STAT3	1.01813	1.02133	0.310681	0.569122
GM.5.0.bZIP.0096	JUND,ATF1,ATF7,BATF3,CREB3,JDP2,JUN,CREB3L4,XBP1,CREB1,FOSL1,FOSL2,JUNB	0.535732	0.929466	0.311175	0.569122
GM.5.0.Nuclear_receptor.0126	NR2F2,NR2C2	1.44478	1.39555	0.312518	0.57064
GM.5.0.HSF.0004	HSF1,HSF2	0.353922	0.330987	0.313263	0.570654
GM.5.0.bZIP.0102	FOSL1	1.36721	1.30774	0.313552	0.570654
GM.5.0.bZIP.0084	ATF3	0.0484825	0.0391781	0.315785	0.57378
GM.5.0.SMAD.0002,GM.5.0.SMAD.0004	NFYA,NFIC	0.0630272	0.116183	0.326764	0.591991
GM.5.0.C2H2_ZF.0234	ZNF121	0.23514	0.217506	0.326873	0.591991
GM.5.0.Homeodomain.0152	EMX1	0.0097	0.0054	0.327568	0.592286
GM.5.0.Nuclear_receptor.0061	RXRA,RXRG	0.460584	0.524176	0.330809	0.596335
GM.5.0.Mixed.0056	ZNF350	0.506642	0.560652	0.33088	0.596335
GM.5.0.C2H2_ZF.0017	ZNF711,ZFX	26.532	32.8285	0.333703	0.60045
GM.5.0.Rel.0015	RELA,NFKB1	1.64113	1.8184	0.335762	0.603178
GM.5.0.Nuclear_receptor.0138	NR3C1	0.962378	0.918658	0.344483	0.617847
GM.5.0.Homeodomain.0052	PBX3,PBX1,PBX2,PKNOX1	1.82294	1.85893	0.347739	0.622683
GM.5.0.Homeodomain.0070	NKX2-3,NKX2-6,NKX2-5	0.00242	0.00135	0.348386	0.622837
GM.5.0.STAT.0001	STAT3,STAT1	1.00601	1.01728	0.354199	0.632214
GM.5.0.Myb_SANT.0015	SMARCA5	0.00242	0.00135	0.358028	0.638024
GM.5.0.C2H2_ZF.0076	ZNF146,ZNF260	0.0121206	0.00811	0.358758	0.638303
GM.5.0.Forkhead.0020	FOXK2,FOXI2,FOXA1,FOXA3,FOXI1,FOXI3	0.00485	0.0054	0.365116	0.648577
GM.5.0.ARID_BRIGHT.0005	ARID3B	0.00242	0.00135	0.368094	0.652824
GM.5.0.Homeodomain.0021	HNF1B	0.0097	0.0108077	0.37585	0.665318
GM.5.0.C2H2_ZF.0140	ZNF274	0.00242	0.00135	0.376335	0.665318
GM.5.0.Mixed.0026	EGR1	0.0460584	0.0513368	0.40498	0.713974
GM.5.0.RFX.0003	RFX1,RFX7,RFX5,RFX2	2.03626	2.47497	0.405142	0.713974
GM.5.0.C2H2_ZF.0248	ZNF384	0.0121206	0.0175626	0.406662	0.715519
GM.5.0.Homeodomain.0182	NKX2-3,NKX2-6	1.01813	0.999716	0.411514	0.722913
GM.5.0.Nuclear_receptor.0005	NR1H3,RXRA	1.07874	1.05916	0.416546	0.730598
GM.5.0.bZIP.0076	CEBPB	0.00485	0.0027	0.418979	0.733439
GM.5.0.C2H2_ZF.0250	ZNF410	0.0266654	0.0229665	0.419485	0.733439
GM.5.0.Nuclear_receptor.0106	NR2F2	1.28479	1.46445	0.422996	0.738417
GM.5.0.Mixed.0042	ZNF589	1.72598	2.09535	0.425815	0.742173
GM.5.0.Mixed.0097	BDP1,BRF1,BRF2	0.215747	0.208049	0.427583	0.744087
GM.5.0.bZIP.0048	CREM	1.23388	1.73734	0.456692	0.793502
GM.5.0.p53.0001	TP53	0.930864	1.06186	0.457669	0.79396
GM.5.0.C2H2_ZF.0201	ZNF816	1.60235	1.94404	0.469249	0.81278
GM.5.0.Unknown.0063	HDAC2	0.038786	0.0364761	0.471611	0.815335
GM.5.0.Mixed.0068	MAX	1.5272	1.8184	0.472513	0.815335
GM.5.0.Nuclear_receptor.0091	THRA	0.412101	0.463382	0.473499	0.815335
GM.5.0.CxC.0001	E2F4,LIN54	0.00242	0.0027	0.474036	0.815335
GM.5.0.MADS_box.0013	MEF2A,MEF2D,MYEF2	0.0290895	0.0270194	0.474493	0.815335
GM.5.0.C2H2_ZF.0236	REST	1.94415	1.92783	0.475123	0.815335
GM.5.0.STAT.0009	STAT3,STAT5B	0.892078	0.928115	0.480224	0.822819
GM.5.0.CUT_Homeodomain.0004	CUX1	0.00485	0.00405	0.488784	0.835401
GM.5.0.Forkhead.0014	FOXC1,FOXC2,FOXJ2,FOXN3,FOXK2,FOXI2,FOXN2,FOXA1,FOXA3,FOXI1,FOXI3	0.0218171	0.0202645	0.48907	0.835401
GM.5.0.Forkhead.0060	FOXK2,FOXI2,FOXA1,FOXA3,FOXI1,FOXI3	0.00242	0.0027	0.492125	0.839329
GM.5.0.C2H2_ZF.0095	ZKSCAN3	0.593911	0.705205	0.49638	0.84529
GM.5.0.IRF.0010	IRF6	0.562397	0.701152	0.501231	0.852246
GM.5.0.Homeodomain.0085	SIX1	0.909047	0.953783	0.504794	0.856993
GM.5.0.Sox.0027	SOX10,SOX9	0.00242	0.00135	0.508267	0.861574
GM.5.0.bHLH.0091	CLOCK	1.33327	1.60765	0.510479	0.864007
GM.5.0.C2H2_ZF.0119	RREB1	0.567245	0.743032	0.511997	0.86526
GM.5.0.Homeodomain.0082	SIX5	0.00485	0.00811	0.514931	0.868897
GM.5.0.Mixed.0049	MAX	0.586638	0.630902	0.519378	0.875018
GM.5.0.bHLH.0049	MAX,MXI1	1.68962	2.33582	0.520132	0.875018
GM.5.0.bZIP.0091	MAF	1.67749	1.6779	0.522079	0.876967
GM.5.0.Nuclear_receptor.0011	NR3C1	1.02783	1.01863	0.525389	0.881196
GM.5.0.C2H2_ZF.0016	OSR1	1.53205	1.52524	0.526897	0.88237
GM.5.0.bZIP.0029	ATF2,ATF1	0.88723	1.56577	0.527676	0.88237
GM.5.0.bHLH.0037	ARNT,MYC,MAX	0.853292	1.17129	0.530233	0.885315
GM.5.0.C2H2_ZF.0253	ZBTB48	1.8787	2.21964	0.532249	0.885757
GM.5.0.Mixed.0048	SIX5,ZNF143	1.13691	1.78193	0.532545	0.885757
GM.5.0.bZIP.0036	JUN,JUNB,JUND	1.15146	1.42527	0.532955	0.885757
GM.5.0.C2H2_ZF.0059	ZNF263,ZNF691	2.35383	2.33042	0.533684	0.885757
GM.5.0.Nuclear_receptor.0027	NR1H3,RXRA,NR1H2	0.479977	0.483647	0.537045	0.890006
GM.5.0.bZIP.0079	FOS	1.88839	1.90081	0.54309	0.898685
GM.5.0.HSF.0006	HSF1	0.0266654	0.0283703	0.56619	0.935518
GM.5.0.Sox.0008	SOX17	0.00242	0.00405	0.570541	0.940093
GM.5.0.Mixed.0106	MZF1	1.41326	1.66439	0.57065	0.940093
GM.5.0.Nuclear_receptor.0046	PPARD	0.0145447	0.0148606	0.573398	0.943223
GM.5.0.bHLH.0004	USF1,SREBF1,MITF,TFE3,USF2	1.0957	1.30098	0.574744	0.94404
GM.5.0.Nuclear_receptor.0008	NR2C2,RXRA,RXRG	1.78416	1.78868	0.5789	0.949464
GM.5.0.bHLH.0035	ARNTL,ARNTL2	1.3163	1.76031	0.580908	0.950217
GM.5.0.Nuclear_receptor.0082	ESRRA	2.26656	2.66006	0.581068	0.950217
GM.5.0.SMAD.0009	SMAD1	2.03384	2.42634	0.584037	0.95367
GM.5.0.RFX.0017	RFX5	1.35024	1.37664	0.595508	0.970975
GM.5.0.Homeodomain.0035,GM.5.0.Homeodomain.0071,GM.5.0.Homeodomain.0115	SNAI1,PKNOX1,MEIS1,MEIS2,PKNOX2,MEIS3,TGIF1,TGIF2	0.0242412	0.0540387	0.600632	0.977896
GM.5.0.Nuclear_receptor.0131	PPARD	0.0484825	0.0513368	0.607574	0.987609
GM.5.0.C2H2_ZF.0111	ZIC2,ZIC5	1.74052	2.08725	0.608374	0.987609
GM.5.0.Homeodomain.0083	PBX2,PBX3,PBX1	0.00727	0.0162116	0.609378	0.987796
GM.5.0.Ets.0041	ELF1,ELK4,GABPA	0.375739	0.848408	0.611041	0.989051
GM.5.0.C2H2_ZF.0162	YY1,MBTPS2	1.56598	1.87514	0.614396	0.993035
GM.5.0.bZIP.0052	CEBPB	0.378163	0.391781	0.623221	1
GM.5.0.bZIP.0006	XBP1	0.792689	1.10374	0.636294	1
GM.5.0.Ets.0009	ELF2,ELF1	2.12111	2.89107	0.638489	1
GM.5.0.MADS_box.0008	SRF	0.0145447	0.0175626	0.640943	1
GM.5.0.Mixed.0057	POU2F1	0.00727	0.00946	0.64145	1
GM.5.0.CBF_NF-Y.0002	FOS,E2F1,E2F4,E2F6,NFYB,NFYA,NFYC,PBX3,RFX5,SP1,SP2,USF1,USF2	1.63628	3.56115	0.643124	1
GM.5.0.Forkhead.0059	FOXA1,FOXA2	1.949	2.34393	0.64495	1
GM.5.0.bZIP.0073	CREBZF	0.106661	0.113481	0.646086	1
GM.5.0.Myb_SANT.0004	MYBL2	2.06293	2.1656	0.648988	1
GM.5.0.bHLH.0070	ARNTL2,ARNTL	0.688451	1.21587	0.656034	1
GM.5.0.bHLH.0008	CLOCK,MAX,MYC,MYCN,MXI1	1.31388	1.77247	0.657079	1
GM.5.0.HSF.0005	HSF1	0.736934	0.75384	0.661342	1
GM.5.0.bZIP.0025	ATF2,ATF7	0.601183	1.42122	0.663485	1
GM.5.0.Unknown.0166	MYEF2	0.00485	0.0108077	0.682919	1
GM.5.0.bHLH.0126	SREBF1	0.237564	0.259386	0.68468	1
GM.5.0.bHLH.0085	TFAP4	0.54058	0.68359	0.685125	1
GM.5.0.C2H2_ZF.0008	ZBTB7B	0.739358	0.760595	0.688031	1
GM.5.0.Nuclear_receptor.0112	THRA	0.395132	0.444468	0.699081	1
GM.5.0.Mixed.0078	BDP1,BRF1,BRF2	0.441191	0.480945	0.701976	1
GM.5.0.C2H2_ZF.0147	PRDM4	0.0557549	0.0648465	0.710496	1
GM.5.0.Rel.0016	RELB	1.86658	1.98187	0.7204	1
GM.5.0.C2H2_ZF.0300	E4F1	0.339377	0.583618	0.722104	1
GM.5.0.SMAD.0011	NFIC	1.83264	2.24801	0.74432	1
GM.5.0.Nuclear_receptor.0114	NR2F2	0.30544	0.352603	0.745249	1
GM.5.0.bHLH.0119	SREBF1	0.00242	0.00405	0.761045	1
GM.5.0.RFX.0002	RFX5,RFX7	2.02172	2.47092	0.763412	1
GM.5.0.bZIP.0051	CREB3L1,CREB3L2,CREB3,CREB3L4,XBP1	0.976922	1.54281	0.766336	1
GM.5.0.MADS_box.0003	MEF2A,MEF2D	0.00242	0.0054	0.76704	1
GM.5.0.bHLH.0133	SREBF1	0.0702996	0.08376	0.769574	1
GM.5.0.Ets.0005	ETS1	0.756327	1.68466	0.78032	1
GM.5.0.Unknown.0103	SMC3	2.5017	3.0667	0.786207	1
GM.5.0.Homeodomain.0049	PITX2	0.979346	1.06186	0.789254	1
GM.5.0.Rel.0004	NFKB1	1.48356	1.89406	0.789894	1
GM.5.0.bHLH.0068	ATF3,BHLHE40,USF2,ARNTL2,MITF,MAX,MXI1,NFE2	0.676331	1.24154	0.790339	1
GM.5.0.Pipsqueak.0001	LCOR	0.00485	0.0162116	0.79396	1
GM.5.0.C2H2_ZF.0277	EGR1	0.96965	1.50903	0.794888	1
GM.5.0.Unknown.0053	HERPUD1	0.101813	0.121587	0.795521	1
GM.5.0.RFX.0001	RFX7,RFX5,ARID2,RFX3	1.81567	2.08319	0.799317	1
GM.5.0.Mixed.0019	XBP1	0.424222	0.507964	0.801248	1
GM.5.0.Mixed.0053	MAX	0.310288	0.407992	0.803223	1
GM.5.0.TEA.0006	TEAD1,TEAD3	0.671483	0.838951	0.806409	1
GM.5.0.Unknown.0003	EP300	4.1501	5.05532	0.808293	1
GM.5.0.Nuclear_receptor.0130	NR3C1	0.926016	0.99026	0.810424	1
GM.5.0.C2H2_ZF.0224	YY1,MBTPS2	1.24358	1.56712	0.814756	1
GM.5.0.Forkhead.0015	FOXI1,FOXK2,FOXI2,FOXA1,FOXA3,FOXI3	0.0533307	0.0688994	0.815949	1
GM.5.0.E2F.0008	E2F7,E2F8	0.162416	0.190486	0.820707	1
GM.5.0.Nuclear_receptor.0053	RARA,RARG,RARB	1.20237	1.41717	0.824001	1
GM.5.0.C2H2_ZF.0157	REST	0.019393	0.0297213	0.832391	1
GM.5.0.RFX.0016	RFX1	0.991467	1.12941	0.840841	1
GM.5.0.Mixed.0104	BDP1,BRF1,BRF2	0.254533	0.301266	0.845861	1
GM.5.0.Unknown.0159	GTF3C2,POLR3A,POLR3G	0.198778	0.240472	0.847397	1
GM.5.0.bHLH.0129	ARNT2	2.0896	2.63439	0.850712	1
GM.5.0.Forkhead.0032	FOXP4,ZNF384	1.11267	1.19696	0.852538	1
GM.5.0.Grainyhead.0011	TFCP2	1.18297	1.26451	0.858183	1
GM.5.0.Ets.0040	ETV6	0.926016	2.14264	0.860505	1
GM.5.0.bHLH.0060	TCF3	1.57326	2.00754	0.863144	1
GM.5.0.bHLH.0105	USF2	0.477553	0.556599	0.866991	1
GM.5.0.CBF_NF-Y.0003	NFYA	0.271502	0.645763	0.868128	1
GM.5.0.Nuclear_receptor.0033	THRA	0.249685	0.309372	0.88545	1
GM.5.0.bZIP.0049	CREB3L2	1.28236	2.22099	0.886002	1
GM.5.0.Ets.0003	ELK3,ELK4,ERF,ELK1,ETS1,GABPA,ETV1,ETV3,ETV4,ETS2	1.42539	3.40579	0.89341	1
GM.5.0.Nuclear_receptor.0059	RARA,RARG,RARB	0.206051	0.286405	0.894957	1
GM.5.0.RFX.0015	ARID2,RFX7,RFX5	1.75749	2.70869	0.906009	1
GM.5.0.C2H2_ZF.0015	YY1,MBTPS2,NR3C1,TAF1,USF1,USF2,ZFP42	0.538156	1.33205	0.907627	1
GM.5.0.bZIP.0098	CREB1	1.73567	2.20748	0.915159	1
GM.5.0.bZIP.0018	CREB1,E4F1,ATF1	1.05692	2.7965	0.916987	1
GM.5.0.E2F.0013	E2F1	0.00242	0.00811	0.918334	1
GM.5.0.RFX.0004	RFX7,RFX5,RFX2,ARID2,RFX3	2.10172	2.375	0.922661	1
GM.5.0.E2F.0005	E2F2,E2F3,E2F1	0.0727237	0.117534	0.924537	1
GM.5.0.bZIP.0056	ATF1,CREB1,ATF3	0.904199	1.79273	0.925036	1
GM.5.0.bHLH.0103	BHLHE40	0.751479	1.09023	0.926617	1
GM.5.0.C2H2_ZF_Homeodomain.0005	ZEB1	1.36721	1.75896	0.929765	1
GM.5.0.bZIP.0047	MAF	1.78173	2.29259	0.930099	1
GM.5.0.Unknown.0113	GTF3C2,POLR3A,POLR3G	0.12363	0.182381	0.930579	1
GM.5.0.Unknown.0033	RAD21	3.68709	4.16503	0.933596	1
GM.5.0.Grainyhead.0009,GM.5.0.bHLH.0022	TFCP2,TCF12,TCF4,TCF3,ZEB1	6.43363	8.03826	0.93796	1
GM.5.0.Homeodomain.0164	SIX5	0.019393	0.0580916	0.938817	1
GM.5.0.C2H2_ZF.0067	ZBTB7A	0.882381	0.997014	0.942321	1
GM.5.0.C2H2_ZF.0047	YY1,MBTPS2	0.625424	0.986207	0.944098	1
GM.5.0.Grainyhead.0010	UBP1	0.0702996	0.117534	0.944541	1
GM.5.0.bZIP.0087	MAFF,MAFK	0.812082	0.924062	0.945232	1
GM.5.0.bHLH.0122	MYC	1.21449	1.92243	0.94575	1
GM.5.0.C2H2_ZF.0218	SP1	1.84961	2.10211	0.947278	1
GM.5.0.bHLH.0054	TCF12	1.69689	1.85623	0.947864	1
GM.5.0.HSF.0010	HSF1	0.88723	1.20101	0.948376	1
GM.5.0.Nuclear_receptor.0028	NR1H3	1.44963	1.58063	0.948577	1
GM.5.0.Nuclear_receptor.0023	RXRG	1.76719	2.31556	0.948637	1
GM.5.0.RFX.0018	RFX2,RFX7,RFX5,RFX3	1.20964	1.83732	0.950033	1
GM.5.0.C2H2_ZF.0151	HIVEP1	1.789	2.52226	0.951581	1
GM.5.0.bHLH.0023	CLOCK,ARNTL,MYCN,MXI1	1.14661	1.72789	0.953753	1
GM.5.0.bHLH.0138	ENO1,MYCN,MYC	1.21933	1.93188	0.954432	1
GM.5.0.Grainyhead.0001	UBP1	1.73325	2.21289	0.955654	1
GM.5.0.bZIP.0016	ATF2,CREB1,CREM	0.455735	1.06997	0.955773	1
GM.5.0.HSF.0009	HSF1	0.00485	0.0202645	0.9561	1
GM.5.0.bHLH.0097	MAX,MXI1	0.19393	0.253982	0.956487	1
GM.5.0.Mixed.0103	CTCF,RAD21,SMC3	0.0266654	0.0499858	0.957656	1
GM.5.0.Ets.0032	ETS2,ERF	0.516339	0.922711	0.961312	1
GM.5.0.STAT.0024	STAT1,STAT3	0.926016	1.07132	0.962585	1
GM.5.0.bZIP.0022	ATF3	1.10783	1.64413	0.963223	1
GM.5.0.Unknown.0123	RAD21	1.28479	1.44418	0.96377	1
GM.5.0.RFX.0006	RFX2,RFX7,RFX5,RFX1,MXI1,RFX3,SREBF1	1.85203	2.76813	0.967002	1
GM.5.0.bHLH.0027	MXI1	1.21691	1.94134	0.968364	1
GM.5.0.Nuclear_receptor.0048	NR3C1	0.627848	0.736278	0.96902	1
GM.5.0.bZIP.0007	ATF1,CREB1	0.768448	2.16155	0.96943	1
GM.5.0.RFX.0008	RFX5,RFX7	1.82052	2.31556	0.970793	1
GM.5.0.Rel.0018	RELA	0.0606031	0.203996	0.971221	1
GM.5.0.Rel.0014	NFKB1,NFKB2	0.615728	0.861918	0.972175	1
GM.5.0.C2H2_ZF.0035	ZNF76,ZNF143	1.52962	2.28989	0.972267	1
GM.5.0.bHLH.0131	MYC	0.448463	1.03619	0.972851	1
GM.5.0.C2H2_ZF.0220	ZNF770	0.273926	0.378271	0.973605	1
GM.5.0.bZIP.0041	CREB3L1,CREB3L2	0.916319	1.41176	0.974545	1
GM.5.0.Ets.0028	ETS1	1.69204	2.22504	0.975734	1
GM.5.0.Unknown.0105	GTF3C2,POLR3A,POLR3G	0.104237	0.175626	0.977026	1
GM.5.0.Unknown.0067	NRF1	0.16484	0.44717	0.977594	1
GM.5.0.C2H2_ZF.0003	ZBTB6	1.5878	2.16425	0.978452	1
GM.5.0.C2H2_ZF.0197	ZBTB4	1.26782	1.92513	0.979346	1
GM.5.0.Homeodomain.0195	PBX3	0.00242	0.0243174	0.982188	1
GM.5.0.C2H2_ZF.0004	ZIC5	2.03142	2.71409	0.982957	1
GM.5.0.SAND.0001	GMEB1,GMEB2	0.0290895	0.116183	0.983706	1
GM.5.0.bHLH.0135	TFAP4	2.77562	3.6287	0.984006	1
GM.5.0.C2H2_ZF.0092	HIC2	1.68719	2.38041	0.984692	1
GM.5.0.bHLH.0088	AHR	0.0121206	0.0594426	0.986976	1
GM.5.0.Ets.0006	ETS1,ETS2,ERF,ZNF76,ZNF143,SMARCC2,SMARCC1,NRF1	0.778144	2.08049	0.988009	1
GM.5.0.Ets.0031	ETS1	0.271502	0.566056	0.990801	1
GM.5.0.Nuclear_receptor.0125	NR2C2	2.02172	2.81812	0.99102	1
GM.5.0.C2H2_ZF.0098	ZNF554	1.44235	1.9481	0.991724	1
GM.5.0.Grainyhead.0008	TFCP2	1.94657	2.60602	0.99177	1
GM.5.0.SMAD.0015	SMAD4	2.21565	2.98159	0.992382	1
GM.5.0.Nuclear_receptor.0081	RXRA	0.453311	0.682239	0.99246	1
GM.5.0.Unknown.0128	GTF3C2	0.184233	0.271545	0.993122	1
GM.5.0.SAND.0008	GMEB2	0.0630272	0.27965	0.994039	1
GM.5.0.C2H2_ZF.0263	ZNF143	1.00359	2.12777	0.99439	1
GM.5.0.C2H2_ZF.0275	ZSCAN10	1.87385	2.53036	0.994453	1
GM.5.0.C2H2_ZF.0308	YY1	0.455735	1.27666	0.994784	1
GM.5.0.SAND.0002	ARHGEF12	0.494521	0.702503	0.995872	1
GM.5.0.bHLH.0104	USF1,USF2	0.150296	0.579565	0.99602	1
GM.5.0.Ets.0036	GABPA	0.979346	1.78463	0.996189	1
GM.5.0.bHLH.0016	ATF3,SREBF2,SREBF1,SIN3A,YY1	1.04237	1.25775	0.996202	1
GM.5.0.THAP_finger.0002	THAP1	24.7915	31.1952	0.996278	1
GM.5.0.HSF.0008	HSF1	0.0315136	0.0756542	0.996671	1
GM.5.0.TEA.0003	TEAD1	2.14777	2.5182	0.996702	1
GM.5.0.C2H2_ZF.0142	PLAG1	1.95869	2.81542	0.996883	1
GM.5.0.bHLH.0090	TCF3	2.06293	2.8627	0.997181	1
GM.5.0.THAP_finger.0003	THAP1	0.0654514	0.201294	0.997526	1
GM.5.0.Mixed.0012	REST	2.31746	3.19639	0.99768	1
GM.5.0.p53.0003	TP53	0.921167	1.34286	0.997882	1
GM.5.0.C2H2_ZF.0106	OSR1	2.27141	2.61547	0.998066	1
GM.5.0.C2H2_ZF.0266	ZNF331	2.9138	3.92321	0.998106	1
GM.5.0.Mixed.0052	CTCF,RAD21,SMC3	2.15747	2.93025	0.998192	1
GM.5.0.Ets.0020	ETS1,ELK3,ETS2	1.82294	2.97618	0.998213	1
GM.5.0.Mixed.0086	POLR2A,TAF1,TBP	0.0751479	0.212102	0.998498	1
GM.5.0.bZIP.0062	CEBPB	0.26423	0.391781	0.998595	1
GM.5.0.bHLH.0111	AHR,ARNT	0.077572	0.260737	0.998739	1
GM.5.0.C2H2_ZF.0121	RREB1	0.416949	0.71196	0.998761	1
GM.5.0.Nuclear_receptor.0103	NR2C2	0.361195	0.513368	0.998956	1
GM.5.0.bHLH.0096	SREBF1	0.249685	0.378271	0.998969	1
GM.5.0.Mixed.0069	MZF1	1.87385	2.6479	0.999009	1
GM.5.0.C2H2_ZF.0184	YY1,MBTPS2	0.586638	1.532	0.999153	1
GM.5.0.Nuclear_receptor.0051	NR2F2,RARA	1.98536	2.82487	0.999162	1
GM.5.0.Unknown.0206	GTF3C2,POLR3A,POLR3G	0.334529	0.484998	0.999173	1
GM.5.0.Mixed.0099	TCF7L2	2.69563	3.63545	0.999182	1
GM.5.0.Nuclear_receptor.0002	NR2C2	1.31145	3.19234	0.999215	1
GM.5.0.Rel.0001	NFKB1	1.41326	2.08184	0.999321	1
GM.5.0.C2H2_ZF.0164	ZNF263	0.73451	1.44689	0.999345	1
GM.5.0.Unknown.0002	TAF1,WRNIP1	0.841171	1.55767	0.999408	1
GM.5.0.Paired_box.0008	PAX9,PAX1	2.09929	3.2099	0.999536	1
GM.5.0.HSF.0001	GTF3C2,POLR3A,POLR3G,HSF1	0.077572	0.18103	0.999569	1
GM.5.0.C2H2_ZF.0144	KLF3,KLF7,KLF6,KLF5	1.34539	1.94945	0.999726	1
GM.5.0.bZIP.0088	CEBPB	0.16484	0.291809	0.999728	1
GM.5.0.Unknown.0049	POLR3A	0.623	0.995663	0.999822	1
GM.5.0.Paired_box.0009	PAX1,PAX9	0.591486	1.01458	0.999859	1
GM.5.0.C2H2_ZF.0141	ZNF263	0.159992	0.549844	0.999868	1
GM.5.0.Ets.0004	ELF1,ELK4,GABPA,ZBTB7A	0.189082	0.793018	0.999888	1
GM.5.0.C2H2_ZF.0268	KLF7,KLF6,KLF5,KLF3	1.39145	2.0305	0.9999	1
GM.5.0.SAND.0003	GMEB2	0.392708	1.16453	0.99992	1
GM.5.0.bHLH.0017	HIF1A,NPAS1	0.976922	2.18722	0.999946	1
GM.5.0.Paired_box.0013	PAX9,PAX1	6.51362	8.49218	0.99995	1
GM.5.0.bHLH.0127	SREBF2	0.482401	0.832196	0.999967	1
GM.5.0.bHLH.0011	MLX	0.727237	1.77112	0.999976	1
GM.5.0.bHLH.0057	ARNT,USF1	0.77572	1.83597	0.99998	1
GM.5.0.Ets.0021	ELF1	0.782992	2.39662	0.999982	1
GM.5.0.STAT.0007	STAT1,STAT3	0.186658	0.399887	0.999984	1
GM.5.0.Mixed.0059	NFKB1	0.155144	0.302617	0.999986	1
GM.5.0.C2H2_ZF.0089	ZNF423	1.869	2.83703	0.999987	1
GM.5.0.C2H2_ZF.0302	PLAG1	1.35266	2.19667	0.999988	1
GM.5.0.C2H2_ZF.0228	KLF7	1.02056	2.6506	0.999992	1
GM.5.0.Ets.0029	ELK1,ETS2,ERF	0.0702996	0.399887	0.999992	1
GM.5.0.bHLH.0128	HES1,HES4	1.64356	3.08696	0.999995	1
GM.5.0.bZIP.0040	ATF2	0.431494	1.55226	0.999996	1
GM.5.0.C2H2_ZF.0212	EGR1	0.159992	0.32153	0.999996	1
GM.5.0.bZIP.0034	CREB1	0.627848	2.05077	0.999997	1
GM.5.0.Unknown.0014	ZNF322	1.72355	2.55738	0.999997	1
GM.5.0.C2H2_ZF.0206	ZIC5	1.92718	4.29743	0.999997	1
GM.5.0.GTF2I-like.0001	GTF2I	2.17202	3.4139	0.999998	1
GM.5.0.C2H2_ZF.0283	CTCF	1.32357	1.75491	0.999998	1
GM.5.0.CENPB.0001	CENPB	0.395132	1.06051	0.999998	1
GM.5.0.bZIP.0020	NFE2L2	1.89809	4.48792	0.999999	1
GM.5.0.C2H2_ZF.0022	ZNF740	0.74663	1.29153	0.999999	1
GM.5.0.GATA.0010	GATA3	0.109086	0.256684	0.999999	1
GM.5.0.C2H2_ZF.0082	ZNF263	0.27635	0.926764	0.999999	1
GM.5.0.bHLH.0030,GM.5.0.bHLH.0033	ARNTL,ARNT,ID2,ID3,ID1,ID4,MLXIP,USF2,MAX,ARNTL2,BHLHE40,MLX,MYC,SIRT6	0.795113	1.90081	0.999999	1
GM.5.0.Mixed.0014	TAF1,YY1	0.477553	0.886235	0.999999	1
GM.5.0.Forkhead.0024	FOXA1,FOXA2	0.00485	0.0716013	1	1
GM.5.0.bHLH.0063	TCF3	2.45806	3.71111	1	1
GM.5.0.Homeodomain.0113	PBX3	1.77688	3.38147	1	1
GM.5.0.Unknown.0009	NRF1,TAF1,TCF12	1.01086	2.59656	1	1
GM.5.0.E2F.0001	E2F2,E2F3,E2F1,E2F4,E2F5	0.184233	0.498507	1	1
GM.5.0.C2H2_ZF.0181	SP3	1.9999	3.25043	1	1
GM.5.0.Ets.0024	ELK4,GABPA,ETV3,ETS2,ERF	1.16843	3.76245	1	1
GM.5.0.Unknown.0156	TAF1	1.14176	2.99375	1	1
GM.5.0.C2H2_ZF.0104	ZNF143	1.97809	4.21637	1	1
GM.5.0.IRF.0003	IRF6,IRF2	0.727237	1.34556	1	1
GM.5.0.C2H2_ZF.0167	PRDM5	1.80355	2.98969	1	1
GM.5.0.C2H2_ZF.0058	GLI2,ZBTB7A,ZBTB7B	1.09328	2.63574	1	1
GM.5.0.bHLH.0058	MYC,MAX	0.545428	1.12941	1	1
GM.5.0.Mixed.0082	NANOG,POU5F1	1.05449	2.00349	1	1
GM.5.0.Mixed.0045	ZNF350	1.70658	2.95187	1	1
GM.5.0.Paired_box.0006	PAX9,PAX1	1.77688	4.33391	1	1
GM.5.0.C2H2_ZF.0154	ZBTB4	0.448463	1.07672	1	1
GM.5.0.C2H2_ZF.0290	YY1	1.06661	2.28314	1	1
GM.5.0.Mixed.0017	GTF3C2,ZNF436	0.74663	1.57388	1	1
GM.5.0.Unknown.0015	NR0B1	1.86658	3.65977	1	1
GM.5.0.C2H2_ZF.0102	ZNF219	0.732086	2.25206	1	1
GM.5.0.C2H2_ZF.0032	ZNF148	2.17686	3.61114	1	1
GM.5.0.Unknown.0118	HDAC2	0.933288	1.75085	1	1
GM.5.0.Grainyhead.0003	TFCP2	2.09444	3.46118	1	1
GM.5.0.p53.0005	TP53	1.30418	2.25747	1	1
GM.5.0.C2H2_ZF.0009	KLF12,KLF7,KLF6,KLF5,KLF3	0.807234	2.53442	1	1
GM.5.0.bHLH.0120	TCF12	2.47018	3.97049	1	1
GM.5.0.C2H2_ZF.0074	MAZ	0.504218	1.50363	1	1
GM.5.0.bZIP.0077	ATF4	1.60962	2.91674	1	1
GM.5.0.C2H2_ZF.0021	ZNF263	1.00116	2.54657	1	1
GM.5.0.Ets.0030	ETS1	1.03995	2.10076	1	1
GM.5.0.GATA.0026	GATA3	2.02414	3.35986	1	1
GM.5.0.C2H2_ZF.0060	HINFP	0.341802	1.21722	1	1
GM.5.0.C2H2_ZF.0048	REST,SIN3A	2.14535	3.53008	1	1
GM.5.0.C2H2_ZF.0145	VEZF1	0.271502	1.07132	1	1
GM.5.0.Mixed.0079	CTCF,RAD21,SMC3	0.00727	0.151308	1	1
GM.5.0.Mixed.0008	NR2C2,ZBTB33	0.356346	1.08077	1	1
GM.5.0.Ets.0035	ETS1	0.492097	1.11725	1	1
GM.5.0.C2H2_ZF.0001	EGR1	1.54417	7.35332	1	1
GM.5.0.C2H2_ZF.0006	KLF5,KLF12,KLF7,SP1,SP5,SP2,SP3,SP8,KLF6,KLF3,TBP,PBX3,THAP1	1.95869	9.59052	1	1
GM.5.0.C2H2_ZF.0007	PLAGL1	2.17929	4.47035	1	1
GM.5.0.C2H2_ZF.0013	KLF3,KLF5,KLF7,KLF6,SALL4	2.49927	10.6281	1	1
GM.5.0.C2H2_ZF.0019	SP5,SP2,SP4,SP3,SP8,KLF7,KLF6,KLF5,KLF3,KLF8,KLF12	1.60235	6.35766	1	1
GM.5.0.C2H2_ZF.0020	EGR1	1.26539	7.00612	1	1
GM.5.0.C2H2_ZF.0023	RXRA,ZBTB7A	4.75613	20.8117	1	1
GM.5.0.C2H2_ZF.0024	CTCF,RAD21,SMC3,MAX,MXI1,MYC	4.58887	18.3164	1	1
GM.5.0.C2H2_ZF.0025	REST	0.998739	2.35879	1	1
GM.5.0.C2H2_ZF.0029	ZBTB14	0.426646	9.41354	1	1
GM.5.0.C2H2_ZF.0034	SP2,ZBTB7A	1.19509	4.89321	1	1
GM.5.0.C2H2_ZF.0036	JUND,SP1,SP2	1.7284	5.64975	1	1
GM.5.0.C2H2_ZF.0037	ESRRA,CTCF	4.77068	16.9438	1	1
GM.5.0.C2H2_ZF.0040	REST,SIN3A	1.16358	2.3007	1	1
GM.5.0.C2H2_ZF.0043	EGR1	1.65083	5.92805	1	1
GM.5.0.C2H2_ZF.0050	SP1,SP2	0.814506	11.7426	1	1
GM.5.0.C2H2_ZF.0054	ZBTB33	1.50296	3.42335	1	1
GM.5.0.C2H2_ZF.0057	KLF16,KLF11,KLF13,SP3,SP5,SP2,SP8	1.60235	6.07125	1	1
GM.5.0.C2H2_ZF.0061	ZNF281	0.85814	2.29124	1	1
GM.5.0.C2H2_ZF.0064	CTCF	4.48706	16.3589	1	1
GM.5.0.C2H2_ZF.0065	KLF15,MAZ,ZNF467	0.412101	1.71573	1	1
GM.5.0.C2H2_ZF.0066	SP1	0.390284	3.44362	1	1
GM.5.0.C2H2_ZF.0072	KLF13,KLF10,KLF11,SP4,SP5,SP2,SP3,SP8	1.75264	7.85858	1	1
GM.5.0.C2H2_ZF.0073	ZNF143	1.61932	5.80106	1	1
GM.5.0.C2H2_ZF.0084	SP2,SP5,SP3,SP8,THAP1	1.83991	3.40984	1	1
GM.5.0.C2H2_ZF.0091	KLF15	0.959953	2.88702	1	1
GM.5.0.C2H2_ZF.0099	SP4,SP5,SP2,SP3,SP8	0.414525	8.84073	1	1
GM.5.0.C2H2_ZF.0103	REST	1.70901	5.67271	1	1
GM.5.0.C2H2_ZF.0105	ZBTB7A	1.64598	3.12884	1	1
GM.5.0.C2H2_ZF.0113	PLAGL1	0.763599	2.83028	1	1
GM.5.0.C2H2_ZF.0115	ZNF263	4.45554	7.36142	1	1
GM.5.0.C2H2_ZF.0117	SP1,SP4,ZBTB17	2.0193	9.96744	1	1
GM.5.0.C2H2_ZF.0125	KLF6,KLF7,KLF5,KLF3	2.00475	7.89776	1	1
GM.5.0.C2H2_ZF.0126	ZFX	1.38418	2.76948	1	1
GM.5.0.C2H2_ZF.0133	ZNF281,ZEB1	1.95142	5.31066	1	1
GM.5.0.C2H2_ZF.0136	SP5,SP2,SP3,SP8,SP4	1.33327	10.139	1	1
GM.5.0.C2H2_ZF.0138	PLAG1	1.38175	3.58952	1	1
GM.5.0.C2H2_ZF.0152	ZNF320	1.37933	2.77759	1	1
GM.5.0.C2H2_ZF.0155	ZBTB7B	1.03995	9.04608	1	1
GM.5.0.C2H2_ZF.0163	ZBTB33	1.78173	8.94206	1	1
GM.5.0.C2H2_ZF.0166	SP2,SP5,SP3,SP8	1.13934	5.79565	1	1
GM.5.0.C2H2_ZF.0173	ZNF335	1.80112	3.35986	1	1
GM.5.0.C2H2_ZF.0174	SP5,SP1,SP2,SP3,SP8,SP4,KLF13	1.62174	12.4654	1	1
GM.5.0.C2H2_ZF.0177	ZIC2,ZIC3	1.84233	4.72163	1	1
GM.5.0.C2H2_ZF.0180	OVOL2	4.25676	9.34735	1	1
GM.5.0.C2H2_ZF.0185	EGR1	1.58053	3.81648	1	1
GM.5.0.C2H2_ZF.0186	ZBTB1	2.0702	8.18687	1	1
GM.5.0.C2H2_ZF.0187	PATZ1	2.17444	6.18203	1	1
GM.5.0.C2H2_ZF.0190	EGR1	1.60477	4.954	1	1
GM.5.0.C2H2_ZF.0191	ZNF143	0.906623	12.3803	1	1
GM.5.0.C2H2_ZF.0196	REST	1.9296	4.47441	1	1
GM.5.0.C2H2_ZF.0204	SP1,SP5,SP2,SP3,SP8	1.53205	6.11988	1	1
GM.5.0.C2H2_ZF.0207	ZNF219	1.18297	3.45848	1	1
GM.5.0.C2H2_ZF.0221	CTCF	2.492	5.80916	1	1
GM.5.0.C2H2_ZF.0226	SP5,SP3,SP8	1.23873	4.27176	1	1
GM.5.0.C2H2_ZF.0231	MAZ	2.85804	7.26551	1	1
GM.5.0.C2H2_ZF.0232	EGR1	0.795113	4.1164	1	1
GM.5.0.C2H2_ZF.0235	ZBTB7A	1.59265	2.95997	1	1
GM.5.0.C2H2_ZF.0237	PATZ1	0.935712	4.89321	1	1
GM.5.0.C2H2_ZF.0241	SP1	1.6678	7.91802	1	1
GM.5.0.C2H2_ZF.0243	ZBTB7A	2.16717	9.89854	1	1
GM.5.0.C2H2_ZF.0245	ZBTB7B,ZBTB7A	1.39145	7.26956	1	1
GM.5.0.C2H2_ZF.0246	CTCF	2.80714	9.34194	1	1
GM.5.0.C2H2_ZF.0247	REST	0.870261	2.73436	1	1
GM.5.0.C2H2_ZF.0254	CTCF	1.14419	2.31691	1	1
GM.5.0.C2H2_ZF.0258	YY1	0.678755	12.0142	1	1
GM.5.0.C2H2_ZF.0261	ZBTB33	1.59507	13.4367	1	1
GM.5.0.C2H2_ZF.0271	REST	0.431494	1.14022	1	1
GM.5.0.C2H2_ZF.0274	REST	1.94657	6.93182	1	1
GM.5.0.C2H2_ZF.0284	CTCF	3.63376	13.9663	1	1
GM.5.0.C2H2_ZF.0288	SP5,SP2,SP3,SP8	1.61689	8.99069	1	1
GM.5.0.C2H2_ZF.0294	ZNF281,ZNF148	1.246	5.5187	1	1
GM.5.0.C2H2_ZF.0297	SP5	0.787841	3.03427	1	1
GM.5.0.C2H2_ZF.0303	SP5,SP3,SP8	1.10783	5.92805	1	1
GM.5.0.C2H2_ZF.0304	KLF6	1.65568	8.50705	1	1
GM.5.0.C2H2_ZF.0309	SP8,SP5,SP2,SP3	1.01328	4.21502	1	1
GM.5.0.C2H2_ZF.0311	CTCF	4.441	8.7286	1	1
GM.5.0.C2H2_ZF.0313	MAZ	2.95016	6.73728	1	1
GM.5.0.C2H2_ZF.0314	KLF7,KLF6,KLF5,KLF3	2.09687	9.09337	1	1
GM.5.0.CxxC.0001	CXXC1	1.1054	3.41525	1	1
GM.5.0.DP_E2F.0001	E2F7,TFDP2,TFDP1	0.785416	3.85972	1	1
GM.5.0.E2F.0002	E2F1,E2F3,E2F4,E2F7,TFDP1	1.55629	9.16362	1	1
GM.5.0.E2F.0003	E2F1,E2F4,E2F2,TFDP1	0.545428	11.3373	1	1
GM.5.0.E2F.0004	E2F4,E2F6,E2F1,E2F5	1.37205	9.06364	1	1
GM.5.0.E2F.0006	E2F1,E2F3,E2F6,E2F4,E2F5,TFDP1,E2F7	1.1757	5.42143	1	1
GM.5.0.E2F.0009	E2F2,E2F3	0.555125	8.70969	1	1
GM.5.0.E2F.0010	E2F2,E2F3	1.17328	9.20414	1	1
GM.5.0.E2F.0011	E2F1	0.644817	9.69725	1	1
GM.5.0.E2F.0012	E2F1	1.46902	8.25577	1	1
GM.5.0.E2F.0014	E2F5,E2F1,E2F4	1.57083	6.13745	1	1
GM.5.0.E2F.0015	E2F4,E2F6	0.812082	3.10588	1	1
GM.5.0.E2F.0017	E2F1	0.950257	10.2998	1	1
GM.5.0.E2F.0019	E2F1	1.41084	4.30418	1	1
GM.5.0.E2F.0020	E2F3	1.06177	5.45656	1	1
GM.5.0.E2F.0021	E2F1	0.0169689	0.697099	1	1
GM.5.0.Ets.0044	ETS1	1.63871	4.63922	1	1
GM.5.0.Ets.0045	ELF1	0.475128	6.46303	1	1
GM.5.0.Ets.0047	GABPA	1.10055	9.4838	1	1
GM.5.0.Forkhead.0022	FOXA1,FOXA2	0.763599	2.41013	1	1
GM.5.0.Forkhead.0031	FOXA1,FOXA2	0.038786	0.282352	1	1
GM.5.0.Grainyhead.0007	TFCP2	2.19141	3.73002	1	1
GM.5.0.MADS_box.0007	MEF2A	1.0957	3.80703	1	1
GM.5.0.MBD.0001	SETDB1	0.518763	12.1317	1	1
GM.5.0.MBD.0002	MECP2	1.97566	10.4065	1	1
GM.5.0.MBD.0003	MBD2	1.46902	11.8115	1	1
GM.5.0.Mixed.0001	EGR1,SRF	0.598759	8.94476	1	1
GM.5.0.Mixed.0004	BCLAF1,YY1	0.591486	9.7702	1	1
GM.5.0.Mixed.0006	RXRA,TCF12	2.05081	4.78513	1	1
GM.5.0.Mixed.0007	CTCF,RAD21,SMC3	2.02899	3.40714	1	1
GM.5.0.Mixed.0009	REST,SIN3A	1.74052	7.80454	1	1
GM.5.0.Mixed.0015	GABPA,TAF1	1.16116	2.9262	1	1
GM.5.0.Mixed.0016	SIN3A,YY1	1.02298	8.89612	1	1
GM.5.0.Mixed.0018	NFE2,TAF1	1.30418	12.4721	1	1
GM.5.0.Mixed.0022	E2F1,EP300	0.533307	12.3614	1	1
GM.5.0.Mixed.0023	E2F4,ELF1	1.1151	12.3924	1	1
GM.5.0.Mixed.0025	SMC3	1.64356	7.12095	1	1
GM.5.0.Mixed.0037	CHD2,E2F1	1.43751	3.86647	1	1
GM.5.0.Mixed.0038	EGR1,NRF1	1.1854	9.08391	1	1
GM.5.0.Mixed.0039	MAX,NFE2	1.41084	5.63894	1	1
GM.5.0.Mixed.0040	PRDM1	1.36236	5.54572	1	1
GM.5.0.Mixed.0077	HINFP	0.438767	3.05859	1	1
GM.5.0.Mixed.0081	TCF7L2	0.984195	4.17719	1	1
GM.5.0.Mixed.0084	MBD1	0.487249	7.68295	1	1
GM.5.0.Mixed.0088	CTCF,RAD21	2.73441	9.30817	1	1
GM.5.0.Mixed.0098	CHD2	0.94056	10.9334	1	1
GM.5.0.Myb_SANT.0002	MYPOP	1.55386	5.19852	1	1
GM.5.0.Nuclear_receptor.0069	NR2C2	1.89809	4.3947	1	1
GM.5.0.Nuclear_receptor.0089	NR3C1	1.55871	3.54629	1	1
GM.5.0.Nuclear_receptor.0092	NR3C1	1.98536	3.63005	1	1
GM.5.0.Nuclear_receptor.0104	RXRA	1.22176	6.31578	1	1
GM.5.0.Nuclear_receptor.0108	NR3C1	0.989043	2.71545	1	1
GM.5.0.Nuclear_receptor.0139	ESRRA	1.99021	4.35957	1	1
GM.5.0.Paired_box.0001	PAX9,PAX1	0.841171	1.90486	1	1
GM.5.0.Paired_box.0002	PAX9,PAX1	1.75022	3.96644	1	1
GM.5.0.SMAD.0012	SMAD1	0.991467	11.9182	1	1
GM.5.0.SMAD.0013	SMAD1	1.29691	14.3338	1	1
GM.5.0.SMAD.0018	SMAD4	1.34297	6.03748	1	1
GM.5.0.STAT.0011	STAT3	1.49326	3.35986	1	1
GM.5.0.STAT.0018	STAT1,STAT2	1.4666	4.36228	1	1
GM.5.0.TEA.0005	TEAD2	2.87016	19.2459	1	1
GM.5.0.THAP_finger.0004	THAP1	1.06661	8.66916	1	1
GM.5.0.THAP_finger.0005	THAP1	0.0824202	1.8076	1	1
GM.5.0.Unknown.0001	RAD21,SMC3	2.42897	5.10801	1	1
GM.5.0.Unknown.0007	NRF1	0.0266654	0.836249	1	1
GM.5.0.Unknown.0023	ZBTB14	1.32115	8.61107	1	1
GM.5.0.Unknown.0027	RAD21	2.02172	6.13069	1	1
GM.5.0.Unknown.0030	NRF1	0.889654	10.7159	1	1
GM.5.0.Unknown.0031	NRF1,E2F4,E2F6,EGR1,THAP1	0.603607	7.45329	1	1
GM.5.0.Unknown.0058	CCNT2	1.92233	7.41411	1	1
GM.5.0.Unknown.0061	EP300	1.51993	11.8088	1	1
GM.5.0.Unknown.0064	HDAC2	0.210899	8.11391	1	1
GM.5.0.Unknown.0066	RAD21	0.319984	0.815985	1	1
GM.5.0.Unknown.0068	ZBTB14	0.501794	7.96666	1	1
GM.5.0.Unknown.0096	NRF1	1.21933	13.2679	1	1
GM.5.0.Unknown.0101	RAD21	2.72714	8.3071	1	1
GM.5.0.Unknown.0104	NRF1	2.02172	9.80668	1	1
GM.5.0.Unknown.0107	SIN3A	2.54776	5.51735	1	1
GM.5.0.Unknown.0116	BCLAF1	0.906623	12.3789	1	1
GM.5.0.Unknown.0155	EP300	0.850868	3.97725	1	1
GM.5.0.Unknown.0158	RAD21	2.38776	7.66404	1	1
GM.5.0.Unknown.0167	ZBTB14	1.10783	11.3117	1	1
GM.5.0.Unknown.0188	RAD21	2.7635	7.23308	1	1
GM.5.0.Unknown.0189	BCLAF1	0.930864	10.8672	1	1
GM.5.0.Unknown.0200	TAF1	1.0448	6.4833	1	1
GM.5.0.Unknown.0207	ZBTB14	0.993891	8.98529	1	1
GM.5.0.bHLH.0024	AHR,ARNT	1.19752	2.71815	1	1
GM.5.0.bHLH.0047	HES4	0.339377	1.6779	1	1
GM.5.0.bHLH.0052	TCFL5,MYC,MAX	1.86173	5.61868	1	1
GM.5.0.bHLH.0055	HES1	1.40114	4.62707	1	1
GM.5.0.bHLH.0074	NPAS1	0.453311	0.942976	1	1
GM.5.0.bHLH.0079	MYC	0.804809	4.42307	1	1
GM.5.0.bHLH.0094	HES4	0.875109	7.47491	1	1
GM.5.0.bHLH.0099	BHLHE40	1.26539	11.6589	1	1
GM.5.0.bHLH.0107	AHR,ARNT	0.521187	1.41987	1	1
GM.5.0.bHLH.0117	MYC	1.57811	6.43331	1	1
GM.5.0.bHLH.0124	TCF12	1.54417	9.37302	1	1
GM.5.0.bZIP.0055	ATF6,ATF6B	0.65209	2.41148	1	1
GM.5.0.bZIP.0060	MAFF,MAFK	1.30903	2.87216	1	1
GM.5.0.bZIP.0070	MAFF,MAFK	1.95869	5.05262	1	1
GM.5.0.bZIP.0080	ATF3,CREB1	0.404829	4.20151	1	1
GM.5.0.bZIP.0089	ATF3	0.312712	2.92214	1	1
GM.5.0.bZIP.0093	ATF3	0.702996	11.8737	1	1
GM.5.0.bZIP.0095	FOS	0.892078	6.85076	1	1
GM.5.0.bZIP.0100	ATF3	1.06904	9.58377	1	1

## Sheet: DE_PE_Gain
Motif IDs	TFs	% of Targets	% of Background	P-value	Adjusted p-value
GM.5.0.C2H2_ZF.0017	ZNF711,ZFX	35.031	31.8623	0	0
GM.5.0.Forkhead.0034,GM.5.0.Forkhead.0054	FOXK2,FOXI2,FOXA1,FOXA3,FOXI1,FOXI3	0.985072	0.319162	0	0
GM.5.0.Forkhead.0035	FOXM1	0.873362	0.277713	0	0
GM.5.0.Homeodomain.0178	NKX2-5	32.0554	25.4708	0	0
GM.5.0.THAP_finger.0002	THAP1	33.3604	31.0444	0	0
GM.5.0.bZIP.0017,GM.5.0.bZIP.0019,GM.5.0.bZIP.0050,GM.5.0.bZIP.0085	BCL11A,ATF3,ETS1,FOSL2,JUN,FOS,MAX,PRDM1,STAT3,JUNB,JUND,BACH1,BACH2,FOSL1,SMARCC1,SMARCC2,BATF3	6.7584	3.9087	1.19e-14	9.77e-13
GM.5.0.Nuclear_receptor.0041	PPARD	3.24972	1.6497	2.24e-14	9.77e-13
GM.5.0.p53.0008	TP53	2.31035	1.3554	2.99e-14	9.77e-13
GM.5.0.bZIP.0013	FOS,CEBPB,EP300,FOSL1,HMGN3,JDP2,JUN,JUNB,JUND,SMARCC1,SMARCC2,FOSL2,ATF3,NFE2,MEF2A,NR3C1,PRDM1,SMARCB1,TCF7L2,TRIM28	2.87397	1.77128	3.09e-14	9.77e-13
GM.5.0.bZIP.0030	FOS	2.69625	1.62483	3.18e-14	9.77e-13
GM.5.0.Nuclear_receptor.0004	NR2C1,NR2C2	2.89936	1.23382	3.51e-14	9.77e-13
GM.5.0.Homeodomain.0096	PBX2,PBX3	0.451914	0.075991	3.9e-14	9.77e-13
GM.5.0.Nuclear_receptor.0126	NR2F2,NR2C2	2.58454	1.36507	3.95e-14	9.77e-13
GM.5.0.Homeodomain.0174	MEIS1,MEIS3,PKNOX1,PKNOX2,TGIF1,TGIF2	3.83873	1.50048	4.03e-14	9.77e-13
GM.5.0.Sox.0003	SOX3,SOX17,SOX15,SOX2,SOX4	3.2091	1.58614	4.1e-14	9.77e-13
GM.5.0.GATA.0015	GATA3	0.629633	0.187905	4.22e-14	9.77e-13
GM.5.0.Nuclear_receptor.0136	NR4A1	0.477303	0.138165	4.25e-14	9.77e-13
GM.5.0.GATA.0016	GATA3	1.07139	0.395153	4.44e-14	9.77e-13
GM.5.0.Sox.0007	SOX9,SOX10	2.80796	1.28356	4.45e-14	9.77e-13
GM.5.0.Forkhead.0013	FOXC1,FOXK2,FOXI2,FOXA1,FOXA3,FOXI1,FOXI3	4.45821	1.16612	4.5e-14	9.77e-13
GM.5.0.SMAD.0001	SMAD2,SMAD4,SMAD3	5.61592	3.45414	4.52e-14	9.77e-13
GM.5.0.Forkhead.0031	FOXA1,FOXA2	1.03585	0.295674	4.75e-14	9.77e-13
GM.5.0.Nuclear_receptor.0098	ESRRA	2.53884	1.35955	4.96e-14	9.77e-13
GM.5.0.Nuclear_receptor.0018	NR4A1	0.81243	0.364757	5.05e-14	9.77e-13
GM.5.0.Homeodomain.0021	HNF1B	0.401137	0.0290147	5.15e-14	9.77e-13
GM.5.0.bHLH.0054	TCF12	3.15832	1.62206	5.27e-14	9.77e-13
GM.5.0.Nuclear_receptor.0106	NR2F2	2.78257	1.3706	5.33e-14	9.77e-13
GM.5.0.Homeodomain.0189	SIX4	2.3662	1.07493	5.38e-14	9.77e-13
GM.5.0.C2H2_ZF.0027,GM.5.0.C2H2_ZF.0120,GM.5.0.Mixed.0058	ZSCAN10,MZF1	22.8293	23.5904	5.41e-14	9.77e-13
GM.5.0.bZIP.0010	JUN,RXRA,TCF12	1.54362	0.79307	5.46e-14	9.77e-13
GM.5.0.Homeodomain.0109	HOXA1,HOXB1,HOXB2	0.81243	0.139547	5.57e-14	9.77e-13
GM.5.0.Nuclear_receptor.0119	PPARD	2.14786	1.10809	5.61e-14	9.77e-13
GM.5.0.Sox.0018	SOX10,SOX9	1.43191	0.71017	5.62e-14	9.77e-13
GM.5.0.GATA.0006	GATA3	1.60963	0.353704	5.66e-14	9.77e-13
GM.5.0.Forkhead.0002,GM.5.0.Forkhead.0007,GM.5.0.Forkhead.0019,GM.5.0.Forkhead.0023	FOXJ2,FOXJ3,FOXI2,FOXK2,FOXK1,FOXA1,FOXA3,FOXI1,FOXI3,FOXN3,FOXN2,FOXG1,FOXP1,FOXO4,FOXO1,FOXO3,FOXA2,FOXP4	10.8713	2.64587	5.92e-14	9.77e-13
GM.5.0.Nuclear_receptor.0054	NR4A1	3.12786	1.41343	5.94e-14	9.77e-13
GM.5.0.GATA.0023	GATA3	1.05616	0.247316	6e-14	9.77e-13
GM.5.0.Ets.0028	ETS1	3.2548	2.08077	6.03e-14	9.77e-13
GM.5.0.Forkhead.0012	FOXO3	2.20879	0.641088	6.04e-14	9.77e-13
GM.5.0.Grainyhead.0004	GRHL1,TFCP2,GRHL2	1.67564	0.465618	6.14e-14	9.77e-13
GM.5.0.Mixed.0092	TCF7L2	1.10186	0.469762	6.14e-14	9.77e-13
GM.5.0.Sox.0036	TCF7	1.40652	0.591348	6.17e-14	9.77e-13
GM.5.0.Homeodomain.0139	PBX1	0.863207	0.149219	6.21e-14	9.77e-13
GM.5.0.Forkhead.0050	FOXK2,FOXC2,FOXI2,FOXA1,FOXA3,FOXI1,FOXI3	2.3205	0.527792	6.25e-14	9.77e-13
GM.5.0.C2H2_ZF.0238	ZNF250	0.700721	0.229355	6.27e-14	9.77e-13
GM.5.0.RFX.0018	RFX2,RFX7,RFX5,RFX3	2.57947	1.92603	6.33e-14	9.77e-13
GM.5.0.bZIP.0054	MAF,CIC	4.94059	3.37676	6.39e-14	9.77e-13
GM.5.0.bZIP.0064	ATF3	2.19864	1.66766	6.41e-14	9.77e-13
GM.5.0.Mixed.0060	FOXA1,STAT3	1.62994	0.591348	6.49e-14	9.77e-13
GM.5.0.Homeodomain.0027	PBX1,PBX2,PBX3	1.13232	0.20034	6.61e-14	9.77e-13
GM.5.0.Nuclear_receptor.0020	PPARD,RXRA	3.71687	1.92603	6.73e-14	9.77e-13
GM.5.0.C2H2_ZF.0061	ZNF281	3.31065	2.27558	6.74e-14	9.77e-13
GM.5.0.p53.0001	TP53	2.01076	1.05144	6.78e-14	9.77e-13
GM.5.0.Homeodomain.0001	TGIF1	2.62517	1.13848	6.86e-14	9.77e-13
GM.5.0.Nuclear_receptor.0015,GM.5.0.Nuclear_receptor.0030,GM.5.0.Nuclear_receptor.0067	NR3C1,HSF2	1.22372	0.645233	6.91e-14	9.77e-13
GM.5.0.bZIP.0063	JUN	7.57083	5.14114	6.91e-14	9.77e-13
GM.5.0.Nuclear_receptor.0008	NR2C2,RXRA,RXRG	3.38174	1.64417	6.92e-14	9.77e-13
GM.5.0.Mixed.0006	RXRA,TCF12	5.54991	4.56637	6.94e-14	9.77e-13
GM.5.0.TEA.0003	TEAD1	7.06306	2.49389	6.97e-14	9.77e-13
GM.5.0.Homeodomain.0166	PKNOX1	2.06662	0.634179	6.99e-14	9.77e-13
GM.5.0.Nuclear_receptor.0013	NR2F1,PPARD,NR2F6,RXRA,RXRB,RXRG,NR1H3,NR1H2	1.68579	0.646614	7.07e-14	9.77e-13
GM.5.0.Nuclear_receptor.0115	NR2F6	1.76704	0.933998	7.14e-14	9.77e-13
GM.5.0.TEA.0006	TEAD1,TEAD3	1.92444	0.632798	7.18e-14	9.77e-13
GM.5.0.Forkhead.0030	FOXK2,FOXI2,FOXA1,FOXA3,FOXI1,FOXI3	4.49883	1.09151	7.28e-14	9.77e-13
GM.5.0.Forkhead.0051	FOXC1,FOXK2,FOXI2,FOXA1,FOXA3,FOXI1,FOXI3	4.03676	1.2048	7.31e-14	9.77e-13
GM.5.0.Nuclear_receptor.0032	NR2F1,NR2C2	3.69656	1.83207	7.41e-14	9.77e-13
GM.5.0.Nuclear_receptor.0151	NR2F1	2.35605	1.23796	7.41e-14	9.77e-13
GM.5.0.Nuclear_receptor.0044	NR4A1	2.50838	1.15092	7.51e-14	9.77e-13
GM.5.0.Homeodomain.0091	MEIS2,MEIS3,PKNOX1,PKNOX2,TGIF1,TGIF2	1.35067	0.523647	7.52e-14	9.77e-13
GM.5.0.C2H2_ZF.0133	ZNF281,ZEB1	5.92566	5.21575	7.53e-14	9.77e-13
GM.5.0.bHLH.0014	TCF12	3.99106	2.58784	7.53e-14	9.77e-13
GM.5.0.EIN3.0001	BRCA1	3.7321	2.02551	7.64e-14	9.77e-13
GM.5.0.SMAD.0009	SMAD1	3.64578	2.44829	7.66e-14	9.77e-13
GM.5.0.TEA.0007	TEAD2,BCL11A	8.36803	3.15708	7.77e-14	9.77e-13
GM.5.0.Homeodomain.0141	TGIF1	3.22433	2.22308	7.88e-14	9.77e-13
GM.5.0.Homeodomain.0085	SIX1	2.08693	0.916037	7.97e-14	9.77e-13
GM.5.0.Sox.0019	SOX2,SOX4,SOX11,SOX13,SOX9	3.40713	1.53087	7.98e-14	9.77e-13
GM.5.0.Nuclear_receptor.0019	NR2F1,NR2F2,RXRA,PPARD	3.76257	1.66766	8.02e-14	9.77e-13
GM.5.0.Nuclear_receptor.0059	RARA,RARG,RARB	1.29989	0.294292	8.1e-14	9.77e-13
GM.5.0.Nuclear_receptor.0076	RXRA,NR2F2,RARA	2.52869	1.11914	8.22e-14	9.77e-13
GM.5.0.bZIP.0002	FOS,FOSL1,JDP2,JUNB,JUND	6.71778	4.09799	8.22e-14	9.77e-13
GM.5.0.Nuclear_receptor.0021	RARA,RXRA,RXRG	3.88951	1.62206	8.28e-14	9.77e-13
GM.5.0.Ets.0018	ETS1,ETV4,ETV6	5.84442	4.14634	8.32e-14	9.77e-13
GM.5.0.bZIP.0035	BACH2,BACH1	3.93521	2.22032	8.37e-14	9.77e-13
GM.5.0.Mixed.0007	CTCF,RAD21,SMC3	4.27541	3.21925	8.43e-14	9.77e-13
GM.5.0.Forkhead.0017	FOXC1,FOXP1,FOXP4,FOXN3,FOXK2,FOXI2,FOXJ2,FOXN2,FOXA1,FOXA3,FOXI1,FOXI3,FOXO3	3.1634	0.916037	8.45e-14	9.77e-13
GM.5.0.TEA.0008	TEAD1	5.83934	2.10702	8.48e-14	9.77e-13
GM.5.0.SMAD.0017	SMAD3	2.75718	1.46455	8.54e-14	9.77e-13
GM.5.0.GATA.0003,GM.5.0.GATA.0005,GM.5.0.GATA.0008	GATA3,GATA6,HDAC2,GATA4,HMGN3,ETS1	3.99106	2.42204	8.63e-14	9.77e-13
GM.5.0.Nuclear_receptor.0082	ESRRA	3.71179	2.52843	8.72e-14	9.77e-13
GM.5.0.Sox.0029	TCF7	2.25449	1.02519	8.83e-14	9.77e-13
GM.5.0.Nuclear_receptor.0028	NR1H3	2.75718	1.50186	8.9e-14	9.77e-13
GM.5.0.Forkhead.0009	FOXJ3,FOXK1,FOXN3,FOXK2,FOXI2,FOXN2,FOXA1,FOXA3,FOXI1,FOXI3	3.25988	0.753002	9.03e-14	9.77e-13
GM.5.0.Nuclear_receptor.0110	RARG	2.19864	1.08874	9.04e-14	9.77e-13
GM.5.0.Homeodomain.0056	MEIS1,MEIS2	2.83843	1.08322	9.27e-14	9.83e-13
GM.5.0.Forkhead.0005	FOXC1,FOXC2,HDAC2,FOXK2,FOXI2,FOXA1,FOXA3,FOXI1,FOXI3	4.06723	1.01552	9.37e-14	9.83e-13
GM.5.0.bHLH.0021	TCF3,TCF12,TCF4	14.6542	12.5551	9.38e-14	9.83e-13
GM.5.0.Ets.0025	EGR1,ELF1,ELK4,ETS1,GABPA,ETS2,ERF,THAP1	6.66193	6.8682	9.59e-14	9.88e-13
GM.5.0.C2H2_ZF.0313	MAZ	7.3728	6.56838	9.63e-14	9.88e-13
GM.5.0.TEA.0010	TEAD1	1.83305	0.679774	9.84e-14	9.99e-13
GM.5.0.Grainyhead.0006	GRHL2	3.23957	0.965776	1.02e-13	1.02e-12
GM.5.0.bHLH.0005,GM.5.0.bHLH.0044	ID4,TCF3,ID2,ID3,ID1,TCF4	5.96121	4.76256	1.02e-13	1.02e-12
GM.5.0.Nuclear_receptor.0026,GM.5.0.Nuclear_receptor.0040	RARG,RXRA,RARA,NR2F1,NR2F6,NR2C2,NR2C1,RXRG,RXRB,PPARD	8.22078	3.56881	1.04e-13	1.02e-12
GM.5.0.Homeodomain.0052	PBX3,PBX1,PBX2,PKNOX1	5.53976	2.00064	1.04e-13	1.02e-12
GM.5.0.RFX.0006	RFX2,RFX7,RFX5,RFX1,MXI1,RFX3,SREBF1	3.56454	2.9222	1.09e-13	1.06e-12
GM.5.0.SMAD.0008,GM.5.0.SMAD.0016	SMAD3,SMAD2	10.1605	5.18397	1.12e-13	1.07e-12
GM.5.0.Forkhead.0006	FOXO3,FOXO4,FOXP1,FOXP4	5.04214	1.25592	1.12e-13	1.07e-12
GM.5.0.Nuclear_receptor.0062	NR2F6,NR2F2,NR2F1,NR2C2	8.2614	6.19672	1.13e-13	1.07e-12
GM.5.0.Forkhead.0036	FOXK2,FOXI2,FOXA1,FOXA3,FOXI1,FOXI3	4.13832	0.859389	1.16e-13	1.08e-12
GM.5.0.TEA.0001,GM.5.0.TEA.0009	TEAD2,TEAD4,TEAD3,TEAD1	9.81009	3.87278	1.17e-13	1.08e-12
GM.5.0.bZIP.0033	DBP	4.55469	1.22	1.18e-13	1.08e-12
GM.5.0.Grainyhead.0002	GRHL2,GRHL1	3.27003	0.618981	1.23e-13	1.11e-12
GM.5.0.Homeodomain.0084	TGIF1	4.75272	1.83069	1.23e-13	1.11e-12
GM.5.0.Sox.0002	SOX9	1.27958	0.683919	1.31e-13	1.17e-12
GM.5.0.Forkhead.0016	FOXO1,FOXO3	5.08277	1.29737	1.35e-13	1.19e-12
GM.5.0.RFX.0010	RFX1,RFX7,RFX5	2.08185	1.69943	1.37e-13	1.2e-12
GM.5.0.Homeodomain.0067	MEIS1,MEIS2	15.101	6.78807	1.57e-13	1.36e-12
GM.5.0.STAT.0008	STAT3	2.63024	1.70358	1.63e-13	1.4e-12
GM.5.0.Forkhead.0008	FOXA1,FOXA2,EP300,FOXA3,FOXM1,GATA3,FOXK2,FOXI2,FOXI1,FOXI3,RXRA,TCF12,TCF7L2	6.08307	1.35817	1.99e-13	1.7e-12
GM.5.0.Homeodomain.0024	HNF1B	0.238651	0.0207248	2.04e-13	1.73e-12
GM.5.0.Nuclear_receptor.0077	NR1H3	1.45222	0.748857	2.42e-13	2.03e-12
GM.5.0.Nuclear_receptor.0045	NR2F1,RARG,NR2C2,NR2C1,RARB,RARA,NR2F2	1.7518	0.965776	2.73e-13	2.27e-12
GM.5.0.Forkhead.0018	FOXA1	2.39667	0.748857	3.5e-13	2.89e-12
GM.5.0.RFX.0015	ARID2,RFX7,RFX5	2.96537	2.65554	4.15e-13	3.4e-12
GM.5.0.Sox.0009	TCF7L1	0.939372	0.414496	5.7e-13	4.63e-12
GM.5.0.Sox.0015	TCF7L1,TCF7	0.543313	0.193432	6.26e-13	5.05e-12
GM.5.0.Sox.0013	TCF4,TCF3,TCF7L2,TCF7L1,TCF7	1.39636	0.729514	1.13e-12	9.07e-12
GM.5.0.Forkhead.0024	FOXA1,FOXA2	0.299584	0.0552662	1.52e-12	1.21e-11
GM.5.0.Nuclear_receptor.0075	THRA	2.72672	1.79615	1.58e-12	1.24e-11
GM.5.0.Nuclear_receptor.0012	RXRB,THRA	2.72164	1.79339	1.64e-12	1.28e-11
GM.5.0.bZIP.0082	JUN	2.16817	1.38442	1.9e-12	1.47e-11
GM.5.0.bHLH.0118	TAL2	0.959683	0.468381	2.84e-12	2.18e-11
GM.5.0.p53.0009	TP53	1.28973	0.674247	2.85e-12	2.18e-11
GM.5.0.Homeodomain.0077	NKX2-3,NKX2-6,NKX2-5	0.81243	0.444893	3.96e-12	3e-11
GM.5.0.Nuclear_receptor.0078	NR4A1	1.51315	0.833138	5.26e-12	3.96e-11
GM.5.0.GATA.0001	CCNT2	1.44714	0.813794	6.49e-12	4.85e-11
GM.5.0.p53.0003	TP53	2.01076	1.3402	7.72e-12	5.73e-11
GM.5.0.p53.0005	TP53	3.00599	2.24104	8.89e-12	6.55e-11
GM.5.0.Mixed.0073	CUX1	0.736265	0.315017	9.74e-12	7.12e-11
GM.5.0.Nuclear_receptor.0036	NR2F1,NR2F6,RARA,RARB,RARG	0.59409	0.215538	1.02e-11	7.41e-11
GM.5.0.C2H2_ZF_Homeodomain.0001	ZEB1	2.28496	1.43278	1.5e-11	1.08e-10
GM.5.0.Nuclear_receptor.0135	RXRA	1.68579	0.986501	1.92e-11	1.38e-10
GM.5.0.C2H2_ZF.0231	MAZ	7.124	7.06578	1.96e-11	1.39e-10
GM.5.0.bZIP.0048	CREM	2.00061	1.71187	2.24e-11	1.58e-10
GM.5.0.bZIP.0037	MAFF,MAFK,MAFG	2.0717	1.2877	3.54e-11	2.48e-10
GM.5.0.Nuclear_receptor.0009	NR1D2	1.68071	0.980975	3.77e-11	2.62e-10
GM.5.0.Homeodomain.0007	PBX3,PBX2,FOS	2.15802	2.72462	3.97e-11	2.74e-10
GM.5.0.Unknown.0042	ZNF431	1.77719	1.0542	4.64e-11	3.18e-10
GM.5.0.C2H2_ZF.0240	ZNF274	1.046	0.51812	5.41e-11	3.69e-10
GM.5.0.Forkhead.0038	FOXK2,FOXI2,FOXA1,FOXA3,FOXI1,FOXI3	0.289428	0.0704644	8.72e-11	5.9e-10
GM.5.0.Sox.0023	NANOG	0.756576	0.349559	1.1e-10	7.41e-10
GM.5.0.Forkhead.0049	FOXK2,FOXI2,FOXA1,FOXA3,FOXI1,FOXI3	0.629633	0.255606	1.26e-10	8.45e-10
GM.5.0.Nuclear_receptor.0072	RARA,RXRA	1.79242	1.11223	1.38e-10	9.16e-10
GM.5.0.Mixed.0035	ZBTB7A	1.28973	0.719842	1.53e-10	1.01e-09
GM.5.0.Rel.0023	NFKB2	1.68071	1.04315	2.24e-10	1.47e-09
GM.5.0.Nuclear_receptor.0017	RXRA	1.79242	1.08874	2.28e-10	1.49e-09
GM.5.0.Nuclear_receptor.0120	THRA	1.68071	1.0169	3.02e-10	1.96e-09
GM.5.0.CUT_Homeodomain.0009	CUX1	0.715954	0.33436	3.13e-10	2.01e-09
GM.5.0.Forkhead.0044	FOXC1,FOXC2,FOXK2,FOXI2,FOXA1,FOXA3,FOXI1,FOXI3	0.187874	0.0221065	3.63e-10	2.32e-09
GM.5.0.Mixed.0068	MAX	2.89936	2.17058	4.11e-10	2.61e-09
GM.5.0.bZIP.0101	MAF	3.18879	2.26453	5.61e-10	3.54e-09
GM.5.0.Mixed.0091	CUX1	1.31004	0.737803	6.46e-10	4.05e-09
GM.5.0.C2H2_ZF.0251	ZNF274	1.28466	0.733658	1.07e-09	6.65e-09
GM.5.0.Nuclear_receptor.0024	NR3C1	1.62486	0.982356	1.1e-09	6.8e-09
GM.5.0.bHLH.0043	TFAP4	1.68579	1.03348	1.2e-09	7.42e-09
GM.5.0.p53.0002	TP53	1.046	0.556807	1.75e-09	1.07e-08
GM.5.0.bZIP.0053	MAFK,MAF,MAFF	2.12755	1.40376	2.31e-09	1.4e-08
GM.5.0.C2H2_ZF.0134	ZNF85	0.52808	0.2335	2.5e-09	1.51e-08
GM.5.0.Forkhead.0059	FOXA1,FOXA2	2.75211	2.11669	3.15e-09	1.89e-08
GM.5.0.Nuclear_receptor.0130	NR3C1	1.46745	0.878732	3.79e-09	2.27e-08
GM.5.0.SMAD.0005	SMAD2,SMAD3,SMAD4	2.48299	1.69391	4e-09	2.37e-08
GM.5.0.C2H2_ZF.0081	KLF12,KLF7,KLF6,KLF5,KLF3	5.05738	4.21681	4.15e-09	2.45e-08
GM.5.0.Mixed.0071	TAF1	1.23388	0.992028	4.25e-09	2.49e-08
GM.5.0.RFX.0005	RFX2,RFX7,RFX5,RFX3	1.96507	1.51982	5.04e-09	2.95e-08
GM.5.0.bZIP.0029	ATF2,ATF1	1.1374	1.27389	8.41e-09	4.88e-08
GM.5.0.Mixed.0099	TCF7L2	4.25003	3.53013	8.84e-09	5.1e-08
GM.5.0.bZIP.0075	FOS	2.46268	1.69529	1.13e-08	6.49e-08
GM.5.0.Homeodomain.0054	NKX2-3,NKX2-6,NKX2-5	0.624556	0.286002	1.15e-08	6.55e-08
GM.5.0.CUT_Homeodomain.0007	CUX1	0.604245	0.306727	1.16e-08	6.58e-08
GM.5.0.Forkhead.0033	FOXA1,FOXK2,FOXI2,FOXA3,FOXI1,FOXI3	0.121865	0.00967	1.5e-08	8.45e-08
GM.5.0.Homeodomain.0145	MEIS1	0.74642	0.36752	1.54e-08	8.59e-08
GM.5.0.C2H2_ZF.0031	SP1,SP2,THAP1	2.78765	3.35328	1.54e-08	8.59e-08
GM.5.0.Sox.0016	SOX18	0.533157	0.24179	1.58e-08	8.79e-08
GM.5.0.Homeodomain.0130	NKX2-3	0.888596	0.486342	2.14e-08	1.18e-07
GM.5.0.C2H2_ZF.0262	IKZF2	4.76795	4.00127	2.79e-08	1.53e-07
GM.5.0.Nuclear_receptor.0035	NR2F2,RXRA	3.24972	2.62376	2.85e-08	1.56e-07
GM.5.0.Mixed.0107	TCF7L2	2.01076	1.36784	3.38e-08	1.84e-07
GM.5.0.C2H2_ZF.0255	REST	3.69148	2.95812	3.85e-08	2.08e-07
GM.5.0.C2H2_ZF.0222	ZNF282	1.68579	1.09151	5.12e-08	2.75e-07
GM.5.0.Homeodomain.0066	NKX2-3,NKX2-6,NKX2-5	1.14756	0.672866	5.4e-08	2.89e-07
GM.5.0.RFX.0004	RFX7,RFX5,RFX2,ARID2,RFX3	2.84351	2.29078	5.49e-08	2.92e-07
GM.5.0.Nuclear_receptor.0025	NR3C1	1.35574	0.833138	6.21e-08	3.29e-07
GM.5.0.TEA.0002	TEAD3	0.279273	0.0842809	6.66e-08	3.51e-07
GM.5.0.Ets.0038	ETV5,ETS2	0.939372	0.577532	6.72e-08	3.52e-07
GM.5.0.Unknown.0197	EP300	1.02569	0.603783	6.76e-08	3.52e-07
GM.5.0.C2H2_ZF.0294	ZNF281,ZNF148	4.92028	5.5432	7.93e-08	4.11e-07
GM.5.0.bZIP.0091	MAF	2.09201	1.54469	8.66e-08	4.47e-07
GM.5.0.bZIP.0014	MAFF,MAFG,MAFK,MAF	1.82797	1.24625	9.06e-08	4.65e-07
GM.5.0.Forkhead.0026	FOXG1,FOXJ3,FOXK1,FOXK2,FOXI2,FOXA1,FOXA3,FOXI1,FOXI3,FOXN3,FOXN2	0.487458	0.24179	9.33e-08	4.76e-07
GM.5.0.bZIP.0058	NFE2L2	2.37636	1.70772	1e-07	5.09e-07
GM.5.0.SMAD.0010	SMAD2	2.37128	1.68838	1.05e-07	5.32e-07
GM.5.0.Ets.0033	ELF3	1.26434	0.838664	1.12e-07	5.66e-07
GM.5.0.bZIP.0045	E2F1,ATF1,ATF7,ATF2	1.07647	1.00308	1.2e-07	6.02e-07
GM.5.0.Ets.0001,GM.5.0.Ets.0027	ETS2,ERF,ETS1	2.16817	2.93602	1.25e-07	6.24e-07
GM.5.0.Sox.0025	SOX10,SOX9,SOX15	0.147253	0.0580295	1.38e-07	6.86e-07
GM.5.0.RFX.0001	RFX7,RFX5,ARID2,RFX3	2.9349	2.34467	1.46e-07	7.22e-07
GM.5.0.C2H2_ZF.0239	IKZF4	1.48269	0.979593	1.63e-07	7.99e-07
GM.5.0.Homeodomain.0153	NKX2-3,NKX2-6	1.68579	1.11223	1.84e-07	8.97e-07
GM.5.0.Homeodomain.0047	SIX3,SIX1	1.46237	0.963013	1.88e-07	9.13e-07
GM.5.0.bZIP.0003	BACH1,BACH2,MAFK,NFE2	2.60485	1.94399	1.89e-07	9.15e-07
GM.5.0.C2H2_ZF.0187	PATZ1	6.04753	6.281	2.04e-07	9.8e-07
GM.5.0.Unknown.0072	TRIM28	2.3205	1.65522	2.07e-07	9.91e-07
GM.5.0.Nuclear_receptor.0065	NR4A1	0.903829	0.533319	2.25e-07	1.07e-06
GM.5.0.STAT.0012	STAT5B	0.974916	0.683919	2.55e-07	1.21e-06
GM.5.0.C2H2_ZF.0211	REST	1.02569	0.606546	2.68e-07	1.27e-06
GM.5.0.bZIP.0026	MAFF,MAFG,MAFK,MAF	0.873362	0.494632	2.98e-07	1.4e-06
GM.5.0.C2H2_ZF.0227	ZNF317	0.324972	0.120204	3.27e-07	1.53e-06
GM.5.0.Forkhead.0058	FOXG1,FOXK2,FOXI2,FOXA1,FOXA3,FOXI1,FOXI3	1.44714	0.957486	3.8e-07	1.77e-06
GM.5.0.STAT.0024	STAT1,STAT3	1.22372	0.833138	5.07e-07	2.35e-06
GM.5.0.Unknown.0169	HLTF	1.82797	1.27803	5.77e-07	2.67e-06
GM.5.0.C2H2_ZF.0307	ZNF418	0.690566	0.385482	6.25e-07	2.87e-06
GM.5.0.Homeodomain.0088	SIX4,SIX5	2.81812	2.12498	6.28e-07	2.87e-06
GM.5.0.RFX.0003	RFX1,RFX7,RFX5,RFX2	2.3662	2.14985	6.61e-07	3.01e-06
GM.5.0.bHLH.0039	USF2,MITF,USF1,TFE3	2.026	1.71187	7.46e-07	3.38e-06
GM.5.0.SMAD.0007	SMAD3,SMAD2	1.05108	0.635561	7.63e-07	3.45e-06
GM.5.0.Homeodomain.0059	NKX2-3,NKX2-6	2.05139	1.47146	8.21e-07	3.69e-06
GM.5.0.bZIP.0047	MAF	2.72164	2.21479	9.29e-07	4.16e-06
GM.5.0.C2H2_ZF.0233	ZNF324	1.65025	1.27665	9.44e-07	4.21e-06
GM.5.0.Unknown.0004	NF1	1.89906	1.43139	1.01e-06	4.5e-06
GM.5.0.bZIP.0102	FOSL1	1.71118	1.17579	1.08e-06	4.78e-06
GM.5.0.bZIP.0008	BACH1,NFE2,BACH2	1.10694	0.71017	1.13e-06	4.97e-06
GM.5.0.STAT.0022	STAT6	0.766731	0.462854	1.37e-06	6.02e-06
GM.5.0.SMAD.0011	NFIC	2.59978	2.12222	1.55e-06	6.78e-06
GM.5.0.bZIP.0022	ATF3	1.9803	1.72983	1.92e-06	8.35e-06
GM.5.0.bHLH.0080	ARNT2	0.761653	0.819321	2.07e-06	8.93e-06
GM.5.0.bZIP.0103	BACH1	3.4376	2.67488	2.52e-06	1.08e-05
GM.5.0.Myb_SANT.0001	MYBL2	0.868285	0.512594	2.58e-06	1.1e-05
GM.5.0.CUT_Homeodomain.0011	CUX1	0.507769	0.317781	2.59e-06	1.11e-05
GM.5.0.STAT.0002	STAT6	0.507769	0.276331	2.61e-06	1.11e-05
GM.5.0.MADS_box.0004	SRF	1.06631	0.678392	2.85e-06	1.2e-05
GM.5.0.RFX.0002	RFX5,RFX7	2.68102	2.25624	2.93e-06	1.24e-05
GM.5.0.Forkhead.0021	FOXO1,FOXO4,FOXN3,FOXK2,FOXI2,FOXA1,FOXA3,FOXI1,FOXI3	0.0863207	0.0221065	2.98e-06	1.25e-05
GM.5.0.Forkhead.0047	FOXK2,FOXI2,FOXA1,FOXA3,FOXI1,FOXI3	1.37605	0.921563	3.36e-06	1.4e-05
GM.5.0.Unknown.0157	HDAC2	1.12725	0.722605	3.95e-06	1.65e-05
GM.5.0.Unknown.0003	EP300	5.38743	4.84132	4.45e-06	1.85e-05
GM.5.0.bHLH.0134	TFAP4	3.69656	3.05069	5.25e-06	2.17e-05
GM.5.0.bZIP.0056	ATF1,CREB1,ATF3	1.66548	1.86938	5.39e-06	2.22e-05
GM.5.0.Mixed.0047	FOXA1,NR3C1	3.24972	2.55468	5.58e-06	2.29e-05
GM.5.0.Nuclear_receptor.0128	NR2C2	2.25449	1.68286	6.17e-06	2.52e-05
GM.5.0.bZIP.0067	ATF1	1.10694	1.13572	6.45e-06	2.62e-05
GM.5.0.Grainyhead.0007	TFCP2	4.06215	3.67382	7.24e-06	2.93e-05
GM.5.0.Sox.0035	SOX15,SOX2	0.370671	0.169943	8.43e-06	3.4e-05
GM.5.0.STAT.0020	STAT3	0.472225	0.256988	9.06e-06	3.63e-05
GM.5.0.C2H2_ZF.0256	ZNF274	0.309739	0.14231	9.08e-06	3.63e-05
GM.5.0.C2H2_ZF_Homeodomain.0002	ZEB1	1.30497	2.02412	1e-05	3.99e-05
GM.5.0.Homeodomain.0168	NKX2-5	1.43191	1.01413	1.02e-05	4.06e-05
GM.5.0.Grainyhead.0009,GM.5.0.bHLH.0022	TFCP2,TCF12,TCF4,TCF3,ZEB1	8.28171	7.85056	1.12e-05	4.42e-05
GM.5.0.Nuclear_receptor.0022	ESRRA	1.87874	1.44383	1.27e-05	5e-05
GM.5.0.Nuclear_receptor.0053	RARA,RARG,RARB	1.80766	1.31119	1.33e-05	5.23e-05
GM.5.0.Nuclear_receptor.0061	RXRA,RXRG	0.761653	0.520884	1.5e-05	5.87e-05
GM.5.0.bZIP.0072	MAFF,MAFK	2.84351	2.25486	1.75e-05	6.81e-05
GM.5.0.Nuclear_receptor.0052	NR1D2	0.599167	0.341269	2e-05	7.76e-05
GM.5.0.Nuclear_receptor.0014	RARG	1.87367	1.38442	2.47e-05	9.52e-05
GM.5.0.Nuclear_receptor.0051	NR2F2,RARA	3.19894	2.83792	2.58e-05	9.92e-05
GM.5.0.bHLH.0095	HES4	1.3659	1.09842	2.61e-05	0.000100162
GM.5.0.Nuclear_receptor.0103	NR2C2	0.817508	0.519502	2.65e-05	0.000101068
GM.5.0.Ets.0011	ETS1,ETS2	1.65025	1.30843	2.89e-05	0.00010992
GM.5.0.GATA.0024	GATA3	1.61978	1.17302	2.98e-05	0.00011311
GM.5.0.C2H2_ZF.0241	SP1	5.69209	7.85471	3.06e-05	0.000115627
GM.5.0.bZIP.0005	BACH1,BACH2,NFE2,NFE2L2,MAF,MAFK	2.55916	1.98958	3.13e-05	0.000117929
GM.5.0.Unknown.0154	CBFB	1.29989	0.899457	3.15e-05	0.000118112
GM.5.0.Nuclear_receptor.0150	ESRRA	0.853052	0.538845	3.26e-05	0.00012163
GM.5.0.Nuclear_receptor.0006	NR1D2	1.0003	0.653523	3.28e-05	0.00012163
GM.5.0.Nuclear_receptor.0055	ESRRA	2.37128	1.94813	3.28e-05	0.00012163
GM.5.0.bHLH.0091	CLOCK	1.66548	1.42034	3.32e-05	0.0001226
GM.5.0.Nuclear_receptor.0083	PPARD	1.13232	0.802741	3.34e-05	0.000122806
GM.5.0.C2H2_ZF.0012	ZBTB33	2.78765	2.29769	3.36e-05	0.000123076
GM.5.0.bZIP.0024	ATF2,JUN,JUND,FOS,FOSL1,JUNB	1.2288	1.15644	3.37e-05	0.000123076
GM.5.0.C2H2_ZF.0282	ZNF680	0.538235	0.335742	3.52e-05	0.000128124
GM.5.0.Nuclear_receptor.0108	NR3C1	2.89936	2.65278	3.82e-05	0.00013879
GM.5.0.Nuclear_receptor.0016	RARB,RARG,RXRA	1.12725	0.779253	3.85e-05	0.000139034
GM.5.0.Nuclear_receptor.0138	NR3C1	1.18818	0.811031	3.93e-05	0.000141675
GM.5.0.Unknown.0178	EZH2	0.553468	0.34265	4.07e-05	0.000146129
GM.5.0.bHLH.0002	TCF3	2.10216	1.76299	4.19e-05	0.000149862
GM.5.0.Homeodomain.0113	PBX3	2.9806	3.30768	4.26e-05	0.000151943
GM.5.0.C2H2_ZF.0266	ZNF331	4.21956	3.83271	4.68e-05	0.000166109
GM.5.0.Nuclear_receptor.0005	NR1H3,RXRA	1.41668	1.01552	4.86e-05	0.000172104
GM.5.0.C2H2_ZF_Homeodomain.0005	ZEB1	2.08185	1.72016	4.94e-05	0.000174164
GM.5.0.SMAD.0006	NFIC	1.73657	1.33606	5.35e-05	0.000187986
GM.5.0.bZIP.0097	JUND,BATF3	0.233574	0.0994791	5.51e-05	0.000193102
GM.5.0.STAT.0003	STAT3	1.16787	0.892549	5.75e-05	0.00020064
GM.5.0.RFX.0008	RFX5,RFX7	2.6861	2.26039	6.13e-05	0.000213294
GM.5.0.STAT.0009	STAT3,STAT5B	0.974916	0.728132	6.66e-05	0.000230152
GM.5.0.Homeodomain.0182	NKX2-3,NKX2-6	1.13232	0.775108	6.66e-05	0.000230152
GM.5.0.Myb_SANT.0012	MYBL2	0.695643	0.433839	7.24e-05	0.000249497
GM.5.0.Unknown.0025	BPTF	0.213263	0.164417	7.48e-05	0.000256657
GM.5.0.STAT.0001	STAT3,STAT1	1.15771	0.887022	7.83e-05	0.000267823
GM.5.0.C2H2_ZF.0310	ZNF140	0.705799	0.496014	8.06e-05	0.000274764
GM.5.0.Nuclear_receptor.0039	ESRRA	0.853052	0.556807	8.33e-05	0.000282983
GM.5.0.Paired_box.0018	PAX9,PAX1	1.61978	1.21862	8.52e-05	0.000288642
GM.5.0.C2H2_ZF.0011	ZNF274	0.736265	0.482197	8.67e-05	0.000292748
GM.5.0.Nuclear_receptor.0121	NR3C1	0.939372	0.621744	8.83e-05	0.000296978
GM.5.0.Mixed.0106	MZF1	1.78735	1.48666	9.13e-05	0.000306147
GM.5.0.Ets.0007	ELK1,ETV4,ETS2,ERF	3.13801	4.12009	9.88e-05	0.000330221
GM.5.0.bHLH.0004	USF1,SREBF1,MITF,TFE3,USF2	1.66548	1.38165	0.000100566	0.000335002
GM.5.0.Homeodomain.0188	MEIS1	0.238651	0.111914	0.000103997	0.000345296
GM.5.0.C2H2_ZF.0229	ZNF708	2.08185	1.69943	0.000104616	0.00034622
GM.5.0.C2H2_ZF.0216	ZNF329	1.36082	1.06249	0.000114938	0.000379145
GM.5.0.Nuclear_receptor.0058	NR3C1	1.0003	0.675629	0.000115566	0.000379985
GM.5.0.Nuclear_receptor.0011	NR3C1	1.51315	1.10394	0.000117135	0.000383902
GM.5.0.bHLH.0075	TCF3	1.76704	1.32501	0.000124739	0.000407507
GM.5.0.C2H2_ZF.0218	SP1	2.45252	2.03932	0.00014006	0.000456094
GM.5.0.bZIP.0028	BACH1,BACH2,MAFF	0.710876	0.460091	0.000143289	0.000463685
GM.5.0.Unknown.0093	SIN3A	3.26495	2.84483	0.000143304	0.000463685
GM.5.0.RFX.0017	RFX5	1.52331	1.19099	0.000159758	0.000515285
GM.5.0.bHLH.0110	TFAP4	5.1894	4.55531	0.000167764	0.000539393
GM.5.0.THAP_finger.0001	THAP1	1.33543	1.24349	0.000178207	0.000571161
GM.5.0.Grainyhead.0010	UBP1	0.248807	0.117441	0.000186886	0.000597095
GM.5.0.Mixed.0003	NFIL3	0.340205	0.196195	0.000204781	0.000652218
GM.5.0.bHLH.0060	TCF3	2.22911	1.93708	0.000209601	0.000665482
GM.5.0.C2H2_ZF.0214	ZNF691	9.45973	8.45572	0.000263851	0.000835119
GM.5.0.bZIP.0036	JUN,JUNB,JUND	1.65025	1.4383	0.00027323	0.00086116
GM.5.0.bZIP.0015	CEBPB,EP300	0.411293	0.236263	0.000273774	0.00086116
GM.5.0.C2H2_ZF.0055	PRDM1	0.360516	0.229355	0.000298027	0.000934552
GM.5.0.Mixed.0082	NANOG,POU5F1	2.19356	2.07939	0.000317833	0.000993594
GM.5.0.Unknown.0208	MAFK	2.43729	1.93846	0.000324725	0.00101203
GM.5.0.C2H2_ZF.0059	ZNF263,ZNF691	2.82319	2.27558	0.000353269	0.00109762
GM.5.0.Nuclear_receptor.0125	NR2C2	3.10755	2.89595	0.000425562	0.0013182
GM.5.0.Forkhead.0052	FOXA2	0.0406215	0.00414	0.000439942	0.00135861
GM.5.0.Nuclear_receptor.0023	RXRG	2.62009	2.37783	0.000445336	0.0013711
GM.5.0.bHLH.0068	ATF3,BHLHE40,USF2,ARNTL2,MITF,MAX,MXI1,NFE2	0.964761	1.14815	0.000470689	0.00144477
GM.5.0.Rel.0024	NFKB1	2.84858	2.53948	0.000484899	0.00148391
GM.5.0.Mixed.0013	NFKB1	0.472225	0.299819	0.000486736	0.00148506
GM.5.0.IRF.0008	IRF3	0.533157	0.356467	0.000526629	0.00160196
GM.5.0.C2H2_ZF.0123	ZNF549	2.03108	1.59028	0.000528625	0.00160323
GM.5.0.C2H2_ZF.0289	REST	2.84351	2.34052	0.000566271	0.00171229
GM.5.0.GTF2I-like.0001	GTF2I	3.42236	3.39472	0.000658953	0.00198664
GM.5.0.Grainyhead.0001	UBP1	2.53884	2.09182	0.00067981	0.00204345
GM.5.0.RFX.0013	RFX1,RFX7,RFX5	1.72134	1.49219	0.000719148	0.00215532
GM.5.0.Homeodomain.0175	SIX3,SIX1	0.619478	0.404825	0.000784349	0.00234382
GM.5.0.MADS_box.0016	SRF	0.446837	0.291529	0.000807381	0.00240557
GM.5.0.bZIP.0012	ATF3	1.54362	2.22446	0.000889692	0.00264306
GM.5.0.C2H2_ZF.0198	ZBTB12	0.898751	0.635561	0.000914024	0.00270743
GM.5.0.CSL.0003	RBPJ	3.13293	2.82134	0.00098238	0.00290145
GM.5.0.Sox.0006	SOX15,SOX18,SOX2,SOX21,SOX17,SOX3	0.223418	0.109151	0.000992755	0.00292359
GM.5.0.bHLH.0048	TAL2,TCF3	1.28466	0.986501	0.00103727	0.00304585
GM.5.0.Mixed.0045	ZNF350	3.10755	3.03964	0.00108909	0.00318881
GM.5.0.bZIP.0001	CEBPB	1.38113	2.04899	0.00116252	0.00339404
GM.5.0.C2H2_ZF.0301	ZNF628	0.563623	0.368902	0.00119197	0.00347002
GM.5.0.MADS_box.0005	BCL11A,MEF2A,RXRA	0.365594	0.261133	0.0012094	0.00351072
GM.5.0.EIN3.0002	BRCA1	0.523002	0.36752	0.00127096	0.00367615
GM.5.0.RFX.0014	RFX5	0.538235	0.353704	0.00127363	0.00367615
GM.5.0.Mixed.0027	TCF12	0.324972	0.22521	0.00149054	0.00429004
GM.5.0.C2H2_ZF.0225	ZNF768	1.74672	1.37751	0.00167069	0.00479496
GM.5.0.Grainyhead.0011	TFCP2	1.46745	1.15092	0.00175544	0.00502402
GM.5.0.C2H2_ZF.0084	SP2,SP5,SP3,SP8,THAP1	3.62039	3.4265	0.00183621	0.00524041
GM.5.0.Nuclear_receptor.0122	NR3C1	0.497613	0.321925	0.00203317	0.00578626
GM.5.0.SMAD.0015	SMAD4	3.26495	3.05207	0.00216703	0.00615001
GM.5.0.C2H2_ZF.0273	ZNF274	0.411293	0.263896	0.00224058	0.00634103
GM.5.0.C2H2_ZF.0117	SP1,SP4,ZBTB17	6.20494	9.79178	0.00225083	0.00635234
GM.5.0.bHLH.0009	ATF3,USF1,USF2,BACH1,BACH2,NFE2,TFE3	1.80258	1.89839	0.00257125	0.00723653
GM.5.0.C2H2_ZF.0193	ZNF24	0.081243	0.0234881	0.00260253	0.00730433
GM.5.0.Paired_box.0013	PAX9,PAX1	8.17508	7.98458	0.00275716	0.00771702
GM.5.0.C2H2_ZF.0146	ZNF274	1.03077	0.775108	0.00335611	0.00936762
GM.5.0.Unknown.0014	ZNF322	2.70133	2.50218	0.0034105	0.00949334
GM.5.0.Mixed.0108	CTCF,RAD21,SMC3	1.44206	1.20757	0.00358654	0.00995607
GM.5.0.C2H2_ZF.0164	ZNF263	1.47761	1.60134	0.00360111	0.00996928
GM.5.0.Grainyhead.0005	UBP1	0.390982	0.563715	0.00366134	0.0101085
GM.5.0.Ets.0012	ETV5	1.06631	1.03348	0.00403747	0.0111167
GM.5.0.bZIP.0079	FOS	2.41698	2.02689	0.00429962	0.0118065
GM.5.0.bHLH.0051	AHR	0.761653	0.555425	0.00432139	0.0118343
GM.5.0.Ets.0034	ELF1	0.59409	0.496014	0.00441817	0.0120668
GM.5.0.Rel.0022	NFATC1,NFATC4,NFATC3	0.19803	0.129876	0.00464432	0.0126505
GM.5.0.C2H2_ZF.0085	PRDM1	0.19803	0.117441	0.00487139	0.0132335
GM.5.0.Homeodomain.0033	NKX2-3,NKX2-6,NKX2-5	0.223418	0.125731	0.00502259	0.0136079
GM.5.0.Unknown.0058	CCNT2	5.24017	7.40014	0.00514951	0.0139146
GM.5.0.C2H2_ZF.0172	ZNF652	0.59409	0.444893	0.00554913	0.0149547
GM.5.0.bHLH.0026,GM.5.0.bHLH.0040,GM.5.0.bHLH.0041,GM.5.0.bHLH.0053	MAX,ARNT,CLOCK,BHLHE40,HES4,HES1,MYCN,MYC,MNT,MLX,USF1,MXI1,USF2	0.726109	1.12743	0.00559505	0.0150385
GM.5.0.bZIP.0027	ATF5	0.563623	0.429695	0.00590228	0.0158225
GM.5.0.C2H2_ZF.0021	ZNF263	1.87367	2.4552	0.00610588	0.0163252
GM.5.0.RFX.0011	RFX1	0.365594	0.361993	0.00612353	0.0163294
GM.5.0.bZIP.0096	JUND,ATF1,ATF7,BATF3,CREB3,JDP2,JUN,CREB3L4,XBP1,CREB1,FOSL1,FOSL2,JUNB	0.888596	1.05282	0.00670721	0.0178391
GM.5.0.Homeodomain.0167	NANOG	0.269117	0.179615	0.00699432	0.0185541
GM.5.0.C2H2_ZF.0002	ZEB1,SNAI1	2.6861	2.55744	0.0071764	0.0189876
GM.5.0.GATA.0010	GATA3	0.345283	0.226591	0.00754874	0.0199208
GM.5.0.Homeodomain.0099	ISL1	0.0406215	0.0165799	0.00862424	0.0227001
GM.5.0.Runt.0003	MEF2A	0.192952	0.149219	0.00870867	0.0228631
GM.5.0.STAT.0005	STAT5B	0.456992	0.391008	0.00873932	0.0228844
GM.5.0.Forkhead.0056	FOXJ3,FOXN3,FOXK2,FOXI2,FOXN2,FOXA1,FOXA3,FOXI1,FOXI3	0.0304661	0.00553	0.00882509	0.0230496
GM.5.0.Nuclear_receptor.0097	NR6A1	0.223418	0.139547	0.00944468	0.0246046
GM.5.0.Mixed.0051	ZNF143	1.34051	1.18684	0.00957681	0.024885
GM.5.0.C2H2_ZF.0062	BCL11A	0.147253	0.0980975	0.00965859	0.0250335
GM.5.0.Rel.0017	NFKB1	0.619478	0.498777	0.00979143	0.0253132
GM.5.0.C2H2_ZF.0153	PRDM1	1.03077	0.816558	0.0102195	0.0263528
GM.5.0.Sox.0028	SOX2,BCL11A	0.152331	0.103624	0.0102886	0.0264639
GM.5.0.C2H2_ZF.0212	EGR1	0.436681	0.308109	0.010552	0.0270362
GM.5.0.bZIP.0039	CEBPB,CEBPG,DBP,HSF1,NFIL3,TEF	0.309739	0.205867	0.0105643	0.0270362
GM.5.0.Nuclear_receptor.0047,GM.5.0.Nuclear_receptor.0049	ESRRA	0.979994	0.764055	0.0109591	0.027976
GM.5.0.C2H2_ZF.0114	ZNF264	0.390982	0.265278	0.0109951	0.0279977
GM.5.0.MADS_box.0009	SRF	0.192952	0.153364	0.0117926	0.0299533
GM.5.0.Ets.0037	ELF1,ELK4,GABPA	0.929217	0.840046	0.0121729	0.0307847
GM.5.0.Myb_SANT.0011	TERF2	1.28973	1.04177	0.0121806	0.0307847
GM.5.0.Forkhead.0011	FOXG1,FOXK2,FOXI2,FOXA1,FOXA3,FOXI1,FOXI3	0.0507769	0.0138165	0.0124879	0.0314702
GM.5.0.Nuclear_receptor.0087	THRA	0.695643	0.522265	0.0125349	0.0314702
GM.5.0.C2H2_ZF.0039	ZNF382	1.0917	0.866297	0.0125623	0.0314702
GM.5.0.Rel.0021	NFATC1,NFATC4,NFATC3	0.477303	0.355085	0.0125757	0.0314702
GM.5.0.Nuclear_receptor.0073	RXRA	1.0003	0.806886	0.0126101	0.0314789
GM.5.0.C2H2_ZF.0118	ZNF274	0.203108	0.118822	0.0126779	0.0315704
GM.5.0.Mixed.0101	POU2F1	0.0863207	0.0746093	0.0134929	0.0335179
GM.5.0.C2H2_ZF.0144	KLF3,KLF7,KLF6,KLF5	1.80258	1.67871	0.0145674	0.0360988
GM.5.0.C2H2_ZF.0056	HIC2	0.48238	0.3841	0.0147658	0.0365013
GM.5.0.Unknown.0002	TAF1,WRNIP1	1.28973	1.5212	0.0150615	0.0371418
GM.5.0.bZIP.0031	DDIT3	0.721032	0.59273	0.0156301	0.0384508
GM.5.0.Unknown.0146	FUBP1	0.0761653	0.0303964	0.0158333	0.0388567
GM.5.0.Homeodomain.0008	SIX3,SIX1	0.426526	0.301201	0.01621	0.0396851
GM.5.0.C2H2_ZF.0201	ZNF816	1.87874	1.85004	0.0164168	0.0400949
GM.5.0.bZIP.0007	ATF1,CREB1	1.71626	2.55053	0.0166115	0.0404732
GM.5.0.SMAD.0019	SMAD3	3.92505	3.63375	0.0172399	0.0419036
GM.5.0.Rel.0008	NFKB1	1.44714	1.21033	0.0176903	0.0428959
GM.5.0.Rel.0019	NFATC1,NFATC4,NFATC3	0.116787	0.071846	0.0180312	0.0436183
GM.5.0.bHLH.0059	SREBF2	1.71626	1.58614	0.0186455	0.0449971
GM.5.0.Mixed.0059	NFKB1	0.411293	0.298437	0.0193522	0.0465921
GM.5.0.Nuclear_receptor.0048	NR3C1	0.908906	0.719842	0.019409	0.0466182
GM.5.0.bZIP.0004	ATF4,CEBPG,ATF3,DDIT3,ATF5,MYC	0.350361	0.276331	0.0198993	0.0476832
GM.5.0.Mixed.0109	ZNF350	0.157408	0.0980975	0.0201394	0.0481451
GM.5.0.bZIP.0066	ATF3,FOS,FOSL2	0.33005	0.404825	0.0205834	0.0490909
GM.5.0.Homeodomain.0180	MEIS1	0.0406215	0.0165799	0.0207075	0.0492713
GM.5.0.Rel.0015	RELA,NFKB1	1.99553	1.72707	0.0220113	0.0522512
GM.5.0.bZIP.0062	CEBPB	0.502691	0.381337	0.0231279	0.0547739
GM.5.0.Forkhead.0010	FOXI2,FOXA1,FOXA3,FOXI1,FOXI3	0.0203108	0.00276	0.0233143	0.0550869
GM.5.0.Unknown.0067	NRF1	0.431604	0.491869	0.0234824	0.0553553
GM.5.0.GATA.0022	GATA3	0.0355438	0.00829	0.0236248	0.055562
GM.5.0.Sox.0026	SOX10,SOX9,SOX4,SOX11	0.0355438	0.00829	0.0258318	0.0606122
GM.5.0.STAT.0023	STAT1	1.06631	1.07769	0.0262906	0.0615466
GM.5.0.C2H2_ZF.0139	ZBTB18	1.19833	0.987883	0.0266687	0.0622882
GM.5.0.Nuclear_receptor.0042	THRA	0.599167	0.458709	0.0275503	0.0641997
GM.5.0.C2H2_ZF.0074	MAZ	1.29989	1.66213	0.0280133	0.0651293
GM.5.0.C2H2_ZF.0069	ZSCAN16	0.0863207	0.0414496	0.0281829	0.0653741
GM.5.0.bHLH.0101	MYC	0.0710876	0.035923	0.0286822	0.0663806
GM.5.0.CSD.0001	YBX2,YBX1	1.92444	3.03964	0.0290149	0.0669981
GM.5.0.AT_hook.0004	HMGA1	0.0355438	0.0138165	0.0293665	0.067656
GM.5.0.MADS_box.0001	SRF	0.0863207	0.0842809	0.034366	0.0789952
GM.5.0.Myb_SANT.0005	MYBL2	0.456992	0.371665	0.0359183	0.082377
GM.5.0.Homeodomain.0114,GM.5.0.Homeodomain.0183	ISL1,NKX2-3,NKX2-6,NKX2-5	0.0355438	0.00967	0.0361552	0.0827336
GM.5.0.Mixed.0094	POLR2A,TAF1,TBP	0.13202	0.122967	0.0364957	0.083325
GM.5.0.Nuclear_receptor.0111	THRA	0.634711	0.502922	0.037396	0.0851892
GM.5.0.Rel.0006	NFKB1,RELA,NFKB2	1.69087	1.55298	0.0409487	0.0930736
GM.5.0.Homeodomain.0124	NKX2-3,NKX3-1	0.081243	0.0455946	0.0414753	0.09406
GM.5.0.Rel.0003	RELA,NFKB1	1.37098	1.32501	0.0416372	0.0942169
GM.5.0.IRF.0012	IRF7	0.0355438	0.0151982	0.0422337	0.0953543
GM.5.0.Homeodomain_POU.0012	POU2F1	0.0863207	0.0911892	0.0456357	0.102807
GM.5.0.STAT.0006	STAT2,STAT1	0.0558546	0.0386863	0.0461563	0.103574
GM.5.0.C2H2_ZF.0219	ZNF274	0.0203108	0.00553	0.0461802	0.103574
GM.5.0.Unknown.0184	EP300	0.0761653	0.0538845	0.0476112	0.106548
GM.5.0.Sox.0014	SOX10,SOX9,SOX18,SOX21,SOX2,SOX17,SOX3	0.0761653	0.0386863	0.0481856	0.107597
GM.5.0.Rel.0018	RELA	0.147253	0.176852	0.0494171	0.110105
GM.5.0.Mixed.0049	MAX	0.553468	0.494632	0.0498342	0.110791
GM.5.0.C2H2_ZF.0147	PRDM4	0.0710876	0.0373047	0.0514571	0.114149
GM.5.0.Nuclear_receptor.0037	NR3C1	0.0203108	0.00553	0.0523068	0.115781
GM.5.0.C2H2_ZF.0115	ZNF263	6.48929	7.32968	0.0537357	0.118686
GM.5.0.C2H2_ZF.0070	ZNF586	0.274195	0.198958	0.0538826	0.118752
GM.5.0.Mixed.0066	POU2F1	0.06601	0.0649378	0.0553915	0.121813
GM.5.0.Forkhead.0057	FOXA1	0.0304661	0.0179615	0.0558033	0.122454
GM.5.0.Rel.0005	NFKB1	1.58932	1.52258	0.0567564	0.124277
GM.5.0.Sox.0005	BBX	0.0152331	0.00138	0.0568808	0.124281
GM.5.0.Homeodomain.0132	HOXB2	0.157408	0.153364	0.0599159	0.130632
GM.5.0.HSF.0004	HSF1,HSF2	0.319894	0.237645	0.0610429	0.132804
GM.5.0.C2H2_ZF.0160	ZNF136	0.0558546	0.0442129	0.0634997	0.137854
GM.5.0.Rel.0020	NFATC1,NFATC4,NFATC3	0.0507769	0.0469762	0.0637603	0.138125
GM.5.0.bZIP.0078	JUN	0.0101554	0.00138	0.065805	0.142251
GM.5.0.Forkhead.0003	FOXI1,FOXK2,FOXI2,FOXA1,FOXA3,FOXI3	0.0152331	0.00276	0.0664	0.143232
GM.5.0.Sox.0012	SOX15,SOX18,SOX21,SOX2,SOX3	0.0304661	0.00967	0.0672433	0.144744
GM.5.0.C2H2_ZF.0063	ZNF75A	1.27958	1.10809	0.0690616	0.148344
GM.5.0.Myb_SANT.0004	MYBL2	2.38651	2.22861	0.0695181	0.149009
GM.5.0.bZIP.0021	JUND,BATF3	0.0355438	0.0207248	0.0718454	0.153674
GM.5.0.IRF.0014	IRF3	0.167564	0.124349	0.0761137	0.162461
GM.5.0.bHLH.0074	NPAS1	1.12725	0.987883	0.0802551	0.170942
GM.5.0.Homeodomain_POU.0004	TBP,POU2F1,POU5F1	0.0863207	0.100861	0.0816162	0.173477
GM.5.0.Ets.0002	ELF3,ELF1	1.05108	1.10809	0.084489	0.179208
GM.5.0.bZIP.0006	XBP1	1.23388	1.25731	0.0864942	0.183079
GM.5.0.Grainyhead.0008	TFCP2	2.58962	2.5754	0.0894511	0.188944
GM.5.0.Forkhead.0040	FOXM1	0.46207	0.381337	0.089667	0.189008
GM.5.0.CUT_Homeodomain.0006	CUX1	0.06601	0.0566478	0.0913693	0.192197
GM.5.0.C2H2_ZF.0119	RREB1	0.924139	0.911892	0.0921792	0.1935
GM.5.0.C2H2_ZF.0038	PRDM14,ZEB1	1.3202	1.15644	0.0937244	0.196338
GM.5.0.C2H2_ZF.0154	ZBTB4	0.94445	1.04453	0.09528	0.199186
GM.5.0.Nuclear_receptor.0095	NR4A1	0.101554	0.0663194	0.100893	0.210487
GM.5.0.Forkhead.0022	FOXA1,FOXA2	1.97014	2.54915	0.102111	0.212592
GM.5.0.T-box.0019	EOMES	2.06154	1.868	0.103927	0.21593
GM.5.0.Homeodomain.0028	HOXB2,PBX1	0.0152331	0.00691	0.106112	0.22002
GM.5.0.IRF.0004	IRF9,STAT1	0.0710876	0.0566478	0.110015	0.227317
GM.5.0.HSF.0002	HSF2,HSF1	0.304661	0.256988	0.110079	0.227317
GM.5.0.Homeodomain.0089	PBX1,PBX2,PBX3	0.0152331	0.00829	0.110831	0.227969
GM.5.0.Mixed.0005	ARID3B,OTX2	0.0101554	0.00276	0.110843	0.227969
GM.5.0.Ets.0022	EWSR1	0.0152331	0.00967	0.113528	0.23302
GM.5.0.Sox.0030	SOX21	0.203108	0.156127	0.119887	0.244937
GM.5.0.RFX.0016	RFX1	1.17295	1.05835	0.120013	0.244937
GM.5.0.C2H2_ZF.0265	ZNF589	1.25419	1.21447	0.120058	0.244937
GM.5.0.Rel.0013	NFAT5	0.167564	0.165799	0.120619	0.24559
GM.5.0.Mixed.0028	THAP1,YY1	0.787042	1.05697	0.125156	0.254316
GM.5.0.C2H2_ZF.0124	ZNF232	0.116787	0.0828993	0.131404	0.266481
GM.5.0.Homeodomain.0018	ISL1,HOXB2	0.00508	0	0.131953	0.26706
GM.5.0.IRF.0007	IRF2	0.116787	0.0815176	0.133977	0.270617
GM.5.0.C2H2_ZF.0178	PRDM1	0.0406215	0.0345414	0.135652	0.273099
GM.5.0.STAT.0017	STAT3	0.0761653	0.0552662	0.135743	0.273099
GM.5.0.C2H2_ZF.0278	ZBTB33	0.294506	0.243171	0.138135	0.277363
GM.5.0.IRF.0021	IRF7	0.233574	0.212775	0.139056	0.27866
GM.5.0.Nuclear_receptor.0089	NR3C1	3.15832	3.4569	0.140048	0.280095
GM.5.0.Mixed.0012	REST	3.10247	3.193	0.143939	0.287312
GM.5.0.MADS_box.0014	MEF2A,MEF2D,MYEF2	0.0101554	0.00414	0.145098	0.289059
GM.5.0.Homeodomain_POU.0006	POU2F1	0.00508	0	0.148888	0.295525
GM.5.0.THAP_finger.0006	THAP1	1.37605	1.27803	0.148926	0.295525
GM.5.0.Homeodomain.0112	SIX4,SIX5,SMARCC2,ZNF143	0.868285	1.44521	0.153692	0.304389
GM.5.0.TBP.0006	TBP	1.31512	2.27006	0.154469	0.305331
GM.5.0.Forkhead.0004	FOXO1,FOXO3,FOXO4	1.70103	1.55436	0.15492	0.305628
GM.5.0.Forkhead.0025	FOXJ2,FOXJ3,FOXN3,FOXK2,FOXI2,FOXN2,FOXA1,FOXA3,FOXI1,FOXI3	0.0101554	0.00414	0.158427	0.311695
GM.5.0.IRF.0011	IRF3	0.0456992	0.0317781	0.158609	0.311695
GM.5.0.bHLH.0069	TCF12	2.97045	3.04378	0.160674	0.315144
GM.5.0.C2H2_ZF.0286	SP3	1.86859	1.7174	0.161414	0.315986
GM.5.0.C2H2_ZF.0095	ZKSCAN3	0.655022	0.642469	0.164601	0.321605
GM.5.0.Nuclear_receptor.0057	ESRRA	0.888596	0.787543	0.165759	0.323246
GM.5.0.C2H2_ZF.0161	ZNF134	1.96507	1.81549	0.16744	0.325899
GM.5.0.bZIP.0042	CEBPB,CEBPG	0.33005	0.280476	0.170612	0.330902
GM.5.0.bHLH.0007	TCF3	0.0406215	0.0345414	0.170662	0.330902
GM.5.0.CUT_Homeodomain.0004	CUX1	0.00508	0	0.171401	0.331702
GM.5.0.STAT.0004	STAT5B	0.13202	0.185142	0.17285	0.333869
GM.5.0.C2H2_ZF.0281	ZNF784	0.858129	0.805505	0.176034	0.339374
GM.5.0.SAND.0002	ARHGEF12	0.68041	0.721224	0.17701	0.34061
GM.5.0.CBF_NF-Y.0003	NFYA	0.426526	0.699117	0.178719	0.343249
GM.5.0.Paired_box.0004	PAX9,PAX1	1.18818	1.09427	0.180619	0.346244
GM.5.0.Forkhead.0015	FOXI1,FOXK2,FOXI2,FOXA1,FOXA3,FOXI3	0.0913984	0.0663194	0.181198	0.346698
GM.5.0.Homeodomain.0125	NANOG	1.046	0.978211	0.182441	0.348422
GM.5.0.bHLH.0063	TCF3	3.31065	3.53565	0.183142	0.349104
GM.5.0.Unknown.0134	ZSCAN26	0.00508	0	0.18628	0.35442
GM.5.0.C2H2_ZF.0190	EGR1	3.33096	4.98639	0.187787	0.35662
GM.5.0.Homeodomain.0080	ALX1	0.00508	0	0.188281	0.35689
GM.5.0.bZIP.0090	NFE2L1,MAFG	1.17802	1.09151	0.189531	0.358592
GM.5.0.C2H2_ZF.0257	ZKSCAN1	1.52838	1.40376	0.189897	0.358615
GM.5.0.ARID_BRIGHT.0005	ARID3B	0.00508	0	0.190405	0.358909
GM.5.0.Myb_SANT.0009	CDC5L	0.00508	0	0.191339	0.36
GM.5.0.Sox.0027	SOX10,SOX9	0.00508	0	0.192572	0.361244
GM.5.0.GATA.0026	GATA3	3.23449	3.34913	0.192711	0.361244
GM.5.0.CUT_Homeodomain.0012	CUX1	0.00508	0	0.195907	0.366559
GM.5.0.bZIP.0051	CREB3L1,CREB3L2,CREB3,CREB3L4,XBP1	1.2288	1.62759	0.196332	0.366679
GM.5.0.bHLH.0031	ATOH8	2.04631	2.14571	0.199729	0.372339
GM.5.0.C2H2_ZF.0217	GLI3,GLI2	1.84828	1.8528	0.200278	0.372679
GM.5.0.C2H2_ZF.0078	IKZF2	0.0304661	0.0248698	0.201848	0.374914
GM.5.0.C2H2_ZF.0141	ZNF263	0.487458	0.645233	0.202244	0.374964
GM.5.0.GATA.0011	GATA3	0.13202	0.198958	0.203749	0.377066
GM.5.0.T-box.0007	TBX1	0.365594	0.320544	0.20848	0.385119
GM.5.0.Homeodomain.0003	HOXB2	0.0101554	0.00276	0.211675	0.389166
GM.5.0.HSF.0005	HSF1	0.792119	0.715697	0.211717	0.389166
GM.5.0.Mixed.0069	MZF1	2.35097	2.52566	0.21182	0.389166
GM.5.0.bHLH.0037	ARNT,MYC,MAX	0.985072	1.21447	0.212768	0.390203
GM.5.0.Sox.0020	SOX17	0.0203108	0.0138165	0.214307	0.392317
GM.5.0.IRF.0009	IRF7,IRF9	0.0710876	0.0677011	0.215591	0.393957
GM.5.0.CSL.0001	RBPJ	1.03077	1.01552	0.220683	0.402539
GM.5.0.C2H2_ZF.0253	ZBTB48	2.25449	2.12775	0.223134	0.406281
GM.5.0.Unknown.0053	HERPUD1	0.137098	0.114677	0.224005	0.407137
GM.5.0.Forkhead.0045	FOXJ2,FOXJ3,FOXN3,FOXK2,FOXI2,FOXN2,FOXA1,FOXA3,FOXI1,FOXI3	0.00508	0.00138	0.228523	0.414607
GM.5.0.Homeodomain.0118	SIX4,SIX5	0.00508	0.00138	0.229165	0.41503
GM.5.0.C2H2_ZF.0236	REST	1.76704	1.66766	0.231474	0.417733
GM.5.0.C2H2_ZF.0173	ZNF335	3.11262	3.33255	0.23148	0.417733
GM.5.0.Homeodomain.0138	EMX1	0.0152331	0.00829	0.233101	0.419912
GM.5.0.Mixed.0021	NANOG,TBP	0.0203108	0.0207248	0.234679	0.422007
GM.5.0.T-box.0002	EOMES	0.858129	0.783398	0.238054	0.42732
GM.5.0.IRF.0001	IRF2,IRF3	0.436681	0.396535	0.241489	0.432721
GM.5.0.bHLH.0115	TAL2,BHLHE22	0.00508	0.00138	0.243183	0.43499
GM.5.0.Homeodomain.0148	NANOG	0.0152331	0.00829	0.243907	0.435267
GM.5.0.bHLH.0064	SREBF2	0.705799	0.652141	0.244195	0.435267
GM.5.0.C2H2_ZF.0121	RREB1	0.792119	0.799978	0.245829	0.437413
GM.5.0.C2H2_ZF.0300	E4F1	0.46207	0.595493	0.247266	0.4392
GM.5.0.T-box.0015	MGA	0.355438	0.317781	0.248881	0.441296
GM.5.0.C2H2_ZF.0003	ZBTB6	2.03615	2.1692	0.251435	0.445049
GM.5.0.Mixed.0042	ZNF589	2.14786	2.22585	0.255388	0.45126
GM.5.0.Sox.0011	HBP1	0.0203108	0.0110532	0.256788	0.452946
GM.5.0.Ets.0049	ELK1	1.26434	1.38304	0.257428	0.453288
GM.5.0.Paired_box.0001	PAX9,PAX1	1.79242	1.96471	0.258508	0.454401
GM.5.0.bHLH.0030,GM.5.0.bHLH.0033,GM.5.0.bHLH.0057	ARNTL,ARNT,ID2,ID3,ID1,ID4,MLXIP,USF2,MAX,ARNTL2,BHLHE40,MLX,MYC,SIRT6,USF1	1.21865	1.78924	0.259838	0.455951
GM.5.0.bHLH.0008	CLOCK,MAX,MYC,MYCN,MXI1	1.12725	1.50048	0.261499	0.458074
GM.5.0.bZIP.0086	MAF	0.081243	0.0635561	0.266974	0.466859
GM.5.0.bHLH.0070	ARNTL2,ARNTL	0.766731	1.15506	0.272651	0.475969
GM.5.0.bZIP.0057	MAF	2.01584	1.98406	0.27417	0.477798
GM.5.0.AT_hook.0003	HMGA1	0.0152331	0.0151982	0.277207	0.482264
GM.5.0.Paired_box.0009	PAX1,PAX9	1.01554	1.0169	0.281456	0.488631
GM.5.0.Nuclear_receptor.0131	PPARD	0.0609323	0.0455946	0.281829	0.488631
GM.5.0.bHLH.0135	TFAP4	3.31573	3.48591	0.282775	0.489437
GM.5.0.C2H2_ZF.0305	GLI2	1.75688	1.79477	0.284237	0.49113
GM.5.0.Unknown.0049	POLR3A	0.94445	0.967158	0.287921	0.496651
GM.5.0.C2H2_ZF.0171	ZNF274	0.903829	0.835901	0.294515	0.507164
GM.5.0.STAT.0011	STAT3	2.85874	3.32426	0.295538	0.508065
GM.5.0.Mixed.0019	XBP1	0.467147	0.520884	0.308276	0.528358
GM.5.0.Unknown.0202	TOPORS	0.00508	0.00138	0.308382	0.528358
GM.5.0.T-box.0018	TBX1	0.177719	0.157509	0.312417	0.534369
GM.5.0.IRF.0002	IRF2	0.111709	0.118822	0.321461	0.547563
GM.5.0.IRF.0015	IRF7	0.121865	0.13402	0.321569	0.547563
GM.5.0.bZIP.0009	NFIL3,TEF	0.00508	0.00276	0.321747	0.547563
GM.5.0.C2H2_ZF.0052	PRDM1	0.126942	0.120204	0.322665	0.548206
GM.5.0.bHLH.0035	ARNTL,ARNTL2	1.11709	1.506	0.323235	0.548259
GM.5.0.GATA.0012	GATA6,GATA3,GATA4	0.00508	0.00276	0.325602	0.550849
GM.5.0.Nuclear_receptor.0081	RXRA	0.619478	0.632798	0.325847	0.550849
GM.5.0.C2H2_ZF.0145	VEZF1	0.847974	1.20204	0.327031	0.551933
GM.5.0.C2H2_ZF.0196	REST	4.09769	4.43926	0.330527	0.556908
GM.5.0.C2H2_ZF.0054	ZBTB33	2.5033	3.34222	0.341527	0.57449
GM.5.0.Homeodomain.0149	PBX3	0.309739	0.538845	0.345555	0.579972
GM.5.0.Mixed.0093	HBP1	0.00508	0.00276	0.345928	0.579972
GM.5.0.bZIP.0049	CREB3L2	1.29481	2.0338	0.347556	0.581742
GM.5.0.Mixed.0097	BDP1,BRF1,BRF2	0.238651	0.219683	0.348627	0.582574
GM.5.0.bHLH.0027	MXI1	1.42683	1.91359	0.35479	0.591899
GM.5.0.C2H2_ZF.0213	KLF8,KLF7,KLF6,KLF5,KLF3	2.07677	2.17334	0.356776	0.594237
GM.5.0.bHLH.0138	ENO1,MYCN,MYC	1.42683	1.91497	0.361823	0.601657
GM.5.0.C2H2_ZF.0101	ZBTB12	0.685488	0.657667	0.364331	0.604838
GM.5.0.Homeodomain.0150	ETS1,SIX4,SIX5	3.44775	3.59368	0.371776	0.616189
GM.5.0.Unknown.0182	NFYC	1.77211	3.22478	0.380665	0.629896
GM.5.0.Nuclear_receptor.0112	THRA	0.426526	0.413115	0.386278	0.638144
GM.5.0.Homeodomain.0100	HMBOX1,HNF1B	0.00508	0.00276	0.396983	0.654764
GM.5.0.bHLH.0122	MYC	1.45222	1.94399	0.406068	0.668664
GM.5.0.Rel.0002	NFATC4,NFATC3,NFATC1	0.0101554	0.00967	0.40914	0.672631
GM.5.0.bZIP.0081	TEF	0.0101554	0.00691	0.415482	0.681954
GM.5.0.Rel.0007	NFATC1	0.0101554	0.0124349	0.419412	0.687295
GM.5.0.Mixed.0046	BCL11A,EP300	0.0152331	0.0151982	0.420099	0.687311
GM.5.0.C2H2_ZF.0302	PLAG1	1.6604	1.9578	0.422347	0.689879
GM.5.0.Homeodomain.0005	DMBX1,GSC,OTX1,OTX2,PITX2	0.695643	0.672866	0.424939	0.692998
GM.5.0.MADS_box.0020	MEF2A,MEF2D	0.00508	0.00414	0.432238	0.703773
GM.5.0.Ets.0036	GABPA	1.53346	1.94537	0.43387	0.705299
GM.5.0.bHLH.0017	HIF1A,NPAS1	1.53854	2.27835	0.440822	0.71524
GM.5.0.Myb_SANT.0003	MYBL2	0.858129	0.975448	0.441393	0.71524
GM.5.0.Mixed.0072	POLR2A,TAF1,TBP	0.0203108	0.0165799	0.446542	0.722431
GM.5.0.Unknown.0138	PTEN	1.16787	1.22138	0.449358	0.725831
GM.5.0.C2H2_ZF.0250	ZNF410	0.0203108	0.0165799	0.458511	0.739441
GM.5.0.bHLH.0096	SREBF1	0.39606	0.388245	0.460193	0.740977
GM.5.0.MADS_box.0022	SRF	0.324972	0.339887	0.466536	0.750001
GM.5.0.MADS_box.0003	MEF2A,MEF2D	0.00508	0.00414	0.47173	0.757153
GM.5.0.bHLH.0042	BHLHE22	0.00508	0.00414	0.481118	0.771003
GM.5.0.C2H2_ZF.0047	YY1,MBTPS2	0.599167	0.845572	0.484301	0.774882
GM.5.0.Paired_box.0008	PAX9,PAX1	2.7775	3.29663	0.492559	0.786855
GM.5.0.Ets.0009	ELF2,ELF1	2.54392	3.08385	0.503837	0.803608
GM.5.0.Unknown.0106	CBX5	0.00508	0.00553	0.507152	0.807628
GM.5.0.C2H2_ZF.0268	KLF7,KLF6,KLF5,KLF3	1.78227	1.91083	0.513776	0.816896
GM.5.0.C2H2_ZF.0082	ZNF263	0.624556	1.0017	0.519313	0.824409
GM.5.0.MADS_box.0008	SRF	0.0203108	0.0193432	0.523423	0.82946
GM.5.0.Nuclear_receptor.0092	NR3C1	3.18879	3.52875	0.524127	0.82946
GM.5.0.bHLH.0088	AHR	0.0406215	0.0580295	0.527469	0.83345
GM.5.0.bZIP.0077	ATF4	2.31035	2.81719	0.529787	0.835814
GM.5.0.Homeodomain.0083	PBX2,PBX3,PBX1	0.0101554	0.0165799	0.535571	0.843627
GM.5.0.C2H2_ZF.0100	ZFP82	0.00508	0.00553	0.540096	0.84944
GM.5.0.STAT.0019	STAT1,STAT3	0.0456992	0.0455946	0.542241	0.851495
GM.5.0.bHLH.0038	SREBF1,SREBF2	1.12217	1.13157	0.548188	0.859505
GM.5.0.bZIP.0073	CREBZF	0.0355438	0.040068	0.561184	0.878526
GM.5.0.Unknown.0011	ZBED1	0.0406215	0.0594111	0.563575	0.880911
GM.5.0.bZIP.0088	CEBPB	0.253884	0.259751	0.569504	0.888811
GM.5.0.Nuclear_receptor.0114	NR2F2	0.340205	0.35094	0.581238	0.905733
GM.5.0.E2F.0007	E2F4,E2F6	0.0101554	0.0179615	0.584755	0.909817
GM.5.0.T-box.0016	EOMES	0.670255	0.677011	0.589916	0.916445
GM.5.0.Mixed.0010	EGR1,SETDB1	1.29989	2.46902	0.594157	0.921624
GM.5.0.Mixed.0103	CTCF,RAD21,SMC3	0.0406215	0.0428313	0.597642	0.925616
GM.5.0.Mixed.0056	ZNF350	0.583934	0.599638	0.601453	0.930101
GM.5.0.TEA.0004	TEAD4	0.0152331	0.0179615	0.604248	0.933004
GM.5.0.C2H2_ZF.0291	ZIC5	2.64548	3.16123	0.605306	0.933218
GM.5.0.T-box.0022	EOMES	0.228496	0.248698	0.608771	0.937138
GM.5.0.bHLH.0097	MAX,MXI1	0.13202	0.139547	0.614354	0.944302
GM.5.0.C2H2_ZF.0297	SP5	1.90413	3.15708	0.617626	0.947898
GM.5.0.Ets.0039	ELF1	0.0913984	0.135402	0.62205	0.953247
GM.5.0.C2H2_ZF.0210,GM.5.0.CSL.0002	IKZF2,IKZF4,RBPJ	0.081243	0.161654	0.626164	0.957018
GM.5.0.Unknown.0015	NR0B1	2.9806	3.87692	0.626395	0.957018
GM.5.0.HSF.0008	HSF1	0.0609323	0.0663194	0.62984	0.960837
GM.5.0.bHLH.0133	SREBF1	0.0609323	0.0649378	0.633439	0.964879
GM.5.0.Nuclear_receptor.0027	NR1H3,RXRA,NR1H2	0.426526	0.444893	0.634576	0.965164
GM.5.0.C2H2_ZF.0224	YY1,MBTPS2	1.39636	1.53364	0.636016	0.965908
GM.5.0.bHLH.0103	BHLHE40	1.02569	1.20618	0.63961	0.967463
GM.5.0.bZIP.0052	CEBPB	0.375749	0.393772	0.640517	0.967463
GM.5.0.Ets.0040	ETV6	1.40144	2.40961	0.640547	0.967463
GM.5.0.bHLH.0089	TCF12	2.95014	3.23445	0.640849	0.967463
GM.5.0.Unknown.0063	HDAC2	0.0507769	0.0566478	0.649581	0.97842
GM.5.0.IRF.0010	IRF6	0.507769	0.678392	0.650561	0.97842
GM.5.0.bZIP.0011	CEBPB	0.147253	0.15889	0.651692	0.97842
GM.5.0.Mixed.0052	CTCF,RAD21,SMC3	2.72164	2.95121	0.653276	0.97842
GM.5.0.C2H2_ZF.0018	ZNF76,ZNF143	1.92444	2.65001	0.653583	0.97842
GM.5.0.Grainyhead.0003	TFCP2	3.02122	3.4113	0.654353	0.97842
GM.5.0.Mixed.0011	ETS2,STAT6	0.964761	2.11531	0.654848	0.97842
GM.5.0.Ets.0030	ETS1	1.73149	2.13327	0.656302	0.979153
GM.5.0.C2H2_ZF.0157	REST	0.0355438	0.040068	0.667222	0.993985
GM.5.0.Mixed.0044	BDP1,BRF1,BRF2,HSF1	1.44714	1.64417	0.668742	0.994791
GM.5.0.Mixed.0057	POU2F1	0.00508	0.00691	0.671752	0.997802
GM.5.0.T-box.0021	TBX1	0.0507769	0.0580295	0.672731	0.997802
GM.5.0.Nuclear_receptor.0091	THRA	0.39606	0.420023	0.674459	0.998907
GM.5.0.IRF.0006	IRF2,IRF9,STAT1	0.0152331	0.0276331	0.681303	1
GM.5.0.bHLH.0126	SREBF1	0.228496	0.247316	0.682763	1
GM.5.0.T-box.0023	TBX1	0.06601	0.0746093	0.687816	1
GM.5.0.C2H2_ZF.0260	YY1	0.121865	0.13402	0.704612	1
GM.5.0.Myb_SANT.0006	MYBL2	0.609323	0.636943	0.707689	1
GM.5.0.SMAD.0002,GM.5.0.SMAD.0004	NFYA,NFIC	0.0406215	0.0898075	0.710879	1
GM.5.0.T-box.0010	TBX3	0.441759	0.473907	0.712524	1
GM.5.0.bHLH.0011	MLX	1.2745	1.94261	0.716613	1
GM.5.0.MADS_box.0023	MEF2D,MEF2A	0.00508	0.0110532	0.720186	1
GM.5.0.C2H2_ZF.0076	ZNF146,ZNF260	0.00508	0.00691	0.722918	1
GM.5.0.bZIP.0018	CREB1,E4F1,ATF1	1.53854	2.99266	0.73201	1
GM.5.0.Nuclear_receptor.0109	ESRRA	0.497613	0.536082	0.734055	1
GM.5.0.C2H2_ZF.0235	ZBTB7A	2.5033	2.90424	0.738139	1
GM.5.0.bHLH.0001	AHR,ARNT,HIF1A,NPAS1	0.990149	2.25072	0.742482	1
GM.5.0.C2H2_ZF.0075	ZNF354C	0.0101554	0.0262514	0.747972	1
GM.5.0.C2H2_ZF.0016	OSR1	1.49284	1.53225	0.749096	1
GM.5.0.C2H2_ZF.0127	GLI3,GLI2	1.25927	1.40791	0.756066	1
GM.5.0.bZIP.0016	ATF2,CREB1,CREM	0.543313	1.09151	0.764075	1
GM.5.0.C2H2_ZF.0132	GZF1	0.279273	0.330215	0.764575	1
GM.5.0.Homeodomain_POU.0007	POU5F1,SOX2,NANOG,ZEB1	0.00508	0.00967	0.765837	1
GM.5.0.bZIP.0098	CREB1	2.09709	2.18992	0.772129	1
GM.5.0.C2H2_ZF.0247	REST	2.15294	2.80614	0.773971	1
GM.5.0.bZIP.0025	ATF2,ATF7	0.736265	1.506	0.783733	1
GM.5.0.STAT.0018	STAT1,STAT2	2.82319	4.40471	0.78406	1
GM.5.0.Forkhead.0032	FOXP4,ZNF384	0.507769	0.558188	0.787148	1
GM.5.0.C2H2_ZF.0035	ZNF76,ZNF143	1.25927	1.99373	0.794621	1
GM.5.0.bZIP.0040	ATF2	0.81243	1.62759	0.795522	1
GM.5.0.C2H2_ZF.0098	ZNF554	1.67056	1.88734	0.797925	1
GM.5.0.Homeodomain_POU.0020	POU5F1	0.00508	0.0110532	0.800639	1
GM.5.0.Homeodomain.0097	OTX1,OTX2	0.06601	0.102242	0.805223	1
GM.5.0.Sox.0034	SOX10	0.00508	0.0165799	0.809946	1
GM.5.0.Ets.0032	ETS2,ERF	0.54839	0.882877	0.812947	1
GM.5.0.C2H2_ZF.0051	HIVEP1	1.50807	1.74227	0.8136	1
GM.5.0.Unknown.0034	DMC1	0.00508	0.00967	0.816693	1
GM.5.0.C2H2_ZF.0087,GM.5.0.C2H2_ZF.0287	ZIC5,ZIC3,ZIC2	2.23418	2.51599	0.816758	1
GM.5.0.bHLH.0049	MAX,MXI1	1.67056	2.41651	0.822631	1
GM.5.0.THAP_finger.0003	THAP1	0.116787	0.205867	0.82284	1
GM.5.0.E2F.0013	E2F1	0.00508	0.0110532	0.823223	1
GM.5.0.C2H2_ZF.0314	KLF7,KLF6,KLF5,KLF3	4.75779	9.22669	0.826994	1
GM.5.0.Homeodomain.0037	HOMEZ	0.00508	0.0110532	0.831473	1
GM.5.0.C2H2_ZF_Homeodomain.0004	TCF4,ZEB1	1.14248	1.3181	0.833337	1
GM.5.0.SMAD.0014	NFIC	0.492536	0.541609	0.83691	1
GM.5.0.Rel.0016	RELB	1.91429	2.03656	0.837954	1
GM.5.0.C2H2_ZF.0092	HIC2	1.88382	2.33776	0.843159	1
GM.5.0.bHLH.0058	MYC,MAX	0.766731	1.04039	0.84521	1
GM.5.0.bHLH.0105	USF2	0.543313	0.610691	0.845939	1
GM.5.0.SAND.0001	GMEB1,GMEB2	0.0710876	0.198958	0.846958	1
GM.5.0.bHLH.0120	TCF12	3.42236	3.93495	0.856384	1
GM.5.0.SAND.0003	GMEB2	0.578857	1.13157	0.861298	1
GM.5.0.STAT.0007	STAT1,STAT3	0.289428	0.393772	0.862038	1
GM.5.0.C2H2_ZF.0065	KLF15,MAZ,ZNF467	1.0003	1.72154	0.865198	1
GM.5.0.bHLH.0085	TFAP4	0.578857	0.706025	0.867751	1
GM.5.0.C2H2_ZF.0008	ZBTB7B	0.375749	0.442129	0.868087	1
GM.5.0.C2H2_ZF.0111	ZIC2,ZIC5	1.65025	1.95366	0.868148	1
GM.5.0.E2F.0008	E2F7,E2F8	0.116787	0.151982	0.869966	1
GM.5.0.Nuclear_receptor.0002	NR2C2	1.55377	2.99819	0.870961	1
GM.5.0.bHLH.0016	ATF3,SREBF2,SREBF1,SIN3A,YY1	1.15771	1.26836	0.872092	1
GM.5.0.Homeodomain_POU.0005	POU2F1	0.0152331	0.0497396	0.875242	1
GM.5.0.HSF.0006	HSF1	0.0152331	0.0290147	0.878745	1
GM.5.0.Mixed.0053	MAX	0.274195	0.37581	0.88041	1
GM.5.0.C2H2_ZF.0197	ZBTB4	1.44714	1.96609	0.885064	1
GM.5.0.Ets.0031	ETS1	0.441759	0.628653	0.888876	1
GM.5.0.T-box.0001	EOMES,TBX1	0.807352	0.892549	0.897683	1
GM.5.0.Ets.0026	ELF1,ETV1,GABPA,ETS1,BCLAF1,ELF2,ELF3,ELF4,ELK1,ELK4,ETV6,ETS2,ERF,ZBTB7A,YY1	2.10724	3.98745	0.910013	1
GM.5.0.CENPB.0001	CENPB	0.685488	1.13572	0.911661	1
GM.5.0.Unknown.0009	NRF1,TAF1,TCF12	1.61978	2.71633	0.919588	1
GM.5.0.C2H2_ZF.0106	OSR1	2.39159	2.58508	0.923226	1
GM.5.0.STAT.0025	STAT1,STAT3	0.00508	0.0151982	0.923232	1
GM.5.0.Ets.0020	ETS1,ELK3,ETS2	2.3662	3.20544	0.925415	1
GM.5.0.Mixed.0086	POLR2A,TAF1,TBP	0.106631	0.205867	0.929209	1
GM.5.0.Forkhead.0061	FOXP1	0.0304661	0.0566478	0.934952	1
GM.5.0.Nuclear_receptor.0046	PPARD	0.00508	0.0165799	0.938017	1
GM.5.0.Unknown.0118	HDAC2	1.3202	1.63173	0.943571	1
GM.5.0.C2H2_ZF.0152	ZNF320	2.0717	2.73706	0.948186	1
GM.5.0.C2H2_ZF.0046	KLF13,OVOL2	0.467147	0.679774	0.948653	1
GM.5.0.Mixed.0037	CHD2,E2F1	2.47791	3.89212	0.951395	1
GM.5.0.bHLH.0003	SREBF1	0.771809	0.907747	0.952344	1
GM.5.0.HSF.0010	HSF1	0.974916	1.22	0.952627	1
GM.5.0.Homeodomain.0164	SIX5	0.0152331	0.0566478	0.953169	1
GM.5.0.C2H2_ZF.0275	ZSCAN10	2.07677	2.48698	0.953557	1
GM.5.0.bZIP.0087	MAFF,MAFK	0.238651	0.317781	0.955608	1
GM.5.0.MADS_box.0013	MEF2A,MEF2D,MYEF2	0.0101554	0.0290147	0.956796	1
GM.5.0.C2H2_ZF.0151	HIVEP1	2.10724	2.64172	0.957849	1
GM.5.0.Ets.0013	ELF3,ETS1,ELK1,ETV4,ETV5,ETV1,ETS2,ELK3,GABPA,ERF,ELK4,ETV6,ELF1,ELF2	2.22911	3.93219	0.95866	1
GM.5.0.bZIP.0041	CREB3L1,CREB3L2	0.908906	1.38027	0.960602	1
GM.5.0.C2H2_ZF.0288	SP5,SP2,SP3,SP8	4.28049	9.00148	0.963933	1
GM.5.0.C2H2_ZF.0013	KLF3,KLF5,KLF7,KLF6,SALL4	5.90027	10.6277	0.96781	1
GM.5.0.bZIP.0084	ATF3	0.0203108	0.0483579	0.969623	1
GM.5.0.Homeodomain.0181	VENTX	0.0101554	0.0317781	0.969801	1
GM.5.0.Nuclear_receptor.0139	ESRRA	3.23449	4.47932	0.970284	1
GM.5.0.bHLH.0023	CLOCK,ARNTL,MYCN,MXI1	1.25419	1.84589	0.970653	1
GM.5.0.C2H2_ZF.0104	ZNF143	2.53377	4.17121	0.972092	1
GM.5.0.Mixed.0015	GABPA,TAF1	1.91429	3.01753	0.972563	1
GM.5.0.C2H2_ZF.0167	PRDM5	2.38651	2.98161	0.972722	1
GM.5.0.C2H2_ZF.0091	KLF15	1.79242	2.89733	0.975448	1
GM.5.0.CBF_NF-Y.0001	NFYA,SP2,SREBF1,THAP1	1.49284	3.14603	0.979096	1
GM.5.0.Forkhead.0001	FOXI1,IRF3,CEBPZ,FOXK2,FOXI2,FOXA1,FOXA3,FOXI3	1.69595	3.54671	0.980491	1
GM.5.0.Mixed.0081	TCF7L2	2.52361	4.23615	0.981364	1
GM.5.0.E2F.0005	E2F2,E2F3,E2F1	0.0456992	0.116059	0.98145	1
GM.5.0.T-box.0013	TBX3	1.37098	1.687	0.981873	1
GM.5.0.bHLH.0128	HES1,HES4	2.1174	3.23031	0.982486	1
GM.5.0.Nuclear_receptor.0003	RARG,RARA,RXRA,RXRG	0.13202	0.20863	0.982542	1
GM.5.0.bHLH.0090	TCF3	2.24434	2.80338	0.982895	1
GM.5.0.bHLH.0129	ARNT2	1.90413	2.56435	0.984308	1
GM.5.0.C2H2_ZF.0181	SP3	2.34589	3.18333	0.984629	1
GM.5.0.C2H2_ZF.0277	EGR1	0.888596	1.5668	0.984928	1
GM.5.0.C2H2_ZF.0180	OVOL2	6.15924	9.42703	0.985989	1
GM.5.0.C2H2_ZF.0042	NANOG,BCL11A,ZEB1	3.35127	3.94739	0.987081	1
GM.5.0.bZIP.0034	CREB1	0.863207	2.00754	0.988611	1
GM.5.0.bHLH.0111	AHR,ARNT	0.0964761	0.256988	0.989144	1
GM.5.0.C2H2_ZF.0130	GLIS2	1.72134	2.23137	0.989216	1
GM.5.0.Ets.0041	ELF1,ELK4,GABPA	0.375749	0.892549	0.989463	1
GM.5.0.Unknown.0206	GTF3C2,POLR3A,POLR3G	0.289428	0.414496	0.991065	1
GM.5.0.C2H2_ZF.0116	YY1	0.152331	0.478052	0.992449	1
GM.5.0.C2H2_ZF.0032	ZNF148	2.69625	3.55362	0.993087	1
GM.5.0.Unknown.0156	TAF1	1.64009	3.06589	0.993983	1
GM.5.0.C2H2_ZF.0263	ZNF143	0.847974	1.90254	0.994723	1
GM.5.0.T-box.0014	MGA	0.06601	0.139547	0.995622	1
GM.5.0.C2H2_ZF.0048	REST,SIN3A	2.5947	3.24412	0.995984	1
GM.5.0.Paired_box.0002	PAX9,PAX1	2.86889	4.08555	0.996042	1
GM.5.0.C2H2_ZF.0207	ZNF219	2.30019	3.61579	0.996077	1
GM.5.0.Mixed.0048	SIX5,ZNF143	0.87844	1.80444	0.996624	1
GM.5.0.Rel.0004	NFKB1	1.51315	1.97438	0.996648	1
GM.5.0.Ets.0029	ELK1,ETS2,ERF	0.116787	0.406206	0.996798	1
GM.5.0.C2H2_ZF.0308	YY1	0.533157	1.32777	0.996823	1
GM.5.0.bZIP.0020	NFE2L2	2.25449	4.38952	0.997323	1
GM.5.0.bHLH.0024	AHR,ARNT	2.07677	3.00648	0.997584	1
GM.5.0.Unknown.0105	GTF3C2,POLR3A,POLR3G	0.081243	0.171325	0.997679	1
GM.5.0.Rel.0001	NFKB1	1.50807	2.03656	0.997694	1
GM.5.0.bZIP.0055	ATF6,ATF6B	1.1831	2.43033	0.997859	1
GM.5.0.Nuclear_receptor.0069	NR2C2	2.89936	4.38399	0.997907	1
GM.5.0.CBF_NF-Y.0002	FOS,E2F1,E2F4,E2F6,NFYB,NFYA,NFYC,PBX3,RFX5,SP1,SP2,USF1,USF2	1.60455	3.51493	0.99795	1
GM.5.0.C2H2_ZF.0040	REST,SIN3A	1.51315	2.04209	0.998052	1
GM.5.0.C2H2_ZF.0138	PLAG1	2.31543	3.53289	0.998227	1
GM.5.0.C2H2_ZF.0126	ZFX	1.99553	2.67626	0.998792	1
GM.5.0.C2H2_ZF.0199	CTCF	2.77242	3.48315	0.998993	1
GM.5.0.bHLH.0117	MYC	3.55946	6.49378	0.999013	1
GM.5.0.Homeodomain.0034,GM.5.0.Homeodomain.0095	DMBX1,GSC,OTX1,OTX2,PITX2	0.48238	0.697735	0.999124	1
GM.5.0.C2H2_ZF.0026	ATF3,THAP11,ZBTB33,ZNF143,ZNF76	1.17295	2.58784	0.999141	1
GM.5.0.bHLH.0107	AHR,ARNT	0.964761	1.53778	0.999298	1
GM.5.0.bZIP.0070	MAFF,MAFK	3.53407	5.19917	0.999309	1
GM.5.0.C2H2_ZF.0089	ZNF423	2.18341	2.92082	0.999381	1
GM.5.0.C2H2_ZF.0237	PATZ1	2.549	5.00159	0.999505	1
GM.5.0.C2H2_ZF.0185	EGR1	1.89398	3.54533	0.999524	1
GM.5.0.C2H2_ZF.0228	KLF7	1.25927	2.72462	0.999563	1
GM.5.0.SAND.0008	GMEB2	0.0558546	0.290147	0.999608	1
GM.5.0.bZIP.0060	MAFF,MAFK	2.01076	2.98576	0.999668	1
GM.5.0.C2H2_ZF.0057	KLF16,KLF11,KLF13,SP3,SP5,SP2,SP8	3.04154	6.0779	0.999698	1
GM.5.0.Nuclear_receptor.0033	THRA	0.137098	0.277713	0.999722	1
GM.5.0.C2H2_ZF.0060	HINFP	0.599167	1.30705	0.999728	1
GM.5.0.C2H2_ZF.0309	SP8,SP5,SP2,SP3	1.7975	4.13115	0.999758	1
GM.5.0.C2H2_ZF.0022	ZNF740	0.822586	1.27112	0.999816	1
GM.5.0.C2H2_ZF.0290	YY1	1.42683	2.37092	0.999827	1
GM.5.0.Mixed.0017	GTF3C2,ZNF436	1.00538	1.61515	0.999887	1
GM.5.0.MADS_box.0007	MEF2A	2.31035	3.91423	0.999907	1
GM.5.0.IRF.0003	IRF6,IRF2	0.766731	1.32777	0.999909	1
GM.5.0.Ets.0021	ELF1	1.10694	2.59613	0.999928	1
GM.5.0.C2H2_ZF.0043	EGR1	2.86382	5.83058	0.999937	1
GM.5.0.Mixed.0104	BDP1,BRF1,BRF2	0.137098	0.298437	0.999949	1
GM.5.0.bHLH.0047	HES4	0.665177	1.74503	0.999965	1
GM.5.0.Unknown.0107	SIN3A	3.99614	5.51971	0.999966	1
GM.5.0.C2H2_ZF.0142	PLAG1	1.82289	2.70942	0.999967	1
GM.5.0.Unknown.0128	GTF3C2	0.121865	0.281857	0.999969	1
GM.5.0.C2H2_ZF.0009	KLF12,KLF7,KLF6,KLF5,KLF3	1.01046	2.43171	0.999974	1
GM.5.0.C2H2_ZF.0162	YY1,MBTPS2	1.25419	1.82102	0.999975	1
GM.5.0.C2H2_ZF.0030	GLIS2	0.685488	1.14677	0.999976	1
GM.5.0.C2H2_ZF.0067	ZBTB7A	0.39606	0.661812	0.999977	1
GM.5.0.C2H2_ZF.0234	ZNF121	0.0761653	0.215538	0.999982	1
GM.5.0.C2H2_ZF.0220	ZNF770	0.187874	0.388245	0.999982	1
GM.5.0.Rel.0014	NFKB1,NFKB2	0.492536	0.851099	0.999984	1
GM.5.0.Ets.0044	ETS1	2.63532	4.74875	0.999987	1
GM.5.0.bHLH.0127	SREBF2	0.497613	0.831756	0.999987	1
GM.5.0.SMAD.0018	SMAD4	3.31065	6.25475	0.999988	1
GM.5.0.C2H2_ZF.0015	YY1,MBTPS2,NR3C1,TAF1,USF1,USF2,ZFP42	0.492536	1.43278	0.999993	1
GM.5.0.bHLH.0114	MYC	0.243729	0.841428	0.999993	1
GM.5.0.C2H2_ZF.0004	ZIC5	1.83812	2.68732	0.999994	1
GM.5.0.SMAD.0003	NFIC	0.665177	2.09044	0.999995	1
GM.5.0.E2F.0015	E2F4,E2F6	1.41668	3.14603	0.999995	1
GM.5.0.Unknown.0159	GTF3C2,POLR3A,POLR3G	0.0710876	0.227973	0.999998	1
GM.5.0.Mixed.0040	PRDM1	2.78765	5.633	0.999998	1
GM.5.0.C2H2_ZF.0025	REST	1.39129	2.14295	0.999998	1
GM.5.0.C2H2_ZF.0163	ZBTB33	4.37697	9.0001	0.999998	1
GM.5.0.Paired_box.0006	PAX9,PAX1	2.19864	4.46274	0.999999	1
GM.5.0.C2H2_ZF.0019	SP5,SP2,SP4,SP3,SP8,KLF7,KLF6,KLF5,KLF3,KLF8,KLF12	3.17356	6.49792	0.999999	1
GM.5.0.Unknown.0123	RAD21	0.990149	1.45488	0.999999	1
GM.5.0.C2H2_ZF.0184	YY1,MBTPS2	0.385904	1.32501	1	1
GM.5.0.C2H2_ZF.0073	ZNF143	2.7318	5.90381	1	1
GM.5.0.Unknown.0113	GTF3C2,POLR3A,POLR3G	0.0304661	0.169943	1	1
GM.5.0.C2H2_ZF.0271	REST	0.629633	1.1827	1	1
GM.5.0.bHLH.0131	MYC	0.355438	1.08598	1	1
GM.5.0.HSF.0001	GTF3C2,POLR3A,POLR3G,HSF1	0.0406215	0.197577	1	1
GM.5.0.C2H2_ZF.0036	JUND,SP1,SP2	3.2548	5.76841	1	1
GM.5.0.C2H2_ZF.0044	IKZF4	0.52808	0.931235	1	1
GM.5.0.Mixed.0078	BDP1,BRF1,BRF2	0.182797	0.446274	1	1
GM.5.0.C2H2_ZF.0058	GLI2,ZBTB7A,ZBTB7B	1.17802	2.68594	1	1
GM.5.0.Unknown.0104	NRF1	4.46329	9.95067	1	1
GM.5.0.Ets.0005	ETS1	0.507769	1.62483	1	1
GM.5.0.Mixed.0014	TAF1,YY1	0.365594	0.874587	1	1
GM.5.0.C2H2_ZF.0034	SP2,ZBTB7A	2.23926	5.14804	1	1
GM.5.0.Ets.0003	ELK3,ELK4,ERF,ELK1,ETS1,GABPA,ETV1,ETV3,ETV4,ETS2	1.11201	3.20958	1	1
GM.5.0.T-box.0005	EOMES,MGA,TBX1	0.639789	1.09151	1	1
GM.5.0.C2H2_ZF.0226	SP5,SP3,SP8	2.09201	4.48485	1	1
GM.5.0.Myb_SANT.0002	MYPOP	2.81304	5.68274	1	1
GM.5.0.C2H2_ZF.0204	SP1,SP5,SP2,SP3,SP8	2.92983	6.2506	1	1
GM.5.0.bHLH.0052	TCFL5,MYC,MAX	2.65055	5.8444	1	1
GM.5.0.Mixed.0008	NR2C2,ZBTB33	0.456992	1.17993	1	1
GM.5.0.E2F.0019	E2F1	2.08185	4.46827	1	1
GM.5.0.E2F.0006	E2F1,E2F3,E2F6,E2F4,E2F5,TFDP1,E2F7	2.42714	5.60123	1	1
GM.5.0.E2F.0001	E2F2,E2F3,E2F1,E2F4,E2F5	0.152331	0.507067	1	1
GM.5.0.Unknown.0103	SMC3	1.8432	2.81443	1	1
GM.5.0.Mixed.0079	CTCF,RAD21,SMC3	0.00508	0.145074	1	1
GM.5.0.C2H2_ZF.0274	REST	4.2094	6.8682	1	1
GM.5.0.C2H2_ZF.0113	PLAGL1	1.48269	2.89595	1	1
GM.5.0.C2H2_ZF.0102	ZNF219	0.761653	2.20512	1	1
GM.5.0.Ets.0006	ETS1,ETS2,ERF,ZNF76,ZNF143,SMARCC2,SMARCC1,NRF1	0.502691	1.88458	1	1
GM.5.0.Homeodomain.0049	PITX2	0.309739	0.732277	1	1
GM.5.0.C2H2_ZF.0001	EGR1	3.10247	7.38218	1	1
GM.5.0.C2H2_ZF.0183	ZBTB33	0.751498	2.48836	1	1
GM.5.0.Mixed.0009	REST,SIN3A	4.3008	7.82984	1	1
GM.5.0.Ets.0024	ELK4,GABPA,ETV3,ETS2,ERF	1.4573	4.10075	1	1
GM.5.0.C2H2_ZF.0206	ZIC5	1.81273	4.28313	1	1
GM.5.0.C2H2_ZF.0049	ZIC2,ZIC3	3.09231	4.56775	1	1
GM.5.0.Ets.0035	ETS1	0.446837	1.05006	1	1
GM.5.0.C2H2_ZF.0066	SP1	1.20341	3.56881	1	1
GM.5.0.CxxC.0001	CXXC1	1.60963	3.65448	1	1
GM.5.0.Unknown.0066	RAD21	0.309739	0.820703	1	1
GM.5.0.C2H2_ZF.0007	PLAGL1	2.42206	4.3605	1	1
GM.5.0.C2H2_ZF.0006	KLF5,KLF12,KLF7,SP1,SP5,SP2,SP3,SP8,KLF6,KLF3,TBP,PBX3,THAP1	3.47314	9.71027	1	1
GM.5.0.C2H2_ZF.0020	EGR1	2.76226	7.24125	1	1
GM.5.0.C2H2_ZF.0023	RXRA,ZBTB7A	3.2091	21.3645	1	1
GM.5.0.C2H2_ZF.0024	CTCF,RAD21,SMC3,MAX,MXI1,MYC	2.20372	18.7725	1	1
GM.5.0.C2H2_ZF.0029	ZBTB14	1.40144	9.68402	1	1
GM.5.0.C2H2_ZF.0037	ESRRA,CTCF	2.01584	17.3301	1	1
GM.5.0.C2H2_ZF.0050	SP1,SP2	2.52869	12.0052	1	1
GM.5.0.C2H2_ZF.0053	BRCA1,CHD2,ETS1,ZBTB33,NR3C1,ZNF143	0.6144	2.80476	1	1
GM.5.0.C2H2_ZF.0064	CTCF	2.86382	16.6904	1	1
GM.5.0.C2H2_ZF.0072	KLF13,KLF10,KLF11,SP4,SP5,SP2,SP3,SP8	2.37636	7.87129	1	1
GM.5.0.C2H2_ZF.0099	SP4,SP5,SP2,SP3,SP8	2.06662	9.007	1	1
GM.5.0.C2H2_ZF.0103	REST	2.90952	5.67031	1	1
GM.5.0.C2H2_ZF.0105	ZBTB7A	1.58424	3.02306	1	1
GM.5.0.C2H2_ZF.0108	ZIC5,ZIC3	2.85366	6.15527	1	1
GM.5.0.C2H2_ZF.0125	KLF6,KLF7,KLF5,KLF3	2.73687	7.95971	1	1
GM.5.0.C2H2_ZF.0136	SP5,SP2,SP3,SP8,SP4	3.76257	10.3251	1	1
GM.5.0.C2H2_ZF.0155	ZBTB7B	3.03646	9.1728	1	1
GM.5.0.C2H2_ZF.0166	SP2,SP5,SP3,SP8	1.84828	5.76703	1	1
GM.5.0.C2H2_ZF.0174	SP5,SP1,SP2,SP3,SP8,SP4,KLF13	3.04661	12.7402	1	1
GM.5.0.C2H2_ZF.0177	ZIC2,ZIC3	1.56901	4.68381	1	1
GM.5.0.C2H2_ZF.0186	ZBTB1	3.82858	8.48198	1	1
GM.5.0.C2H2_ZF.0191	ZNF143	2.85366	12.5813	1	1
GM.5.0.C2H2_ZF.0221	CTCF	2.06662	5.59708	1	1
GM.5.0.C2H2_ZF.0232	EGR1	1.51823	4.24859	1	1
GM.5.0.C2H2_ZF.0243	ZBTB7A	2.23418	10.2049	1	1
GM.5.0.C2H2_ZF.0245	ZBTB7B,ZBTB7A	2.17833	7.23987	1	1
GM.5.0.C2H2_ZF.0246	CTCF	3.27003	9.61079	1	1
GM.5.0.C2H2_ZF.0254	CTCF	0.858129	2.04209	1	1
GM.5.0.C2H2_ZF.0258	YY1	2.29004	12.2719	1	1
GM.5.0.C2H2_ZF.0261	ZBTB33	3.3919	13.8262	1	1
GM.5.0.C2H2_ZF.0283	CTCF	0.87844	1.68009	1	1
GM.5.0.C2H2_ZF.0284	CTCF	3.79811	14.3333	1	1
GM.5.0.C2H2_ZF.0303	SP5,SP3,SP8	2.35605	6.1456	1	1
GM.5.0.C2H2_ZF.0304	KLF6	3.66101	8.65468	1	1
GM.5.0.C2H2_ZF.0311	CTCF	2.85874	8.70857	1	1
GM.5.0.DP_E2F.0001	E2F7,TFDP2,TFDP1	1.35574	3.97087	1	1
GM.5.0.E2F.0002	E2F1,E2F3,E2F4,E2F7,TFDP1	3.0263	9.38005	1	1
GM.5.0.E2F.0003	E2F1,E2F4,E2F2,TFDP1	1.64009	11.6957	1	1
GM.5.0.E2F.0004	E2F4,E2F6,E2F1,E2F5	2.90952	9.32755	1	1
GM.5.0.E2F.0009	E2F2,E2F3	1.36082	9.02082	1	1
GM.5.0.E2F.0010	E2F2,E2F3	2.19356	9.46157	1	1
GM.5.0.E2F.0011	E2F1	2.09201	9.97002	1	1
GM.5.0.E2F.0012	E2F1	2.56931	8.47507	1	1
GM.5.0.E2F.0014	E2F5,E2F1,E2F4	2.52361	6.31969	1	1
GM.5.0.E2F.0017	E2F1	2.21387	10.5724	1	1
GM.5.0.E2F.0020	E2F3	1.87367	5.74216	1	1
GM.5.0.E2F.0021	E2F1	0.0203108	0.708789	1	1
GM.5.0.Ets.0004	ELF1,ELK4,GABPA,ZBTB7A	0.06601	0.777871	1	1
GM.5.0.Ets.0045	ELF1	1.29481	6.62641	1	1
GM.5.0.Ets.0047	GABPA	4.00122	9.55552	1	1
GM.5.0.MBD.0001	SETDB1	1.63502	12.457	1	1
GM.5.0.MBD.0002	MECP2	4.12308	10.5586	1	1
GM.5.0.MBD.0003	MBD2	3.595	12.077	1	1
GM.5.0.Mixed.0001	EGR1,SRF	1.67564	9.12997	1	1
GM.5.0.Mixed.0004	BCLAF1,YY1	1.78227	10.0502	1	1
GM.5.0.Mixed.0016	SIN3A,YY1	2.78257	9.08714	1	1
GM.5.0.Mixed.0018	NFE2,TAF1	3.06185	12.7623	1	1
GM.5.0.Mixed.0022	E2F1,EP300	2.45252	12.6173	1	1
GM.5.0.Mixed.0023	E2F4,ELF1	5.08784	12.4805	1	1
GM.5.0.Mixed.0025	SMC3	2.82319	7.18046	1	1
GM.5.0.Mixed.0038	EGR1,NRF1	2.74195	9.34966	1	1
GM.5.0.Mixed.0039	MAX,NFE2	2.10724	5.67169	1	1
GM.5.0.Mixed.0077	HINFP	0.908906	3.27867	1	1
GM.5.0.Mixed.0084	MBD1	1.31004	8.01083	1	1
GM.5.0.Mixed.0088	CTCF,RAD21	4.16878	9.42979	1	1
GM.5.0.Mixed.0098	CHD2	3.13801	11.1762	1	1
GM.5.0.Nuclear_receptor.0104	RXRA	1.73149	6.52003	1	1
GM.5.0.SMAD.0012	SMAD1	2.40175	12.2207	1	1
GM.5.0.SMAD.0013	SMAD1	3.19894	14.6884	1	1
GM.5.0.TEA.0005	TEAD2	5.58038	19.5007	1	1
GM.5.0.THAP_finger.0004	THAP1	2.91459	8.9172	1	1
GM.5.0.THAP_finger.0005	THAP1	0.228496	1.8528	1	1
GM.5.0.Unknown.0001	RAD21,SMC3	2.21895	5.08725	1	1
GM.5.0.Unknown.0007	NRF1	0.0456992	0.860771	1	1
GM.5.0.Unknown.0023	ZBTB14	2.67594	8.85088	1	1
GM.5.0.Unknown.0027	RAD21	2.33574	6.10553	1	1
GM.5.0.Unknown.0030	NRF1	2.42714	11.0201	1	1
GM.5.0.Unknown.0031	NRF1,E2F4,E2F6,EGR1,THAP1	1.70103	7.68476	1	1
GM.5.0.Unknown.0033	RAD21	2.16817	4.05101	1	1
GM.5.0.Unknown.0061	EP300	4.0063	11.9831	1	1
GM.5.0.Unknown.0064	HDAC2	1.01046	8.41151	1	1
GM.5.0.Unknown.0068	ZBTB14	1.26434	8.12827	1	1
GM.5.0.Unknown.0096	NRF1	3.81842	13.4877	1	1
GM.5.0.Unknown.0101	RAD21	3.81842	8.56626	1	1
GM.5.0.Unknown.0116	BCLAF1	2.85874	12.6186	1	1
GM.5.0.Unknown.0155	EP300	1.17295	3.90041	1	1
GM.5.0.Unknown.0158	RAD21	3.15324	7.82984	1	1
GM.5.0.Unknown.0167	ZBTB14	2.58962	11.6625	1	1
GM.5.0.Unknown.0188	RAD21	3.31573	7.31862	1	1
GM.5.0.Unknown.0189	BCLAF1	2.16817	11.0988	1	1
GM.5.0.Unknown.0200	TAF1	1.9803	6.68997	1	1
GM.5.0.Unknown.0207	ZBTB14	2.08693	9.37038	1	1
GM.5.0.bHLH.0055	HES1	2.17833	4.71006	1	1
GM.5.0.bHLH.0079	MYC	1.53854	4.49729	1	1
GM.5.0.bHLH.0094	HES4	2.03615	7.71239	1	1
GM.5.0.bHLH.0099	BHLHE40	3.54423	11.8767	1	1
GM.5.0.bHLH.0104	USF1,USF2	0.0304661	0.620363	1	1
GM.5.0.bHLH.0124	TCF12	3.46298	9.64947	1	1
GM.5.0.bZIP.0080	ATF3,CREB1	0.695643	4.31905	1	1
GM.5.0.bZIP.0089	ATF3	0.563623	3.12392	1	1
GM.5.0.bZIP.0093	ATF3	1.94983	12.1185	1	1
GM.5.0.bZIP.0095	FOS	2.09201	6.90413	1	1
GM.5.0.bZIP.0100	ATF3	2.549	9.72961	1	1

## Sheet: DE_PE_Lose
Motif IDs	TFs	% of Targets	% of Background	P-value	Adjusted p-value
GM.5.0.C2H2_ZF.0171	ZNF274	1.75241	0.877351	0	0
GM.5.0.C2H2_ZF.0198	ZBTB12	1.38456	0.729514	0	0
GM.5.0.T-box.0014	MGA	0.539008	0.197577	0	0
GM.5.0.T-box.0015	MGA	0.850662	0.385482	0	0
GM.5.0.Homeodomain.0124	NKX2-3,NKX3-1	0.850662	0.348177	1.51e-13	4.33e-12
GM.5.0.C2H2_ZF.0038	PRDM14,ZEB1	2.06918	1.24211	1.94e-13	4.33e-12
GM.5.0.C2H2_ZF.0257	ZKSCAN1	2.27865	1.39962	1.98e-13	4.33e-12
GM.5.0.Homeodomain_POU.0012	POU2F1	0.998825	0.428313	1.98e-13	4.33e-12
GM.5.0.C2H2_ZF.0114	ZNF264	1.30026	0.378573	1.99e-13	4.33e-12
GM.5.0.Homeodomain.0158	PRRX2	0.418944	0.0898075	2.05e-13	4.33e-12
GM.5.0.Mixed.0073	CUX1	1.00649	0.41726	2.08e-13	4.33e-12
GM.5.0.Homeodomain.0050	HOXB2	0.477699	0.109151	2.1e-13	4.33e-12
GM.5.0.GATA.0022	GATA3	0.83278	0.172707	2.1e-13	4.33e-12
GM.5.0.Mixed.0109	ZNF350	0.666735	0.19205	2.12e-13	4.33e-12
GM.5.0.Homeodomain.0175	SIX3,SIX1	1.13932	0.498777	2.13e-13	4.33e-12
GM.5.0.C2H2_ZF.0227	ZNF317	0.590099	0.120204	2.14e-13	4.33e-12
GM.5.0.Homeodomain_POU.0005	POU2F1	0.728044	0.286002	2.14e-13	4.33e-12
GM.5.0.C2H2_ZF.0256	ZNF274	0.669289	0.256988	2.16e-13	4.33e-12
GM.5.0.Homeodomain.0022	VTN,LHX1,HOXB2,HOXB1	0.401063	0.080136	2.16e-13	4.33e-12
GM.5.0.Sox.0016	SOX18	0.988607	0.411733	2.18e-13	4.33e-12
GM.5.0.Mixed.0013	NFKB1	1.0678	0.388245	2.19e-13	4.33e-12
GM.5.0.Mixed.0101	POU2F1	0.840443	0.324689	2.23e-13	4.33e-12
GM.5.0.Homeodomain.0138	EMX1	0.641189	0.147837	2.23e-13	4.33e-12
GM.5.0.GATA.0006	GATA3	0.906861	0.320544	2.23e-13	4.33e-12
GM.5.0.C2H2_ZF.0062	BCL11A	0.863434	0.385482	2.24e-13	4.33e-12
GM.5.0.Forkhead.0008	FOXA1,FOXA2,EP300,FOXA3,FOXM1,GATA3,FOXK2,FOXI2,FOXI1,FOXI3,RXRA,TCF12,TCF7L2	1.90569	1.15092	2.24e-13	4.33e-12
GM.5.0.Homeodomain_POU.0004	TBP,POU2F1,POU5F1	0.988607	0.421405	2.24e-13	4.33e-12
GM.5.0.Forkhead.0026	FOXG1,FOXJ3,FOXK1,FOXK2,FOXI2,FOXA1,FOXA3,FOXI1,FOXI3,FOXN3,FOXN2	0.983498	0.476671	2.27e-13	4.33e-12
GM.5.0.RFX.0014	RFX5	1.25939	0.496014	2.28e-13	4.33e-12
GM.5.0.Homeodomain_POU.0007	POU5F1,SOX2,NANOG,ZEB1	0.684617	0.176852	2.31e-13	4.33e-12
GM.5.0.Sox.0015	TCF7L1,TCF7	0.965616	0.433839	2.34e-13	4.33e-12
GM.5.0.Homeodomain.0132	HOXB2	0.937516	0.402061	2.35e-13	4.33e-12
GM.5.0.STAT.0022	STAT6	0.940071	0.457328	2.36e-13	4.33e-12
GM.5.0.RFX.0011	RFX1	0.929852	0.487724	2.38e-13	4.33e-12
GM.5.0.Mixed.0066	POU2F1	1.15721	0.426931	2.38e-13	4.33e-12
GM.5.0.GATA.0015	GATA3	1.01671	0.363375	2.45e-13	4.33e-12
GM.5.0.Sox.0023	NANOG	1.07802	0.504304	2.46e-13	4.33e-12
GM.5.0.Sox.0020	SOX17	0.55689	0.198958	2.47e-13	4.33e-12
GM.5.0.bZIP.0066	ATF3,FOS,FOSL2	1.18786	0.656286	2.48e-13	4.33e-12
GM.5.0.Homeodomain.0167	NANOG	1.11122	0.378573	2.49e-13	4.33e-12
GM.5.0.Homeodomain.0099	ISL1	0.814898	0.221065	2.52e-13	4.33e-12
GM.5.0.Homeodomain.0011	HOXA1	1.12655	0.20863	2.52e-13	4.33e-12
GM.5.0.Homeodomain.0118	SIX4,SIX5	0.960507	0.330215	2.54e-13	4.33e-12
GM.5.0.Mixed.0091	CUX1	2.12282	0.887022	2.55e-13	4.33e-12
GM.5.0.Homeodomain.0005	DMBX1,GSC,OTX1,OTX2,PITX2	4.34272	1.16473	2.55e-13	4.33e-12
GM.5.0.C2H2_ZF.0085	PRDM1	1.17764	0.520884	2.56e-13	4.33e-12
GM.5.0.Sox.0018	SOX10,SOX9	1.67578	0.892549	2.57e-13	4.33e-12
GM.5.0.Forkhead.0016	FOXO1,FOXO3	1.1521	0.668721	2.59e-13	4.33e-12
GM.5.0.C2H2_ZF.0055	PRDM1	1.17253	0.558188	2.6e-13	4.33e-12
GM.5.0.T-box.0007	TBX1	0.904307	0.35923	2.62e-13	4.33e-12
GM.5.0.TEA.0010	TEAD1	0.891534	0.758528	2.63e-13	4.33e-12
GM.5.0.Grainyhead.0005	UBP1	1.0116	1.0321	2.63e-13	4.33e-12
GM.5.0.Sox.0036	TCF7	1.686	0.931235	2.64e-13	4.33e-12
GM.5.0.MADS_box.0005	BCL11A,MEF2A,RXRA	1.09845	0.432458	2.67e-13	4.33e-12
GM.5.0.Mixed.0005	ARID3B,OTX2	1.34624	0.353704	2.67e-13	4.33e-12
GM.5.0.Rel.0017	NFKB1	1.66811	0.841428	2.71e-13	4.33e-12
GM.5.0.Nuclear_receptor.0018	NR4A1	2.70015	1.54607	2.71e-13	4.33e-12
GM.5.0.Homeodomain.0008	SIX3,SIX1	1.04736	0.508449	2.72e-13	4.33e-12
GM.5.0.GATA.0002	GATA3	0.835334	0.116059	2.73e-13	4.33e-12
GM.5.0.Sox.0028	SOX2,BCL11A	1.35391	0.414496	2.76e-13	4.33e-12
GM.5.0.STAT.0002	STAT6	1.01926	0.502922	2.78e-13	4.33e-12
GM.5.0.Homeodomain.0031	HOXB2,HOXB1	1.11378	0.292911	2.78e-13	4.33e-12
GM.5.0.Homeodomain.0097	OTX1,OTX2	3.2366	0.538845	2.79e-13	4.33e-12
GM.5.0.Homeodomain.0088	SIX4,SIX5	3.61723	2.31013	2.81e-13	4.33e-12
GM.5.0.Homeodomain.0130	NKX2-3	1.89547	0.822084	2.83e-13	4.33e-12
GM.5.0.GATA.0019	GATA4	1.32836	0.40068	2.84e-13	4.33e-12
GM.5.0.Homeodomain.0149	PBX3	0.697389	0.700499	2.85e-13	4.33e-12
GM.5.0.C2H2_ZF.0178	PRDM1	1.21341	0.418641	2.92e-13	4.33e-12
GM.5.0.Forkhead.0050	FOXK2,FOXC2,FOXI2,FOXA1,FOXA3,FOXI1,FOXI3	1.27472	0.678392	2.94e-13	4.33e-12
GM.5.0.T-box.0013	TBX3	2.39616	1.78648	2.94e-13	4.33e-12
GM.5.0.Sox.0013	TCF4,TCF3,TCF7L2,TCF7L1,TCF7	1.53528	0.860771	3.05e-13	4.33e-12
GM.5.0.Sox.0034	SOX10	1.06013	0.483579	3.06e-13	4.33e-12
GM.5.0.Myb_SANT.0011	TERF2	1.86737	1.11776	3.08e-13	4.33e-12
GM.5.0.bZIP.0033	DBP	2.09472	1.28079	3.13e-13	4.33e-12
GM.5.0.Sox.0025	SOX10,SOX9,SOX15	1.25683	0.56786	3.14e-13	4.33e-12
GM.5.0.Mixed.0092	TCF7L2	1.8265	0.979593	3.17e-13	4.33e-12
GM.5.0.T-box.0016	EOMES	1.8597	0.758528	3.17e-13	4.33e-12
GM.5.0.Homeodomain.0012,GM.5.0.Homeodomain.0068	NKX2-3,NKX3-1,NKX2-6,NKX2-5,ISL1	1.57104	0.57615	3.19e-13	4.33e-12
GM.5.0.Forkhead.0042	FOXH1	1.73709	0.537464	3.2e-13	4.33e-12
GM.5.0.GATA.0023	GATA3	1.36157	0.522265	3.21e-13	4.33e-12
GM.5.0.TEA.0001,GM.5.0.TEA.0009	TEAD2,TEAD4,TEAD3,TEAD1	4.80253	3.59092	3.22e-13	4.33e-12
GM.5.0.SMAD.0005	SMAD2,SMAD3,SMAD4	4.34272	1.76714	3.24e-13	4.33e-12
GM.5.0.Mixed.0060	FOXA1,STAT3	2.27354	0.916037	3.28e-13	4.33e-12
GM.5.0.Sox.0029	TCF7	1.81117	1.02519	3.28e-13	4.33e-12
GM.5.0.GATA.0016	GATA3	1.93634	0.665957	3.35e-13	4.33e-12
GM.5.0.Sox.0007	SOX9,SOX10	2.32463	1.46179	3.35e-13	4.33e-12
GM.5.0.bHLH.0043	TFAP4	1.79584	1.07493	3.41e-13	4.34e-12
GM.5.0.C2H2_ZF.0146	ZNF274	2.40638	0.870442	3.44e-13	4.34e-12
GM.5.0.Homeodomain.0114,GM.5.0.Homeodomain.0183	ISL1,NKX2-3,NKX2-6,NKX2-5	0.334645	0.0828993	3.49e-13	4.35e-12
GM.5.0.Forkhead.0030	FOXK2,FOXI2,FOXA1,FOXA3,FOXI1,FOXI3	2.03341	1.28908	3.59e-13	4.42e-12
GM.5.0.Unknown.0197	EP300	1.69621	1.00308	3.68e-13	4.42e-12
GM.5.0.Sox.0003	SOX3,SOX17,SOX15,SOX2,SOX4	3.79349	1.77681	3.69e-13	4.42e-12
GM.5.0.C2H2_ZF.0081	KLF12,KLF7,KLF6,KLF5,KLF3	5.76304	4.62025	3.7e-13	4.42e-12
GM.5.0.Homeodomain.0007	PBX3,PBX2,FOS	2.9275	3.10872	3.81e-13	4.44e-12
GM.5.0.Homeodomain.0178	NKX2-5	31.1449	26.7958	3.82e-13	4.44e-12
GM.5.0.EIN3.0001	BRCA1	3.34645	2.32947	3.88e-13	4.44e-12
GM.5.0.Ets.0001,GM.5.0.Ets.0027	ETS2,ERF,ETS1	3.42564	3.75948	3.91e-13	4.44e-12
GM.5.0.Sox.0019	SOX2,SOX4,SOX11,SOX13,SOX9	4.53431	1.92188	3.92e-13	4.44e-12
GM.5.0.T-box.0001	EOMES,TBX1	5.49737	1.22967	3.99e-13	4.44e-12
GM.5.0.STAT.0008	STAT3	2.70526	1.92741	4.01e-13	4.44e-12
GM.5.0.T-box.0002	EOMES	3.65555	0.931235	4.04e-13	4.44e-12
GM.5.0.C2H2_ZF.0262	IKZF2	8.03914	5.44924	4.12e-13	4.47e-12
GM.5.0.C2H2_ZF.0108	ZIC5,ZIC3	6.50386	6.24646	4.21e-13	4.47e-12
GM.5.0.GATA.0001	CCNT2	4.84596	1.27527	4.22e-13	4.47e-12
GM.5.0.Nuclear_receptor.0026,GM.5.0.Nuclear_receptor.0040	RARG,RXRA,RARA,NR2F1,NR2F6,NR2C2,NR2C1,RXRG,RXRB,PPARD	9.54887	6.7328	4.29e-13	4.47e-12
GM.5.0.Homeodomain.0139	PBX1	0.449599	0.154745	4.31e-13	4.47e-12
GM.5.0.SMAD.0003	NFIC	4.21754	5.53353	4.32e-13	4.47e-12
GM.5.0.TEA.0007	TEAD2,BCL11A	4.26353	3.13221	4.39e-13	4.47e-12
GM.5.0.Nuclear_receptor.0015,GM.5.0.Nuclear_receptor.0030,GM.5.0.Nuclear_receptor.0067	NR3C1,HSF2	9.30363	4.53044	4.43e-13	4.47e-12
GM.5.0.C2H2_ZF.0042	NANOG,BCL11A,ZEB1	6.58816	4.04134	4.43e-13	4.47e-12
GM.5.0.Homeodomain.0059	NKX2-3,NKX2-6	3.25959	1.99925	4.56e-13	4.56e-12
GM.5.0.Myb_SANT.0005	MYBL2	0.950289	0.468381	4.66e-13	4.61e-12
GM.5.0.C2H2_ZF.0027,GM.5.0.C2H2_ZF.0120,GM.5.0.Mixed.0058	ZSCAN10,MZF1	23.4353	25.9599	4.7e-13	4.62e-12
GM.5.0.Mixed.0035	ZBTB7A	5.23425	1.13848	4.76e-13	4.63e-12
GM.5.0.Unknown.0124	HLTF	5.81924	1.71601	4.84e-13	4.67e-12
GM.5.0.Homeodomain.0034,GM.5.0.Homeodomain.0095	DMBX1,GSC,OTX1,OTX2,PITX2	13.843	4.95047	4.93e-13	4.71e-12
GM.5.0.C2H2_ZF.0160	ZNF136	0.477699	0.151982	5.11e-13	4.76e-12
GM.5.0.Mixed.0047	FOXA1,NR3C1	4.01063	2.61133	5.13e-13	4.76e-12
GM.5.0.SMAD.0008,GM.5.0.SMAD.0016	SMAD3,SMAD2	11.0305	8.95865	5.13e-13	4.76e-12
GM.5.0.bHLH.0021	TCF3,TCF12,TCF4	11.8965	11.4221	5.23e-13	4.76e-12
GM.5.0.bHLH.0048	TAL2,TCF3	1.94656	1.22	5.23e-13	4.76e-12
GM.5.0.C2H2_ZF.0049	ZIC2,ZIC3	7.86287	4.89244	5.23e-13	4.76e-12
GM.5.0.Sox.0002	SOX9	4.34016	1.32915	5.33e-13	4.81e-12
GM.5.0.Homeodomain.0067	MEIS1,MEIS2	10.3893	8.50546	5.53e-13	4.94e-12
GM.5.0.bHLH.0005,GM.5.0.bHLH.0044	ID4,TCF3,ID2,ID3,ID1,TCF4	12.7267	8.95174	5.56e-13	4.94e-12
GM.5.0.Homeodomain.0047	SIX3,SIX1	7.89864	1.38994	5.75e-13	5.07e-12
GM.5.0.GATA.0003,GM.5.0.GATA.0005,GM.5.0.GATA.0008	GATA3,GATA6,HDAC2,GATA4,HMGN3,ETS1	18.0299	3.85896	5.86e-13	5.13e-12
GM.5.0.C2H2_ZF_Homeodomain.0002	ZEB1	15.9378	9.79593	6.11e-13	5.3e-12
GM.5.0.GATA.0011	GATA3	9.17335	2.92773	6.17e-13	5.31e-12
GM.5.0.C2H2_ZF.0183	ZBTB33	2.11771	2.61685	7.46e-13	6.37e-12
GM.5.0.bZIP.0017,GM.5.0.bZIP.0019,GM.5.0.bZIP.0050,GM.5.0.bZIP.0085	BCL11A,ATF3,ETS1,FOSL2,JUN,FOS,MAX,PRDM1,STAT3,JUNB,JUND,BACH1,BACH2,FOSL1,SMARCC1,SMARCC2,BATF3	5.30578	4.05792	8.05e-13	6.82e-12
GM.5.0.C2H2_ZF.0298	ZNF143	0.439381	0.00967	1.06e-12	8.91e-12
GM.5.0.T-box.0005	EOMES,MGA,TBX1	4.07704	1.25869	1.11e-12	9.22e-12
GM.5.0.C2H2_ZF.0124	ZNF232	0.411281	0.118822	1.35e-12	1.12e-11
GM.5.0.Homeodomain.0129	MSX2	0.173709	0.0207248	1.51e-12	1.24e-11
GM.5.0.Sox.0009	TCF7L1	1.24662	0.694972	1.53e-12	1.24e-11
GM.5.0.Homeodomain.0091	MEIS2,MEIS3,PKNOX1,PKNOX2,TGIF1,TGIF2	1.26705	0.704644	1.56e-12	1.26e-11
GM.5.0.Nuclear_receptor.0077	NR1H3	1.46886	0.853862	1.8e-12	1.45e-11
GM.5.0.T-box.0010	TBX3	1.03459	0.527792	2.05e-12	1.64e-11
GM.5.0.Rel.0008	NFKB1	2.24033	1.46455	2.28e-12	1.81e-11
GM.5.0.Nuclear_receptor.0016	RARB,RARG,RXRA	1.39478	0.827611	3.85e-12	3.03e-11
GM.5.0.Homeodomain.0042	ALX1	0.19159	0.0221065	4.29e-12	3.35e-11
GM.5.0.T-box.0019	EOMES	2.70526	1.88734	4.85e-12	3.77e-11
GM.5.0.Ets.0018	ETS1,ETV4,ETV6	5.94186	5.48102	9.05e-12	6.98e-11
GM.5.0.Homeodomain.0145	MEIS1	0.998825	0.520884	9.62e-12	7.37e-11
GM.5.0.T-box.0018	TBX1	0.462372	0.163035	1.06e-11	8.08e-11
GM.5.0.C2H2_ZF.0139	ZBTB18	1.64001	1.01137	1.41e-11	1.06e-10
GM.5.0.Sox.0006	SOX15,SOX18,SOX2,SOX21,SOX17,SOX3	0.47259	0.171325	1.48e-11	1.11e-10
GM.5.0.bZIP.0026	MAFF,MAFG,MAFK,MAF	1.2926	0.747475	1.9e-11	1.41e-10
GM.5.0.GATA.0024	GATA3	1.98743	1.29323	2.17e-11	1.61e-10
GM.5.0.Nuclear_receptor.0057	ESRRA	1.40244	0.840046	4.46e-11	3.28e-10
GM.5.0.bZIP.0021	JUND,BATF3	0.298881	0.0828993	5.02e-11	3.66e-10
GM.5.0.bHLH.0118	TAL2	1.23129	0.71846	5.13e-11	3.72e-10
GM.5.0.Homeodomain.0177	NKX2-3,NKX2-6	0.324427	0.0884259	5.17e-11	3.72e-10
GM.5.0.bZIP.0030	FOS	2.28376	1.5737	7.87e-11	5.63e-10
GM.5.0.Homeodomain.0166	PKNOX1	1.15976	0.665957	1.38e-10	9.83e-10
GM.5.0.C2H2_ZF.0281	ZNF784	1.686	1.08045	1.9e-10	1.34e-09
GM.5.0.Forkhead.0049	FOXK2,FOXI2,FOXA1,FOXA3,FOXI1,FOXI3	0.894089	0.478052	4.15e-10	2.91e-09
GM.5.0.Homeodomain.0188	MEIS1	0.653962	0.309491	5.36e-10	3.74e-09
GM.5.0.Nuclear_receptor.0052	NR1D2	0.978389	0.556807	5.52e-10	3.83e-09
GM.5.0.Nuclear_receptor.0109	ESRRA	1.11889	0.671484	9.9e-10	6.83e-09
GM.5.0.C2H2_ZF.0286	SP3	2.92495	2.13327	1e-09	6.87e-09
GM.5.0.C2H2_ZF.0172	ZNF652	1.07035	0.627271	1.21e-09	8.21e-09
GM.5.0.Forkhead.0018	FOXA1	1.12655	0.681156	1.38e-09	9.36e-09
GM.5.0.Homeodomain_POU.0001	NANOG,POU5F1	0.27589	0.0773726	1.43e-09	9.59e-09
GM.5.0.Forkhead.0009	FOXJ3,FOXK1,FOXN3,FOXK2,FOXI2,FOXN2,FOXA1,FOXA3,FOXI1,FOXI3	0.69228	0.442129	1.95e-09	1.31e-08
GM.5.0.C2H2_ZF.0052	PRDM1	0.551781	0.254224	2.04e-09	1.36e-08
GM.5.0.Homeodomain.0077	NKX2-3,NKX2-6,NKX2-5	1.59148	1.04729	2.29e-09	1.51e-08
GM.5.0.Forkhead.0002,GM.5.0.Forkhead.0007,GM.5.0.Forkhead.0019,GM.5.0.Forkhead.0023	FOXJ2,FOXJ3,FOXI2,FOXK2,FOXK1,FOXA1,FOXA3,FOXI1,FOXI3,FOXN3,FOXN2,FOXG1,FOXP1,FOXO4,FOXO1,FOXO3,FOXA2,FOXP4	3.2647	2.55468	2.76e-09	1.81e-08
GM.5.0.Rel.0007	NFATC1	0.370408	0.138165	3.72e-09	2.43e-08
GM.5.0.bZIP.0028	BACH1,BACH2,MAFF	0.855771	0.483579	4.37e-09	2.84e-08
GM.5.0.Nuclear_receptor.0006	NR1D2	1.2083	0.744712	5.08e-09	3.28e-08
GM.5.0.Nuclear_receptor.0019	NR2F1,NR2F2,RXRA,PPARD	2.44469	1.76437	6.73e-09	4.32e-08
GM.5.0.Runt.0003	MEF2A	0.541562	0.297056	6.91e-09	4.41e-08
GM.5.0.Mixed.0093	HBP1	0.222245	0.0677011	7.42e-09	4.71e-08
GM.5.0.Nuclear_receptor.0115	NR2F6	1.44842	0.945052	8.45e-09	5.33e-08
GM.5.0.Mixed.0011	ETS2,STAT6	1.27982	2.19545	9.8e-09	6.15e-08
GM.5.0.Mixed.0036	POU2F1	0.372963	0.14231	1e-08	6.24e-08
GM.5.0.bHLH.0110	TFAP4	5.22659	4.67828	1.01e-08	6.24e-08
GM.5.0.AT_hook.0003	HMGA1	0.314208	0.1506	1.01e-08	6.24e-08
GM.5.0.Homeodomain.0056	MEIS1,MEIS2	1.80095	1.23796	1.64e-08	1.01e-07
GM.5.0.Unknown.0025	BPTF	1.20574	0.7682	1.76e-08	1.07e-07
GM.5.0.C2H2_ZF.0222	ZNF282	1.44587	0.964395	2.25e-08	1.36e-07
GM.5.0.C2H2_ZF.0273	ZNF274	0.802125	0.451801	2.27e-08	1.37e-07
GM.5.0.Unknown.0154	CBFB	1.47652	0.980975	2.85e-08	1.71e-07
GM.5.0.bZIP.0053	MAFK,MAF,MAFF	2.11005	1.51567	3.79e-08	2.26e-07
GM.5.0.Forkhead.0034,GM.5.0.Forkhead.0054	FOXK2,FOXI2,FOXA1,FOXA3,FOXI1,FOXI3	0.896643	0.525029	4.01e-08	2.38e-07
GM.5.0.C2H2_ZF.0011	ZNF274	1.23384	0.791688	4.23e-08	2.5e-07
GM.5.0.C2H2_ZF.0149	YY1	0.434272	0.475289	4.5e-08	2.65e-07
GM.5.0.Ets.0038	ETV5,ETS2	1.03203	0.670102	4.67e-08	2.73e-07
GM.5.0.Mixed.0021	NANOG,TBP	0.362745	0.153364	5.55e-08	3.22e-07
GM.5.0.C2H2_ZF.0291	ZIC5	3.2928	3.27452	5.9e-08	3.39e-07
GM.5.0.Forkhead.0038	FOXK2,FOXI2,FOXA1,FOXA3,FOXI1,FOXI3	0.470035	0.21692	5.9e-08	3.39e-07
GM.5.0.Nuclear_receptor.0097	NR6A1	0.886425	0.5347	6.28e-08	3.59e-07
GM.5.0.bZIP.0099	TEF	0.099627	0.00414	7.02e-08	4e-07
GM.5.0.C2H2_ZF.0216	ZNF329	1.39478	1.09013	7.19e-08	4.07e-07
GM.5.0.Mixed.0003	NFIL3	0.970725	0.595493	7.41e-08	4.17e-07
GM.5.0.MADS_box.0004	SRF	1.15721	0.741948	7.5e-08	4.2e-07
GM.5.0.Unknown.0146	FUBP1	0.424054	0.19205	7.69e-08	4.29e-07
GM.5.0.Ets.0039	ELF1	0.459817	0.240408	8.51e-08	4.73e-07
GM.5.0.bZIP.0097	JUND,BATF3	0.674398	0.368902	9.82e-08	5.42e-07
GM.5.0.Forkhead.0035	FOXM1	0.590099	0.313636	1.08e-07	5.93e-07
GM.5.0.Homeodomain.0027	PBX1,PBX2,PBX3	0.393399	0.18376	1.39e-07	7.62e-07
GM.5.0.bZIP.0078	JUN	0.306545	0.114677	1.42e-07	7.75e-07
GM.5.0.bHLH.0075	TCF3	1.89291	1.3554	1.47e-07	7.94e-07
GM.5.0.MADS_box.0022	SRF	0.937516	0.580295	1.47e-07	7.94e-07
GM.5.0.Unknown.0157	HDAC2	1.29004	0.852481	1.57e-07	8.39e-07
GM.5.0.Sox.0030	SOX21	0.411281	0.189287	1.83e-07	9.76e-07
GM.5.0.Homeodomain.0033	NKX2-3,NKX2-6,NKX2-5	0.52879	0.268041	2.17e-07	1.15e-06
GM.5.0.C2H2_ZF.0210,GM.5.0.CSL.0002	IKZF2,IKZF4,RBPJ	0.413835	0.464236	2.41e-07	1.28e-06
GM.5.0.Rel.0022	NFATC1,NFATC4,NFATC3	0.69228	0.389627	2.5e-07	1.32e-06
GM.5.0.Ets.0007	ELK1,ETV4,ETS2,ERF	3.23149	4.08141	2.67e-07	1.4e-06
GM.5.0.Homeodomain.0168	NKX2-5	1.60936	1.13986	2.7e-07	1.41e-06
GM.5.0.MADS_box.0001	SRF	0.671844	0.382718	2.9e-07	1.5e-06
GM.5.0.Forkhead.0012	FOXO3	1.10867	0.736422	3.57e-07	1.84e-06
GM.5.0.bHLH.0080	ARNT2	0.526235	0.603783	3.83e-07	1.97e-06
GM.5.0.Nuclear_receptor.0150	ESRRA	1.14443	0.747475	3.89e-07	1.99e-06
GM.5.0.Homeodomain.0193	NANOG	0.189036	0.0635561	4.11e-07	2.09e-06
GM.5.0.EIN3.0002	BRCA1	0.807234	0.505686	4.78e-07	2.42e-06
GM.5.0.Mixed.0027	TCF12	0.937516	0.588585	4.86e-07	2.45e-06
GM.5.0.STAT.0017	STAT3	0.217136	0.0732277	5.17e-07	2.6e-06
GM.5.0.Homeodomain.0148	NANOG	0.217136	0.0773726	5.54e-07	2.77e-06
GM.5.0.Homeodomain.0096	PBX2,PBX3	0.280999	0.107769	6.77e-07	3.37e-06
GM.5.0.Homeodomain.0066	NKX2-3,NKX2-6,NKX2-5	1.0678	0.696354	7.78e-07	3.85e-06
GM.5.0.C2H2_ZF.0078	IKZF2	0.326981	0.138165	8.44e-07	4.16e-06
GM.5.0.C2H2_ZF.0012	ZBTB33	2.59541	2.2065	8.83e-07	4.33e-06
GM.5.0.Sox.0012	SOX15,SOX18,SOX21,SOX2,SOX3	0.132836	0.0303964	9.18e-07	4.49e-06
GM.5.0.C2H2_ZF.0307	ZNF418	1.06269	0.694972	9.31e-07	4.53e-06
GM.5.0.Forkhead.0013	FOXC1,FOXK2,FOXI2,FOXA1,FOXA3,FOXI1,FOXI3	1.55571	1.13434	9.34e-07	4.53e-06
GM.5.0.bZIP.0027	ATF5	0.97328	0.632798	1e-06	4.83e-06
GM.5.0.C2H2_ZF.0282	ZNF680	0.699944	0.418641	1.14e-06	5.47e-06
GM.5.0.Unknown.0184	EP300	0.268227	0.120204	1.14e-06	5.47e-06
GM.5.0.Homeodomain.0054	NKX2-3,NKX2-6,NKX2-5	0.674398	0.399298	1.45e-06	6.93e-06
GM.5.0.Nuclear_receptor.0044	NR4A1	1.686	1.22967	1.52e-06	7.21e-06
GM.5.0.Ets.0034	ELF1	0.784244	0.549898	1.55e-06	7.3e-06
GM.5.0.C2H2_ZF.0087,GM.5.0.C2H2_ZF.0287	ZIC5,ZIC3,ZIC2	2.95816	2.79923	2.02e-06	9.52e-06
GM.5.0.ARID_BRIGHT.0004	ARID5B	0.250345	0.0953342	2.11e-06	9.89e-06
GM.5.0.bZIP.0035	BACH2,BACH1	2.87386	2.25624	2.23e-06	1.04e-05
GM.5.0.bZIP.0008	BACH1,NFE2,BACH2	1.04225	0.72675	2.34e-06	1.08e-05
GM.5.0.IRF.0008	IRF3	0.728044	0.449038	2.55e-06	1.18e-05
GM.5.0.TEA.0008	TEAD1	2.5622	2.01169	2.8e-06	1.29e-05
GM.5.0.Paired_box.0004	PAX9,PAX1	1.57104	1.13986	3.1e-06	1.42e-05
GM.5.0.Nuclear_receptor.0017	RXRA	1.53528	1.11223	3.86e-06	1.76e-05
GM.5.0.Homeodomain.0112	SIX4,SIX5,SMARCC2,ZNF143	1.18531	1.56127	3.89e-06	1.77e-05
GM.5.0.C2H2_ZF.0014	ZNF35	0.104736	0.0290147	4.04e-06	1.83e-05
GM.5.0.CUT_Homeodomain.0009	CUX1	0.618199	0.36752	4.14e-06	1.87e-05
GM.5.0.C2H2_ZF.0063	ZNF75A	1.6298	1.19651	5.14e-06	2.31e-05
GM.5.0.Nuclear_receptor.0058	NR3C1	1.08312	0.736422	6.01e-06	2.69e-05
GM.5.0.CSL.0003	RBPJ	3.07567	2.90009	6.54e-06	2.91e-05
GM.5.0.Unknown.0034	DMC1	0.1686	0.0649378	7.31e-06	3.25e-05
GM.5.0.C2H2_ZF.0251	ZNF274	1.27216	0.899457	8.13e-06	3.59e-05
GM.5.0.Nuclear_receptor.0078	NR4A1	1.25939	0.889785	9.46e-06	4.17e-05
GM.5.0.AT_hook.0004	HMGA1	0.286108	0.129876	9.68e-06	4.25e-05
GM.5.0.Forkhead.0045	FOXJ2,FOXJ3,FOXN3,FOXK2,FOXI2,FOXN2,FOXA1,FOXA3,FOXI1,FOXI3	0.125172	0.0345414	1.49e-05	6.53e-05
GM.5.0.Rel.0002	NFATC4,NFATC3,NFATC1	0.270781	0.122967	1.54e-05	6.69e-05
GM.5.0.Rel.0024	NFKB1	2.72569	2.63343	1.59e-05	6.89e-05
GM.5.0.Forkhead.0036	FOXK2,FOXI2,FOXA1,FOXA3,FOXI1,FOXI3	1.06013	0.7682	1.61e-05	6.95e-05
GM.5.0.Nuclear_receptor.0054	NR4A1	1.82394	1.39547	1.69e-05	7.26e-05
GM.5.0.bHLH.0042	BHLHE22	0.298881	0.143692	1.79e-05	7.67e-05
GM.5.0.STAT.0020	STAT3	0.495581	0.295674	1.83e-05	7.83e-05
GM.5.0.Nuclear_receptor.0047	ESRRA	1.35646	0.98512	1.94e-05	8.25e-05
GM.5.0.Nuclear_receptor.0049	ESRRA	1.35391	0.98512	2.18e-05	9.24e-05
GM.5.0.E2F.0007	E2F4,E2F6	0.227354	0.110532	2.4e-05	0.000101197
GM.5.0.C2H2_ZF.0240	ZNF274	0.827671	0.548517	2.5e-05	0.000105066
GM.5.0.Nuclear_receptor.0135	RXRA	1.66301	1.25178	2.58e-05	0.000107992
GM.5.0.T-box.0023	TBX1	0.222245	0.0911892	2.79e-05	0.000116598
GM.5.0.CUT_Homeodomain.0011	CUX1	0.55689	0.349559	2.84e-05	0.000117896
GM.5.0.T-box.0021	TBX1	0.173709	0.0607928	2.99e-05	0.000123715
GM.5.0.Myb_SANT.0012	MYBL2	0.904307	0.618981	3.17e-05	0.00013065
GM.5.0.C2H2_ZF.0044	IKZF4	1.56849	1.20066	3.22e-05	0.000132436
GM.5.0.Nuclear_receptor.0083	PPARD	1.42543	1.05697	3.26e-05	0.000133439
GM.5.0.bHLH.0038	SREBF1,SREBF2	1.35901	1.13157	3.53e-05	0.000143857
GM.5.0.Nuclear_receptor.0122	NR3C1	0.41639	0.247316	3.91e-05	0.000158806
GM.5.0.Homeodomain.0001	TGIF1	1.74475	1.33468	4.36e-05	0.000176709
GM.5.0.TEA.0002	TEAD3	0.38829	0.212775	4.42e-05	0.000178385
GM.5.0.Mixed.0107	TCF7L2	1.67067	1.47699	4.78e-05	0.000192077
GM.5.0.MADS_box.0016	SRF	0.582435	0.374428	5.16e-05	0.000206967
GM.5.0.C2H2_ZF.0219	ZNF274	0.153272	0.0594111	5.29e-05	0.000211279
GM.5.0.C2H2_ZF.0051	HIVEP1	1.83416	1.74917	6.2e-05	0.000246782
GM.5.0.Sox.0004	SOX13,SOX11,SOX17,SOX5	0.0485362	0.0138165	6.42e-05	0.000254604
GM.5.0.Rel.0006	NFKB1,RELA,NFKB2	1.84693	1.59719	6.71e-05	0.000265143
GM.5.0.C2H2_ZF.0070	ZNF586	0.342308	0.182378	6.78e-05	0.000267033
GM.5.0.Homeodomain.0046	IRX2,IRX3,IRX5,IRX1	0.120063	0.0442129	7.42e-05	0.000290431
GM.5.0.Homeodomain_POU.0022	POU5F1	0.099627	0.0303964	7.43e-05	0.000290431
GM.5.0.C2H2_ZF.0239	IKZF4	1.21085	0.921563	8.4e-05	0.000327077
GM.5.0.Forkhead.0046	FOXN3,FOXK2,FOXI2,FOXJ3,FOXN2,FOXA1,FOXA3,FOXI1,FOXI3	0.127727	0.040068	0.000100778	0.000391132
GM.5.0.Homeodomain.0153	NKX2-3,NKX2-6	1.46886	1.115	0.000112359	0.000434557
GM.5.0.Sox.0035	SOX15,SOX2	0.314208	0.169943	0.000117094	0.000451298
GM.5.0.CUT_Homeodomain.0006	CUX1	0.329536	0.179615	0.000119821	0.000460213
GM.5.0.Homeodomain_POU.0024	CCDC6	0.0791907	0.0193432	0.000121889	0.000466541
GM.5.0.IRF.0004	IRF9,STAT1	0.229909	0.116059	0.000129282	0.000493138
GM.5.0.Myb_SANT.0006	MYBL2	0.919634	0.649378	0.000130926	0.000497697
GM.5.0.Ets.0011	ETS1,ETS2	1.71921	1.40514	0.000134664	0.00051016
GM.5.0.Nuclear_receptor.0045	NR2F1,RARG,NR2C2,NR2C1,RARB,RARA,NR2F2	1.38201	1.05006	0.000143143	0.000540437
GM.5.0.Nuclear_receptor.0120	THRA	1.55571	1.19651	0.00014625	0.000550297
GM.5.0.Nuclear_receptor.0009	NR1D2	1.44587	1.10118	0.000150856	0.00056571
GM.5.0.Forkhead.0057	FOXA1	0.263118	0.140929	0.000157041	0.000586922
GM.5.0.Nuclear_receptor.0073	RXRA	2.04108	1.65937	0.000157887	0.000588101
GM.5.0.Homeodomain_POU.0020	POU5F1	0.206918	0.0953342	0.000182291	0.000676734
GM.5.0.bZIP.0037	MAFF,MAFK,MAFG	1.76263	1.38718	0.000184306	0.000681934
GM.5.0.Nuclear_receptor.0136	NR4A1	0.503244	0.344032	0.000193002	0.000711736
GM.5.0.Myb_SANT.0013	SMARCA1	0.102182	0.0331597	0.00020372	0.00074877
GM.5.0.Forkhead.0052	FOXA2	0.0817453	0.0221065	0.000212378	0.00077802
GM.5.0.C2H2_ZF.0153	PRDM1	1.04736	0.772345	0.000216941	0.000792119
GM.5.0.IRF.0021	IRF7	0.564553	0.374428	0.000229902	0.000836692
GM.5.0.C2H2_ZF.0075	ZNF354C	0.0587544	0.0317781	0.000236859	0.000857475
GM.5.0.Ets.0025	EGR1,ELF1,ELK4,ETS1,GABPA,ETS2,ERF,THAP1	5.39519	7.22605	0.000237157	0.000857475
GM.5.0.Homeodomain.0029	NKX2-3,NKX2-6	0.0715271	0.0221065	0.000244606	0.000881536
GM.5.0.Rel.0012	NFATC3,NFATC4,NFATC1	0.173709	0.0732277	0.000261004	0.000937585
GM.5.0.C2H2_ZF.0301	ZNF628	0.457263	0.286002	0.000264737	0.000947928
GM.5.0.CSD.0001	YBX2,YBX1	1.94656	3.03135	0.000292824	0.00104513
GM.5.0.Mixed.0051	ZNF143	1.66811	1.36507	0.000298859	0.00106325
GM.5.0.C2H2_ZF.0217	GLI3,GLI2	1.98232	1.91912	0.000322556	0.00114389
GM.5.0.Mixed.0046	BCL11A,EP300	0.150718	0.0635561	0.000355611	0.0012571
GM.5.0.C2H2_ZF.0030	GLIS2	1.28238	1.2048	0.000371663	0.00130967
GM.5.0.TBP.0006	TBP	1.3769	2.28802	0.000378072	0.00132804
GM.5.0.Myb_SANT.0001	MYBL2	0.72038	0.501541	0.000383033	0.00134122
GM.5.0.Homeodomain.0125	NANOG	1.38711	1.09842	0.000387908	0.00135402
GM.5.0.bZIP.0002	FOS,FOSL1,JDP2,JUNB,JUND	5.5408	4.92145	0.000456991	0.00159016
GM.5.0.Ets.0033	ELF3	1.16232	0.928472	0.000478338	0.00165923
GM.5.0.Rel.0013	NFAT5	0.697389	0.489106	0.000480471	0.00166144
GM.5.0.C2H2_ZF.0127	GLI3,GLI2	1.73198	1.63864	0.00048512	0.00167231
GM.5.0.C2H2_ZF.0118	ZNF274	0.268227	0.145074	0.000519089	0.00178387
GM.5.0.Mixed.0090	CUX1	0.122618	0.0469762	0.000540676	0.00185232
GM.5.0.Nuclear_receptor.0025	NR3C1	1.19042	0.907747	0.000558079	0.00190605
GM.5.0.Unknown.0175	EP300	0.066418	0.0234881	0.000575393	0.00195916
GM.5.0.C2H2_ZF.0238	ZNF250	0.403617	0.255606	0.000583679	0.0019813
GM.5.0.Nuclear_receptor.0037	NR3C1	0.0434272	0.0138165	0.000587052	0.00198667
GM.5.0.Forkhead.0003	FOXI1,FOXK2,FOXI2,FOXA1,FOXA3,FOXI3	0.0689726	0.0179615	0.000654983	0.00220982
GM.5.0.bZIP.0015	CEBPB,EP300	0.385735	0.269423	0.000721599	0.0024272
GM.5.0.Sox.0001,GM.5.0.Sox.0021	SOX9,SOX13,SOX15,SOX12,SOX18,SOX5,SOX17	0.0383181	0.0151982	0.000753182	0.00252578
GM.5.0.Nuclear_receptor.0039	ESRRA	0.909416	0.672866	0.000769059	0.00257125
GM.5.0.bZIP.0005	BACH1,BACH2,NFE2,NFE2L2,MAF,MAFK	2.61585	2.19959	0.00081336	0.0027112
GM.5.0.C2H2_ZF.0199	CTCF	3.25193	3.39472	0.000837279	0.00278257
GM.5.0.CUT_Homeodomain.0007	CUX1	0.393399	0.276331	0.000927104	0.0030719
GM.5.0.MADS_box.0009	SRF	0.395954	0.251461	0.000930115	0.0030727
GM.5.0.bZIP.0010	JUN,RXRA,TCF12	1.38456	1.09289	0.00106304	0.00350142
GM.5.0.Unknown.0178	EZH2	0.761253	0.565097	0.00107032	0.00351495
GM.5.0.Homeodomain.0049	PITX2	1.14699	0.92709	0.00118151	0.00386866
GM.5.0.bZIP.0039	CEBPB,CEBPG,DBP,HSF1,NFIL3,TEF	0.533899	0.373047	0.0012693	0.00414388
GM.5.0.bHLH.0003	SREBF1	0.993716	0.880114	0.00128073	0.00416442
GM.5.0.bHLH.0007	TCF3	0.429163	0.281857	0.00128309	0.00416442
GM.5.0.C2H2_ZF.0002	ZEB1,SNAI1	2.43448	2.56021	0.0015163	0.00490697
GM.5.0.IRF.0006	IRF2,IRF9,STAT1	0.181372	0.0953342	0.0017628	0.00568811
GM.5.0.C2H2_ZF.0134	ZNF85	0.421499	0.295674	0.00177984	0.00572646
GM.5.0.Nuclear_receptor.0076	RXRA,NR2F2,RARA	1.6017	1.30152	0.00189616	0.00608306
GM.5.0.Homeodomain.0150	ETS1,SIX4,SIX5	3.59424	3.6904	0.00190737	0.0061014
GM.5.0.Unknown.0134	ZSCAN26	0.033209	0.00414	0.00196893	0.00628022
GM.5.0.Rel.0005	NFKB1	1.63491	1.56265	0.00201372	0.00640468
GM.5.0.Homeodomain.0141	TGIF1	2.31186	2.31427	0.00206478	0.0065483
GM.5.0.Nuclear_receptor.0119	PPARD	1.43054	1.15092	0.00209266	0.00661782
GM.5.0.Homeodomain.0181	VENTX	0.0970725	0.0373047	0.00223221	0.00703908
GM.5.0.bZIP.0011	CEBPB	0.339754	0.221065	0.00241778	0.00760265
GM.5.0.Homeodomain.0174	MEIS1,MEIS3,PKNOX1,PKNOX2,TGIF1,TGIF2	1.71665	1.42587	0.00251479	0.00788537
GM.5.0.MADS_box.0020	MEF2A,MEF2D	0.260563	0.15889	0.0025435	0.00795292
GM.5.0.Forkhead.0025	FOXJ2,FOXJ3,FOXN3,FOXK2,FOXI2,FOXN2,FOXA1,FOXA3,FOXI1,FOXI3	0.0791907	0.0276331	0.00264039	0.00823269
GM.5.0.Rel.0003	RELA,NFKB1	1.86737	1.59167	0.00265199	0.00824567
GM.5.0.Homeodomain.0086	MSX2	0.0791907	0.0276331	0.00273944	0.0084938
GM.5.0.Homeodomain.0182	NKX2-3,NKX2-6	1.15465	0.932617	0.00279354	0.0086374
GM.5.0.bZIP.0013	FOS,CEBPB,EP300,FOSL1,HMGN3,JDP2,JUN,JUNB,JUND,SMARCC1,SMARCC2,FOSL2,ATF3,NFE2,MEF2A,NR3C1,PRDM1,SMARCB1,TCF7L2,TRIM28	2.18413	1.84175	0.00281324	0.00867417
GM.5.0.IRF.0002	IRF2	0.449599	0.308109	0.00301883	0.00928228
GM.5.0.STAT.0006	STAT2,STAT1	0.171154	0.103624	0.00306315	0.00939253
GM.5.0.Homeodomain.0003	HOXB2	0.0868543	0.0317781	0.0032409	0.00991019
GM.5.0.Forkhead.0017	FOXC1,FOXP1,FOXP4,FOXN3,FOXK2,FOXI2,FOXJ2,FOXN2,FOXA1,FOXA3,FOXI1,FOXI3,FOXO3	0.753589	0.607928	0.00341539	0.0104151
GM.5.0.bZIP.0058	NFE2L2	2.34251	2.00478	0.00346098	0.0105252
GM.5.0.C2H2_ZF.0039	ZNF382	1.00904	0.791688	0.00359369	0.0108989
GM.5.0.p53.0002	TP53	0.853216	0.656286	0.00362447	0.0109623
GM.5.0.Homeodomain.0189	SIX4	1.0116	0.841428	0.00372857	0.0112465
GM.5.0.bHLH.0059	SREBF2	1.64512	1.59305	0.00412824	0.0123965
GM.5.0.C2H2_ZF.0161	ZNF134	2.18924	1.87629	0.00413216	0.0123965
GM.5.0.Sox.0011	HBP1	0.0817453	0.0303964	0.00461371	0.0138038
GM.5.0.TEA.0004	TEAD4	0.145609	0.0828993	0.00466339	0.013915
GM.5.0.Homeodomain.0087	ALX1	0.0280999	0.00276	0.0050493	0.0150261
GM.5.0.Rel.0023	NFKB2	1.41777	1.18131	0.00531513	0.0157749
GM.5.0.C2H2_ZF.0278	ZBTB33	0.503244	0.361993	0.00543018	0.0160733
GM.5.0.C2H2_ZF.0116	YY1	0.212027	0.259751	0.00557302	0.0164372
GM.5.0.bZIP.0003	BACH1,BACH2,MAFK,NFE2	2.78445	2.43724	0.00558271	0.0164372
GM.5.0.STAT.0019	STAT1,STAT3	0.107291	0.0497396	0.00559872	0.0164407
GM.5.0.Ets.0037	ELF1,ELK4,GABPA	1.14443	0.978211	0.00595783	0.017449
GM.5.0.bZIP.0042	CEBPB,CEBPG	0.408726	0.291529	0.00628583	0.0183612
GM.5.0.Mixed.0075	NANOG,POU5F1	0.033209	0.00553	0.00632962	0.0183952
GM.5.0.Sox.0014	SOX10,SOX9,SOX18,SOX21,SOX2,SOX17,SOX3	0.1405	0.0746093	0.0063306	0.0183952
GM.5.0.bHLH.0069	TCF12	2.91473	3.11287	0.00654952	0.0189816
GM.5.0.Forkhead.0005	FOXC1,FOXC2,HDAC2,FOXK2,FOXI2,FOXA1,FOXA3,FOXI1,FOXI3	0.937516	0.779253	0.00657957	0.0190191
GM.5.0.Nuclear_receptor.0013	NR2F1,PPARD,NR2F6,RXRA,RXRB,RXRG,NR1H3,NR1H2	0.873652	0.686682	0.00672767	0.0193967
GM.5.0.p53.0009	TP53	0.952843	0.757147	0.00678185	0.0195022
GM.5.0.Nuclear_receptor.0065	NR4A1	0.871098	0.690827	0.00711781	0.0204154
GM.5.0.bHLH.0064	SREBF2	0.842998	0.675629	0.00733917	0.0209961
GM.5.0.Nuclear_receptor.0098	ESRRA	1.81628	1.54193	0.00798438	0.0227832
GM.5.0.Forkhead.0006	FOXO3,FOXO4,FOXP1,FOXP4	1.37434	1.17717	0.00817787	0.0232755
GM.5.0.TBP.0002	TBP	0.0229909	0.00276	0.00880095	0.0249848
GM.5.0.bZIP.0081	TEF	0.0280999	0.00553	0.00886169	0.025093
GM.5.0.Homeodomain.0063	GBX2	0.033209	0.0110532	0.0089547	0.0252919
GM.5.0.bHLH.0051	AHR	0.689726	0.533319	0.00906694	0.0255439
GM.5.0.Forkhead.0004	FOXO1,FOXO3,FOXO4	1.84182	1.57509	0.00921712	0.0259013
GM.5.0.Nuclear_receptor.0012	RXRB,THRA	2.0794	1.82378	0.00936516	0.0262508
GM.5.0.Unknown.0182	NFYC	1.80606	3.23722	0.00974041	0.0272339
GM.5.0.bZIP.0001	CEBPB	1.13422	1.96471	0.0097944	0.027316
GM.5.0.SMAD.0001	SMAD2,SMAD4,SMAD3	3.87524	3.46795	0.0102259	0.028448
GM.5.0.Rel.0010	NFAT5	0.0229909	0.00829	0.0103786	0.0288007
GM.5.0.Unknown.0138	PTEN	1.38201	1.37613	0.0105633	0.02924
GM.5.0.Nuclear_receptor.0075	THRA	2.07684	1.82655	0.0106727	0.0294695
GM.5.0.Forkhead.0040	FOXM1	0.600317	0.471144	0.0127643	0.0351572
GM.5.0.Rel.0019	NFATC1,NFATC4,NFATC3	0.324427	0.226591	0.0128209	0.0352258
GM.5.0.Homeodomain.0109	HOXA1,HOXB1,HOXB2	0.099627	0.0746093	0.0131079	0.0359255
GM.5.0.DM.0007	DMRTA1	0.0383181	0.0124349	0.0135209	0.0369661
GM.5.0.bZIP.0031	DDIT3	1.06013	0.874587	0.0136788	0.0373059
GM.5.0.Forkhead.0056	FOXJ3,FOXN3,FOXK2,FOXI2,FOXN2,FOXA1,FOXA3,FOXI1,FOXI3	0.0510908	0.0234881	0.0140817	0.0383105
GM.5.0.bZIP.0090	NFE2L1,MAFG	1.30026	1.11223	0.014418	0.0391296
GM.5.0.IRF.0015	IRF7	0.258008	0.186523	0.0146496	0.039661
GM.5.0.Myb_SANT.0003	MYBL2	1.18786	1.04315	0.014804	0.0399022
GM.5.0.IRF.0012	IRF7	0.171154	0.103624	0.0148106	0.0399022
GM.5.0.Rel.0020	NFATC1,NFATC4,NFATC3	0.255454	0.182378	0.0159453	0.0428555
GM.5.0.Unknown.0072	TRIM28	1.8827	1.6566	0.0160063	0.0429154
GM.5.0.Forkhead.0021	FOXO1,FOXO4,FOXN3,FOXK2,FOXI2,FOXA1,FOXA3,FOXI1,FOXI3	0.0280999	0.0179615	0.0164425	0.0439788
GM.5.0.bHLH.0014	TCF12	2.9275	2.61409	0.016799	0.0448243
GM.5.0.Homeodomain.0024	HNF1B	0.0638635	0.0290147	0.0189409	0.0504182
GM.5.0.IRF.0001	IRF2,IRF3	0.638635	0.505686	0.0194487	0.0516461
GM.5.0.IRF.0007	IRF2	0.1967	0.129876	0.0221308	0.0586282
GM.5.0.bZIP.0004	ATF4,CEBPG,ATF3,DDIT3,ATF5,MYC	0.487917	0.382718	0.0223841	0.0591579
GM.5.0.bHLH.0002	TCF3	1.84693	1.93293	0.0244392	0.0644358
GM.5.0.bZIP.0065	CEBPG	0.0178818	0.00138	0.0247372	0.0650671
GM.5.0.Homeodomain_POU.0023	POU2F1	0.0280999	0.00967	0.0250605	0.0657386
GM.5.0.bZIP.0063	JUN	5.59955	5.24062	0.0251109	0.0657386
GM.5.0.C2H2_ZF.0069	ZSCAN16	0.0842998	0.0442129	0.0263016	0.068575
GM.5.0.Forkhead.0061	FOXP1	0.109845	0.0635561	0.026318	0.068575
GM.5.0.Mixed.0042	ZNF589	1.85715	2.02689	0.0265649	0.0690564
GM.5.0.IRF.0009	IRF7,IRF9	0.209472	0.145074	0.0266286	0.0690601
GM.5.0.C2H2_ZF.0101	ZBTB12	0.837889	0.704644	0.0270272	0.0699304
GM.5.0.bZIP.0014	MAFF,MAFG,MAFK,MAF	1.25939	1.17302	0.0272797	0.0703115
GM.5.0.Grainyhead.0004	GRHL1,TFCP2,GRHL2	0.722935	0.588585	0.0273011	0.0703115
GM.5.0.Homeodomain.0085	SIX1	1.01415	0.895312	0.0285176	0.0732743
GM.5.0.Mixed.0054	POU2F1	0.0255454	0.00829	0.0296814	0.0760886
GM.5.0.GATA.0012	GATA6,GATA3,GATA4	0.0229909	0.0151982	0.0300672	0.0768999
GM.5.0.C2H2_ZF.0213	KLF8,KLF7,KLF6,KLF5,KLF3	2.01042	2.1692	0.0311218	0.0794143
GM.5.0.Forkhead.0010	FOXI2,FOXA1,FOXA3,FOXI1,FOXI3	0.0255454	0.00829	0.0316301	0.0805261
GM.5.0.Homeodomain.0043	ALX1,LHX1	0.0178818	0.00276	0.0324135	0.0823317
GM.5.0.Homeodomain.0180	MEIS1	0.0229909	0.00553	0.0358849	0.0909413
GM.5.0.bHLH.0114	MYC	0.561999	0.958868	0.0368099	0.0930728
GM.5.0.Myb_SANT.0007	CDC5L	0.0255454	0.00691	0.0369863	0.0933062
GM.5.0.Homeodomain.0080	ALX1	0.0153272	0.00138	0.0378383	0.0952393
GM.5.0.Nuclear_receptor.0111	THRA	0.595208	0.486342	0.0390787	0.0981387
GM.5.0.IRF.0005	IRF9	0.0587544	0.0303964	0.0394931	0.0988438
GM.5.0.Nuclear_receptor.0041	PPARD	1.93379	1.71325	0.0395375	0.0988438
GM.5.0.CSL.0001	RBPJ	1.46631	1.29876	0.0400228	0.0998321
GM.5.0.Forkhead.0047	FOXK2,FOXI2,FOXA1,FOXA3,FOXI1,FOXI3	1.23129	1.06249	0.0404979	0.100791
GM.5.0.Homeodomain.0037	HOMEZ	0.0510908	0.0234881	0.0409575	0.101706
GM.5.0.Unknown.0162	BPTF	0.0102182	0.00276	0.043764	0.108433
GM.5.0.bHLH.0026,GM.5.0.bHLH.0040,GM.5.0.bHLH.0041,GM.5.0.bHLH.0053	MAX,ARNT,CLOCK,BHLHE40,HES4,HES1,MYCN,MYC,MNT,MLX,USF1,MXI1,USF2	0.853216	1.45903	0.0462741	0.114397
GM.5.0.MADS_box.0002	MEF2A,MEF2D,MYEF2	0.0306545	0.0193432	0.0464347	0.114539
GM.5.0.bZIP.0086	MAF	0.1124	0.0704644	0.0477441	0.117508
GM.5.0.bZIP.0067	ATF1	1.14188	1.32086	0.0487077	0.119614
GM.5.0.Unknown.0042	ZNF431	1.27727	1.115	0.050465	0.123656
GM.5.0.Forkhead.0011	FOXG1,FOXK2,FOXI2,FOXA1,FOXA3,FOXI1,FOXI3	0.033209	0.0124349	0.0513299	0.125498
GM.5.0.Nuclear_receptor.0087	THRA	0.623308	0.515357	0.0515143	0.125672
GM.5.0.C2H2_ZF.0244	YY1,MBTPS2	0.0102182	0.00138	0.0518624	0.126244
GM.5.0.Mixed.0094	POLR2A,TAF1,TBP	0.265672	0.223828	0.0545924	0.132599
GM.5.0.SMAD.0007	SMAD3,SMAD2	0.789353	0.670102	0.0551276	0.133356
GM.5.0.C2H2_ZF.0265	ZNF589	1.24662	1.31948	0.0551444	0.133356
GM.5.0.Unknown.0106	CBX5	0.0485362	0.0262514	0.0552696	0.133368
GM.5.0.THAP_finger.0006	THAP1	1.42799	1.3029	0.0595278	0.143331
GM.5.0.bHLH.0001	AHR,ARNT,HIF1A,NPAS1	0.991161	2.32532	0.0609821	0.146515
GM.5.0.Ets.0002	ELF3,ELF1	1.2926	1.23796	0.0626564	0.150213
GM.5.0.bZIP.0103	BACH1	2.63628	2.59889	0.063556	0.152041
GM.5.0.C2H2_ZF.0225	ZNF768	1.686	1.51153	0.0650857	0.155366
GM.5.0.bZIP.0044	DBP	0.0434272	0.0234881	0.0663577	0.157977
GM.5.0.bZIP.0082	JUN	1.72687	1.58752	0.0664644	0.157977
GM.5.0.Homeodomain_POU.0008	POU5F1	0.00766	0	0.0678914	0.161024
GM.5.0.Mixed.0095	POU2F1	0.00766	0.00138	0.0698165	0.165237
GM.5.0.STAT.0023	STAT1	1.27982	1.23382	0.0704945	0.166487
GM.5.0.C2H2_ZF.0289	REST	2.68738	2.4704	0.0707799	0.166666
GM.5.0.Homeodomain.0016	ARID3A,LMX1B	0.0102182	0.00276	0.0708704	0.166666
GM.5.0.C2H2_ZF.0305	GLI2	1.70643	1.84727	0.0712995	0.16732
GM.5.0.Homeodomain.0045	LHX1	0.0102182	0.00138	0.0751192	0.175912
GM.5.0.Homeodomain.0089	PBX1,PBX2,PBX3	0.0204363	0.0165799	0.0780517	0.182395
GM.5.0.RFX.0005	RFX2,RFX7,RFX5,RFX3	1.16232	1.31948	0.0784383	0.182913
GM.5.0.Homeodomain.0104	NKX2-3,NKX3-1	0.00766	0.00138	0.0852394	0.198356
GM.5.0.bHLH.0031	ATOH8	1.76774	2.01445	0.0862665	0.200326
GM.5.0.Homeodomain.0028	HOXB2,PBX1	0.0255454	0.0138165	0.0875015	0.202437
GM.5.0.Unknown.0169	HLTF	1.44842	1.3181	0.0875401	0.202437
GM.5.0.STAT.0004	STAT5B	0.743371	0.665957	0.0881797	0.203492
GM.5.0.DM.0003	DMRTA1	0.0178818	0.00691	0.0887773	0.204446
GM.5.0.CUT_Homeodomain.0008	CUX1	0.0178818	0.00553	0.0891984	0.20499
GM.5.0.C2H2_ZF.0211	REST	0.896643	0.786161	0.0926359	0.21245
GM.5.0.GATA.0004	GATA3,GATA4,GATA6	0.00766	0.00276	0.0960262	0.219771
GM.5.0.CUT_Homeodomain.0004	CUX1	0.0102182	0.00138	0.0971301	0.22184
GM.5.0.C2H2_ZF.0193	ZNF24	0.066418	0.0414496	0.0974802	0.222183
GM.5.0.Nuclear_receptor.0128	NR2C2	1.98488	1.81964	0.0984551	0.223945
GM.5.0.Homeodomain_POU.0003	POU2F1	0.00511	0	0.101685	0.230558
GM.5.0.Nuclear_receptor.0062	NR2F6,NR2F2,NR2F1,NR2C2	6.12323	6.93591	0.101778	0.230558
GM.5.0.CUT_Homeodomain.0005	CUX1	0.0127727	0.00276	0.103157	0.233206
GM.5.0.STAT.0012	STAT5B	1.11633	1.04177	0.105258	0.237472
GM.5.0.Grainyhead.0006	GRHL2	0.924743	0.827611	0.107762	0.242629
GM.5.0.Forkhead.0044	FOXC1,FOXC2,FOXK2,FOXI2,FOXA1,FOXA3,FOXI1,FOXI3	0.033209	0.0165799	0.10847	0.243728
GM.5.0.Nuclear_receptor.0032	NR2F1,NR2C2	2.0794	1.91359	0.109226	0.244932
GM.5.0.Nuclear_receptor.0004	NR2C1,NR2C2	1.55316	1.40929	0.110656	0.247638
GM.5.0.STAT.0005	STAT5B	0.480253	0.457328	0.112932	0.252222
GM.5.0.Paired_box.0018	PAX9,PAX1	1.14188	1.07078	0.113884	0.253837
GM.5.0.Mixed.0064	POU2F1	0.00766	0.00138	0.114608	0.254939
GM.5.0.C2H2_ZF.0008	ZBTB7B	0.827671	0.730895	0.119196	0.264615
GM.5.0.Homeodomain.0021	HNF1B	0.0127727	0.00829	0.120934	0.267435
GM.5.0.C2H2_ZF.0090	ZNF354A	0.00766	0.00138	0.120948	0.267435
GM.5.0.C2H2_ZF.0053	BRCA1,CHD2,ETS1,ZBTB33,NR3C1,ZNF143	1.33602	2.81581	0.122482	0.270289
GM.5.0.Ets.0012	ETV5	1.03459	1.19928	0.124026	0.273154
GM.5.0.RFX.0013	RFX1,RFX7,RFX5	1.405	1.43692	0.125216	0.275228
GM.5.0.C2H2_ZF.0031	SP1,SP2,THAP1	1.68855	3.15155	0.126821	0.278204
GM.5.0.C2H2_ZF.0233	ZNF324	1.21341	1.34297	0.128923	0.282258
GM.5.0.Ets.0048	ETS2,ERF	0.143054	0.2335	0.13068	0.28554
GM.5.0.C2H2_ZF.0250	ZNF410	0.033209	0.0179615	0.133586	0.291318
GM.5.0.bZIP.0009	NFIL3,TEF	0.0178818	0.0151982	0.136598	0.297302
GM.5.0.Homeodomain.0004	IRX1,IRX3	0.0178818	0.0179615	0.13793	0.29916
GM.5.0.MADS_box.0023	MEF2D,MEF2A	0.0638635	0.0511212	0.137991	0.29916
GM.5.0.bHLH.0134	TFAP4	2.85598	3.10734	0.140154	0.303257
GM.5.0.Forkhead.0020	FOXK2,FOXI2,FOXA1,FOXA3,FOXI1,FOXI3	0.00766	0.00414	0.143608	0.310126
GM.5.0.bZIP.0102	FOSL1	1.36157	1.24625	0.149288	0.321341
GM.5.0.Myb_SANT.0009	CDC5L	0.0229909	0.0110532	0.14938	0.321341
GM.5.0.Forkhead.0037	FOXO1,FOXO3,FOXO4	0.00511	0	0.156508	0.336024
GM.5.0.Mixed.0072,GM.5.0.Sox.0005	POLR2A,TAF1,TBP,BBX	0.0280999	0.0151982	0.157515	0.337533
GM.5.0.CUT_Homeodomain.0012	CUX1	0.00511	0.00138	0.157868	0.337636
GM.5.0.HSF.0004	HSF1,HSF2	0.383181	0.328834	0.159365	0.340182
GM.5.0.IRF.0011	IRF3	0.0510908	0.0414496	0.160084	0.341063
GM.5.0.bHLH.0133	SREBF1	0.0817453	0.071846	0.161484	0.343386
GM.5.0.C2H2_ZF.0100	ZFP82	0.0127727	0.00691	0.162254	0.344364
GM.5.0.bZIP.0072	MAFF,MAFK	2.787	2.62791	0.163042	0.345375
GM.5.0.Homeodomain.0018	ISL1,HOXB2	0.00511	0.00138	0.169667	0.358724
GM.5.0.SMAD.0017	SMAD3	1.55571	1.4383	0.177086	0.373699
GM.5.0.C2H2_ZF.0056	HIC2	0.544117	0.505686	0.17822	0.375378
GM.5.0.Nuclear_receptor.0027	NR1H3,RXRA,NR1H2	0.518572	0.466999	0.179104	0.376525
GM.5.0.Nuclear_receptor.0036	NR2F1,NR2F6,RARA,RARB,RARG	0.21969	0.186523	0.18281	0.38359
GM.5.0.Homeodomain.0190	HLX	0.00511	0.00138	0.188271	0.394176
GM.5.0.IRF.0014	IRF3	0.296327	0.256988	0.188565	0.394176
GM.5.0.MADS_box.0012	MEF2A,MYEF2	0.033209	0.0207248	0.192436	0.401511
GM.5.0.TEA.0003	TEAD1	2.40127	2.33638	0.193339	0.402638
GM.5.0.Nuclear_receptor.0091	THRA	0.439381	0.443511	0.196787	0.409052
GM.5.0.bHLH.0089	TCF12	2.91984	3.35189	0.206483	0.428245
GM.5.0.STAT.0003	STAT3	1.05247	1.00999	0.206792	0.428245
GM.5.0.IRF.0010	IRF6	0.623308	0.693591	0.209257	0.432542
GM.5.0.Homeodomain_POU.0014	POU2F1	0.00511	0.00276	0.211813	0.437012
GM.5.0.Mixed.0049	MAX	0.643744	0.618981	0.212263	0.437128
GM.5.0.C2H2_ZF.0046	KLF13,OVOL2	0.924743	0.89393	0.213148	0.438138
GM.5.0.SMAD.0014	NFIC	0.52879	0.494632	0.21577	0.442707
GM.5.0.Homeodomain.0023	IRX2,IRX3,IRX5,IRX1	0.00255	0	0.222805	0.456298
GM.5.0.bHLH.0101	MYC	0.0817453	0.0690827	0.226995	0.464024
GM.5.0.STAT.0025	STAT1,STAT3	0.0229909	0.0138165	0.228901	0.467059
GM.5.0.Mixed.0078	BDP1,BRF1,BRF2	0.47259	0.444893	0.230554	0.469569
GM.5.0.C2H2_ZF.0224	YY1,MBTPS2	1.31814	1.50048	0.23321	0.474108
GM.5.0.C2H2_ZF.0255	REST	2.62351	2.94845	0.237438	0.48182
GM.5.0.bZIP.0038	DBP	0.00766	0.00553	0.242349	0.490889
GM.5.0.MADS_box.0015	SRF	0.0306545	0.0207248	0.245579	0.496525
GM.5.0.Nuclear_receptor.0035	NR2F2,RXRA	2.34762	2.69284	0.246074	0.496622
GM.5.0.STAT.0001	STAT3,STAT1	1.04225	1.00861	0.246591	0.496762
GM.5.0.Sox.0026	SOX10,SOX9,SOX4,SOX11	0.0153272	0.00829	0.248837	0.500379
GM.5.0.Unknown.0004	NF1	1.23895	1.39547	0.250984	0.503784
GM.5.0.C2H2_ZF_Homeodomain.0004	TCF4,ZEB1	1.19552	1.35264	0.254998	0.510916
GM.5.0.Homeodomain.0082	SIX5	0.00766	0.00691	0.256072	0.512145
GM.5.0.Forkhead.0058	FOXG1,FOXK2,FOXI2,FOXA1,FOXA3,FOXI1,FOXI3	1.10867	1.04039	0.261525	0.522109
GM.5.0.Nuclear_receptor.0095	NR4A1	0.102182	0.0856626	0.262606	0.523326
GM.5.0.bHLH.0095	HES4	1.0959	1.09151	0.265165	0.526968
GM.5.0.Mixed.0026	EGR1	0.0561999	0.0511212	0.265383	0.526968
GM.5.0.C2H2_ZF.0016	OSR1	1.57871	1.49081	0.268118	0.531449
GM.5.0.Nuclear_receptor.0151	NR2F1	1.31303	1.23382	0.272318	0.538812
GM.5.0.STAT.0016	STAT1,STAT2	0.00255	0	0.27308	0.539358
GM.5.0.T-box.0022	EOMES	0.347417	0.316399	0.279196	0.550458
GM.5.0.MADS_box.0014	MEF2A,MEF2D,MYEF2	0.0485362	0.0373047	0.280804	0.552645
GM.5.0.Homeodomain.0196	NKX2-3,NKX3-1	0.00255	0	0.283025	0.556032
GM.5.0.bZIP.0059	NFE2L1,MAFG	0.0178818	0.0248698	0.284599	0.558136
GM.5.0.Homeodomain.0110	HLX	0.00255	0	0.291386	0.570439
GM.5.0.Nuclear_receptor.0024	NR3C1	1.22362	1.15368	0.293639	0.573837
GM.5.0.C2H2_ZF.0131	ZBTB16	0.00255	0	0.296026	0.577486
GM.5.0.Nuclear_receptor.0112	THRA	0.421499	0.418641	0.305711	0.595332
GM.5.0.Homeodomain.0084	TGIF1	1.98488	1.89839	0.307033	0.596859
GM.5.0.Nuclear_receptor.0072	RARA,RXRA	1.18275	1.12467	0.315925	0.613071
GM.5.0.Nuclear_receptor.0042	THRA	0.503244	0.468381	0.328261	0.635899
GM.5.0.C2H2_ZF_Homeodomain.0001	ZEB1	1.57104	1.49771	0.331214	0.640501
GM.5.0.Rel.0021	NFATC1,NFATC4,NFATC3	0.403617	0.37581	0.34894	0.673606
GM.5.0.Homeodomain.0070	NKX2-3,NKX2-6,NKX2-5	0.00255	0.00138	0.350584	0.675513
GM.5.0.Pipsqueak.0001	LCOR	0.0102182	0.0138165	0.351145	0.675513
GM.5.0.Unknown.0208	MAFK	2.0564	1.9882	0.358069	0.687642
GM.5.0.Unknown.0011	ZBED1	0.0740816	0.0704644	0.364836	0.699426
GM.5.0.C2H2_ZF.0140	ZNF274	0.00255	0.00138	0.375388	0.717183
GM.5.0.ARID_BRIGHT.0005	ARID3B	0.00255	0.00138	0.37539	0.717183
GM.5.0.C2H2_ZF.0310	ZNF140	0.66418	0.663194	0.392405	0.748401
GM.5.0.C2H2_ZF.0234	ZNF121	0.235018	0.223828	0.395559	0.753123
GM.5.0.bZIP.0073	CREBZF	0.120063	0.111914	0.398276	0.756998
GM.5.0.STAT.0009	STAT3,STAT5B	0.929852	0.928472	0.398958	0.756998
GM.5.0.C2H2_ZF.0119	RREB1	0.587544	0.744712	0.409078	0.77448
GM.5.0.Forkhead.0033	FOXA1,FOXK2,FOXI2,FOXA3,FOXI1,FOXI3	0.00511	0.00276	0.409568	0.77448
GM.5.0.Forkhead.0015	FOXI1,FOXK2,FOXI2,FOXA1,FOXA3,FOXI3	0.066418	0.0607928	0.412986	0.779617
GM.5.0.Mixed.0108	CTCF,RAD21,SMC3	1.24406	1.22829	0.416564	0.784086
GM.5.0.RFX.0017	RFX5	1.37179	1.34849	0.416766	0.784086
GM.5.0.Nuclear_receptor.0003	RARG,RARA,RXRA,RXRG	0.242681	0.24179	0.426814	0.801631
GM.5.0.TEA.0006	TEAD1,TEAD3	0.817453	0.869061	0.428676	0.803767
GM.5.0.Mixed.0071	TAF1	0.932407	1.11914	0.433691	0.811799
GM.5.0.Nuclear_receptor.0033	THRA	0.273336	0.277713	0.436305	0.815318
GM.5.0.C2H2_ZF_Homeodomain.0003	ZEB1	0.00511	0.00691	0.438025	0.817156
GM.5.0.Unknown.0166	MYEF2	0.00766	0.00967	0.446256	0.831114
GM.5.0.MADS_box.0003	MEF2A,MEF2D	0.00511	0.00414	0.45619	0.848192
GM.5.0.C2H2_ZF.0248	ZNF384	0.0127727	0.0193432	0.462391	0.858285
GM.5.0.Mixed.0106	MZF1	1.45353	1.67871	0.464789	0.861295
GM.5.0.C2H2_ZF.0260	YY1	0.189036	0.185142	0.469424	0.868434
GM.5.0.CxC.0001	E2F4,LIN54	0.00255	0.00276	0.477222	0.881391
GM.5.0.SMAD.0006	NFIC	1.18786	1.37889	0.479094	0.883379
GM.5.0.HSF.0002	HSF2,HSF1	0.357636	0.35094	0.486932	0.896342
GM.5.0.Homeodomain.0100	HMBOX1,HNF1B	0.00511	0.00691	0.49018	0.900728
GM.5.0.C2H2_ZF.0130	GLIS2	2.04363	2.4704	0.490937	0.900728
GM.5.0.Grainyhead.0002	GRHL2,GRHL1	0.822562	0.808268	0.498956	0.91393
GM.5.0.Forkhead.0060	FOXK2,FOXI2,FOXA1,FOXA3,FOXI1,FOXI3	0.00255	0.00276	0.501998	0.917083
GM.5.0.C2H2_ZF.0202	ZNF143	0.00511	0.00553	0.50233	0.917083
GM.5.0.Unknown.0202	TOPORS	0.00255	0.00138	0.504001	0.918623
GM.5.0.Sox.0027	SOX10,SOX9	0.00255	0.00138	0.505511	0.919865
GM.5.0.bHLH.0037	ARNT,MYC,MAX	0.842998	1.16059	0.507719	0.92237
GM.5.0.C2H2_ZF.0095	ZKSCAN3	0.58499	0.699117	0.522164	0.946851
GM.5.0.C2H2_ZF.0201	ZNF816	1.64001	1.99787	0.522901	0.946851
GM.5.0.Rel.0015	RELA,NFKB1	1.7703	1.76852	0.53529	0.967706
GM.5.0.p53.0008	TP53	1.41266	1.39547	0.539011	0.97285
GM.5.0.Homeodomain.0152	EMX1	0.00766	0.00691	0.540918	0.974448
GM.5.0.C2H2_ZF.0236	REST	1.91846	1.90116	0.541653	0.974448
GM.5.0.Forkhead.0059	FOXA1,FOXA2	1.9108	2.27973	0.545129	0.979114
GM.5.0.bZIP.0024	ATF2,JUN,JUND,FOS,FOSL1,JUNB	0.858325	1.10947	0.553306	0.992197
GM.5.0.Nuclear_receptor.0082	ESRRA	2.20968	2.58646	0.55787	0.996352
GM.5.0.bZIP.0054	MAF,CIC	3.53548	3.51769	0.557957	0.996352
GM.5.0.bHLH.0070	ARNTL2,ARNTL	0.712716	1.21309	0.558316	0.996352
GM.5.0.bZIP.0101	MAF	2.26843	2.27144	0.561674	0.999325
GM.5.0.Forkhead.0051	FOXC1,FOXK2,FOXI2,FOXA1,FOXA3,FOXI1,FOXI3	1.03459	1.05282	0.561783	0.999325
GM.5.0.MADS_box.0013	MEF2A,MEF2D,MYEF2	0.0280999	0.0290147	0.567565	1
GM.5.0.SMAD.0002,GM.5.0.SMAD.0004	NFYA,NFIC	0.0587544	0.121586	0.571292	1
GM.5.0.Sox.0008	SOX17	0.00255	0.00414	0.575842	1
GM.5.0.THAP_finger.0001	THAP1	1.02948	1.3554	0.577937	1
GM.5.0.Rel.0016	RELB	1.94911	1.97853	0.578313	1
GM.5.0.Mixed.0010	EGR1,SETDB1	1.34113	2.66107	0.580129	1
GM.5.0.Mixed.0028	THAP1,YY1	0.725489	1.10256	0.585788	1
GM.5.0.bZIP.0096	JUND,ATF1,ATF7,BATF3,CREB3,JDP2,JUN,CREB3L4,XBP1,CREB1,FOSL1,FOSL2,JUNB	0.533899	0.949197	0.592606	1
GM.5.0.Mixed.0019	XBP1	0.454708	0.501541	0.593397	1
GM.5.0.C2H2_ZF.0018	ZNF76,ZNF143	1.66556	2.54363	0.594382	1
GM.5.0.HSF.0006	HSF1	0.0255454	0.0276331	0.59667	1
GM.5.0.Nuclear_receptor.0014	RARG	1.37179	1.37613	0.598104	1
GM.5.0.C2H2_ZF.0076	ZNF146,ZNF260	0.0102182	0.0110532	0.606855	1
GM.5.0.Nuclear_receptor.0114	NR2F2	0.326981	0.35923	0.608151	1
GM.5.0.Homeodomain.0035,GM.5.0.Homeodomain.0071,GM.5.0.Homeodomain.0115	SNAI1,PKNOX1,MEIS1,MEIS2,PKNOX2,MEIS3,TGIF1,TGIF2	0.0255454	0.0552662	0.615231	1
GM.5.0.C2H2_ZF.0132	GZF1	0.378072	0.391008	0.616462	1
GM.5.0.C2H2_ZF.0147	PRDM4	0.0587544	0.0635561	0.625294	1
GM.5.0.Mixed.0057	POU2F1	0.00766	0.00967	0.630556	1
GM.5.0.E2F.0008	E2F7,E2F8	0.1686	0.178233	0.632659	1
GM.5.0.Grainyhead.0011	TFCP2	1.22107	1.22829	0.63434	1
GM.5.0.Nuclear_receptor.0020	PPARD,RXRA	2.04108	2.05038	0.647038	1
GM.5.0.RFX.0012	RFX5	0.00255	0.00276	0.651129	1
GM.5.0.C2H2_ZF.0253	ZBTB48	1.83416	2.21341	0.664029	1
GM.5.0.Nuclear_receptor.0131	PPARD	0.0459817	0.0511212	0.667909	1
GM.5.0.Nuclear_receptor.0055	ESRRA	1.68855	2.03518	0.668723	1
GM.5.0.bHLH.0054	TCF12	1.78051	1.80859	0.668746	1
GM.5.0.Ets.0049	ELK1	0.91708	1.25178	0.689794	1
GM.5.0.E2F.0013	E2F1	0.00511	0.00691	0.703792	1
GM.5.0.Nuclear_receptor.0121	NR3C1	0.615644	0.635561	0.705921	1
GM.5.0.C2H2_ZF.0059	ZNF263,ZNF691	2.35018	2.36816	0.706972	1
GM.5.0.Unknown.0063	HDAC2	0.0357636	0.0428313	0.708582	1
GM.5.0.Nuclear_receptor.0110	RARG	1.09334	1.22967	0.710494	1
GM.5.0.Nuclear_receptor.0046	PPARD	0.0127727	0.0165799	0.710552	1
GM.5.0.Nuclear_receptor.0011	NR3C1	1.0116	1.03486	0.715191	1
GM.5.0.Mixed.0104	BDP1,BRF1,BRF2	0.27589	0.298437	0.717216	1
GM.5.0.C2H2_ZF.0123	ZNF549	1.57104	1.59581	0.71762	1
GM.5.0.bHLH.0091	CLOCK	1.27216	1.60272	0.720914	1
GM.5.0.Mixed.0056	ZNF350	0.457263	0.56786	0.724473	1
GM.5.0.C2H2_ZF.0157	REST	0.0229909	0.0290147	0.731777	1
GM.5.0.STAT.0024	STAT1,STAT3	0.991161	1.039	0.73343	1
GM.5.0.C2H2_ZF.0162	YY1,MBTPS2	1.59403	1.93708	0.73531	1
GM.5.0.bZIP.0075	FOS	1.54039	1.7022	0.738171	1
GM.5.0.Nuclear_receptor.0126	NR2F2,NR2C2	1.39733	1.44521	0.750744	1
GM.5.0.Nuclear_receptor.0008	NR2C2,RXRA,RXRG	1.77285	1.81135	0.753083	1
GM.5.0.bZIP.0076	CEBPB	0.00255	0.00414	0.754406	1
GM.5.0.bHLH.0119	SREBF1	0.00255	0.00414	0.754406	1
GM.5.0.bZIP.0064	ATF3	1.44842	1.94951	0.766108	1
GM.5.0.C2H2_ZF.0218	SP1	1.93379	2.06419	0.775287	1
GM.5.0.bZIP.0047	MAF	1.79329	2.2369	0.783569	1
GM.5.0.Unknown.0159	GTF3C2,POLR3A,POLR3G	0.199254	0.234881	0.785992	1
GM.5.0.bHLH.0129	ARNT2	2.0845	2.60995	0.789652	1
GM.5.0.bHLH.0126	SREBF1	0.21969	0.252843	0.790956	1
GM.5.0.bHLH.0008	CLOCK,MAX,MYC,MYCN,MXI1	1.31303	1.8003	0.802078	1
GM.5.0.C2H2_ZF.0111	ZIC2,ZIC5	1.71665	2.13742	0.810707	1
GM.5.0.Unknown.0093	SIN3A	2.33996	2.87108	0.81859	1
GM.5.0.bZIP.0006	XBP1	0.789353	1.11361	0.821251	1
GM.5.0.bHLH.0035	ARNTL,ARNTL2	1.30792	1.80168	0.822629	1
GM.5.0.Nuclear_receptor.0138	NR3C1	0.911971	0.969921	0.823042	1
GM.5.0.bHLH.0009	ATF3,USF1,USF2,BACH1,BACH2,NFE2,TFE3	0.894089	1.6041	0.826212	1
GM.5.0.Homeodomain.0083	PBX2,PBX3,PBX1	0.00511	0.0179615	0.827155	1
GM.5.0.Unknown.0206	GTF3C2,POLR3A,POLR3G	0.398508	0.446274	0.835507	1
GM.5.0.Nuclear_receptor.0081	RXRA	0.482808	0.635561	0.836842	1
GM.5.0.bZIP.0048	CREM	1.16998	1.75746	0.837663	1
GM.5.0.SAND.0001	GMEB1,GMEB2	0.033209	0.117441	0.839888	1
GM.5.0.Unknown.0113	GTF3C2,POLR3A,POLR3G	0.130282	0.176852	0.842493	1
GM.5.0.MADS_box.0008	SRF	0.0127727	0.0221065	0.844646	1
GM.5.0.C2H2_ZF.0151	HIVEP1	1.90824	2.56159	0.847321	1
GM.5.0.bHLH.0085	TFAP4	0.513462	0.690827	0.853171	1
GM.5.0.Nuclear_receptor.0022	ESRRA	1.26194	1.55712	0.85408	1
GM.5.0.Mixed.0097	BDP1,BRF1,BRF2	0.183927	0.219683	0.857379	1
GM.5.0.RFX.0010	RFX1,RFX7,RFX5	1.28749	1.85004	0.863569	1
GM.5.0.RFX.0016	RFX1	0.988607	1.07216	0.866711	1
GM.5.0.bZIP.0057	MAF	1.6579	2.0186	0.866812	1
GM.5.0.SMAD.0019	SMAD3	3.32601	3.75257	0.875391	1
GM.5.0.bZIP.0052	CEBPB	0.352526	0.410351	0.892385	1
GM.5.0.Mixed.0048	SIX5,ZNF143	1.04481	1.83484	0.89636	1
GM.5.0.Homeodomain.0164	SIX5	0.0204363	0.0566478	0.897505	1
GM.5.0.SMAD.0011	NFIC	1.7703	2.26177	0.900536	1
GM.5.0.bZIP.0049	CREB3L2	1.29004	2.2369	0.901707	1
GM.5.0.Mixed.0053	MAX	0.293772	0.414496	0.902901	1
GM.5.0.Unknown.0053	HERPUD1	0.0970725	0.128494	0.906745	1
GM.5.0.bHLH.0105	USF2	0.477699	0.563715	0.911417	1
GM.5.0.Mixed.0044	BDP1,BRF1,BRF2,HSF1	1.72176	1.90806	0.913998	1
GM.5.0.Rel.0004	NFKB1	1.45864	1.92464	0.915035	1
GM.5.0.RFX.0003	RFX1,RFX7,RFX5,RFX2	1.92101	2.49112	0.916424	1
GM.5.0.bHLH.0060	TCF3	1.50718	1.98267	0.91676	1
GM.5.0.Nuclear_receptor.0061	RXRA,RXRG	0.390845	0.549898	0.919281	1
GM.5.0.Ets.0040	ETV6	0.934961	2.1692	0.927869	1
GM.5.0.HSF.0005	HSF1	0.676953	0.75991	0.928978	1
GM.5.0.Unknown.0128	GTF3C2	0.19159	0.276331	0.933114	1
GM.5.0.bZIP.0012	ATF3	1.01671	2.2894	0.935021	1
GM.5.0.C2H2_ZF.0229	ZNF708	1.72431	1.85833	0.935085	1
GM.5.0.bZIP.0045	E2F1,ATF1,ATF7,ATF2	0.447044	0.932617	0.936386	1
GM.5.0.bZIP.0084	ATF3	0.0306545	0.0525029	0.938275	1
GM.5.0.Mixed.0103	CTCF,RAD21,SMC3	0.0255454	0.0455946	0.938935	1
GM.5.0.bZIP.0025	ATF2,ATF7	0.602871	1.47423	0.946823	1
GM.5.0.Mixed.0068	MAX	1.42543	1.82517	0.947134	1
GM.5.0.bZIP.0029	ATF2,ATF1	0.83278	1.5889	0.94967	1
GM.5.0.bZIP.0051	CREB3L1,CREB3L2,CREB3,CREB3L4,XBP1	0.919634	1.58752	0.951023	1
GM.5.0.bHLH.0097	MAX,MXI1	0.1967	0.256988	0.953608	1
GM.5.0.Rel.0014	NFKB1,NFKB2	0.620753	0.863534	0.956124	1
GM.5.0.bZIP.0079	FOS	1.83927	1.99787	0.956529	1
GM.5.0.Unknown.0003	EP300	4.04128	5.09554	0.956645	1
GM.5.0.HSF.0009	HSF1	0.00511	0.0207248	0.960582	1
GM.5.0.bHLH.0004	USF1,SREBF1,MITF,TFE3,USF2	1.00138	1.34297	0.96244	1
GM.5.0.C2H2_ZF.0277	EGR1	0.919634	1.54745	0.963125	1
GM.5.0.HSF.0008	HSF1	0.0383181	0.0677011	0.965388	1
GM.5.0.Unknown.0105	GTF3C2,POLR3A,POLR3G	0.104736	0.174088	0.96759	1
GM.5.0.Forkhead.0014	FOXC1,FOXC2,FOXJ2,FOXN3,FOXK2,FOXI2,FOXN2,FOXA1,FOXA3,FOXI1,FOXI3	0.0102182	0.0276331	0.968288	1
GM.5.0.Nuclear_receptor.0048	NR3C1	0.638635	0.754383	0.969452	1
GM.5.0.Nuclear_receptor.0028	NR1H3	1.43821	1.58752	0.97133	1
GM.5.0.Grainyhead.0010	UBP1	0.0613089	0.117441	0.971727	1
GM.5.0.C2H2_ZF_Homeodomain.0005	ZEB1	1.31814	1.75746	0.972266	1
GM.5.0.SMAD.0010	SMAD2	1.59659	1.77404	0.973427	1
GM.5.0.bHLH.0103	BHLHE40	0.730598	1.10809	0.975323	1
GM.5.0.C2H2_ZF.0017	ZNF711,ZFX	26.0972	33.2288	0.976178	1
GM.5.0.bZIP.0041	CREB3L1,CREB3L2	0.88898	1.40514	0.976536	1
GM.5.0.bHLH.0039	USF2,MITF,USF1,TFE3	1.22618	1.6566	0.976702	1
GM.5.0.Ets.0041	ELF1,ELK4,GABPA	0.337199	0.884259	0.976885	1
GM.5.0.SMAD.0009	SMAD1	1.89547	2.48421	0.977364	1
GM.5.0.bHLH.0138	ENO1,MYCN,MYC	1.19552	1.93846	0.977695	1
GM.5.0.C2H2_ZF.0026	ATF3,THAP11,ZBTB33,ZNF143,ZNF76	1.23384	2.64172	0.977806	1
GM.5.0.Unknown.0123	RAD21	1.2926	1.45626	0.978136	1
GM.5.0.C2H2_ZF.0300	E4F1	0.311654	0.614836	0.978178	1
GM.5.0.bZIP.0091	MAF	1.59148	1.77681	0.980003	1
GM.5.0.Nuclear_receptor.0005	NR1H3,RXRA	0.986052	1.13572	0.981408	1
GM.5.0.bHLH.0135	TFAP4	2.71292	3.56467	0.981833	1
GM.5.0.Forkhead.0032	FOXP4,ZNF384	1.02692	1.19651	0.982346	1
GM.5.0.Nuclear_receptor.0130	NR3C1	0.886425	1.03624	0.98402	1
GM.5.0.Rel.0018	RELA	0.0587544	0.20863	0.985952	1
GM.5.0.RFX.0001	RFX7,RFX5,ARID2,RFX3	1.76263	2.14156	0.98688	1
GM.5.0.bHLH.0027	MXI1	1.18786	1.95228	0.987695	1
GM.5.0.bZIP.0088	CEBPB	0.173709	0.259751	0.989221	1
GM.5.0.Ets.0028	ETS1	1.63235	2.19821	0.989272	1
GM.5.0.bHLH.0023	CLOCK,ARNTL,MYCN,MXI1	1.12911	1.76023	0.989696	1
GM.5.0.bHLH.0122	MYC	1.16998	1.94675	0.990624	1
GM.5.0.Mixed.0069	MZF1	1.93379	2.64034	0.99128	1
GM.5.0.Nuclear_receptor.0023	RXRG	1.69366	2.34052	0.993581	1
GM.5.0.C2H2_ZF.0047	YY1,MBTPS2	0.595208	1.01137	0.995088	1
GM.5.0.bZIP.0098	CREB1	1.65023	2.26591	0.995285	1
GM.5.0.bHLH.0131	MYC	0.449599	1.06802	0.995357	1
GM.5.0.bHLH.0068	ATF3,BHLHE40,USF2,ARNTL2,MITF,MAX,MXI1,NFE2	0.600317	1.28632	0.995468	1
GM.5.0.C2H2_ZF.0220	ZNF770	0.250345	0.385482	0.995577	1
GM.5.0.HSF.0010	HSF1	0.835334	1.23105	0.995718	1
GM.5.0.bHLH.0090	TCF3	2.00531	2.80476	0.99599	1
GM.5.0.Unknown.0103	SMC3	2.37317	3.16675	0.996428	1
GM.5.0.Myb_SANT.0004	MYBL2	1.94656	2.27282	0.996501	1
GM.5.0.E2F.0005	E2F2,E2F3,E2F1	0.0536453	0.127112	0.996927	1
GM.5.0.C2H2_ZF.0004	ZIC5	2.01298	2.77713	0.99696	1
GM.5.0.SAND.0002	ARHGEF12	0.498135	0.711552	0.997082	1
GM.5.0.Ets.0009	ELF2,ELF1	1.92868	2.99266	0.997795	1
GM.5.0.C2H2_ZF.0067	ZBTB7A	0.80468	1.01275	0.997868	1
GM.5.0.C2H2_ZF.0184	YY1,MBTPS2	0.620753	1.54745	0.997875	1
GM.5.0.bHLH.0049	MAX,MXI1	1.49951	2.4552	0.997976	1
GM.5.0.Ets.0031	ETS1	0.252899	0.574768	0.998027	1
GM.5.0.Ets.0032	ETS2,ERF	0.490472	0.96025	0.998128	1
GM.5.0.Grainyhead.0009,GM.5.0.bHLH.0022	TFCP2,TCF12,TCF4,TCF3,ZEB1	6.2203	8.10755	0.998371	1
GM.5.0.bZIP.0087	MAFF,MAFK	0.738262	0.945052	0.998424	1
GM.5.0.RFX.0015	ARID2,RFX7,RFX5	1.63235	2.72877	0.998517	1
GM.5.0.Paired_box.0013	PAX9,PAX1	6.46809	8.29407	0.998581	1
GM.5.0.C2H2_ZF.0098	ZNF554	1.35901	1.92879	0.998679	1
GM.5.0.C2H2_ZF.0015	YY1,MBTPS2,NR3C1,TAF1,USF1,USF2,ZFP42	0.50069	1.38994	0.998833	1
GM.5.0.C2H2_ZF.0268	KLF7,KLF6,KLF5,KLF3	1.40755	1.99649	0.998916	1
GM.5.0.SAND.0008	GMEB2	0.0587544	0.290147	0.998991	1
GM.5.0.SMAD.0015	SMAD4	2.14837	2.99681	0.999027	1
GM.5.0.Mixed.0086	POLR2A,TAF1,TBP	0.0638635	0.205867	0.999119	1
GM.5.0.C2H2_ZF.0121	RREB1	0.408726	0.708789	0.999137	1
GM.5.0.C2H2_ZF.0106	OSR1	2.23522	2.59751	0.9992	1
GM.5.0.bHLH.0111	AHR,ARNT	0.0791907	0.266659	0.999202	1
GM.5.0.bHLH.0088	AHR	0.00511	0.0580295	0.99926	1
GM.5.0.CBF_NF-Y.0001	NFYA,SP2,SREBF1,THAP1	1.35135	3.19853	0.999277	1
GM.5.0.C2H2_ZF.0164	ZNF263	0.738262	1.45212	0.999326	1
GM.5.0.RFX.0004	RFX7,RFX5,RFX2,ARID2,RFX3	1.98488	2.43586	0.999351	1
GM.5.0.C2H2_ZF.0003	ZBTB6	1.51484	2.21617	0.99938	1
GM.5.0.Unknown.0067	NRF1	0.148163	0.469762	0.999383	1
GM.5.0.C2H2_ZF.0144	KLF3,KLF7,KLF6,KLF5	1.3488	1.94537	0.999418	1
GM.5.0.CBF_NF-Y.0003	NFYA	0.235018	0.696354	0.999475	1
GM.5.0.Ets.0005	ETS1	0.684617	1.74917	0.999495	1
GM.5.0.Nuclear_receptor.0103	NR2C2	0.334645	0.496014	0.999516	1
GM.5.0.Nuclear_receptor.0106	NR2F2	1.23895	1.50877	0.99953	1
GM.5.0.Unknown.0002	TAF1,WRNIP1	0.83278	1.55712	0.999543	1
GM.5.0.C2H2_ZF.0035	ZNF76,ZNF143	1.47141	2.37092	0.999549	1
GM.5.0.bZIP.0036	JUN,JUNB,JUND	1.06269	1.45626	0.999553	1
GM.5.0.Ets.0026	ELF1,ETV1,GABPA,ETS1,BCLAF1,ELF2,ELF3,ELF4,ELK1,ELK4,ETV6,ETS2,ERF,ZBTB7A,YY1	1.64001	3.97364	0.999563	1
GM.5.0.SAND.0003	GMEB2	0.41639	1.17302	0.999588	1
GM.5.0.C2H2_ZF.0142	PLAG1	1.90824	2.85173	0.999614	1
GM.5.0.Nuclear_receptor.0021	RARA,RXRA,RXRG	1.60936	1.92603	0.999636	1
GM.5.0.bZIP.0018	CREB1,E4F1,ATF1	0.998825	2.87937	0.999652	1
GM.5.0.C2H2_ZF.0092	HIC2	1.62724	2.46487	0.999688	1
GM.5.0.bHLH.0016	ATF3,SREBF2,SREBF1,SIN3A,YY1	1.00138	1.27803	0.99969	1
GM.5.0.C2H2_ZF.0275	ZSCAN10	1.80095	2.56988	0.999749	1
GM.5.0.C2H2_ZF.0266	ZNF331	2.75379	3.83962	0.999749	1
GM.5.0.Nuclear_receptor.0053	RARA,RARG,RARB	1.14954	1.43139	0.999761	1
GM.5.0.bZIP.0007	ATF1,CREB1	0.730598	2.2217	0.999773	1
GM.5.0.bZIP.0016	ATF2,CREB1,CREM	0.424054	1.1219	0.999807	1
GM.5.0.bZIP.0062	CEBPB	0.229909	0.379955	0.99984	1
GM.5.0.THAP_finger.0002	THAP1	24.5491	31.3014	0.999842	1
GM.5.0.Ets.0013	ELF3,ETS1,ELK1,ETV4,ETV5,ETV1,ETS2,ELK3,GABPA,ERF,ELK4,ETV6,ELF1,ELF2	1.73453	3.86587	0.999855	1
GM.5.0.Rel.0001	NFKB1	1.38456	2.10288	0.999857	1
GM.5.0.Nuclear_receptor.0059	RARA,RARG,RARB	0.148163	0.291529	0.999857	1
GM.5.0.bZIP.0022	ATF3	1.00138	1.70911	0.999874	1
GM.5.0.C2H2_ZF.0141	ZNF263	0.158381	0.544372	0.999876	1
GM.5.0.C2H2_ZF.0197	ZBTB4	1.15976	1.97991	0.999886	1
GM.5.0.Nuclear_receptor.0125	NR2C2	1.92868	2.87522	0.999886	1
GM.5.0.Homeodomain.0052	PBX3,PBX1,PBX2,PKNOX1	1.51484	1.97438	0.999897	1
GM.5.0.HSF.0001	GTF3C2,POLR3A,POLR3G,HSF1	0.0740816	0.19205	0.999897	1
GM.5.0.THAP_finger.0003	THAP1	0.0536453	0.20863	0.999914	1
GM.5.0.RFX.0002	RFX5,RFX7	1.9389	2.46349	0.999915	1
GM.5.0.C2H2_ZF.0263	ZNF143	0.94518	2.16367	0.999939	1
GM.5.0.bZIP.0056	ATF1,CREB1,ATF3	0.817453	1.85694	0.99994	1
GM.5.0.Mixed.0012	REST	2.19946	3.19438	0.999943	1
GM.5.0.Forkhead.0001	FOXI1,IRF3,CEBPZ,FOXK2,FOXI2,FOXA1,FOXA3,FOXI3	1.44331	3.50249	0.999947	1
GM.5.0.bHLH.0017	HIF1A,NPAS1	0.96817	2.20374	0.999968	1
GM.5.0.Unknown.0049	POLR3A	0.587544	0.99341	0.999969	1
GM.5.0.Mixed.0099	TCF7L2	2.56987	3.63513	0.99997	1
GM.5.0.Grainyhead.0008	TFCP2	1.82394	2.6735	0.999971	1
GM.5.0.p53.0001	TP53	0.794462	1.07769	0.999973	1
GM.5.0.Nuclear_receptor.0051	NR2F2,RARA	1.91335	2.86555	0.999978	1
GM.5.0.GATA.0010	GATA3	0.107291	0.2335	0.99998	1
GM.5.0.C2H2_ZF.0214	ZNF691	7.56655	8.3825	0.999983	1
GM.5.0.RFX.0018	RFX2,RFX7,RFX5,RFX3	1.03714	1.88181	0.999986	1
GM.5.0.p53.0003	TP53	0.812344	1.34297	0.999989	1
GM.5.0.Ets.0003	ELK3,ELK4,ERF,ELK1,ETS1,GABPA,ETV1,ETV3,ETV4,ETS2	1.29004	3.52184	0.999992	1
GM.5.0.RFX.0006	RFX2,RFX7,RFX5,RFX1,MXI1,RFX3,SREBF1	1.65534	2.80476	0.999992	1
GM.5.0.Ets.0036	GABPA	0.932407	1.84727	0.999993	1
GM.5.0.Paired_box.0008	PAX9,PAX1	2.0564	3.30492	0.999994	1
GM.5.0.Mixed.0052	CTCF,RAD21,SMC3	2.00276	2.9595	0.999995	1
GM.5.0.bHLH.0096	SREBF1	0.206918	0.391008	0.999996	1
GM.5.0.Paired_box.0009	PAX1,PAX9	0.651408	1.01552	0.999997	1
GM.5.0.RFX.0008	RFX5,RFX7	1.73198	2.30736	0.999997	1
GM.5.0.Forkhead.0024	FOXA1,FOXA2	0.00255	0.0552662	0.999997	1
GM.5.0.STAT.0007	STAT1,STAT3	0.163491	0.396535	0.999997	1
GM.5.0.Ets.0006	ETS1,ETS2,ERF,ZNF76,ZNF143,SMARCC2,SMARCC1,NRF1	0.710162	2.13742	0.999998	1
GM.5.0.C2H2_ZF.0212	EGR1	0.145609	0.310872	0.999998	1
GM.5.0.C2H2_ZF.0022	ZNF740	0.743371	1.29185	0.999998	1
GM.5.0.C2H2_ZF.0308	YY1	0.393399	1.30152	0.999999	1
GM.5.0.Mixed.0059	NFKB1	0.132836	0.297056	0.999999	1
GM.5.0.C2H2_ZF.0302	PLAG1	1.32581	2.2217	0.999999	1
GM.5.0.C2H2_ZF.0228	KLF7	0.998825	2.66936	0.999999	1
GM.5.0.bHLH.0127	SREBF2	0.44449	0.853862	0.999999	1
GM.5.0.Unknown.0033	RAD21	3.50994	4.2776	1	1
GM.5.0.Ets.0029	ELK1,ETS2,ERF	0.0638635	0.411733	1	1
GM.5.0.Mixed.0014	TAF1,YY1	0.493026	0.899457	1	1
GM.5.0.Grainyhead.0001	UBP1	1.67578	2.18992	1	1
GM.5.0.bHLH.0011	MLX	0.689726	1.8003	1	1
GM.5.0.Unknown.0014	ZNF322	1.61191	2.50632	1	1
GM.5.0.CENPB.0001	CENPB	0.398508	1.08736	1	1
GM.5.0.C2H2_ZF.0102	ZNF219	0.786798	2.2217	1	1
GM.5.0.bHLH.0128	HES1,HES4	1.57871	3.11563	1	1
GM.5.0.bHLH.0057	ARNT,USF1	0.730598	1.87214	1	1
GM.5.0.Nuclear_receptor.0002	NR2C2	1.20319	3.28281	1	1
GM.5.0.C2H2_ZF.0181	SP3	1.95422	3.25932	1	1
GM.5.0.CBF_NF-Y.0002	FOS,E2F1,E2F4,E2F6,NFYB,NFYA,NFYC,PBX3,RFX5,SP1,SP2,USF1,USF2	1.40244	3.72218	1	1
GM.5.0.Ets.0021	ELF1	0.743371	2.43862	1	1
GM.5.0.C2H2_ZF.0167	PRDM5	1.7984	2.9899	1	1
GM.5.0.GTF2I-like.0001	GTF2I	2.03597	3.40854	1	1
GM.5.0.bHLH.0058	MYC,MAX	0.536453	1.12052	1	1
GM.5.0.C2H2_ZF.0082	ZNF263	0.258008	0.950578	1	1
GM.5.0.C2H2_ZF.0206	ZIC5	1.92101	4.38675	1	1
GM.5.0.Unknown.0009	NRF1,TAF1,TCF12	1.03203	2.63343	1	1
GM.5.0.bHLH.0063	TCF3	2.31952	3.66277	1	1
GM.5.0.IRF.0003	IRF6,IRF2	0.740816	1.36369	1	1
GM.5.0.Ets.0020	ETS1,ELK3,ETS2	1.60425	3.10596	1	1
GM.5.0.C2H2_ZF.0283	CTCF	1.28238	1.81826	1	1
GM.5.0.bHLH.0030	ARNTL,ARNT,ID2,ID3,ID1,ID4,MLXIP,USF2,MAX,ARNTL2,BHLHE40,MLX,MYC	0.74848	1.94122	1	1
GM.5.0.bHLH.0033	BHLHE40,ARNTL2,ARNTL,SIRT6	0.74848	1.94261	1	1
GM.5.0.Unknown.0118	HDAC2	0.88898	1.66489	1	1
GM.5.0.C2H2_ZF.0048	REST,SIN3A	2.06407	3.31873	1	1
GM.5.0.Unknown.0015	NR0B1	1.89291	3.67796	1	1
GM.5.0.bHLH.0104	USF1,USF2	0.0894089	0.627271	1	1
GM.5.0.Ets.0004	ELF1,ELK4,GABPA,ZBTB7A	0.137945	0.828993	1	1
GM.5.0.bZIP.0040	ATF2	0.385735	1.60548	1	1
GM.5.0.Mixed.0082	NANOG,POU5F1	1.01671	2.03794	1	1
GM.5.0.C2H2_ZF.0089	ZNF423	1.72431	2.96641	1	1
GM.5.0.Grainyhead.0003	TFCP2	2.06151	3.42927	1	1
GM.5.0.bZIP.0034	CREB1	0.559444	2.10979	1	1
GM.5.0.C2H2_ZF.0154	ZBTB4	0.41639	1.08184	1	1
GM.5.0.Mixed.0045	ZNF350	1.62213	2.96641	1	1
GM.5.0.Mixed.0007	CTCF,RAD21,SMC3	1.9951	3.25794	1	1
GM.5.0.C2H2_ZF.0009	KLF12,KLF7,KLF6,KLF5,KLF3	0.766362	2.50632	1	1
GM.5.0.Ets.0035	ETS1	0.510908	1.10256	1	1
GM.5.0.Unknown.0156	TAF1	1.08823	3.05346	1	1
GM.5.0.Ets.0030	ETS1	1.00649	2.07939	1	1
GM.5.0.C2H2_ZF.0032	ZNF148	2.1075	3.62132	1	1
GM.5.0.C2H2_ZF.0074	MAZ	0.490472	1.506	1	1
GM.5.0.Mixed.0079	CTCF,RAD21,SMC3	0.0102182	0.149219	1	1
GM.5.0.C2H2_ZF.0058	GLI2,ZBTB7A,ZBTB7B	1.01415	2.67903	1	1
GM.5.0.bHLH.0120	TCF12	2.37572	3.93219	1	1
GM.5.0.C2H2_ZF.0145	VEZF1	0.291217	1.0846	1	1
GM.5.0.C2H2_ZF.0060	HINFP	0.337199	1.21033	1	1
GM.5.0.E2F.0001	E2F2,E2F3,E2F1,E2F4,E2F5	0.135391	0.527792	1	1
GM.5.0.C2H2_ZF.0104	ZNF143	1.88014	4.3232	1	1
GM.5.0.bHLH.0074	NPAS1	0.429163	0.904984	1	1
GM.5.0.Mixed.0008	NR2C2,ZBTB33	0.347417	1.07769	1	1
GM.5.0.C2H2_ZF.0021	ZNF263	0.980943	2.56021	1	1
GM.5.0.bZIP.0020	NFE2L2	1.70643	4.59676	1	1
GM.5.0.C2H2_ZF.0001	EGR1	1.46631	7.51344	1	1
GM.5.0.C2H2_ZF.0006	KLF5,KLF12,KLF7,SP1,SP5,SP2,SP3,SP8,KLF6,KLF3,TBP,PBX3,THAP1	1.78307	9.77106	1	1
GM.5.0.C2H2_ZF.0007	PLAGL1	2.01042	4.54288	1	1
GM.5.0.C2H2_ZF.0013	KLF3,KLF5,KLF7,KLF6,SALL4	2.36806	10.6346	1	1
GM.5.0.C2H2_ZF.0019	SP5,SP2,SP4,SP3,SP8,KLF7,KLF6,KLF5,KLF3,KLF8,KLF12	1.41521	6.49101	1	1
GM.5.0.C2H2_ZF.0020	EGR1	1.10867	7.19427	1	1
GM.5.0.C2H2_ZF.0023	RXRA,ZBTB7A	3.39754	21.4695	1	1
GM.5.0.C2H2_ZF.0024	CTCF,RAD21,SMC3,MAX,MXI1,MYC	3.31579	18.8665	1	1
GM.5.0.C2H2_ZF.0025	REST	0.942625	2.15953	1	1
GM.5.0.C2H2_ZF.0029	ZBTB14	0.265672	9.7006	1	1
GM.5.0.C2H2_ZF.0034	SP2,ZBTB7A	1.06013	5.00435	1	1
GM.5.0.C2H2_ZF.0036	JUND,SP1,SP2	1.62724	5.69932	1	1
GM.5.0.C2H2_ZF.0037	ESRRA,CTCF	3.61723	17.5235	1	1
GM.5.0.C2H2_ZF.0040	REST,SIN3A	1.12911	2.17334	1	1
GM.5.0.C2H2_ZF.0043	EGR1	1.53528	6.00329	1	1
GM.5.0.C2H2_ZF.0050	SP1,SP2	0.613089	11.99	1	1
GM.5.0.C2H2_ZF.0054	ZBTB33	1.4612	3.41545	1	1
GM.5.0.C2H2_ZF.0057	KLF16,KLF11,KLF13,SP3,SP5,SP2,SP8	1.56338	6.1152	1	1
GM.5.0.C2H2_ZF.0061	ZNF281	0.812344	2.23966	1	1
GM.5.0.C2H2_ZF.0064	CTCF	3.52016	16.8244	1	1
GM.5.0.C2H2_ZF.0065	KLF15,MAZ,ZNF467	0.372963	1.74779	1	1
GM.5.0.C2H2_ZF.0066	SP1	0.344863	3.52322	1	1
GM.5.0.C2H2_ZF.0072	KLF13,KLF10,KLF11,SP4,SP5,SP2,SP3,SP8	1.48419	8.0357	1	1
[truncated: 167 more rows]
