# Supplementary material for: Transcriptional and epigenetic characterization of a new in vitro platform to model the formation of human pharyngeal endoderm
Source: Genome Biol. 2024 Aug 8;25:211. doi: 10.1186/s13059-024-03354-z (PMC11312149; doi:10.1186/s13059-024-03354-z)
Supplement: Supplementary file 13 — Additional file 13. Supplementary table S7. [file 13059_2024_3354_MOESM13_ESM.xlsx]

## Sheet: Table Legend
Table S7: Table reporting the oligonucleotide sequences used for qRT-PCR and the list of antibodies used for the ChIP-Seq and Immunofluorescence experiments.

## Sheet: Sheet1
Primers used for qRT-PCR experiments	Antibodies used for ChIP-seq experiments and immunostainings		Single guide sequence	Donor for FLAG tag insertion
			Guide 1: ACTATTGCCCCAGATAACAC	Donor
Pax9	FOXA2	R&D Systems Cat. n. AF2400	Guide 2: ACAGGGCCCGTGTTATCTG	CTCACTCCTCGGCCCTCTCCGCAGACGCGGCTGAGGCCCGGCGAGAATTCCAGCGCGACGCGGGCGGGCCAGCAGTGCTCGGGGACCCGGCGCATCCTCCGCAGCTGCTGGCCCGGGTGCTAAGCCCCTCGCTGCCCGGGGCCGGCGGCGCCGGCGGCTTAGTCCCGCTGCCCGGCGCGCCCGGAGGCCGGCCCAGTCCCCCGAACCCCGAGCTGCGCCTGGAGGCGCCCGGCGCATCGGAGCCGCTGCACCACCACCCCTACAAATATCCGGCCGCCGCCTACGACCACTATCTCGGGGCCAAGAGCCGGCCGGCGCCCTACCCGCTGCCCGGCCTGCGTGGCCACGGCTACCACCCGCACGCGCATCCGCACCACCACCACCACCCCGTGAGTCCAG…
F:TGGTTATGTTGCTGGACATGGGTG	GATA3	Abcam Cat. n. ab199428
R:GGAAGCCGTGACAGAATGACTACCT	H3K27me3	Abcam Cat. n. ab6002
Nkx2.5	H3K4me3	Active Motif Cat. n. 39159
F: CAAGTGTGCGTCTGCCTTT	H3K27ac	Active Motif Cat. n. 39133
R: CAGCTCTTTCTTTTCGGCTCTA	H3K4me1	Abcam Cat. n. ab8895
Gata3	NKX2.5	Cell Signaling Cat. N. 8792
F: AAGGCAGGGAGTGTGTGAAC	RAR⍺	Diagenode Cat. n. C15310155
R: AGGCGTTGCACAGGTAGTGT	SOX17	R&D Systems Cat. n. AF1924
Pax1
F: CCGCTTACTCTCCCAAGATG
R: TGCCTCTAAGGCAGGTTTCT
Tbx1
F: CGGCTCCTACGACTATTGCCC
R: GGAACGTATTCCTTGCTTGCCCT
Ripply3
F: GACCTTGGATCCAGACACCT
R: AAAAGTGTGTTGGTCAGCCC
FoxA2
F: CGGTAGAAGGGGAAGAGGTC
R: CATCTCGCTCATCACCATGG
Sox17
F: CGCACGGAATTTGAACAGTA
R: GGATCAGGGACCTGTCACAC
Sox2
F: AGTGTTTGCAAAAGGGGGAAAGTAG
R: CCGCCGCCGATGATTGTTATTATT
Pdgb
F: GGAGCCATGTCTGGTAACGG
R: CCACGCGAATCACTCTCATCT
HoxA1
F: GGACCATGGGAGATGAGAGA
R: CCCTACGCGTTAAATCAGGA
HoxA2
F: GCTGGTTAAAGGCGAGACTG
R: TTCAGCAAAATGCCCTCTCT
HoxA3
F: TTCATCCAGGGGAAGATTTG
R: AATGCCAGCAACAACCCTAC
HoxB1
F: AGTTGGAAGGGAAAGGAGGA
R: TTTGATCTGGGGATCAGCTC
HoxB2
F: CTCGAAAGGAGGAGGAGGAG
R: GCCGAGTGTCTGACTTCCTT
HoxB3
F: CTCGTCCTGTCTCGTCTTCC
R: ATTGGAGATGACCCCATCAA
